# Supplementary material for: Comparative Analysis of Coding and Non-Coding Features within Insect Tolerance Loci in Wheat with Their Homologs in Cereal Genomes
Source: Int J Mol Sci. 2021 Nov 16;22(22):12349. doi: 10.3390/ijms222212349 (PMC8623949; doi:10.3390/ijms222212349)
Supplement: Supplementary file 1 [file ijms-22-12349-s001.zip]

Archive with 8 entries (8 files):
- Supplementary_Table-S1.xlsx
- Supplementary_Table-S2.xlsx
- Supplementary_Table-S3.xlsx
- Supplementary_Table-S4.xlsx
- Supplementary_Table-S5.xlsx
- Supplementary_Table-S6.xlsx
- Supplementary_Table-S7.xlsx
- Supplementary_Table-S8.xlsx
