# Supplementary material for: Comparative Analysis of Coding and Non-Coding Features within Insect Tolerance Loci in Wheat with Their Homologs in Cereal Genomes
Source: Int J Mol Sci. 2021 Nov 16;22(22):12349. doi: 10.3390/ijms222212349 (PMC8623949; doi:10.3390/ijms222212349)
Supplement: Supplementary file 1 [file ijms-22-12349-s001.zip › Supplementary_Table-S1.xlsx]

## Sheet: Supp. Table S1
Supplementary Table S1. Putative OWBM and WSS resistance loci in cereals, identified by molecular markers and/or transcript analysis.
	Species	Chr	Start	End	Total length (MB)	Flanking marker proximal	Flanking marker distal	First transcript within proximal border	Last transcript within distal border	Total number of genes
Homologous loci to SSt1 (3B-QTL)	Wheat (Chinese Spring)	3B	828278258	851717346	23.44	Kukri_c86043_197	Tdurum_contig10408_1548	TraesCS3B03G1450600.1	TraesCS3B03G1527500.1	309
	Wheat (Svevo)	3B	816346461	836299636	19.95	Kukri_c86043_197	Tdurum_contig10408_1548	TRITD_3Bv1G274220	TRITD_3Bv1G283280	316
	Wheat (Zavitan)	3B	844078071	863679857	19.6	Tdurum_contig12530_278	BS00071183_51	XP_037417076.1_6745 (LOC119280275)	XP_037417135.1_7115 (LOC119280366)	258
	Barley	3H	686680363	699370879	12.69	BobWhite_c2486_239	Tdurum_contig10408_1548	HORVU3Hr1G112600.2	HORVU3Hr1G117780.1	248
	Rye	6R	772821918	800141388	27.32	BobWhite_c8852_62	Kukri_c2164_1856	SECCE6Rv1G0435760.1	SECCE6Rv1G0439900.1	252
	Rice	chr1	42260316	43193303	0.93	NA	NA	Os01t0958700-01	Os01t0977200-00	46
Homologous loci to Sm1 (2B-QTL)	Wheat (Chinese Spring)	2B	10885794	38440107	27.55	BS00044332	wsnp_Ra_c19083_28215239	TraesCS2B03G0040300.1	TraesCS2B03G0145300.1	452
	Wheat (Svevo)	2B	11131675	38607001	27.48	BS00081871	wsnp_Ra_c265_560747	VAH40091.1_477 (TRITD_2Bv1G005860)	VAH41079.1_1467 (TRITD_2Bv1G018210)	380
	Wheat (Zavitan)	2B	11335345	37297980	25.96	BS00081871	wsnp_Ra_c19083_28215239	XP_037481841.1_227 (LOC119360193)	XP_037483061.1_654 (LOC119361987)	331
	Barley	2H	923012	25782473	24.86	NA	NA	HORVU2Hr1G000360.1	HORVU2Hr1G012230.1	204
	Rye	7R	867307625	900465267	33.16	BS00131868	BS00150760	SECCE7Rv1G0520070.1	SECCE7Rv1G0527040.1	460
	Rice	chr4	89024	7312295	7.22	NA	NA	Os04t0101300-00	Os04t0209200-01	52
Homologous loci to 1A-QTL	Wheat (Chinese Spring)	1A	539039359	578122871	39.08	RAC875_c120509_133	wsnp_Ex_c10631_17340809	TraesCS1A03G0868900.1	TraesCS1A03G1014400.1	582
	Wheat (Svevo)	1A	528619747	566657805	38.04	RAC875_c120509_133	wsnp_Ex_c10631_17340809	VAH09760.1_9752 (TRITD_1Av1G202780)	VAH11198.1_11192 (TRITD_1Av1G220750)	545
	Wheat (Zavitan)	1A	549322602	589280990	39.96	RAC875_c120509_133	wsnp_Ex_c10631_17340809	XP_037423825.1_4013 (LOC119288289)	XP_037427701.1_4715 (LOC119293282)	556
	Barley	1H	520009182	547251687	27.24	Excalibur_c63671_90	RFL_Contig3683_1784	HORVU1Hr1G078370.2	HORVU1Hr1G090990.19	633
	Rye	1R	645458976	707945603	62.49	RAC875_c23168_480	wsnp_Ex_c10631_17340809	SECCE1Rv1G0050240.1	SECCE1Rv1G0059830.1	602
	Rice	chr5	20302095	29314369	9.01	NA	NA	Os05t0415200-01	Os05t0588550-01	193
Homologous loci to 4A-QTL	Wheat (Chinese Spring)	4A	707551932	713037913	5.49	NA	N​​A	TraesCS4A03G1075900.1	TraesCS4A03G1093900.1	54
	Wheat (Svevo)	4A	697280145	704390827	7.11	NA	NA	VAH98877.1_98845 (TRITD_4Av1G248690)	VAH99037.1_99005 (TRITD_4Av1G251320)	75
	Wheat (Zavitan)	4A	705469955	712904125	7.43	NA	NA	XP_037424907.1_43108 (LOC119289793)	XP_037423613.1_43217 (LOC119288094)	36
	Barley	7H	11037403	14790407	3.75	NA	NA	HORVU7Hr1G008390.2	HORVU7Hr1G010510.5	18
	Rye	4R	801427278	810931379	9.5	NA	NA	SECCE4Rv1G0277040.1	SECCE4Rv1G0278800.1	34
	Rice	chr6	871774	925181	0.05	NA	NA	Os06t0115600-01	Os06t0116600-01	7
