# Supplementary material for: Comparative Analysis of Coding and Non-Coding Features within Insect Tolerance Loci in Wheat with Their Homologs in Cereal Genomes
Source: Int J Mol Sci. 2021 Nov 16;22(22):12349. doi: 10.3390/ijms222212349 (PMC8623949; doi:10.3390/ijms222212349)
Supplement: Supplementary file 1 [file ijms-22-12349-s001.zip › Supplementary_Table-S2.xlsx]

## Sheet: ChineseSpring
Supplementary Table S2. Potential annotation of transcripts identified from 3BL-QTL homologous regions
Chinese Spring ID	Start	End	Uniprot/Bd gene ID of the best BLASTp hit	Description	Species	% identity	% similarity	Alignment length	Query coverage (Chinese Spring)	Query length (Chinese Spring)	Hit length
TraesCS3B03G1450600.1	828335529	828336590	Q6ESZ9	Serine decarboxylase 1	Oryza sativa	68.613	87.23	274	97.8571	280	482
TraesCS3B03G1450900.1	828462274	828463390	Q6ESZ9	Serine decarboxylase 1	Oryza sativa	69.343	87.96	274	97.8571	280	482
TraesCS3B03G1451500.1	828536731	828539366	-	-	-	-	-	-	-	-	-
TraesCS3B03G1451600.1	828549322	828551574	Q6ESZ9	Serine decarboxylase 1	Oryza sativa	66.506	83.37	415	85.567	485	482
TraesCS3B03G1451800.1	828578100	828582317	-	-	-	-	-	-	-	-	-
TraesCS3B03G1452000.1	828636958	828639522	Q6ESZ9	Serine decarboxylase 1	Oryza sativa	70	85.95	420	88.0503	477	482
TraesCS3B03G1452200.1	828655542	828655805	-	-	-	-	-	-	-	-	-
TraesCS3B03G1452300.1	828697008	828704765	P58223	KH domain-containing protein At4g18375	Arabidopsis thaliana	43.617	59.88	658	104.114	632	606
TraesCS3B03G1452400.1	828707364	828709967	-	-	-	-	-	-	-	-	-
TraesCS3B03G1452500.1	828721934	828726883	-	-	-	-	-	-	-	-	-
TraesCS3B03G1452800.1	828787021	828790473	-	-	-	-	-	-	-	-	-
TraesCS3B03G1453300.1	828909373	828911842	-	-	-	-	-	-	-	-	-
TraesCS3B03G1453400.2	828926478	828930197	-	-	-	-	-	-	-	-	-
TraesCS3B03G1455300.1	829341554	829344511	-	-	-	-	-	-	-	-	-
TraesCS3B03G1455500.1	829363150	829364682	Q9FHX2	Protein MITOFERRINLIKE 1, chloroplastic	Arabidopsis thaliana	54.026	65.45	385	102.667	375	412
			BRADI_2g61677v3	Protein MITOFERRINLIKE 1, chloroplastic	Brachypodium distachyon	85.638	89.89	376	100.267	375	371
TraesCS3B03G1455600.1	829365119	829375945	-	-	-	-	-	-	-	-	-
TraesCS3B03G1456000.1	829424606	829427374	B9RU15	Probable Histone-lysine N-methyltransferase ATXR5	Ricinus communis	62.5	76.52	328	96.7552	339	374
TraesCS3B03G1456700.1	829572304	829572576	Q95H43	NAD(P)H-quinone oxidoreductase subunit 1, chloroplastic	Triticum aestivum	98.571	98.57	70	98.5915	71	362
TraesCS3B03G1456600.1	829572304	829572576	Q95H43	NAD(P)H-quinone oxidoreductase subunit 1, chloroplastic	Triticum aestivum	98.571	98.57	70	98.5915	71	362
TraesCS3B03G1457500.1	829807903	829812009	P93147	Isoflavone 2'-hydroxylase	Glycyrrhiza echinata	41.513	63.8	489	95.6947	511	499
TraesCS3B03G1457600.1	829839727	829840907	Q8VWZ7	Geraniol 8-hydroxylase	Catharanthus roseus	40.928	61.18	237	71.8182	330	493
TraesCS3B03G1457700.1	829841951	829846698	-	-	-	-	-	-	-	-	-
TraesCS3B03G1458000.1	830115150	830115701	-	-	-	-	-	-	-	-	-
TraesCS3B03G1458100.3	830131680	830133352	Q9FZ70	F-box/FBD/LRR-repeat protein At1g13570	Arabidopsis thaliana	31.49	50.96	416	97.1963	428	416
TraesCS3B03G1458300.1	830148421	830150779	-	-	-	-	-	-	-	-	-
TraesCS3B03G1458400.1	830152939	830158488	Q9FZ70	F-box/FBD/LRR-repeat protein At1g13570	Arabidopsis thaliana	30.714	50.71	420	97.6744	430	416
TraesCS3B03G1458600.2	830219114	830221000	-	-	-	-	-	-	-	-	-
TraesCS3B03G1458700.1	830222750	830233289	Q9FZ70	F-box/FBD/LRR-repeat protein At1g13570	Arabidopsis thaliana	28.502	50.48	414	96.9555	427	416
TraesCS3B03G1459000.1	830257788	830259226	Q9FZ70	F-box/FBD/LRR-repeat protein At1g13570	Arabidopsis thaliana	30.676	50.48	414	99.5192	416	416
TraesCS3B03G1459100.1	830271581	830274662	Q9LSH2	Glutamate decarboxylase 5	Arabidopsis thaliana	78.202	89.44	445	88.6454	502	494
TraesCS3B03G1459400.1	830289223	830291849	-	-	-	-	-	-	-	-	-
TraesCS3B03G1459800.2	830311012	830314583	-	-	-	-	-	-	-	-	-
TraesCS3B03G1459900.1	830317763	830319123	Q9FZ70	F-box/FBD/LRR-repeat protein At1g13570	Arabidopsis thaliana	30.882	50.25	408	104.884	389	416
TraesCS3B03G1460000.1	830330122	830331541	-	-	-	-	-	-	-	-	-
TraesCS3B03G1460100.1	830358385	830359903	Q9FZ70	F-box/FBD/LRR-repeat protein At1g13570	Arabidopsis thaliana	32.117	51.58	411	94.4828	435	416
TraesCS3B03G1460200.1	830612635	830615793	-	-	-	-	-	-	-	-	-
TraesCS3B03G1460400.1	830689170	830692786	-	-	-	-	-	-	-	-	-
TraesCS3B03G1460500.1	830802026	830802301	-	-	-	-	-	-	-	-	-
TraesCS3B03G1460700.1	830831040	830834733	Q5JJV0	Beta-fructofuranosidase, insoluble isoenzyme 4	Oryza sativa	86.631	91.98	561	96.7241	580	590
TraesCS3B03G1460800.1	830843412	830843522	F4J3H7	Serine/threonine-protein kinase ZRK7	Arabidopsis thaliana	100	100	27	72.973	37	269
TraesCS3B03G1460900.1	830882524	830884432	P28814	Barwin	Hordeum vulgare	96	98.4	125	85.034	147	125
TraesCS3B03G1461100.1	830890231	830891847	Q8LNW4	Flotillin-like protein 2	Oryza sativa	73.054	83.83	501	101.623	493	499
TraesCS3B03G1461200.1	830899429	830902326	Q9LMN4	Sm-like protein LSM3A	Arabidopsis thaliana	31.111	61.11	90	77.5862	116	97
TraesCS3B03G1461300.1	830929861	830931528	Q9FMR1	Rho GTPase-activating protein 1	Arabidopsis thaliana	63.636	77.92	231	85.2399	271	466
TraesCS3B03G1462600.1	831210910	831211455	-	-	-	-	-	-	-	-	-
TraesCS3B03G1462800.1	831730418	831731919	-	-	-	-	-	-	-	-	-
TraesCS3B03G1463100.1	831876828	831881270	F8QQQ7	Diphosphomevalonate decarboxylase 2	Panax ginseng	72.771	84.58	415	98.8095	420	420
TraesCS3B03G1463200.1	831907340	831908245	-	-	-	-	-	-	-	-	-
TraesCS3B03G1463600.1	831988236	831992275	B9RAJ0	Probable aspartyl aminopeptidase	Ricinus communis	57.971	72.88	483	93.0636	519	491
TraesCS3B03G1463700.1	831992479	831996427	Q680B9	Proteinaceous RNase P 2	Arabidopsis thaliana	47.162	65.17	511	86.4636	591	528
TraesCS3B03G1463800.1	832002523	832003836	-	-	-	-	-	-	-	-	-
TraesCS3B03G1463900.1	832021374	832022774	-	-	-	-	-	-	-	-	-
TraesCS3B03G1464900.1	832233082	832239070	Q5CCK3	Cytochrome P450 90B2	Oryza sativa	82.515	90.18	509	101.8	500	506
			BRADI_1g69040v3	Cytochrome P450 90B1	Brachypodium distachyon	87.776	93.79	499	99.8	500	507
TraesCS3B03G1467000.1	833269173	833269965	-	-	-	-	-	-	-	-	-
TraesCS3B03G1467200.1	833280762	833281160	-	-	-	-	-	-	-	-	-
TraesCS3B03G1467300.1	833288166	833288690	-	-	-	-	-	-	-	-	-
TraesCS3B03G1467500.1	833382387	833382779	-	-	-	-	-	-	-	-	-
TraesCS3B03G1468400.1	833446351	833455246	-	-	-	-	-	-	-	-	-
TraesCS3B03G1468700.1	833461526	833465338	-	-	-	-	-	-	-	-	-
TraesCS3B03G1468900.1	833478124	833484587	Q8S8F2	BTB/POZ domain-containing protein FBL11	Arabidopsis thaliana	39.01	58.09	828	100.853	821	940
			BRADI_2g61920v3	BTB/POZ domain-containing protein FBL11	Brachypodium distachyon	76.306	85.78	823	100.244	821	965
TraesCS3B03G1469100.1	833647284	833657216	-	-	-	-	-	-	-	-	-
TraesCS3B03G1469200.1	833658886	833663213	-	-	-	-	-	-	-	-	-
TraesCS3B03G1469300.1	833668785	833673461	-	-	-	-	-	-	-	-	-
TraesCS3B03G1470100.1	833764912	833773308	-	-	-	-	-	-	-	-	-
TraesCS3B03G1470700.1	833942164	833944722	-	-	-	-	-	-	-	-	-
TraesCS3B03G1471100.1	834003474	834007272	-	-	-	-	-	-	-	-	-
TraesCS3B03G1471200.1	834058654	834066951	-	-	-	-	-	-	-	-	-
TraesCS3B03G1471500.1	834068107	834068991	-	-	-	-	-	-	-	-	-
TraesCS3B03G1471600.1	834093572	834102824	-	-	-	-	-	-	-	-	-
TraesCS3B03G1471700.1	834105261	834107822	-	-	-	-	-	-	-	-	-
TraesCS3B03G1472200.1	834143472	834152784	-	-	-	-	-	-	-	-	-
TraesCS3B03G1472500.1	834193318	834200323	Q9FV49	Methionine aminopeptidase 2A	Arabidopsis thaliana	82.707	91.48	399	85.9914	464	441
TraesCS3B03G1472800.1	834234134	834241347	-	-	-	-	-	-	-	-	-
TraesCS3B03G1473200.1	834286572	834287231	Q39214	Disease resistance protein RPM1	Arabidopsis thaliana	27.854	52.51	219	104.286	210	926
TraesCS3B03G1473400.1	834287794	834293014	-	-	-	-	-	-	-	-	-
TraesCS3B03G1473500.1	834294055	834295197	P0DO10	Disease resistance protein Piks-2	Oryza sativa	30.12	50	166	86.911	191	1021
TraesCS3B03G1473700.1	834376569	834387226	-	-	-	-	-	-	-	-	-
TraesCS3B03G1473800.1	834430823	834436172	Q56Y85	Methionine aminopeptidase 2B	Arabidopsis thaliana	83.92	91.71	398	87.8587	453	439
TraesCS3B03G1474000.1	834523049	834534929	-	-	-	-	-	-	-	-	-
TraesCS3B03G1474100.1	834536634	834541298	-	-	-	-	-	-	-	-	-
TraesCS3B03G1474300.1	834687745	834690628	-	-	-	-	-	-	-	-	-
TraesCS3B03G1474400.1	834692274	834696789	Q8S9Z2	UDP-D-apiose/UDP-D-xylose synthase	Oryza sativa	91.384	95.56	383	97.7041	392	398
TraesCS3B03G1474800.1	834771194	834772519	-	-	-	-	-	-	-	-	-
TraesCS3B03G1475200.1	834844980	834846866	O82175	Histone-lysine N-methyltransferase, H3 lysine-9 specific SUVH5	Arabidopsis thaliana	41.279	58.33	516	82.035	629	794
TraesCS3B03G1475300.2	834869107	834879248	Q67U26	Villin-3	Oryza sativa	86.509	93.41	971	96.8096	1003	970
TraesCS3B03G1475700.1	834964114	834967568	-	-	-	-	-	-	-	-	-
TraesCS3B03G1475800.1	834995918	835012067	-	-	-	-	-	-	-	-	-
TraesCS3B03G1475900.1	835046841	835047980	-	-	-	-	-	-	-	-	-
TraesCS3B03G1476000.1	835094194	835095333	-	-	-	-	-	-	-	-	-
TraesCS3B03G1476100.1	835129019	835144174	-	-	-	-	-	-	-	-	-
TraesCS3B03G1476500.1	835341443	835346373	Q8L7A0	Sulfite exporter TauE/SafE family protein 3	Arabidopsis thaliana	59.459	72.67	333	94.0678	354	476
TraesCS3B03G1476800.1	835370272	835371084	-	-	-	-	-	-	-	-	-
TraesCS3B03G1477000.1	835455800	835457254	-	-	-	-	-	-	-	-	-
TraesCS3B03G1477500.1	835492968	835496348	P29557	Eukaryotic translation initiation factor 4E-1	Triticum aestivum	99.07	100	215	99.537	216	215
TraesCS3B03G1478200.1	835658376	835661313	-	-	-	-	-	-	-	-	-
TraesCS3B03G1478400.1	835929065	835931903	-	-	-	-	-	-	-	-	-
TraesCS3B03G1479100.1	835972364	835974508	Q93V84	Protein FLX-like 1	Arabidopsis thaliana	36.364	61.36	176	65.6716	268	331
TraesCS3B03G1479200.1	835984934	835987055	Q94LP4	2-oxoglutarate-dependent dioxygenase 11	Oryza sativa	46.459	66.29	353	92.8947	380	357
TraesCS3B03G1479300.1	836005492	836013665	Q9XHY7	Probable histone acetyltransferase HAC-like 3	Oryza sativa	63.629	73.27	1317	102.172	1289	1276
TraesCS3B03G1479500.1	836022188	836023750	-	-	-	-	-	-	-	-	-
TraesCS3B03G1479900.2	836225957	836228092	Q5JME8	Protein DEHYDRATION-INDUCED 19 homolog 5	Oryza sativa	62.439	74.15	205	88.7446	231	202
TraesCS3B03G1480000.1	836229256	836231310	Q9C999	Protein PIN-LIKES 2	Arabidopsis thaliana	68.119	83.49	436	97.1047	449	457
			BRADI_2g61980v3	Protein PIN-LIKES 2	Brachypodium distachyon	92.222	96	450	100.223	449	452
TraesCS3B03G1480200.1	836254294	836255798	-	-	-	-	-	-	-	-	-
TraesCS3B03G1480900.1	836311162	836314402	Q0JFN7	DEAD-box ATP-dependent RNA helicase 58, chloroplastic	Oryza sativa	84.163	90.72	442	98.441	449	438
			BRADI_2g61960v3	DEAD-box ATP-dependent RNA helicase 58, chloroplastic	Brachypodium distachyon	87.5	90.62	448	99.7773	449	446
TraesCS3B03G1481000.1	836314266	836316432	Q39236	Transcription initiation factor IIA subunit 2	Arabidopsis thaliana	48.571	72.38	105	87.5	120	106
TraesCS3B03G1481100.1	836319397	836320679	A2XZI2	Transcription initiation factor IIA subunit 2	Oryza sativa	62.385	74.31	109	89.3443	122	106
TraesCS3B03G1481200.1	836432457	836433506	Q84TD8	Protein FLX-like 2	Arabidopsis thaliana	36.313	62.57	179	66.791	268	359
TraesCS3B03G1481400.1	836540339	836543314	-	-	-	-	-	-	-	-	-
TraesCS3B03G1482100.1	836811477	836811950	-	-	-	-	-	-	-	-	-
TraesCS3B03G1482600.1	836905554	836917534	-	-	-	-	-	-	-	-	-
TraesCS3B03G1482900.1	836986297	836987175	-	-	-	-	-	-	-	-	-
TraesCS3B03G1483700.1	837056601	837058895	-	-	-	-	-	-	-	-	-
TraesCS3B03G1484000.2	837134332	837139383	-	-	-	-	-	-	-	-	-
TraesCS3B03G1484500.1	837190406	837190875	-	-	-	-	-	-	-	-	-
TraesCS3B03G1485000.1	837241609	837248823	-	-	-	-	-	-	-	-	-
TraesCS3B03G1485200.1	837301071	837301934	-	-	-	-	-	-	-	-	-
TraesCS3B03G1485900.1	837432687	837435415	-	-	-	-	-	-	-	-	-
TraesCS3B03G1486300.1	837572356	837574783	-	-	-	-	-	-	-	-	-
TraesCS3B03G1486500.1	838835689	838836759	Q9M8J9	BTB/POZ and MATH domain-containing protein 2	Arabidopsis thaliana	42.005	60.7	369	103.361	357	406
TraesCS3B03G1487700.1	839172454	839174439	-	-	-	-	-	-	-	-	-
TraesCS3B03G1487900.1	839191229	839192581	-	-	-	-	-	-	-	-	-
TraesCS3B03G1488600.1	839304910	839306531	Q94DG6	Zinc transporter 1	Oryza sativa	72.673	80.18	333	93.5393	356	352
TraesCS3B03G1488800.1	839322735	839327382	Q940P8	T-complex protein 1 subunit beta	Arabidopsis thaliana	76.86	86.78	121	88.9706	136	527
TraesCS3B03G1488900.1	839347184	839349930	-	-	-	-	-	-	-	-	-
TraesCS3B03G1489700.1	839474392	839476906	-	-	-	-	-	-	-	-	-
TraesCS3B03G1490100.1	839781787	839785443	Q8LPL5	Protein FIZZY-RELATED 3	Arabidopsis thaliana	70.625	79.79	480	98.7654	486	481
			BRADI_2g62140v3	Protein FIZZY-RELATED 3	Brachypodium distachyon	83.505	86.8	485	99.7942	486	481
TraesCS3B03G1490400.1	839818612	839819775	-	-	-	-	-	-	-	-	-
TraesCS3B03G1490500.1	839880058	839882898	-	-	-	-	-	-	-	-	-
TraesCS3B03G1490600.1	839906416	839909324	-	-	-	-	-	-	-	-	-
TraesCS3B03G1490700.1	839958900	839959782	-	-	-	-	-	-	-	-	-
TraesCS3B03G1490900.1	840070090	840071243	-	-	-	-	-	-	-	-	-
TraesCS3B03G1491300.1	840219513	840225340	-	-	-	-	-	-	-	-	-
TraesCS3B03G1491700.1	840311281	840317083	-	-	-	-	-	-	-	-	-
TraesCS3B03G1491800.1	840329626	840332678	O48958	4-hydroxyphenylacetaldehyde oxime monooxygenase	Sorghum bicolor	56.25	71.4	528	103.733	509	531
TraesCS3B03G1492300.1	840394878	840399645	-	-	-	-	-	-	-	-	-
TraesCS3B03G1492400.1	840412656	840414898	O48958	4-hydroxyphenylacetaldehyde oxime monooxygenase	Sorghum bicolor	55.728	71.07	515	101.378	508	531
TraesCS3B03G1492700.1	840533694	840538052	-	-	-	-	-	-	-	-	-
TraesCS3B03G1492800.1	840552788	840554821	O48958	4-hydroxyphenylacetaldehyde oxime monooxygenase	Sorghum bicolor	58.144	72.16	528	103.937	508	531
TraesCS3B03G1492900.1	840704846	840710181	-	-	-	-	-	-	-	-	-
TraesCS3B03G1493000.1	840725120	840727850	O48958	4-hydroxyphenylacetaldehyde oxime monooxygenase	Sorghum bicolor	57.197	72.92	528	103.733	509	531
TraesCS3B03G1493100.1	840779761	840780666	-	-	-	-	-	-	-	-	-
TraesCS3B03G1493300.1	840814683	840816726	O48958	4-hydroxyphenylacetaldehyde oxime monooxygenase	Sorghum bicolor	62.236	75.95	474	93.1238	509	531
TraesCS3B03G1493500.1	840825001	840825607	-	-	-	-	-	-	-	-	-
TraesCS3B03G1493600.1	840856927	840861553	Q9SVA5	Pentatricopeptide repeat-containing protein At4g39530	Arabidopsis thaliana	49.198	68.98	748	99.4681	752	834
			BRADI_2g62180v3	Pentatricopeptide repeat-containing protein At4g39530	Brachypodium distachyon	85.6	91.07	750	99.734	752	822
TraesCS3B03G1493700.2	840861880	840866584	Q9LL45	Telomere-binding protein 1	Oryza sativa	55.945	67.38	656	100.613	652	633
TraesCS3B03G1494300.1	840968476	840973975	Q39119	Vacuolar-processing enzyme gamma-isozyme	Arabidopsis thaliana	72.297	84.23	444	93.0818	477	494
TraesCS3B03G1494600.1	841001585	841006425	Q39119	Vacuolar-processing enzyme gamma-isozyme	Arabidopsis thaliana	70.259	82.76	464	94.501	491	494
TraesCS3B03G1494900.1	841019346	841020996	-	-	-	-	-	-	-	-	-
TraesCS3B03G1495000.1	841026592	841028267	Q9LSP1	Probable pectinesterase 67	Arabidopsis thaliana	51.453	66.86	344	94.5055	364	344
			BRADI_1g64340v3	Probable pectinesterase 67	Brachypodium distachyon	84.971	91.33	346	95.0549	364	351
TraesCS3B03G1495400.1	841143968	841147405	-	-	-	-	-	-	-	-	-
TraesCS3B03G1495600.1	841184117	841185379	-	-	-	-	-	-	-	-	-
TraesCS3B03G1495800.1	841193153	841194022	Q4R1I9	Anthocyanidin 5,3-O-glucosyltransferase	Rosa hybrid	43.165	62.95	278	95.8621	290	473
TraesCS3B03G1495900.1	841200241	841202911	-	-	-	-	-	-	-	-	-
TraesCS3B03G1496000.1	841208698	841220789	-	-	-	-	-	-	-	-	-
TraesCS3B03G1496300.1	841353828	841357713	-	-	-	-	-	-	-	-	-
TraesCS3B03G1496600.1	841401010	841401474	-	-	-	-	-	-	-	-	-
TraesCS3B03G1496900.1	841464811	841472042	A2CIR5	Ankyrin repeat-containing protein NPR4	Oryza sativa	30.328	50	244	60.396	404	583
TraesCS3B03G1497000.1	841493365	841495681	-	-	-	-	-	-	-	-	-
TraesCS3B03G1497200.1	841514032	841514670	A2CIR5	Ankyrin repeat-containing protein NPR4	Oryza sativa	30.37	51.85	135	63.3803	213	583
TraesCS3B03G1497300.1	841524375	841529362	-	-	-	-	-	-	-	-	-
TraesCS3B03G1497400.1	841530191	841533452	Q93VK9	Kinetochore protein SPC25 homolog	Arabidopsis thaliana	34.797	53.72	296	92.79	319	315
TraesCS3B03G1497500.1	841560960	841562707	-	-	-	-	-	-	-	-	-
TraesCS3B03G1497600.1	841564514	841572509	Q9M2T1	AP3-complex subunit beta-A	Arabidopsis thaliana	47.233	63.83	1012	91.6667	1104	987
			BRADI_2g62270v3	AP-3 complex subunit beta	Brachypodium distachyon	83.169	89.26	1117	101.178	1104	1111
TraesCS3B03G1497700.1	841572585	841573974	-	-	-	-	-	-	-	-	-
TraesCS3B03G1497800.1	841746144	841749224	Q9M2T1	AP3-complex subunit beta-A	Arabidopsis thaliana	39.138	55.56	603	102.377	589	987
			BRADI_2g62270v3	AP-3 complex subunit beta	Brachypodium distachyon	70.05	77.2	601	102.037	589	1111
TraesCS3B03G1498300.1	841834480	841835796	-	-	-	-	-	-	-	-	-
TraesCS3B03G1498400.1	841844921	841846307	-	-	-	-	-	-	-	-	-
TraesCS3B03G1498500.1	841864248	841867442	Q9M2T1	AP3-complex subunit beta-A	Arabidopsis thaliana	42.928	59.73	601	94.6457	635	987
			BRADI_2g62270v3	AP-3 complex subunit beta	Brachypodium distachyon	79.402	86.21	602	94.8031	635	1111
TraesCS3B03G1498600.1	841888574	841904210	-	-	-	-	-	-	-	-	-
TraesCS3B03G1499000.1	841971707	841976237	Q06548	Probable serine/threonine-protein kinase PBL9	Arabidopsis thaliana	74.631	85.84	339	78.8372	430	410
TraesCS3B03G1500500.1	842281406	842290201	-	-	-	-	-	-	-	-	-
TraesCS3B03G1500800.1	842341516	842348765	-	-	-	-	-	-	-	-	-
TraesCS3B03G1501700.3	842613311	842627798	-	-	-	-	-	-	-	-	-
TraesCS3B03G1502400.1	842858251	842859602	-	-	-	-	-	-	-	-	-
TraesCS3B03G1502700.1	842896483	842897229	Q0IMG5	Metallothionein-like protein 4A	Oryza sativa	48.148	61.73	81	72.973	111	78
TraesCS3B03G1502800.1	842907239	842911194	Q8VZC9	Vacuolar protein sorting-associated protein 25	Arabidopsis thaliana	73.743	87.71	179	100.562	178	179
			BRADI_1g30450v3	Vacuolar protein sorting-associated protein 25	Brachypodium distachyon	89.266	94.35	177	99.4382	178	242
TraesCS3B03G1503400.1	843097447	843097787	Q0IMG5	Metallothionein-like protein 4A	Oryza sativa	49.383	61.73	81	102.532	79	78
TraesCS3B03G1503600.1	843125452	843126467	Q0IMG5	Metallothionein-like protein 4A	Oryza sativa	49.383	61.73	81	102.532	79	78
TraesCS3B03G1503900.1	843152923	843153257	A2XZL0	Metallothionein-like protein 2C	Oryza sativa	67.143	74.29	70	88.6076	79	84
TraesCS3B03G1504400.1	843160241	843160586	-	-	-	-	-	-	-	-	-
TraesCS3B03G1504500.1	843161665	843163952	Q9TJN6	30S ribosomal protein S17, chloroplastic	Zea mays	41.791	56.72	67	63.8095	105	132
TraesCS3B03G1504600.1	843171163	843173615	P27527	Ribosomal protein S19, mitochondrial	Petunia hybrida	69.565	79.35	92	62.585	147	94
TraesCS3B03G1505000.1	843641991	843643724	-	-	-	-	-	-	-	-	-
TraesCS3B03G1505100.1	843781926	843785116	-	-	-	-	-	-	-	-	-
TraesCS3B03G1505200.1	843820848	843822438	-	-	-	-	-	-	-	-	-
TraesCS3B03G1505300.1	843859599	843861185	-	-	-	-	-	-	-	-	-
TraesCS3B03G1505700.1	843944588	843945972	-	-	-	-	-	-	-	-	-
TraesCS3B03G1505800.1	843947437	843949628	Q9LUC5	Cytochrome P450 72A15	Arabidopsis thaliana	51.815	69.56	496	93.5849	530	512
TraesCS3B03G1506500.1	844072280	844074505	Q65XV2	E3 ubiquitin-protein ligase XB3	Oryza sativa	70.815	80.9	466	100.215	465	450
			BRADI_2g37100v3	E3 ubiquitin ligase, XA21-mediated disease resistanc	Brachypodium distachyon	70.323	80.86	465	100	465	451
TraesCS3B03G1507400.1	844286730	844288828	Q9LUC5	Cytochrome P450 72A15	Arabidopsis thaliana	51.21	68.75	496	93.5849	530	512
TraesCS3B03G1507500.1	844290444	844291286	-	-	-	-	-	-	-	-	-
TraesCS3B03G1508000.2	844348620	844351829	-	-	-	-	-	-	-	-	-
TraesCS3B03G1508100.2	844439077	844442856	Q9SR22	Pectin acetylesterase 5	Arabidopsis thaliana	50.923	71.24	379	93.5802	405	427
TraesCS3B03G1508200.1	844470116	844472978	Q9SR22	Pectin acetylesterase 5	Arabidopsis thaliana	51.791	70.25	363	77.0701	471	427
TraesCS3B03G1508300.1	844501107	844509112	Q9SR23	Pectin acetylesterase 4	Arabidopsis thaliana	46.978	70.33	364	80	455	409
TraesCS3B03G1508500.2	844522685	844524017	Q9SR22	Pectin acetylesterase 5	Arabidopsis thaliana	47.179	68.21	195	88.2353	221	427
TraesCS3B03G1508600.1	844525709	844527221	-	-	-	-	-	-	-	-	-
TraesCS3B03G1508700.1	844546309	844549502	Q9SR22	Pectin acetylesterase 5	Arabidopsis thaliana	49.386	68.3	407	95.5399	426	427
TraesCS3B03G1508800.1	844563158	844564447	Q69V36	B3 domain-containing protein Os06g0194400	Oryza sativa	58.19	69.83	232	102.203	227	237
TraesCS3B03G1508900.1	844621234	844622134	P02276	Histone H2A.2.1	Triticum aestivum	91.818	99.09	110	62.1469	177	151
TraesCS3B03G1509400.1	844710344	844722200	-	-	-	-	-	-	-	-	-
TraesCS3B03G1509500.1	844730917	844733388	-	-	-	-	-	-	-	-	-
TraesCS3B03G1509600.1	844750749	844751460	Q9FJE8	Probable histone H2A.7	Arabidopsis thaliana	73.636	90	110	90.1639	122	150
TraesCS3B03G1509700.1	844753468	844755702	-	-	-	-	-	-	-	-	-
TraesCS3B03G1509800.1	844759165	844760994	-	-	-	-	-	-	-	-	-
TraesCS3B03G1510000.1	844780108	844781513	Q9LFF9	Soluble inorganic pyrophosphatase 4	Arabidopsis thaliana	86.802	93.91	197	84.188	234	216
			BRADI_3g52740v3	PPa2	Brachypodium distachyon	84.264	93.91	197	84.188	234	213
TraesCS3B03G1510200.1	844789561	844793480	Q93W93	F-box/kelch-repeat protein At1g55270	Arabidopsis thaliana	67.376	80.61	423	98.8318	428	434
TraesCS3B03G1510300.1	844794337	844795961	Q93V56	Soluble inorganic pyrophosphatase 1	Arabidopsis thaliana	86.294	92.89	197	86.0262	229	212
			BRADI_2g37340v3	PPa4	Brachypodium distachyon	90.686	93.63	204	89.083	229	215
TraesCS3B03G1510500.1	844855005	844855247	-	-	-	-	-	-	-	-	-
TraesCS3B03G1510700.1	844896212	844898072	Q38J50	Tricetin 3',4',5'-O-trimethyltransferase	Triticum aestivum	99.719	100	356	99.7199	357	356
TraesCS3B03G1510800.1	845012266	845014371	-	-	-	-	-	-	-	-	-
TraesCS3B03G1510900.1	845043897	845045396	-	-	-	-	-	-	-	-	-
TraesCS3B03G1511000.1	845245062	845245583	-	-	-	-	-	-	-	-	-
TraesCS3B03G1511300.1	845311257	845312609	-	-	-	-	-	-	-	-	-
TraesCS3B03G1511600.1	845615373	845616391	-	-	-	-	-	-	-	-	-
TraesCS3B03G1511700.1	845735112	845736421	-	-	-	-	-	-	-	-	-
TraesCS3B03G1511800.1	845791465	845792049	-	-	-	-	-	-	-	-	-
TraesCS3B03G1512400.1	846016827	846017946	-	-	-	-	-	-	-	-	-
TraesCS3B03G1512700.1	846300999	846302065	-	-	-	-	-	-	-	-	-
TraesCS3B03G1514800.1	846916937	846919047	-	-	-	-	-	-	-	-	-
TraesCS3B03G1515200.1	847159323	847160878	Q94CS9	Probable aquaporin TIP1-2	Oryza sativa	92.46	96.43	252	99.6047	253	252
			BRADI_2g62520v3	Aquaporin TIP1-3	Brachypodium distachyon	93.254	98.02	252	99.6047	253	252
TraesCS3B03G1515400.1	847171902	847173998	Q9FJ45	GDSL esterase/lipase At5g45910	Arabidopsis thaliana	41.399	60.06	343	90.9814	377	372
TraesCS3B03G1516000.1	847401211	847407626	-	-	-	-	-	-	-	-	-
TraesCS3B03G1516300.1	847528207	847528737	-	-	-	-	-	-	-	-	-
TraesCS3B03G1516400.1	847569035	847570802	-	-	-	-	-	-	-	-	-
TraesCS3B03G1516500.1	847630341	847630805	-	-	-	-	-	-	-	-	-
TraesCS3B03G1517000.1	847787547	847791167	-	-	-	-	-	-	-	-	-
TraesCS3B03G1517400.1	847947388	847948099	-	-	-	-	-	-	-	-	-
TraesCS3B03G1517500.1	847961037	847968470	Q5VNU3	Probable protein transport Sec1b	Oryza sativa	85.627	91.28	654	99.3921	658	659
			BRADI_1g51580v3	secretory 1A	Brachypodium distachyon	88.216	93.94	611	92.8571	658	622
TraesCS3B03G1517700.1	848031216	848032457	Q766C3	Aspartic proteinase nepenthesin-1	Nepenthes gracilis	39.558	56.02	407	98.3092	414	437
TraesCS3B03G1517800.1	848049009	848050274	Q766C3	Aspartic proteinase nepenthesin-1	Nepenthes gracilis	38.386	55.26	409	96.9194	422	437
TraesCS3B03G1518200.1	848138784	848146888	-	-	-	-	-	-	-	-	-
TraesCS3B03G1518300.1	848203063	848207444	-	-	-	-	-	-	-	-	-
TraesCS3B03G1519100.1	848376596	848377786	Q766C3	Aspartic proteinase nepenthesin-1	Nepenthes gracilis	37.99	54.41	408	102.771	397	437
TraesCS3B03G1519300.1	848419451	848421091	-	-	-	-	-	-	-	-	-
TraesCS3B03G1519400.1	848421762	848423931	-	-	-	-	-	-	-	-	-
TraesCS3B03G1519600.1	848576207	848578306	-	-	-	-	-	-	-	-	-
TraesCS3B03G1519900.1	848601899	848603443	-	-	-	-	-	-	-	-	-
TraesCS3B03G1520400.1	849086806	849096073	-	-	-	-	-	-	-	-	-
TraesCS3B03G1520500.1	849099241	849106959	Q53RB0	Probable linoleate 9S-lipoxygenase 4	Oryza sativa	73.516	83.9	876	99.3197	882	877
TraesCS3B03G1521600.1	850163179	850164027	-	-	-	-	-	-	-	-	-
TraesCS3B03G1522400.1	850543201	850545399	-	-	-	-	-	-	-	-	-
TraesCS3B03G1522500.1	850566317	850567839	-	-	-	-	-	-	-	-	-
TraesCS3B03G1522600.1	850655838	850656451	Q9AV23	Silicon efflux transporter LSI3	Oryza sativa	54	80	50	64.1026	78	485
TraesCS3B03G1523100.1	850787100	850787459	-	-	-	-	-	-	-	-	-
TraesCS3B03G1523300.1	850954172	850955033	-	-	-	-	-	-	-	-	-
TraesCS3B03G1523400.1	850964380	850973363	-	-	-	-	-	-	-	-	-
TraesCS3B03G1523500.1	850987123	850995298	-	-	-	-	-	-	-	-	-
TraesCS3B03G1523800.1	851101839	851116421	-	-	-	-	-	-	-	-	-
TraesCS3B03G1523900.2	851117084	851121119	F7J0M4	Disease resistance protein RGA4	Oryza sativa	36.397	51.75	827	85.5222	967	996
TraesCS3B03G1524200.1	851216953	851218102	Q9ST62	External alternative NAD(P)H-ubiquinone oxidoreductase B1, mitochondrial	Solanum tuberosum	62.992	81.1	127	56.6964	224	577
TraesCS3B03G1524400.1	851251492	851255531	F7J0M6	Disease resistance protein RGA4	Oryza sativa	38.196	57.43	754	85.4875	882	1014
TraesCS3B03G1524900.1	851349808	851351121	Q00531	60 kDa jasmonate-induced protein	Hordeum vulgare	32.544	51.48	169	67.0635	252	560
TraesCS3B03G1525000.1	851359496	851362248	-	-	-	-	-	-	-	-	-
TraesCS3B03G1525600.1	851455576	851457204	-	-	-	-	-	-	-	-	-
TraesCS3B03G1525800.1	851463789	851471417	-	-	-	-	-	-	-	-	-
TraesCS3B03G1525900.1	851511048	851515285	Q9LHJ9	Probable protein phosphatase 2C 38	Arabidopsis thaliana	68	81.6	375	96.8992	387	385
TraesCS3B03G1526300.1	851558156	851559425	-	-	-	-	-	-	-	-	-
TraesCS3B03G1526400.1	851569743	851570324	-	-	-	-	-	-	-	-	-
TraesCS3B03G1526700.1	851634826	851639502	-	-	-	-	-	-	-	-	-
TraesCS3B03G1526800.3	851653229	851660208	Q6L4L4	E3 SUMO-protein ligase SIZ1	Oryza sativa	54.114	65.82	863	93.1965	926	875
TraesCS3B03G1526900.1	851661563	851663075	Q1PE89	Probable serine/threonine-protein kinase PBL24	Arabidopsis thaliana	59.119	74.53	318	77.1845	412	389
TraesCS3B03G1527200.1	851705363	851707437	-	-	-	-	-	-	-	-	-
TraesCS3B03G1527500.1	851713638	851718311	Q5JNB5	DnaJ protein P58IPK homolog B	Oryza sativa	85.219	93.53	433	93.9262	461	471
			BRADI_2g62730v3	DnaJ protein P58IPK homolog	Brachypodium distachyon	89.414	94.82	444	96.3124	461	467

## Sheet: HordeumVulgare
Hordeum vulgare ID	Start	End	Uniprot/Bd gene ID of the best BLASTp hit	Description	Species	% identity	% similarity	Alignment length	Query coverage (Hordeum vulgare)	Query length (Hordeum vulgare)	Hit length
HORVU3Hr1G112600.2	686686710	686688785	-	-	-	-	-	-	-	-	-
HORVU3Hr1G112610.1	686697664	686699135	Q06398	Probable glutathione S-transferase GSTU6	Oryza sativa	59.799	74.87	199	102.577	194	236
HORVU3Hr1G112660.1	686734426	686735113	Q5D869	DNA-directed RNA polymerase V subunit 1	Arabidopsis thaliana	54.762	71.43	42	80.7692	52	1976
HORVU3Hr1G112680.4	686745762	686747348	Q9FHX2	Protein MITOFERRINLIKE 1, chloroplastic	Arabidopsis thaliana	62.081	73.83	298	75.443	395	412
			BRADI_2g61677v3	Protein MITOFERRINLIKE 1, chloroplastic	Brachypodium distachyon	85.829	90.37	374	94.6835	395	371
HORVU3Hr1G112700.1	686818861	686820858	B9RU15	Probable Histone-lysine N-methyltransferase ATXR5	Ricinus communis	65.53	79.92	264	67.5192	391	374
HORVU3Hr1G112710.2	686830277	686830642	-	-	-	-	-	-	-	-	-
HORVU3Hr1G112740.3	687055057	687056334	F4JVA6	Phosphatidylinositol/phosphatidylcholine transfer protein SFH6	Arabidopsis thaliana	65.686	80.88	204	91.0714	224	614
HORVU3Hr1G112800.1	687125381	687126442	-	-	-	-	-	-	-	-	-
HORVU3Hr1G112810.2	687144848	687146385	P37117	Cytochrome P450 71A4	Solanum melongena	43.478	63.77	483	94.3359	512	507
HORVU3Hr1G112830.1	687187315	687188222	-	-	-	-	-	-	-	-	-
HORVU3Hr1G112850.5	687230092	687231562	-	-	-	-	-	-	-	-	-
HORVU3Hr1G112860.1	687236876	687241686	Q9LSH2	Glutamate decarboxylase 5	Arabidopsis thaliana	76.906	89.01	446	89.7384	497	494
HORVU3Hr1G112870.1	687247303	687247622	F4KCC2	E3 ubiquitin-protein ligase PRT6	Arabidopsis thaliana	52.83	69.81	53	67.0886	79	2006
			BRADI_2g03180v3	E3 ubiquitin-protein ligase PRT6	Brachypodium distachyon	86.076	94.94	79	100	79	2034
HORVU3Hr1G112880.1	687290907	687291700	-	-	-	-	-	-	-	-	-
HORVU3Hr1G112930.1	687383499	687389423	-	-	-	-	-	-	-	-	-
HORVU3Hr1G112960.1	687462869	687465861	-	-	-	-	-	-	-	-	-
HORVU3Hr1G112990.2	687473060	687476537	Q9FZ70	F-box/FBD/LRR-repeat protein At1g13570	Arabidopsis thaliana	30.749	50.39	387	78.0242	496	416
HORVU3Hr1G113000.2	687492032	687494257	Q9FZ70	F-box/FBD/LRR-repeat protein At1g13570	Arabidopsis thaliana	30.738	50.82	244	99.187	246	416
HORVU3Hr1G113010.1	687498718	687500828	-	-	-	-	-	-	-	-	-
HORVU3Hr1G113050.1	687518348	687520649	-	-	-	-	-	-	-	-	-
HORVU3Hr1G113060.5	687526784	687539981	Q94FB9	ABC transporter D family member 1	Arabidopsis thaliana	71.695	83.27	1339	101.286	1322	1337
HORVU3Hr1G113070.1	687536064	687539550	-	-	-	-	-	-	-	-	-
HORVU3Hr1G113090.4	687547267	687550057	Q9AST6	Vacuolar protein sorting-associated protein 55 homolog	Arabidopsis thaliana	50.877	75.44	114	69.9387	163	140
HORVU3Hr1G113100.14	687581472	687584648	Q5JJV0	Beta-fructofuranosidase, insoluble isoenzyme 4	Oryza sativa	87.614	92.9	549	93.2088	589	590
HORVU3Hr1G113110.1	687719679	687722525	Q9LMN4	Sm-like protein LSM3A	Arabidopsis thaliana	31.111	61.11	90	54.878	164	97
HORVU3Hr1G113120.1	687764626	687766158	P28814	Barwin	Hordeum vulgare	99.2	100	125	85.6164	146	125
HORVU3Hr1G113150.1	687853326	687853990	-	-	-	-	-	-	-	-	-
HORVU3Hr1G113160.1	687859512	687864330	Q9SG80	Alpha-L-arabinofuranosidase 1	Arabidopsis thaliana	58.769	73.51	536	100.752	532	678
HORVU3Hr1G113170.1	687900246	687902256	Q9FMR1	Rho GTPase-activating protein 1	Arabidopsis thaliana	63.636	77.49	231	74.2765	311	466
HORVU3Hr1G113200.2	687951817	687956222	F8QQQ7	Diphosphomevalonate decarboxylase 2	Panax ginseng	72.813	85.58	423	100.237	422	420
HORVU3Hr1G113210.5	688080765	688083265	-	-	-	-	-	-	-	-	-
HORVU3Hr1G113250.1	688131315	688132828	-	-	-	-	-	-	-	-	-
HORVU3Hr1G113280.2	688184703	688185869	Q9CAT7	Nascent polypeptide-associated complex subunit beta	Arabidopsis thaliana	42.553	58.51	94	94	100	165
HORVU3Hr1G113290.1	688203497	688206012	-	-	-	-	-	-	-	-	-
HORVU3Hr1G113300.1	688230724	688232518	-	-	-	-	-	-	-	-	-
HORVU3Hr1G113340.1	688372688	688376902	B9RAJ0	Probable aspartyl aminopeptidase	Ricinus communis	58.385	72.88	483	91.3043	529	491
HORVU3Hr1G113360.2	688377877	688381548	Q680B9	Proteinaceous RNase P 2	Arabidopsis thaliana	46.351	65.48	507	86.2245	588	528
HORVU3Hr1G113410.1	688394242	688396263	-	-	-	-	-	-	-	-	-
HORVU3Hr1G113420.1	688445561	688446250	Q6ZHZ1	Probable sucrose-phosphate synthase 4	Oryza sativa	93.939	100	33	91.6667	36	1066
HORVU3Hr1G113490.1	688595475	688596223	-	-	-	-	-	-	-	-	-
HORVU3Hr1G113520.1	688621567	688621959	-	-	-	-	-	-	-	-	-
HORVU3Hr1G113550.1	688701495	688702768	-	-	-	-	-	-	-	-	-
HORVU3Hr1G113570.1	688730445	688731235	-	-	-	-	-	-	-	-	-
HORVU3Hr1G113590.1	688743970	688744344	-	-	-	-	-	-	-	-	-
HORVU3Hr1G113600.1	688760447	688760839	-	-	-	-	-	-	-	-	-
HORVU3Hr1G113610.1	688775159	688775533	-	-	-	-	-	-	-	-	-
HORVU3Hr1G113620.1	688794127	688795251	P28814	Barwin	Hordeum vulgare	96	98.4	125	85.6164	146	125
HORVU3Hr1G113640.2	688839247	688844859	-	-	-	-	-	-	-	-	-
HORVU3Hr1G113650.1	688850191	688850422	-	-	-	-	-	-	-	-	-
HORVU3Hr1G113660.1	688853248	688854537	Q9LYX1	L-type lectin-domain containing receptor kinase VIII.2	Arabidopsis thaliana	50.988	66.01	253	74.1935	341	711
HORVU3Hr1G113670.1	688859441	688861057	Q2QM69	2-methyl-6-phytyl-1,4-hydroquinone methyltransferase 2, chloroplastic	Oryza sativa	84.672	90.88	274	86.7089	316	348
HORVU3Hr1G113690.11	688928615	688933331	-	-	-	-	-	-	-	-	-
HORVU3Hr1G113720.13	688959852	688967830	Q8S8F2	BTB/POZ domain-containing protein FBL11	Arabidopsis thaliana	38.847	56.99	937	96.6976	969	940
			BRADI_2g61920v3	BTB/POZ domain-containing protein FBL11	Brachypodium distachyon	72.774	83.13	966	99.6904	969	965
HORVU3Hr1G113730.1	688963885	688964552	-	-	-	-	-	-	-	-	-
HORVU3Hr1G113740.16	688984479	688999469	-	-	-	-	-	-	-	-	-
HORVU3Hr1G113750.1	689012978	689015389	Q8H936	COP9 signalosome complex subunit 5	Oryza sativa	92.199	95.04	141	90.9677	155	360
HORVU3Hr1G113760.1	689013538	689014598	S4TE15	Acyl-acyl carrier protein thioesterase TE3, chloroplastic	Humulus lupulus	73.75	87.5	80	75.4717	106	207
HORVU3Hr1G113780.2	689059497	689066365	-	-	-	-	-	-	-	-	-
HORVU3Hr1G113790.11	689074890	689084719	-	-	-	-	-	-	-	-	-
HORVU3Hr1G113800.1	689087039	689090224	-	-	-	-	-	-	-	-	-
HORVU3Hr1G113810.1	689210191	689210764	Q6L3Y2	Putative late blight resistance protein homolog R1B-11	Solanum demissum	34.259	62.96	108	56.5445	191	1252
HORVU3Hr1G113820.3	689247504	689251817	Q8S9Z2	UDP-D-apiose/UDP-D-xylose synthase	Oryza sativa	91.123	95.3	383	97.954	391	398
HORVU3Hr1G113850.16	689389027	689396714	Q67U26	Villin-3	Oryza sativa	86.612	93.41	971	96.9062	1002	970
HORVU3Hr1G113860.1	689450760	689453320	-	-	-	-	-	-	-	-	-
HORVU3Hr1G113890.10	689525700	689531702	Q8L7A0	Sulfite exporter TauE/SafE family protein 3	Arabidopsis thaliana	57.415	71.61	472	97.1193	486	476
HORVU3Hr1G113900.1	689544184	689544783	P68538	ATP synthase protein MI25	Triticum aestivum	90	93.33	90	100	90	192
HORVU3Hr1G113930.1	689732366	689734563	-	-	-	-	-	-	-	-	-
HORVU3Hr1G113940.1	689854512	689861683	P29557	Eukaryotic translation initiation factor 4E-1	Triticum aestivum	93.488	97.67	215	100	215	215
HORVU3Hr1G114150.1	690150287	690165060	-	-	-	-	-	-	-	-	-
HORVU3Hr1G114160.1	690155525	690157207	Q9LHJ9	Probable protein phosphatase 2C 38	Arabidopsis thaliana	65.574	79.67	305	98.0707	311	385
HORVU3Hr1G114170.1	690243898	690285170	Q93V84	Protein FLX-like 1	Arabidopsis thaliana	36.932	62.5	176	65.9176	267	331
HORVU3Hr1G114190.1	690381421	690381660	-	-	-	-	-	-	-	-	-
HORVU3Hr1G114200.1	690382337	690382681	O04153	Calreticulin-3	Arabidopsis thaliana	79.412	91.18	68	100	68	424
HORVU3Hr1G114210.1	690409222	690413363	Q39236	Transcription initiation factor IIA subunit 2	Arabidopsis thaliana	48.571	72.38	105	54.6875	192	106
HORVU3Hr1G114220.3	690411111	690414921	Q0JFN7	DEAD-box ATP-dependent RNA helicase 58, chloroplastic	Oryza sativa	83.937	90.72	442	89.2929	495	438
			BRADI_2g61960v3	DEAD-box ATP-dependent RNA helicase 58, chloroplastic	Brachypodium distachyon	88.393	91.74	448	90.5051	495	446
HORVU3Hr1G114240.1	690416248	690421349	Q9STK5	Pentatricopeptide repeat-containing protein At3g48250, chloroplastic	Arabidopsis thaliana	44.938	61.63	563	95.1014	592	621
HORVU3Hr1G114250.1	690418017	690418964	-	-	-	-	-	-	-	-	-
HORVU3Hr1G114270.1	690563628	690565747	Q9C999	Protein PIN-LIKES 2	Arabidopsis thaliana	66.143	80.72	446	98.4547	453	457
			BRADI_2g61980v3	Protein PIN-LIKES 2	Brachypodium distachyon	90.508	94.7	453	100	453	452
HORVU3Hr1G114280.1	690566984	690569591	Q5JME8	Protein DEHYDRATION-INDUCED 19 homolog 5	Oryza sativa	65.217	73.91	207	88.8412	233	202
HORVU3Hr1G114320.1	690739114	690741257	-	-	-	-	-	-	-	-	-
HORVU3Hr1G114340.4	690841413	690845169	Q9LYT2	Pentatricopeptide repeat-containing protein At3g59040	Arabidopsis thaliana	68.05	83.4	482	76.0252	634	583
HORVU3Hr1G114350.1	690847064	690848849	Q9LIQ7	Pentatricopeptide repeat-containing protein At3g24000, mitochondrial	Arabidopsis thaliana	39.855	60.87	414	83.6364	495	633
HORVU3Hr1G114360.3	690855315	690857339	P49100	Cytochrome b5	Oryza sativa	85.926	93.33	135	78.0347	173	137
HORVU3Hr1G114440.21	691017340	691022165	Q2QQ96	Cyclin-A2-1	Oryza sativa	73.077	79.96	494	97.4359	507	490
HORVU3Hr1G114460.1	691068452	691068826	-	-	-	-	-	-	-	-	-
HORVU3Hr1G114510.1	691221155	691221428	Q4V3C1	Mediator of RNA polymerase II transcription subunit 8	Arabidopsis thaliana	59.524	78.57	42	52.5	80	524
HORVU3Hr1G114540.3	691282735	691286782	-	-	-	-	-	-	-	-	-
HORVU3Hr1G114700.1	691488111	691491228	P82953	Horcolin	Hordeum vulgare	61.905	74.83	147	87.5	168	146
HORVU3Hr1G114750.1	691535598	691536260	-	-	-	-	-	-	-	-	-
HORVU3Hr1G114770.1	691644199	691644432	-	-	-	-	-	-	-	-	-
HORVU3Hr1G114790.1	691668843	691669337	P35793	Pathogenesis-related protein PRB1-3	Hordeum vulgare	46.763	63.31	139	84.7561	164	164
HORVU3Hr1G114820.1	691823616	691824341	Q05968	Pathogenesis-related protein 1	Hordeum vulgare	46.207	64.14	145	80.1105	181	164
HORVU3Hr1G114840.2	691918999	691929663	-	-	-	-	-	-	-	-	-
HORVU3Hr1G114880.2	691945556	691946648	-	-	-	-	-	-	-	-	-
HORVU3Hr1G114920.1	691998387	691999778	-	-	-	-	-	-	-	-	-
HORVU3Hr1G114970.1	692190558	692192500	-	-	-	-	-	-	-	-	-
HORVU3Hr1G114990.3	692260254	692262484	Q94DG6	Zinc transporter 1	Oryza sativa	71.787	79.31	319	89.6067	356	352
HORVU3Hr1G115010.1	692291870	692293449	-	-	-	-	-	-	-	-	-
HORVU3Hr1G115040.1	692416855	692417133	-	-	-	-	-	-	-	-	-
HORVU3Hr1G115060.1	692612217	692614563	-	-	-	-	-	-	-	-	-
HORVU3Hr1G115070.1	692641332	692641891	-	-	-	-	-	-	-	-	-
HORVU3Hr1G115090.2	692651559	692652276	-	-	-	-	-	-	-	-	-
HORVU3Hr1G115100.1	692652471	692653064	O05000	NADH-ubiquinone oxidoreductase chain 2	Arabidopsis thaliana	79.188	82.74	197	100	197	499
HORVU3Hr1G115110.1	692652823	692653925	-	-	-	-	-	-	-	-	-
HORVU3Hr1G115120.2	692655691	692656311	-	-	-	-	-	-	-	-	-
HORVU3Hr1G115130.1	692657104	692657676	Q35322	NADH dehydrogenase [ubiquinone] iron-sulfur protein 3	Oryza sativa	94.211	95.26	190	100	190	190
HORVU3Hr1G115140.1	692668140	692668391	Q04647	Probable cytochrome c biosynthesis protein	Daucus carota	100	100	84	100	84	579
HORVU3Hr1G115160.1	692717011	692717371	Q04647	Probable cytochrome c biosynthesis protein	Daucus carota	91.045	91.04	67	89.3333	75	579
HORVU3Hr1G115170.1	692797735	692801414	Q8LPL5	Protein FIZZY-RELATED 3	Arabidopsis thaliana	70.124	79.25	482	82.1124	587	481
			BRADI_2g62140v3	Protein FIZZY-RELATED 3	Brachypodium distachyon	83.093	88.25	485	82.6235	587	481
HORVU3Hr1G115180.1	692832346	692834916	-	-	-	-	-	-	-	-	-
HORVU3Hr1G115230.1	692906770	692907930	-	-	-	-	-	-	-	-	-
HORVU3Hr1G115260.6	693004562	693021914	-	-	-	-	-	-	-	-	-
HORVU3Hr1G115360.1	693040412	693041092	-	-	-	-	-	-	-	-	-
HORVU3Hr1G115380.1	693097921	693098613	-	-	-	-	-	-	-	-	-
HORVU3Hr1G115420.1	693146965	693148360	Q9SAE3	Cytochrome P450 71B28	Arabidopsis thaliana	48.76	72.73	121	66.8508	181	490
HORVU3Hr1G115530.26	693372262	693390531	Q9SVA5	Pentatricopeptide repeat-containing protein At4g39530	Arabidopsis thaliana	49.004	68.79	753	96.1686	783	834
			BRADI_2g62180v3	Pentatricopeptide repeat-containing protein At4g39530	Brachypodium distachyon	85.942	91.51	754	96.2963	783	822
HORVU3Hr1G115520.15	693373781	693377174	-	-	-	-	-	-	-	-	-
HORVU3Hr1G115540.10	693391156	693396112	Q9LL45	Telomere-binding protein 1	Oryza sativa	56.902	68.56	652	99.0881	658	633
HORVU3Hr1G115640.1	693531878	693535298	-	-	-	-	-	-	-	-	-
HORVU3Hr1G115650.1	693542355	693544417	Q9LSP1	Probable pectinesterase 67	Arabidopsis thaliana	50.867	67.05	346	84.3902	410	344
			BRADI_1g64340v3	Probable pectinesterase 67	Brachypodium distachyon	84.971	90.75	346	84.3902	410	351
HORVU3Hr1G115660.1	693559329	693566311	-	-	-	-	-	-	-	-	-
HORVU3Hr1G115700.1	693652350	693666038	-	-	-	-	-	-	-	-	-
HORVU3Hr1G115710.3	693668659	693689381	Q94BZ1	Protein ZINC INDUCED FACILITATOR-LIKE 1	Arabidopsis thaliana	54.489	69.31	479	97.7551	490	478
HORVU3Hr1G115720.1	693705388	693709694	-	-	-	-	-	-	-	-	-
HORVU3Hr1G115740.1	693776836	693778652	Q9SS01	Benzoate--CoA ligase, peroxisomal	Arabidopsis thaliana	57.961	72.45	559	99.6435	561	580
HORVU3Hr1G115750.1	693788546	693788891	Q9ZRV4	DNA mismatch repair protein MLH1	Arabidopsis thaliana	83.721	93.02	43	89.5833	48	737
			BRADI_2g61370v3	DNA mismatch repair protein MLH1	Brachypodium distachyon	88.372	97.67	43	89.5833	48	728
HORVU3Hr1G115780.11	693885729	693889305	-	-	-	-	-	-	-	-	-
HORVU3Hr1G115800.2	693893759	693895411	-	-	-	-	-	-	-	-	-
HORVU3Hr1G115810.9	694103929	694106734	Q93VK9	Kinetochore protein SPC25 homolog	Arabidopsis thaliana	31.962	52.53	316	98.1366	322	315
HORVU3Hr1G115820.5	694227844	694264864	P46302	40S ribosomal protein S28	Zea mays	98.462	98.46	65	61.9048	105	65
HORVU3Hr1G115860.6	694322821	694324828	O49840	Probable serine/threonine-protein kinase PBL3	Arabidopsis thaliana	75.115	88.48	217	75.8741	286	426
HORVU3Hr1G115880.4	694361244	694369148	Q9M2T1	AP3-complex subunit beta-A	Arabidopsis thaliana	46.838	63.83	1012	85.9083	1178	987
HORVU3Hr1G115900.1	694470436	694470606	Q41359	Pathogenesis-related protein PR-1 type	Sambucus nigra	68.571	85.71	35	61.4035	57	167
HORVU3Hr1G115970.1	694819543	694820023	-	-	-	-	-	-	-	-	-
HORVU3Hr1G115980.2	694835045	694838801	Q8VZC9	Vacuolar protein sorting-associated protein 25	Arabidopsis thaliana	73.743	87.71	179	101.13	177	179
			BRADI_1g30450v3	Vacuolar protein sorting-associated protein 25	Brachypodium distachyon	89.831	94.92	177	100	177	242
HORVU3Hr1G116020.1	694904158	694904813	-	-	-	-	-	-	-	-	-
HORVU3Hr1G115990.9	694907844	694908686	Q0IMG5	Metallothionein-like protein 4A	Oryza sativa	45.783	60.24	83	79.0476	105	78
HORVU3Hr1G116060.1	695248050	695248854	A2XZL0	Metallothionein-like protein 2C	Oryza sativa	70	77.14	70	89.7436	78	84
HORVU3Hr1G116070.1	695251065	695251791	-	-	-	-	-	-	-	-	-
HORVU3Hr1G116080.2	695252383	695254780	Q9TJN6	30S ribosomal protein S17, chloroplastic	Zea mays	41.791	56.72	67	64.4231	104	132
HORVU3Hr1G116110.1	695304171	695304803	-	-	-	-	-	-	-	-	-
HORVU3Hr1G116200.7	695452300	695454228	Q7XSZ4	Very-long-chain (3R)-3-hydroxyacyl-CoA dehydratase PASTICCINO 2A	Oryza sativa	83.495	91.75	206	91.1504	226	221
HORVU3Hr1G116220.1	695472251	695474132	-	-	-	-	-	-	-	-	-
HORVU3Hr1G116260.1	695495319	695497770	-	-	-	-	-	-	-	-	-
HORVU3Hr1G116270.2	695512577	695514778	-	-	-	-	-	-	-	-	-
HORVU3Hr1G116300.1	695551151	695552021	-	-	-	-	-	-	-	-	-
HORVU3Hr1G116310.5	695553751	695556421	Q9LUC5	Cytochrome P450 72A15	Arabidopsis thaliana	51.102	69.14	499	77.3643	645	512
HORVU3Hr1G116320.1	695591576	695592959	Q2MJ21	Cytochrome P450 716A67	Medicago truncatula	49.315	68.49	365	96.3061	379	520
HORVU3Hr1G116350.2	695723314	695724794	Q65XV2	E3 ubiquitin-protein ligase XB3	Oryza sativa	70.556	80.56	360	77.7538	463	450
			BRADI_2g37100v3	E3 ubiquitin ligase, XA21-mediated disease resistanc	Brachypodium distachyon	69.832	80.73	358	77.3218	463	451
HORVU3Hr1G116360.7	695807580	695811569	Q9SR22	Pectin acetylesterase 5	Arabidopsis thaliana	54.22	71.87	391	70.8333	552	427
HORVU3Hr1G116370.1	695816934	695817909	-	-	-	-	-	-	-	-	-
HORVU3Hr1G116400.1	695851499	695854413	-	-	-	-	-	-	-	-	-
HORVU3Hr1G116440.3	695885230	695889613	Q9LRR5	Putative disease resistance protein At3g14460	Arabidopsis thaliana	32.464	50.59	767	59.6887	1285	1424
HORVU3Hr1G116450.9	695918484	695922150	O80731	Pectin acetylesterase 3	Arabidopsis thaliana	54.4	71.2	250	57.7367	433	416
HORVU3Hr1G116470.1	695932421	695935569	Q9SR22	Pectin acetylesterase 5	Arabidopsis thaliana	49.754	68.72	406	92.6941	438	427
HORVU3Hr1G116480.1	695937687	695940679	Q9SR22	Pectin acetylesterase 5	Arabidopsis thaliana	50.689	72.45	363	81.3901	446	427
HORVU3Hr1G116490.7	695961134	695964683	Q9SR22	Pectin acetylesterase 5	Arabidopsis thaliana	46.494	65.19	385	92.1053	418	427
HORVU3Hr1G116520.1	695997841	695999600	-	-	-	-	-	-	-	-	-
HORVU3Hr1G116550.4	696066757	696067621	P02276	Histone H2A.2.1	Triticum aestivum	91.818	98.18	110	51.4019	214	151
HORVU3Hr1G116560.1	696070022	696074423	P93596	Obtusifoliol 14-alpha demethylase (Fragment)	Triticum aestivum	51.327	73.01	452	86.0952	525	453
HORVU3Hr1G116580.1	696077630	696215811	Q93V56	Soluble inorganic pyrophosphatase 1	Arabidopsis thaliana	86.869	92.93	198	86.087	230	212
			BRADI_2g37340v3	PPa4	Brachypodium distachyon	91.96	95.98	199	86.5217	230	215
HORVU3Hr1G116600.1	696089117	696089479	O22793	Multiple organellar RNA editing factor 2, chloroplastic	Arabidopsis thaliana	85.185	88.89	27	72.973	37	219
HORVU3Hr1G116650.3	696142782	696144513	Q9LFF9	Soluble inorganic pyrophosphatase 4	Arabidopsis thaliana	88.325	93.91	197	61.7555	319	216
			BRADI_2g37340v3	PPa4	Brachypodium distachyon	91.96	95.98	199	62.3824	319	215
HORVU3Hr1G116680.1	696185373	696193107	Q8GU82	ABC transporter G family member 45	Oryza sativa	79.558	89.5	1267	100.158	1265	1350
HORVU3Hr1G116690.2	696208386	696212108	Q93W93	F-box/kelch-repeat protein At1g55270	Arabidopsis thaliana	66.055	79.82	436	89.5277	487	434
HORVU3Hr1G116700.10	696219952	696222198	-	-	-	-	-	-	-	-	-
HORVU3Hr1G116710.1	696230213	696235965	Q9FNR1	Glycine-rich RNA-binding protein 3, mitochondrial	Arabidopsis thaliana	42.5	72.5	80	65.5738	122	309
HORVU3Hr1G116730.1	696247676	696250454	-	-	-	-	-	-	-	-	-
HORVU3Hr1G116770.1	696303664	696305188	Q38J50	Tricetin 3',4',5'-O-trimethyltransferase	Triticum aestivum	96.067	97.47	356	88.3375	403	356
HORVU3Hr1G116790.2	696450998	696453343	Q94CS9	Probable aquaporin TIP1-2	Oryza sativa	90.873	96.03	252	100	252	252
			BRADI_2g62520v3	Aquaporin TIP1-3	Brachypodium distachyon	93.254	97.62	252	100	252	252
HORVU3Hr1G116800.1	696463883	696464425	-	-	-	-	-	-	-	-	-
HORVU3Hr1G116820.1	696559350	696560531	Q9ZPR0	Ubiquinone biosynthesis protein COQ4 homolog, mitochondrial	Arabidopsis thaliana	75.806	87.1	62	74.6988	83	226
HORVU3Hr1G116860.2	696582135	696582570	-	-	-	-	-	-	-	-	-
HORVU3Hr1G116880.1	696630615	696637133	Q5JL08	Vacuolar fusion protein MON1 homolog	Oryza sativa	75.963	84.04	545	92.6871	588	567
			BRADI_2g62532v3	Vacuolar fusion protein MON1 homolog	Brachypodium distachyon	77.055	82.19	584	99.3197	588	586
HORVU3Hr1G116900.1	696635852	696638709	-	-	-	-	-	-	-	-	-
HORVU3Hr1G116910.1	696648745	696651128	Q9FXJ2	GDSL esterase/lipase At1g28580	Arabidopsis thaliana	43.567	58.77	342	90.7162	377	390
HORVU3Hr1G116920.2	696652945	696654128	Q9ZPR0	Ubiquinone biosynthesis protein COQ4 homolog, mitochondrial	Arabidopsis thaliana	75.806	87.1	62	74.6988	83	226
HORVU3Hr1G116930.1	696703156	696705426	Q9FJ45	GDSL esterase/lipase At5g45910	Arabidopsis thaliana	40.164	59.84	366	98.3871	372	372
HORVU3Hr1G116990.1	696833414	696833596	-	-	-	-	-	-	-	-	-
HORVU3Hr1G117180.10	697557505	697569199	Q9M3B9	ABC transporter B family member 20	Arabidopsis thaliana	77.21	86.51	1312	92.0702	1425	1408
HORVU3Hr1G117190.1	697569825	697575149	-	-	-	-	-	-	-	-	-
HORVU3Hr1G117250.1	697676973	697678056	Q9M3B9	ABC transporter B family member 20	Arabidopsis thaliana	87.387	94.59	111	100	111	1408
HORVU3Hr1G117270.1	697702117	697703932	-	-	-	-	-	-	-	-	-
HORVU3Hr1G117280.1	697794475	697803703	Q5VNU3	Probable protein transport Sec1b	Oryza sativa	85.474	92.05	654	96.4602	678	659
			BRADI_1g51580v3	secretory 1A	Brachypodium distachyon	89.034	93.94	611	90.118	678	622
HORVU3Hr1G117330.1	697896754	697897494	-	-	-	-	-	-	-	-	-
HORVU3Hr1G117370.1	697988692	697990107	P30110	Glutathione S-transferase 1	Triticum aestivum	87.5	93.3	224	86.8217	258	229
HORVU3Hr1G117390.1	698042676	698043990	P30110	Glutathione S-transferase 1	Triticum aestivum	87.5	93.3	224	87.8431	255	229
HORVU3Hr1G117400.2	698086024	698088337	-	-	-	-	-	-	-	-	-
HORVU3Hr1G117440.1	698197244	698198990	P32024	23 kDa jasmonate-induced protein	Hordeum vulgare	100	100	210	100	210	210
HORVU3Hr1G117450.2	698203468	698205782	-	-	-	-	-	-	-	-	-
HORVU3Hr1G117470.1	698306151	698306593	Q8W2X5	Flavanone 3-dioxygenase 2	Oryza sativa	45.455	63.64	66	55.4622	119	342
HORVU3Hr1G117510.3	698483699	698487156	-	-	-	-	-	-	-	-	-
HORVU3Hr1G117540.10	698535997	698545222	-	-	-	-	-	-	-	-	-
HORVU3Hr1G117550.1	698651921	698653840	-	-	-	-	-	-	-	-	-
HORVU3Hr1G117570.3	698697235	698731998	P32024	23 kDa jasmonate-induced protein	Hordeum vulgare	88.095	92.86	210	92.511	227	210
HORVU3Hr1G117580.1	698714164	698716094	-	-	-	-	-	-	-	-	-
HORVU3Hr1G117590.1	698781540	698783364	P32024	23 kDa jasmonate-induced protein	Hordeum vulgare	87.143	92.86	210	100	210	210
HORVU3Hr1G117600.3	698786675	698787690	-	-	-	-	-	-	-	-	-
HORVU3Hr1G117610.1	698809349	698810265	P32024	23 kDa jasmonate-induced protein	Hordeum vulgare	88	94	50	81.9672	61	210
HORVU3Hr1G117630.1	698873328	698874495	-	-	-	-	-	-	-	-	-
HORVU3Hr1G117640.1	698887727	698888073	P32024	23 kDa jasmonate-induced protein	Hordeum vulgare	73.684	86.84	38	100	38	210
HORVU3Hr1G117650.1	698890368	698891255	P32024	23 kDa jasmonate-induced protein	Hordeum vulgare	83.117	90.91	77	100	77	210
HORVU3Hr1G117660.2	698957228	698958039	P32024	23 kDa jasmonate-induced protein	Hordeum vulgare	91.946	95.97	149	84.1808	177	210
HORVU3Hr1G117670.4	699025618	699028335	Q9LHJ9	Probable protein phosphatase 2C 38	Arabidopsis thaliana	67.2	81.07	375	95.1777	394	385
HORVU3Hr1G117690.9	699071790	699079670	Q9LJJ7	AAA-ATPase At3g28580	Arabidopsis thaliana	65.022	82.06	223	59.6257	374	500
HORVU3Hr1G117710.1	699107285	699110094	O64477	G-type lectin S-receptor-like serine/threonine-protein kinase At2g19130	Arabidopsis thaliana	51.142	66.89	438	94.8052	462	828
HORVU3Hr1G117730.2	699181855	699187556	-	-	-	-	-	-	-	-	-
HORVU3Hr1G117740.2	699220573	699221151	-	-	-	-	-	-	-	-	-
HORVU3Hr1G117750.1	699235985	699236935	Q680Q4	E3 SUMO-protein ligase SIZ1	Arabidopsis thaliana	47.619	71.43	63	67.7419	93	884
HORVU3Hr1G117780.1	699308195	699308964	-	-	-	-	-	-	-	-	-

## Sheet: SecaleCereale
Secale cereale ID	Start	End	Uniprot/Bd gene ID of the best BLASTp hit	Description	Species	% identity	% similarity	Alignment length	Query coverage (Secale cereale)	Query length (Secale cereale)	Hit length
SECCE6Rv1G0435760.1	772831120	772831880	-	-	-	-	-	-	-	-	-
SECCE6Rv1G0435770.1	772852781	772853540	-	-	-	-	-	-	-	-	-
SECCE6Rv1G0435790.1	772870897	772871289	P37220	Abscisic stress-ripening protein 3	Solanum lycopersicum	73.684	89.47	57	60.6383	94	108
SECCE6Rv1G0435810.1	772944487	772944903	P37220	Abscisic stress-ripening protein 3	Solanum lycopersicum	70.175	87.72	57	57.5758	99	108
SECCE6Rv1G0435820.1	772946768	772947185	P37220	Abscisic stress-ripening protein 3	Solanum lycopersicum	70.175	87.72	57	57.5758	99	108
SECCE6Rv1G0435830.1	772948645	772949065	P37220	Abscisic stress-ripening protein 3	Solanum lycopersicum	68.421	85.96	57	57	100	108
SECCE6Rv1G0435840.1	772975745	772979426	-	-	-	-	-	-	-	-	-
SECCE6Rv1G0435850.1	772980218	772980820	-	-	-	-	-	-	-	-	-
SECCE6Rv1G0435860.1	772985417	772986499	P84516	Cationic peroxidase SPC4	Sorghum bicolor	58.857	74.57	350	96.9529	361	362
SECCE6Rv1G0435870.1	773118484	773118897	P37220	Abscisic stress-ripening protein 3	Solanum lycopersicum	65.517	84.48	58	59.1837	98	108
SECCE6Rv1G0435880.1	773394368	773394770	-	-	-	-	-	-	-	-	-
SECCE6Rv1G0435890.1	773402837	773403915	P84516	Cationic peroxidase SPC4	Sorghum bicolor	55.663	68.93	309	97.7848	316	362
SECCE6Rv1G0435930.1	773504233	773504891	P46466	26S proteasome regulatory subunit 4 homolog	Oryza sativa	91.018	95.21	167	94.8864	176	448
SECCE6Rv1G0435940.1	773512522	773513180	P46466	26S proteasome regulatory subunit 4 homolog	Oryza sativa	91.018	95.21	167	94.8864	176	448
SECCE6Rv1G0435960.1	775206952	775213458	Q9STW5	MACPF domain-containing protein At4g24290	Arabidopsis thaliana	66.891	80.5	595	96.9055	614	606
SECCE6Rv1G0436000.1	775461034	775464182	Q9ZRD6	VAMP-like protein YKT61	Arabidopsis thaliana	67.431	78.44	218	99.5434	219	199
SECCE6Rv1G0436010.1	775464685	775465530	-	-	-	-	-	-	-	-	-
SECCE6Rv1G0436020.1	775494309	775495541	-	-	-	-	-	-	-	-	-
SECCE6Rv1G0436030.1	775502914	775505755	Q6ESZ9	Serine decarboxylase 1	Oryza sativa	72.289	87.71	415	84.3496	492	482
SECCE6Rv1G0436040.1	775601540	775605200	P58223	KH domain-containing protein At4g18375	Arabidopsis thaliana	42.663	58.7	661	104.423	633	606
SECCE6Rv1G0436100.1	776402881	776404680	BRADI_3g16967v3	Pentatricopeptide repeat-containing protein At4g16835, mitochondrial	Brachypodium distachyon	83.361	89.07	613	102.167	600	617
SECCE6Rv1G0436180.1	776658060	776660954	-	-	-	-	-	-	-	-	-
SECCE6Rv1G0436270.1	777183255	777184136	-	-	-	-	-	-	-	-	-
SECCE6Rv1G0436300.1	777249898	777250324	-	-	-	-	-	-	-	-	-
SECCE6Rv1G0436330.1	777333670	777334629	-	-	-	-	-	-	-	-	-
SECCE6Rv1G0436430.1	777441748	777442863	Q9FHX2	Protein MITOFERRINLIKE 1, chloroplastic	Arabidopsis thaliana	51.948	63.38	385	103.495	372	412
			BRADI_2g61677v3	Protein MITOFERRINLIKE 1, chloroplastic	Brachypodium distachyon	83.558	87.87	371	99.7312	372	371
SECCE6Rv1G0436460.1	777467502	777469198	-	-	-	-	-	-	-	-	-
SECCE6Rv1G0436490.1	777531167	777532074	B9RU15	Probable Histone-lysine N-methyltransferase ATXR5	Ricinus communis	70.909	85.45	220	99.0991	222	374
SECCE6Rv1G0436530.1	778141176	778142738	P37117	Cytochrome P450 71A4	Solanum melongena	43.149	62.99	489	93.858	521	507
SECCE6Rv1G0436540.1	778159721	778163843	P93147	Isoflavone 2'-hydroxylase	Glycyrrhiza echinata	41.414	63.23	495	96.8689	511	499
SECCE6Rv1G0436550.1	778264927	778269580	-	-	-	-	-	-	-	-	-
SECCE6Rv1G0436560.1	778312286	778313758	Q9FZ70	F-box/FBD/LRR-repeat protein At1g13570	Arabidopsis thaliana	31.63	52.07	411	98.7981	416	416
SECCE6Rv1G0436570.1	778316524	778317962	Q9FZ70	F-box/FBD/LRR-repeat protein At1g13570	Arabidopsis thaliana	30.073	51.83	409	98.3173	416	416
SECCE6Rv1G0436580.1	778457816	778459850	-	-	-	-	-	-	-	-	-
SECCE6Rv1G0436590.1	778567968	778572584	Q9LSH2	Glutamate decarboxylase 5	Arabidopsis thaliana	78.251	89.24	446	88.8446	502	494
SECCE6Rv1G0436630.1	778687771	778689379	Q9FMR1	Rho GTPase-activating protein 1	Arabidopsis thaliana	64.069	77.06	231	87.1698	265	466
SECCE6Rv1G0436640.1	778779272	778781325	Q9LMN4	Sm-like protein LSM3A	Arabidopsis thaliana	31.111	61.11	90	84.1121	107	97
SECCE6Rv1G0436650.1	778785276	778785716	P28814	Barwin	Hordeum vulgare	96.8	98.4	125	85.034	147	125
SECCE6Rv1G0436660.1	778790110	778790550	P28814	Barwin	Hordeum vulgare	96.8	100	125	85.034	147	125
SECCE6Rv1G0436670.1	778801860	778802300	P28814	Barwin	Hordeum vulgare	97.6	99.2	125	85.034	147	125
SECCE6Rv1G0436680.1	778834350	778835949	Q8LNW4	Flotillin-like protein 2	Oryza sativa	64.8	76.2	500	105.485	474	499
SECCE6Rv1G0436690.1	778844248	778844688	P28814	Barwin	Hordeum vulgare	96	99.2	125	85.034	147	125
SECCE6Rv1G0436700.1	778848620	778851746	Q5JJV0	Beta-fructofuranosidase, insoluble isoenzyme 4	Oryza sativa	87.614	92.9	549	94.3299	582	590
SECCE6Rv1G0436720.1	778948621	778949618	Q9AST6	Vacuolar protein sorting-associated protein 55 homolog	Arabidopsis thaliana	50.962	75.96	104	91.2281	114	140
SECCE6Rv1G0436740.1	778954828	778958335	P29677	Mitochondrial-processing peptidase subunit alpha	Solanum tuberosum	55.257	73.6	447	88.5149	505	504
SECCE6Rv1G0436750.1	778959252	778959971	-	-	-	-	-	-	-	-	-
SECCE6Rv1G0436760.1	778960666	778970002	Q94FB9	ABC transporter D family member 1	Arabidopsis thaliana	72.048	83.41	1338	101.364	1320	1337
SECCE6Rv1G0436770.1	778981207	778981929	-	-	-	-	-	-	-	-	-
SECCE6Rv1G0436790.1	778989665	778991104	-	-	-	-	-	-	-	-	-
SECCE6Rv1G0436800.1	779246796	779247314	-	-	-	-	-	-	-	-	-
SECCE6Rv1G0436810.1	779344007	779345455	Q9FZ70	F-box/FBD/LRR-repeat protein At1g13570	Arabidopsis thaliana	29.639	50.36	415	99.2823	418	416
SECCE6Rv1G0436820.1	779349205	779350634	Q9FZ70	F-box/FBD/LRR-repeat protein At1g13570	Arabidopsis thaliana	31.971	52.4	416	99.7602	417	416
SECCE6Rv1G0436830.1	779392044	779393483	-	-	-	-	-	-	-	-	-
SECCE6Rv1G0436920.1	780108693	780109877	-	-	-	-	-	-	-	-	-
SECCE6Rv1G0436930.1	780188553	780189719	-	-	-	-	-	-	-	-	-
SECCE6Rv1G0436950.1	780335221	780338951	B9RAJ0	Probable aspartyl aminopeptidase	Ricinus communis	57.971	73.08	483	93.6047	516	491
SECCE6Rv1G0436970.1	780376698	780378604	P62626	ATP synthase subunit beta, chloroplastic	Aegilops columnaris	99.581	99.79	477	79.8995	597	498
SECCE6Rv1G0436980.1	780436161	780437559	-	-	-	-	-	-	-	-	-
SECCE6Rv1G0437040.1	780746841	780751101	Q5CCK3	Cytochrome P450 90B2	Oryza sativa	83.301	90.18	509	102.004	499	506
			BRADI_1g69040v3	Cytochrome P450 90B1	Brachypodium distachyon	87.2	92.8	500	100.2	499	507
SECCE6Rv1G0437070.1	782345405	782345995	-	-	-	-	-	-	-	-	-
SECCE6Rv1G0437090.1	782372586	782372966	-	-	-	-	-	-	-	-	-
SECCE6Rv1G0437160.1	782586747	782590954	-	-	-	-	-	-	-	-	-
SECCE6Rv1G0437180.1	782640844	782654172	-	-	-	-	-	-	-	-	-
SECCE6Rv1G0437190.1	782690210	782700078	O65202	Peroxisomal acyl-coenzyme A oxidase 1	Arabidopsis thaliana	75.303	86.67	660	98.5075	670	664
SECCE6Rv1G0437210.1	782830055	782836474	Q8S8F2	BTB/POZ domain-containing protein FBL11	Arabidopsis thaliana	39.4	57.6	934	96.388	969	940
			BRADI_2g61920v3	BTB/POZ domain-containing protein FBL11	Brachypodium distachyon	74.559	84.63	963	99.3808	969	965
SECCE6Rv1G0437230.1	782980489	782982225	-	-	-	-	-	-	-	-	-
SECCE6Rv1G0437250.1	782991111	782992847	-	-	-	-	-	-	-	-	-
SECCE6Rv1G0437270.1	783003839	783013483	-	-	-	-	-	-	-	-	-
SECCE6Rv1G0437280.1	783044006	783052784	-	-	-	-	-	-	-	-	-
SECCE6Rv1G0437290.1	783057809	783070045	-	-	-	-	-	-	-	-	-
SECCE6Rv1G0437310.1	783084495	783089063	Q9FV49	Methionine aminopeptidase 2A	Arabidopsis thaliana	83.805	92.03	389	83.6559	465	441
SECCE6Rv1G0437320.1	783155022	783155559	-	-	-	-	-	-	-	-	-
SECCE6Rv1G0437330.1	783165801	783168772	-	-	-	-	-	-	-	-	-
SECCE6Rv1G0437340.1	783170425	783174008	Q8S9Z2	UDP-D-apiose/UDP-D-xylose synthase	Oryza sativa	91.384	95.56	383	97.7041	392	398
SECCE6Rv1G0437380.1	783373067	783373588	-	-	-	-	-	-	-	-	-
SECCE6Rv1G0437390.1	783483679	783484911	-	-	-	-	-	-	-	-	-
SECCE6Rv1G0437410.1	783560717	783562219	-	-	-	-	-	-	-	-	-
SECCE6Rv1G0437420.1	783562361	783562936	-	-	-	-	-	-	-	-	-
SECCE6Rv1G0437430.1	783569840	783578476	Q67U26	Villin-3	Oryza sativa	85.891	93	971	96.8096	1003	970
SECCE6Rv1G0437460.1	783993566	783994360	-	-	-	-	-	-	-	-	-
SECCE6Rv1G0437470.1	784139066	784139698	Q43135	Tyrosine N-monooxygenase	Sorghum bicolor	74.879	86.47	207	98.1043	211	558
SECCE6Rv1G0437490.1	784200576	784202536	Q43135	Tyrosine N-monooxygenase	Sorghum bicolor	68.173	80.79	531	99.2523	535	558
SECCE6Rv1G0437510.1	784466004	784467965	Q43135	Tyrosine N-monooxygenase	Sorghum bicolor	69.492	82.11	531	99.2523	535	558
SECCE6Rv1G0437520.1	784532134	784534095	Q43135	Tyrosine N-monooxygenase	Sorghum bicolor	69.68	82.11	531	99.2523	535	558
SECCE6Rv1G0437550.1	784694813	784698299	P29557	Eukaryotic translation initiation factor 4E-1	Triticum aestivum	98.14	98.6	215	99.537	216	215
SECCE6Rv1G0437580.1	784779385	784781553	-	-	-	-	-	-	-	-	-
SECCE6Rv1G0437600.1	785430110	785433481	Q2QQ96	Cyclin-A2-1	Oryza sativa	74.037	80.93	493	97.2387	507	490
SECCE6Rv1G0437620.1	785562494	785566133	Q9LYT2	Pentatricopeptide repeat-containing protein At3g59040	Arabidopsis thaliana	69.392	84.49	477	78.1967	610	583
SECCE6Rv1G0437630.1	785570682	785572409	Q9LZ19	Pentatricopeptide repeat-containing protein At5g04780, mitochondrial	Arabidopsis thaliana	32.151	59.34	423	73.4375	576	635
SECCE6Rv1G0437640.1	785573696	785576670	P52425	Glycerol-3-phosphate dehydrogenase [NAD(+)]	Cuphea lanceolata	78.431	90.76	357	96.748	369	372
			BRADI_2g62020v3	Glycerol-3-phosphate dehydrogenase	Brachypodium distachyon	96.104	97.73	308	83.4688	369	312
SECCE6Rv1G0437650.1	785579395	785581274	P49100	Cytochrome b5	Oryza sativa	85.294	93.38	136	98.5507	138	137
SECCE6Rv1G0437690.1	785815084	785816122	Q93V84	Protein FLX-like 1	Arabidopsis thaliana	33.69	59.36	187	69.7761	268	331
SECCE6Rv1G0437720.1	785994876	786002068	Q9XHY7	Probable histone acetyltransferase HAC-like 3	Oryza sativa	64.455	73.76	1311	102.502	1279	1276
SECCE6Rv1G0437730.1	786011632	786013239	-	-	-	-	-	-	-	-	-
SECCE6Rv1G0437750.1	786190254	786192107	Q5JME8	Protein DEHYDRATION-INDUCED 19 homolog 5	Oryza sativa	66.505	74.27	206	89.1775	231	202
SECCE6Rv1G0437760.1	786193640	786194998	Q9C999	Protein PIN-LIKES 2	Arabidopsis thaliana	67.123	82.42	438	96.6887	453	457
			BRADI_2g61980v3	Protein PIN-LIKES 2	Brachypodium distachyon	90.929	94.69	452	99.7792	453	452
SECCE6Rv1G0437790.1	786324773	786326299	Q9STK5	Pentatricopeptide repeat-containing protein At3g48250, chloroplastic	Arabidopsis thaliana	47.012	63.15	502	98.6248	509	621
SECCE6Rv1G0437810.1	786330251	786333166	Q0JFN7	DEAD-box ATP-dependent RNA helicase 58, chloroplastic	Oryza sativa	83.71	90.5	442	98.441	449	438
			BRADI_2g61960v3	DEAD-box ATP-dependent RNA helicase 58, chloroplastic	Brachypodium distachyon	88.393	91.74	448	99.7773	449	446
SECCE6Rv1G0437820.1	786333887	786335731	Q39236	Transcription initiation factor IIA subunit 2	Arabidopsis thaliana	47.664	68.22	107	89.1667	120	106
SECCE6Rv1G0437830.1	786417010	786417507	P35793	Pathogenesis-related protein PRB1-3	Hordeum vulgare	48.795	65.66	166	100	166	164
SECCE6Rv1G0437840.1	786427996	786428493	P35793	Pathogenesis-related protein PRB1-3	Hordeum vulgare	48.795	65.66	166	100	166	164
SECCE6Rv1G0437850.1	786464485	786464982	P35793	Pathogenesis-related protein PRB1-3	Hordeum vulgare	48.795	65.66	166	100	166	164
SECCE6Rv1G0437860.1	786474800	786475297	P35793	Pathogenesis-related protein PRB1-3	Hordeum vulgare	48.795	65.66	166	100	166	164
SECCE6Rv1G0437870.1	786507721	786508218	P35793	Pathogenesis-related protein PRB1-3	Hordeum vulgare	48.795	65.66	166	100	166	164
SECCE6Rv1G0437880.1	786524308	786524805	P35793	Pathogenesis-related protein PRB1-3	Hordeum vulgare	48.795	65.06	166	100	166	164
SECCE6Rv1G0437890.1	786608150	786608647	P35793	Pathogenesis-related protein PRB1-3	Hordeum vulgare	48.795	65.66	166	100	166	164
SECCE6Rv1G0437900.1	786624718	786625215	P35793	Pathogenesis-related protein PRB1-3	Hordeum vulgare	48.795	65.66	166	100	166	164
SECCE6Rv1G0437910.1	786640886	786641383	P35793	Pathogenesis-related protein PRB1-3	Hordeum vulgare	48.795	65.66	166	100	166	164
SECCE6Rv1G0437920.1	786666194	786667544	A2XZI2	Transcription initiation factor IIA subunit 2	Oryza sativa	67.29	77.57	107	87.7049	122	106
SECCE6Rv1G0437940.1	786690943	786692241	-	-	-	-	-	-	-	-	-
SECCE6Rv1G0437950.1	786701373	786702641	-	-	-	-	-	-	-	-	-
SECCE6Rv1G0437960.1	786772425	786773466	Q84TD8	Protein FLX-like 2	Arabidopsis thaliana	35.196	60.89	179	66.791	268	359
SECCE6Rv1G0438040.1	786938756	786938989	-	-	-	-	-	-	-	-	-
SECCE6Rv1G0438140.1	788129446	788130729	-	-	-	-	-	-	-	-	-
SECCE6Rv1G0438160.1	788166828	788167073	-	-	-	-	-	-	-	-	-
SECCE6Rv1G0438170.1	788252857	788253876	-	-	-	-	-	-	-	-	-
SECCE6Rv1G0438180.1	788259729	788260631	-	-	-	-	-	-	-	-	-
SECCE6Rv1G0438210.1	788396521	788397378	-	-	-	-	-	-	-	-	-
SECCE6Rv1G0438220.1	788519963	788528703	-	-	-	-	-	-	-	-	-
SECCE6Rv1G0438240.1	788582055	788583546	-	-	-	-	-	-	-	-	-
SECCE6Rv1G0438250.1	788655134	788662726	-	-	-	-	-	-	-	-	-
SECCE6Rv1G0438270.1	788740903	788748502	-	-	-	-	-	-	-	-	-
SECCE6Rv1G0438290.1	788916539	788918400	-	-	-	-	-	-	-	-	-
SECCE6Rv1G0438300.1	788921931	788923001	Q8L765	BTB/POZ and MATH domain-containing protein 1	Arabidopsis thaliana	41.691	60.64	343	96.0784	357	407
SECCE6Rv1G0438350.1	789094353	789095542	Q94DG6	Zinc transporter 1	Oryza sativa	72.156	80.54	334	94.0845	355	352
SECCE6Rv1G0438380.1	789147694	789149050	-	-	-	-	-	-	-	-	-
SECCE6Rv1G0438390.1	789186789	789187322	-	-	-	-	-	-	-	-	-
SECCE6Rv1G0438400.1	789190913	789192762	-	-	-	-	-	-	-	-	-
SECCE6Rv1G0438430.1	789566369	789566713	-	-	-	-	-	-	-	-	-
SECCE6Rv1G0438450.1	789816368	789817672	-	-	-	-	-	-	-	-	-
SECCE6Rv1G0438460.1	789831280	789833307	-	-	-	-	-	-	-	-	-
SECCE6Rv1G0438480.1	790330564	790331034	-	-	-	-	-	-	-	-	-
SECCE6Rv1G0438500.1	790608485	790611960	Q8LPL5	Protein FIZZY-RELATED 3	Arabidopsis thaliana	69.979	79.3	483	97.9716	493	481
			BRADI_2g62140v3	Protein FIZZY-RELATED 3	Brachypodium distachyon	83.505	87.63	485	98.3773	493	481
SECCE6Rv1G0438520.1	790880359	790889853	-	-	-	-	-	-	-	-	-
SECCE6Rv1G0438540.1	790914653	790917106	O48958	4-hydroxyphenylacetaldehyde oxime monooxygenase	Sorghum bicolor	56.546	71.73	527	103.333	510	531
SECCE6Rv1G0438550.1	790944338	790946381	O48958	4-hydroxyphenylacetaldehyde oxime monooxygenase	Sorghum bicolor	59.393	73.24	527	103.536	509	531
SECCE6Rv1G0438590.1	791108444	791110708	Q9SVA5	Pentatricopeptide repeat-containing protein At4g39530	Arabidopsis thaliana	49.001	68.71	751	99.4702	755	834
			BRADI_2g62180v3	Pentatricopeptide repeat-containing protein At4g39530	Brachypodium distachyon	85.904	91.49	752	99.6026	755	822
SECCE6Rv1G0438630.1	791233488	791238732	O24325	Vacuolar-processing enzyme	Phaseolus vulgaris	69.163	81.72	454	94.5833	480	484
SECCE6Rv1G0438650.1	791305180	791306579	Q9LSP1	Probable pectinesterase 67	Arabidopsis thaliana	50.872	66.28	344	99.7101	345	344
			BRADI_1g64340v3	Probable pectinesterase 67	Brachypodium distachyon	84.971	91.04	346	100.29	345	351
SECCE6Rv1G0438660.1	791317507	791319578	-	-	-	-	-	-	-	-	-
SECCE6Rv1G0438680.1	791724195	791725602	P32024	23 kDa jasmonate-induced protein	Hordeum vulgare	87.619	92.86	210	99.5261	211	210
SECCE6Rv1G0438690.1	791754487	791755894	P32024	23 kDa jasmonate-induced protein	Hordeum vulgare	87.619	93.33	210	99.5261	211	210
SECCE6Rv1G0438700.1	791782661	791784068	P32024	23 kDa jasmonate-induced protein	Hordeum vulgare	88.095	93.33	210	99.5261	211	210
SECCE6Rv1G0438710.1	791888776	791890182	P32024	23 kDa jasmonate-induced protein	Hordeum vulgare	87.619	93.33	210	99.5261	211	210
SECCE6Rv1G0438720.1	791949730	791951136	P32024	23 kDa jasmonate-induced protein	Hordeum vulgare	87.619	92.86	210	99.5261	211	210
SECCE6Rv1G0438730.1	792055048	792056437	P32024	23 kDa jasmonate-induced protein	Hordeum vulgare	87.619	92.86	210	99.5261	211	210
SECCE6Rv1G0438740.1	792092656	792094045	P32024	23 kDa jasmonate-induced protein	Hordeum vulgare	87.143	92.86	210	99.5261	211	210
SECCE6Rv1G0438760.1	792457152	792459703	Q93VK9	Kinetochore protein SPC25 homolog	Arabidopsis thaliana	32.278	51.58	316	97.8328	323	315
SECCE6Rv1G0438780.1	792487070	792494486	Q9M2T1	AP3-complex subunit beta-A	Arabidopsis thaliana	46.739	64.13	1012	91.9164	1101	987
SECCE6Rv1G0438800.1	792565009	792570510	Q9M2T1	AP3-complex subunit beta-A	Arabidopsis thaliana	46.686	63.7	1011	103.163	980	987
SECCE6Rv1G0438830.1	792834060	792837064	Q06548	Probable serine/threonine-protein kinase PBL9	Arabidopsis thaliana	74.474	86.49	333	77.6224	429	410
SECCE6Rv1G0438870.1	793078554	793078751	P46302	40S ribosomal protein S28	Zea mays	98.462	98.46	65	98.4848	66	65
SECCE6Rv1G0438890.1	793229674	793230008	-	-	-	-	-	-	-	-	-
SECCE6Rv1G0438940.1	793366933	793369803	Q8VZC9	Vacuolar protein sorting-associated protein 25	Arabidopsis thaliana	74.302	88.27	179	100.562	178	179
			BRADI_1g30450v3	Vacuolar protein sorting-associated protein 25	Brachypodium distachyon	90.96	96.05	177	99.4382	178	242
SECCE6Rv1G0438950.1	793507612	793508583	-	-	-	-	-	-	-	-	-
SECCE6Rv1G0438970.1	793541135	793541460	A2XZL0	Metallothionein-like protein 2C	Oryza sativa	67.143	75.71	70	88.6076	79	84
SECCE6Rv1G0438980.1	793634072	793634426	A2XZL0	Metallothionein-like protein 2C	Oryza sativa	65.714	74.29	70	88.6076	79	84
SECCE6Rv1G0438990.1	793635531	793635865	-	-	-	-	-	-	-	-	-
SECCE6Rv1G0439200.1	795544798	795546702	A0A0S2IHL2	Cytochrome P450 72A397	Kalopanax septemlobus	52.13	68.97	493	93.0189	530	520
SECCE6Rv1G0439210.1	795601061	795601417	-	-	-	-	-	-	-	-	-
SECCE6Rv1G0439220.1	795627711	795629214	Q65XV2	E3 ubiquitin-protein ligase XB3	Oryza sativa	70.87	81.09	460	100.218	459	450
			BRADI_2g62400v3	Zinc finger, RING/FYVE/PHD-type domain containing protein	Brachypodium distachyon	73.536	81.13	461	100.436	459	452
SECCE6Rv1G0439240.1	795707088	795708983	A0A0S2IHL2	Cytochrome P450 72A397	Kalopanax septemlobus	52.333	68.97	493	92.8437	531	520
SECCE6Rv1G0439270.1	795725100	795728293	-	-	-	-	-	-	-	-	-
SECCE6Rv1G0439280.1	795809529	795812648	Q9SR22	Pectin acetylesterase 5	Arabidopsis thaliana	53.941	69.95	406	91.236	445	427
SECCE6Rv1G0439290.1	795814467	795818184	Q9SR22	Pectin acetylesterase 5	Arabidopsis thaliana	50.132	70.71	379	93.5802	405	427
SECCE6Rv1G0439300.1	795823130	795825633	Q9SR22	Pectin acetylesterase 5	Arabidopsis thaliana	47.33	66.99	412	96.4871	427	427
SECCE6Rv1G0439310.1	795829530	795832564	Q9SR22	Pectin acetylesterase 5	Arabidopsis thaliana	51.366	72.68	366	85.514	428	427
SECCE6Rv1G0439320.1	795834605	795837376	Q9SR22	Pectin acetylesterase 5	Arabidopsis thaliana	52.291	71.7	371	84.5103	439	427
SECCE6Rv1G0439330.1	795837892	795839114	-	-	-	-	-	-	-	-	-
SECCE6Rv1G0439340.1	795846263	795849472	Q9SR22	Pectin acetylesterase 5	Arabidopsis thaliana	52.846	71.82	369	86.6197	426	427
SECCE6Rv1G0439350.1	795900533	795903098	-	-	-	-	-	-	-	-	-
SECCE6Rv1G0439360.1	795919042	795922510	Q9SR22	Pectin acetylesterase 5	Arabidopsis thaliana	49.878	67.88	411	82.6962	497	427
SECCE6Rv1G0439370.1	795971545	795974631	Q9SR22	Pectin acetylesterase 5	Arabidopsis thaliana	49.63	67.65	405	94.8478	427	427
SECCE6Rv1G0439380.1	795988410	795991006	-	-	-	-	-	-	-	-	-
SECCE6Rv1G0439390.1	796001292	796004388	Q9SR22	Pectin acetylesterase 5	Arabidopsis thaliana	49.383	67.65	405	94.8478	427	427
SECCE6Rv1G0439400.1	796057520	796059045	Q69V36	B3 domain-containing protein Os06g0194400	Oryza sativa	56.828	70.48	227	100.889	225	237
SECCE6Rv1G0439450.1	796591715	796592266	Q9SKQ2	Dirigent protein 4	Arabidopsis thaliana	42.5	59.38	160	86.9565	184	186
SECCE6Rv1G0439480.1	796653779	796654239	P02275	Histone H2A.1	Triticum aestivum	81.356	89.83	118	96.7213	122	146
SECCE6Rv1G0439500.1	796710690	796711747	Q43187	Soluble inorganic pyrophosphatase PPA1	Solanum tuberosum	82.759	91.63	203	86.0169	236	211
			BRADI_2g37340v3	PPa4	Brachypodium distachyon	89.855	94.2	207	87.7119	236	215
SECCE6Rv1G0439510.1	796738002	796739297	Q93W93	F-box/kelch-repeat protein At1g55270	Arabidopsis thaliana	67.067	80.77	416	96.2963	432	434
SECCE6Rv1G0439520.1	796741092	796742126	Q9LFF9	Soluble inorganic pyrophosphatase 4	Arabidopsis thaliana	87.31	93.91	197	84.9138	232	216
			BRADI_2g37340v3	PPa4	Brachypodium distachyon	91.96	95.98	199	85.7759	232	215
SECCE6Rv1G0439530.1	796938961	796940198	Q38J50	Tricetin 3',4',5'-O-trimethyltransferase	Triticum aestivum	98.596	99.44	356	99.7199	357	356
SECCE6Rv1G0439550.1	797059255	797061443	-	-	-	-	-	-	-	-	-
SECCE6Rv1G0439590.1	797351316	797352287	-	-	-	-	-	-	-	-	-
SECCE6Rv1G0439600.1	797504037	797504988	-	-	-	-	-	-	-	-	-
SECCE6Rv1G0439630.1	797887678	797888601	-	-	-	-	-	-	-	-	-
SECCE6Rv1G0439650.1	798033009	798033976	-	-	-	-	-	-	-	-	-
SECCE6Rv1G0439710.1	798890491	798891351	Q94CS9	Probable aquaporin TIP1-2	Oryza sativa	92.46	96.43	252	99.6047	253	252
			BRADI_2g62520v3	Aquaporin TIP1-3	Brachypodium distachyon	92.857	97.62	252	99.6047	253	252
SECCE6Rv1G0439720.1	798940103	798940882	-	-	-	-	-	-	-	-	-
SECCE6Rv1G0439730.1	799012614	799014144	Q9FXJ2	GDSL esterase/lipase At1g28580	Arabidopsis thaliana	43.86	59.36	342	91.4439	374	390
SECCE6Rv1G0439750.1	799079158	799080072	-	-	-	-	-	-	-	-	-
SECCE6Rv1G0439760.1	799080441	799085810	Q5JL08	Vacuolar fusion protein MON1 homolog	Oryza sativa	77.465	84.51	568	95.4622	595	567
			BRADI_2g62532v3	Vacuolar fusion protein MON1 homolog	Brachypodium distachyon	83.472	88.65	599	100.672	595	586
SECCE6Rv1G0439780.1	799407373	799407942	-	-	-	-	-	-	-	-	-
SECCE6Rv1G0439790.1	799487169	799489758	Q9SWG3	Protein FAR-RED IMPAIRED RESPONSE 1	Arabidopsis thaliana	29.175	50.7	497	68.2692	728	827
SECCE6Rv1G0439800.1	799509070	799509547	-	-	-	-	-	-	-	-	-
SECCE6Rv1G0439810.1	799514933	799517524	-	-	-	-	-	-	-	-	-
SECCE6Rv1G0439860.1	799888379	799899156	Q9M3B9	ABC transporter B family member 20	Arabidopsis thaliana	77.903	87.05	1421	100.566	1413	1408
SECCE6Rv1G0439890.1	800093591	800094506	-	-	-	-	-	-	-	-	-
SECCE6Rv1G0439900.1	800141361	800148928	Q5VNU3	Probable protein transport Sec1b	Oryza sativa	86.086	91.9	654	99.3921	658	659
			BRADI_1g51580v3	secretory 1A	Brachypodium distachyon	89.525	94.44	611	92.8571	658	622

## Sheet: OryzaSativa
Oryza sativa ID	Start	End	Uniprot/Bd gene ID of the best BLASTp hit	Description	Species	% identity	% similarity	Alignment length	Query coverage (Oryza sativa)	Query length (Oryza sativa)	Hit length
Os01t0958700-01	42260316	42264854	Q9STW5	MACPF domain-containing protein At4g24290	Arabidopsis thaliana	66.611	80.2	596	98.0263	608	606
Os01t0959100-01	42281274	42281973	P37220	Abscisic stress-ripening protein 3	Solanum lycopersicum	63.158	84.21	57	59.375	96	108
Os01t0959200-01	42282832	42283619	Q08655	Abscisic stress-ripening protein 1	Solanum lycopersicum	73.134	82.09	67	57.7586	116	115
Os01t0964000-01	42479692	42483339	Q9ZRD6	VAMP-like protein YKT61	Arabidopsis thaliana	72.093	82.33	215	100.467	214	199
Os01t0964800-01	42541334	42544499	Q947D2	PH, RCC1 and FYVE domains-containing protein 1	Arabidopsis thaliana	69.697	83.71	528	91.1917	579	1103
Os01t0964900-00	42547600	42548935	Q9FHX2	Protein MITOFERRINLIKE 1, chloroplastic	Arabidopsis thaliana	51.392	64.3	395	105.898	373	412
			BRADI_2g61677v3	Protein MITOFERRINLIKE 1, chloroplastic	Brachypodium distachyon	87.749	91.45	351	94.1019	373	371
Os01t0966100-01	42609407	42612433	Q94FB9	ABC transporter D family member 1	Arabidopsis thaliana	72.671	82.92	322	103.871	310	1337
Os01t0966200-01	42613788	42614622	Q8RWM7	Protein COFACTOR ASSEMBLY OF COMPLEX C SUBUNIT B CCB3, chloroplastic	Arabidopsis thaliana	59.036	71.08	166	84.264	197	174
Os01t0966300-01	42614814	42618231	P29677	Mitochondrial-processing peptidase subunit alpha	Solanum tuberosum	51.688	73	474	96.7347	490	504
Os01t0966500-02	42621833	42624710	Q9AST6	Vacuolar protein sorting-associated protein 55 homolog	Arabidopsis thaliana	53.913	75.65	115	68.0473	169	140
Os01t0966700-01	42626321	42630352	Q5JJV0	Beta-fructofuranosidase, insoluble isoenzyme 4	Oryza sativa	100	100	590	100	590	590
Os01t0966801-00	42626490	42630120	-	-	-	-	-	-	-	-	-
Os01t0967000-00	42638856	42639926	Q9LMN4	Sm-like protein LSM3A	Arabidopsis thaliana	28.947	59.21	76	73.7864	103	97
Os01t0967200-01	42654497	42655716	Q8GYY5	Rho GTPase-activating protein 3	Arabidopsis thaliana	67.568	79.73	222	86.0465	258	455
Os01t0967900-01	42689913	42695416	B9RAJ0	Probable aspartyl aminopeptidase	Ricinus communis	57.229	74.1	166	71.2446	233	491
Os01t0968000-00	42695637	42699355	Q680B9	Proteinaceous RNase P 2	Arabidopsis thaliana	42.938	60.73	354	72.8395	486	528
Os01t0968350-00	42707008	42707730	-	-	-	-	-	-	-	-	-
Os01t0968600-00	42715713	42723434	Q8S8F2	BTB/POZ domain-containing protein FBL11	Arabidopsis thaliana	38.238	57.25	931	95.5852	974	940
			BRADI_2g61920v3	BTB/POZ domain-containing protein FBL11	Brachypodium distachyon	70.351	82.75	968	99.384	974	965
Os01t0969100-01	42738765	42742174	Q8S9Z2	UDP-D-apiose/UDP-D-xylose synthase	Oryza sativa	100	100	398	100	398	398
Os01t0970400-01	42811967	42815157	P48599	Eukaryotic translation initiation factor 4E-1	Oryza sativa	100	100	227	100	227	227
Os01t0970600-01	42821254	42825043	Q0JFN7	DEAD-box ATP-dependent RNA helicase 58, chloroplastic	Oryza sativa	100	100	438	92.4051	474	438
			BRADI_2g61960v3	DEAD-box ATP-dependent RNA helicase 58, chloroplastic	Brachypodium distachyon	84.152	90.18	448	94.5148	474	446
Os01t0970900-01	42837595	42842605	Q9STK5	Pentatricopeptide repeat-containing protein At3g48250, chloroplastic	Arabidopsis thaliana	45.556	65	540	94.2408	573	621
Os01t0971500-01	42858783	42860399	P49100	Cytochrome b5	Oryza sativa	90.226	94.74	133	98.5185	135	137
Os01t0971600-01	42860834	42866614	P52425	Glycerol-3-phosphate dehydrogenase [NAD(+)]	Cuphea lanceolata	79.532	92.69	342	97.4359	351	372
			BRADI_2g62020v3	Glycerol-3-phosphate dehydrogenase	Brachypodium distachyon	93.16	97.39	307	87.4644	351	312
Os01t0971900-01	42876576	42882963	Q9LJX4	Pumilio homolog 5	Arabidopsis thaliana	51.866	65.3	536	59.9553	894	961
Os01t0972900-01	42949418	42952679	Q8LPL5	Protein FIZZY-RELATED 3	Arabidopsis thaliana	69.388	78.16	490	102.51	478	481
			BRADI_2g62140v3	Protein FIZZY-RELATED 3	Brachypodium distachyon	81.95	87.14	482	100.837	478	481
Os01t0973300-01	42971420	42976876	Q9M2T1	AP3-complex subunit beta-A	Arabidopsis thaliana	45.794	62.31	963	103.883	927	987
			BRADI_2g62270v3	AP-3 complex subunit beta	Brachypodium distachyon	75.316	85.86	948	102.265	927	1111
Os01t0973500-01	42981239	42984988	P46573	Probable serine/threonine-protein kinase PBL10	Arabidopsis thaliana	76.752	88.85	314	76.9608	408	412
Os01t0974200-03	43047347	43047861	Q5JM82	Metallothionein-like protein 2B	Oryza sativa	100	100	29	55.7692	52	80
Os01t0974400-01	43063740	43065432	Q94CT7	Probable E3 ubiquitin-protein ligase XBOS31	Oryza sativa	100	100	446	100	446	446
Os01t0974500-01	43066717	43070166	Q9SR22	Pectin acetylesterase 5	Arabidopsis thaliana	52.593	67.65	405	94.186	430	427
Os01t0975900-02	43115747	43117172	Q94CS9	Probable aquaporin TIP1-2	Oryza sativa	100	100	252	100	252	252
			BRADI_2g62520v3	Aquaporin TIP1-3	Brachypodium distachyon	90.079	96.83	252	100	252	252
Os01t0976000-01	43120167	43125525	Q5JL08	Vacuolar fusion protein MON1 homolog	Oryza sativa	100	100	567	100	567	567
			BRADI_2g62532v3	Vacuolar fusion protein MON1 homolog	Brachypodium distachyon	80.829	86.36	579	102.116	567	586
Os01t0976100-01	43131080	43134502	Q9M3B9	ABC transporter B family member 20	Arabidopsis thaliana	80.254	86.59	552	101.845	542	1408
Os01t0977200-00	43189206	43193303	Q5JNB5	DnaJ protein P58IPK homolog B	Oryza sativa	94.268	94.27	471	106.081	444	471
			BRADI_2g62730v3	DnaJ protein P58IPK homolog	Brachypodium distachyon	83.032	89.37	442	99.5495	444	467

## Sheet: Svevo
Svevo ID	Start	End	Uniprot/Bd gene ID of the best BLASTp hit	Description	Species	% identity	% similarity	Alignment length	Query coverage (Svevo)	Query length (Svevo)	Hit length
lcl|LT934116.1_cds_VAH85970.1_15458 (TRITD_3Bv1G274220)	816520248	816521311	Q6ESZ9	Serine decarboxylase 1	Oryza sativa	68.248	86.86	274	98.2079	279	482
lcl|LT934116.1_cds_VAH85971.1_15459 (TRITD_3Bv1G274260)	816589837	816591039	-	-	-	-	-	-	-	-	-
lcl|LT934116.1_cds_VAH85972.1_15460 (TRITD_3Bv1G274280)	816600382	816601439	Q6ESZ9	Serine decarboxylase 1	Oryza sativa	66.788	85.4	274	98.2079	279	482
lcl|LT934116.1_cds_VAH85973.1_15461 (TRITD_3Bv1G274310)	816638177	816639016	F4KA51	LEAF RUST 10 DISEASE-RESISTANCE LOCUS RECEPTOR-LIKE PROTEIN KINASE-like 2.3	Arabidopsis thaliana	35.5	59.5	200	63.4921	315	620
lcl|LT934116.1_cds_VAH85977.1_15465 (TRITD_3Bv1G274320)	816664307	816665176	-	-	-	-	-	-	-	-	-
lcl|LT934116.1_cds_VAH85984.1_15472 (TRITD_3Bv1G274380)	816730055	816733598	-	-	-	-	-	-	-	-	-
lcl|LT934116.1_cds_VAH85988.1_15475 (TRITD_3Bv1G274390)	816748854	816753304	-	-	-	-	-	-	-	-	-
lcl|LT934116.1_cds_VAH85997.1_15485 (TRITD_3Bv1G274450)	817080663	817082395	Q9T0J1	Cysteine-rich receptor-like protein kinase 26	Arabidopsis thaliana	40.693	61.04	231	63.6364	363	665
lcl|LT934116.1_cds_VAH85998.1_15486 (TRITD_3Bv1G274460)	817098441	817109118	-	-	-	-	-	-	-	-	-
lcl|LT934116.1_cds_VAH85999.1_15487 (TRITD_3Bv1G274470)	817138791	817141780	-	-	-	-	-	-	-	-	-
lcl|LT934116.1_cds_VAH86009.1_15496 (TRITD_3Bv1G274490)	817157458	817158242	B9RU15	Probable Histone-lysine N-methyltransferase ATXR5	Ricinus communis	68.282	81.5	227	99.5614	228	374
lcl|LT934116.1_cds_VAH86011.1_15499 (TRITD_3Bv1G274550)	817352621	817352833	Q95H43	NAD(P)H-quinone oxidoreductase subunit 1, chloroplastic	Triticum aestivum	98.571	98.57	70	100	70	362
lcl|LT934116.1_cds_VAH86019.1_15507 (TRITD_3Bv1G274630)	817579183	817579815	P93147	Isoflavone 2'-hydroxylase	Glycyrrhiza echinata	41.513	63.8	489	95.8824	510	499
lcl|LT934116.1_cds_VAH86023.1_15510 (TRITD_3Bv1G274640)	817607525	817608549	Q8VWZ7	Geraniol 8-hydroxylase	Catharanthus roseus	40.506	60.76	237	72.0365	329	493
lcl|LT934116.1_cds_VAH86024.1_15512 (TRITD_3Bv1G274650)	817609726	817614485	-	-	-	-	-	-	-	-	-
lcl|LT934116.1_cds_VAH86025.1_15513 (TRITD_3Bv1G274660)	817620052	817622820	-	-	-	-	-	-	-	-	-
lcl|LT934116.1_cds_VAH86028.1_15516 (TRITD_3Bv1G274720)	817894892	817896379	-	-	-	-	-	-	-	-	-
lcl|LT934116.1_cds_VAH86038.1_15525 (TRITD_3Bv1G274780)	817997489	817998928	-	-	-	-	-	-	-	-	-
lcl|LT934116.1_cds_VAH86044.1_15530 (TRITD_3Bv1G274810)	818009088	818012906	Q9LSH2	Glutamate decarboxylase 5	Arabidopsis thaliana	78.251	89.01	446	89.022	501	494
lcl|LT934116.1_cds_VAH86048.1_15536 (TRITD_3Bv1G274830)	818021929	818156465	Q9FZ70	F-box/FBD/LRR-repeat protein At1g13570	Arabidopsis thaliana	32.635	50.9	334	97.9472	341	416
lcl|LT934116.1_cds_VAH86050.1_15539 (TRITD_3Bv1G274840)	818027120	818028545	-	-	-	-	-	-	-	-	-
lcl|LT934116.1_cds_VAH86052.1_15540 (TRITD_3Bv1G274850)	818049237	818050666	-	-	-	-	-	-	-	-	-
lcl|LT934116.1_cds_VAH86053.1_15541 (TRITD_3Bv1G274860)	818067899	818069319	-	-	-	-	-	-	-	-	-
lcl|LT934116.1_cds_VAH86054.1_15542 (TRITD_3Bv1G274870)	818094860	818096435	Q9FZ70	F-box/FBD/LRR-repeat protein At1g13570	Arabidopsis thaliana	32.117	51.82	411	94.7005	434	416
lcl|LT934116.1_cds_VAH86057.1_15543 (TRITD_3Bv1G274880)	818160864	818161755	-	-	-	-	-	-	-	-	-
lcl|LT934116.1_cds_VAH86058.1_15546 (TRITD_3Bv1G274900)	818171737	818172456	-	-	-	-	-	-	-	-	-
lcl|LT934116.1_cds_VAH86069.1_15548 (TRITD_3Bv1G274910)	818189775	818190465	Q94FB9	ABC transporter D family member 1	Arabidopsis thaliana	71.929	83.1	1343	101.358	1325	1337
lcl|LT934116.1_cds_VAH86073.1_15561 (TRITD_3Bv1G274920)	818191769	818192512	-	-	-	-	-	-	-	-	-
lcl|LT934116.1_cds_VAH86074.1_15562 (TRITD_3Bv1G274930)	818194804	818196303	P29677	Mitochondrial-processing peptidase subunit alpha	Solanum tuberosum	54.085	73.8	355	83.7264	424	504
lcl|LT934116.1_cds_VAH86080.1_15568 (TRITD_3Bv1G275000)	818281872	818283392	Q9FMR1	Rho GTPase-activating protein 1	Arabidopsis thaliana	63.636	77.92	231	85.5556	270	466
lcl|LT934116.1_cds_VAH86082.1_15571 (TRITD_3Bv1G275010)	818313703	818314097	Q9LMN4	Sm-like protein LSM3A	Arabidopsis thaliana	31.111	61.11	90	84.1121	107	97
lcl|LT934116.1_cds_VAH86085.1_15573 (TRITD_3Bv1G275020)	818321587	818323044	Q8LNW4	Flotillin-like protein 2	Oryza sativa	73.054	83.83	501	101.829	492	499
lcl|LT934116.1_cds_VAH86087.1_15575 (TRITD_3Bv1G275040)	818329791	818330231	P28814	Barwin	Hordeum vulgare	96	98.4	125	85.6164	146	125
lcl|LT934116.1_cds_VAH86093.1_15580 (TRITD_3Bv1G275050)	818378623	818381675	Q5JJV0	Beta-fructofuranosidase, insoluble isoenzyme 4	Oryza sativa	82.143	87.59	588	97.0297	606	590
lcl|LT934116.1_cds_VAH86094.1_15582 (TRITD_3Bv1G275070)	818418396	818420721	-	-	-	-	-	-	-	-	-
lcl|LT934116.1_cds_VAH86095.1_15583 (TRITD_3Bv1G275120)	818527993	818531615	-	-	-	-	-	-	-	-	-
lcl|LT934116.1_cds_VAH86096.1_15584 (TRITD_3Bv1G275200)	818604462	818607620	-	-	-	-	-	-	-	-	-
lcl|LT934116.1_cds_VAH86097.1_15585 (TRITD_3Bv1G275230)	818645976	818646410	-	-	-	-	-	-	-	-	-
lcl|LT934116.1_cds_VAH86098.1_15586 (TRITD_3Bv1G275280)	818701767	818703495	-	-	-	-	-	-	-	-	-
lcl|LT934116.1_cds_VAH86100.1_15588 (TRITD_3Bv1G275360)	818832052	818832597	-	-	-	-	-	-	-	-	-
lcl|LT934116.1_cds_VAH86116.1_15604 (TRITD_3Bv1G275530)	819502274	819505165	O23722	Diphosphomevalonate decarboxylase MVD1, peroxisomal	Arabidopsis thaliana	78.738	89.04	301	96.7846	311	412
lcl|LT934116.1_cds_VAH86117.1_15605 (TRITD_3Bv1G275540)	819532784	819533689	-	-	-	-	-	-	-	-	-
lcl|LT934116.1_cds_VAH86119.1_15606 (TRITD_3Bv1G275580)	819614827	819618537	B9RAJ0	Probable aspartyl aminopeptidase	Ricinus communis	57.971	72.88	483	93.2432	518	491
lcl|LT934116.1_cds_VAH86120.1_15608 (TRITD_3Bv1G275600)	819619375	819622950	Q680B9	Proteinaceous RNase P 2	Arabidopsis thaliana	47.162	64.97	511	86.6102	590	528
lcl|LT934116.1_cds_VAH86121.1_15609 (TRITD_3Bv1G275610)	819629295	819630608	-	-	-	-	-	-	-	-	-
lcl|LT934116.1_cds_VAH86122.1_15610 (TRITD_3Bv1G275630)	819652199	819653599	-	-	-	-	-	-	-	-	-
lcl|LT934116.1_cds_VAH86123.1_15611 (TRITD_3Bv1G275640)	819659863	819662756	-	-	-	-	-	-	-	-	-
lcl|LT934116.1_cds_VAH86130.1_15618 (TRITD_3Bv1G275710)	819858080	819858319	-	-	-	-	-	-	-	-	-
lcl|LT934116.1_cds_VAH86131.1_15619 (TRITD_3Bv1G275720)	819868774	819869061	Q5CCK3	Cytochrome P450 90B2	Oryza sativa	82.515	90.18	509	102.004	499	506
			BRADI_1g69040v3	Cytochrome P450 90B1	Brachypodium distachyon	87.776	93.79	499	100	499	507
lcl|LT934116.1_cds_VAH86137.1_15625 (TRITD_3Bv1G275930)	820479720	820480730	-	-	-	-	-	-	-	-	-
lcl|LT934116.1_cds_VAH86138.1_15626 (TRITD_3Bv1G275970)	820791338	820793423	-	-	-	-	-	-	-	-	-
lcl|LT934116.1_cds_VAH86139.1_15627 (TRITD_3Bv1G275990)	820840820	820841416	-	-	-	-	-	-	-	-	-
lcl|LT934116.1_cds_VAH86140.1_15628 (TRITD_3Bv1G276000)	820852357	820852755	-	-	-	-	-	-	-	-	-
lcl|LT934116.1_cds_VAH86141.1_15629 (TRITD_3Bv1G276070)	820906054	820906515	-	-	-	-	-	-	-	-	-
lcl|LT934116.1_cds_VAH86142.1_15630 (TRITD_3Bv1G276080)	820919098	820919295	-	-	-	-	-	-	-	-	-
lcl|LT934116.1_cds_VAH86146.1_15633 (TRITD_3Bv1G276150)	821000664	821003159	-	-	-	-	-	-	-	-	-
lcl|LT934116.1_cds_VAH86149.1_15636 (TRITD_3Bv1G276200)	821012209	821013524	-	-	-	-	-	-	-	-	-
lcl|LT934116.1_cds_VAH86153.1_15638 (TRITD_3Bv1G276220)	821033099	821034998	Q8S8F2	BTB/POZ domain-containing protein FBL11	Arabidopsis thaliana	39.126	57.89	938	96.9008	968	940
			BRADI_2g61920v3	BTB/POZ domain-containing protein FBL11	Brachypodium distachyon	75.104	84.54	964	99.5868	968	965
lcl|LT934116.1_cds_VAH86169.1_15654 (TRITD_3Bv1G276290)	821250276	821251463	Q39214	Disease resistance protein RPM1	Arabidopsis thaliana	27.363	52.24	201	50.8861	395	926
lcl|LT934116.1_cds_VAH86170.1_15655 (TRITD_3Bv1G276300)	821255368	821256360	Q39214	Disease resistance protein RPM1	Arabidopsis thaliana	25.907	53.37	193	74.8062	258	926
lcl|LT934116.1_cds_VAH86160.1_15656 (TRITD_3Bv1G276260)	821259098	821260331	-	-	-	-	-	-	-	-	-
lcl|LT934116.1_cds_VAH86171.1_15659 (TRITD_3Bv1G276360)	821312623	821314173	Q7XA39	Putative disease resistance protein RGA4	Solanum bulbocastanum	33.747	52.8	483	93.6047	516	988
lcl|LT934116.1_cds_VAH86172.1_15660 (TRITD_3Bv1G276370)	821314812	821317046	Q7XA39	Putative disease resistance protein RGA4	Solanum bulbocastanum	33.612	52.72	717	96.371	744	988
lcl|LT934116.1_cds_VAH86173.1_15661 (TRITD_3Bv1G276380)	821380224	821381699	-	-	-	-	-	-	-	-	-
lcl|LT934116.1_cds_VAH86175.1_15663 (TRITD_3Bv1G276390)	821388519	821391150	P0DO10	Disease resistance protein Piks-2	Oryza sativa	34.824	56.24	425	77.9817	545	1021
lcl|LT934116.1_cds_VAH86201.1_15671 (TRITD_3Bv1G276420)	821437044	821438630	-	-	-	-	-	-	-	-	-
lcl|LT934116.1_cds_VAH86203.1_15681 (TRITD_3Bv1G276460)	821558378	821561260	Q39214	Disease resistance protein RPM1	Arabidopsis thaliana	30.658	52.47	486	50.625	960	926
lcl|LT934116.1_cds_VAH86204.1_15682 (TRITD_3Bv1G276480)	821605587	821607555	Q56Y85	Methionine aminopeptidase 2B	Arabidopsis thaliana	88.535	94.59	314	100	314	439
lcl|LT934116.1_cds_VAH86205.1_15689 (TRITD_3Bv1G276510)	821624499	821625519	-	-	-	-	-	-	-	-	-
lcl|LT934116.1_cds_VAH86186.1_15683 (TRITD_3Bv1G276400)	821638816	821643139	-	-	-	-	-	-	-	-	-
lcl|LT934116.1_cds_VAH86207.1_15696 (TRITD_3Bv1G276570)	821776868	821779377	-	-	-	-	-	-	-	-	-
lcl|LT934116.1_cds_VAH86210.1_15698 (TRITD_3Bv1G276580)	821781444	821782741	Q8S9Z2	UDP-D-apiose/UDP-D-xylose synthase	Oryza sativa	91.123	95.3	383	97.954	391	398
lcl|LT934116.1_cds_VAH86214.1_15701 (TRITD_3Bv1G276600)	821849439	821851105	O82175	Histone-lysine N-methyltransferase, H3 lysine-9 specific SUVH5	Arabidopsis thaliana	41.279	58.53	516	80.1242	644	794
lcl|LT934116.1_cds_VAH86215.1_15703 (TRITD_3Bv1G276610)	821859804	821860961	-	-	-	-	-	-	-	-	-
lcl|LT934116.1_cds_VAH86216.1_15704 (TRITD_3Bv1G276640)	821896183	821898066	O82175	Histone-lysine N-methyltransferase, H3 lysine-9 specific SUVH5	Arabidopsis thaliana	40.891	57.95	516	82.2967	627	794
lcl|LT934116.1_cds_VAH86222.1_15717 (TRITD_3Bv1G276650)	821928471	821929803	Q67U26	Villin-3	Oryza sativa	86.509	93.41	971	95.3831	1018	970
lcl|LT934116.1_cds_VAH86245.1_15733 (TRITD_3Bv1G276720)	822173998	822174868	Q8L7A0	Sulfite exporter TauE/SafE family protein 3	Arabidopsis thaliana	67.619	80	105	61.7647	170	476
lcl|LT934116.1_cds_VAH86252.1_15740 (TRITD_3Bv1G276760)	822203675	822204487	-	-	-	-	-	-	-	-	-
lcl|LT934116.1_cds_VAH86253.1_15741 (TRITD_3Bv1G276790)	822289365	822290537	-	-	-	-	-	-	-	-	-
lcl|LT934116.1_cds_VAH86254.1_15742 (TRITD_3Bv1G276810)	822321993	822323291	-	-	-	-	-	-	-	-	-
lcl|LT934116.1_cds_VAH86256.1_15743 (TRITD_3Bv1G276860)	822377175	822378274	Q6ZCC4	Succinate dehydrogenase subunit 6, mitochondrial	Oryza sativa	43.182	56.82	88	64.2336	137	142
lcl|LT934116.1_cds_VAH86257.1_15745 (TRITD_3Bv1G276880)	822383474	822386848	P29557	Eukaryotic translation initiation factor 4E-1	Triticum aestivum	99.07	100	215	100	215	215
lcl|LT934116.1_cds_VAH86262.1_15750 (TRITD_3Bv1G276930)	822408114	822411030	Q2RBN7	Clathrin heavy chain 1	Oryza sativa	84.814	92.55	349	98.0337	356	1708
lcl|LT934116.1_cds_VAH86266.1_15753 (TRITD_3Bv1G276960)	822424237	822426467	-	-	-	-	-	-	-	-	-
lcl|LT934116.1_cds_VAH86264.1_15754 (TRITD_3Bv1G276950)	822450451	822457690	Q9S9M1	Wall-associated receptor kinase-like 5	Arabidopsis thaliana	45.154	66.43	423	52.7431	802	731
lcl|LT934116.1_cds_VAH86267.1_15755 (TRITD_3Bv1G276980)	822523938	822524912	-	-	-	-	-	-	-	-	-
lcl|LT934116.1_cds_VAH86270.1_15757 (TRITD_3Bv1G276990)	822572205	822573739	Q8GXQ3	Wall-associated receptor kinase-like 6	Arabidopsis thaliana	45.383	66.49	379	55.7353	680	642
lcl|LT934116.1_cds_VAH86273.1_15759 (TRITD_3Bv1G277000)	822642929	822645988	-	-	-	-	-	-	-	-	-
lcl|LT934116.1_cds_VAH86274.1_15762 (TRITD_3Bv1G277100)	822815649	822818311	-	-	-	-	-	-	-	-	-
lcl|LT934116.1_cds_VAH86275.1_15763 (TRITD_3Bv1G277110)	822828674	822830315	A2Z5D8	Uncharacterized protein OsI_031781	Oryza sativa	42.697	60.67	89	65.9259	135	134
lcl|LT934116.1_cds_VAH86276.1_15764 (TRITD_3Bv1G277130)	822857923	822858312	A2Z139	Uncharacterized protein OsI_030282	Oryza sativa	45.333	61.33	75	58.1395	129	134
lcl|LT934116.1_cds_VAH86278.1_15765 (TRITD_3Bv1G277150)	822921218	822924632	Q2QQ96	Cyclin-A2-1	Oryza sativa	74.848	80.73	493	97.6238	505	490
lcl|LT934116.1_cds_VAH86279.1_15767 (TRITD_3Bv1G277210)	823110807	823113128	Q9LYT2	Pentatricopeptide repeat-containing protein At3g59040	Arabidopsis thaliana	69.182	84.07	477	73.7249	647	583
lcl|LT934116.1_cds_VAH86284.1_15772 (TRITD_3Bv1G277260)	823118581	823120173	Q9LIQ7	Pentatricopeptide repeat-containing protein At3g24000, mitochondrial	Arabidopsis thaliana	39.855	60.63	414	71.6263	578	633
lcl|LT934116.1_cds_VAH86295.1_15774 (TRITD_3Bv1G277280)	823122690	823125595	P52425	Glycerol-3-phosphate dehydrogenase [NAD(+)]	Cuphea lanceolata	79.545	92.05	352	90.0256	391	372
			BRADI_2g62020v3	Glycerol-3-phosphate dehydrogenase	Brachypodium distachyon	97.087	99.03	309	79.0281	391	312
lcl|LT934116.1_cds_VAH86296.1_15784 (TRITD_3Bv1G277300)	823126872	823128650	P49100	Cytochrome b5	Oryza sativa	84.559	94.12	136	99.2701	137	137
lcl|LT934116.1_cds_VAH86297.1_15785 (TRITD_3Bv1G277310)	823146072	823147354	A2XZI2	Transcription initiation factor IIA subunit 2	Oryza sativa	62.385	74.31	109	90.0826	121	106
lcl|LT934116.1_cds_VAH86298.1_15786 (TRITD_3Bv1G277330)	823152565	823155468	Q0JFN7	DEAD-box ATP-dependent RNA helicase 58, chloroplastic	Oryza sativa	84.163	90.95	442	98.6607	448	438
			BRADI_2g61960v3	DEAD-box ATP-dependent RNA helicase 58, chloroplastic	Brachypodium distachyon	87.5	90.85	448	100	448	446
lcl|LT934116.1_cds_VAH86305.1_15790 (TRITD_3Bv1G277420)	823236475	823237821	Q9C999	Protein PIN-LIKES 2	Arabidopsis thaliana	64.048	77.38	420	99.7625	421	457
			BRADI_2g61980v3	Protein PIN-LIKES 2	Brachypodium distachyon	85.615	88.63	431	102.375	421	452
lcl|LT934116.1_cds_VAH86306.1_15794 (TRITD_3Bv1G277430)	823240579	823241194	Q5JME8	Protein DEHYDRATION-INDUCED 19 homolog 5	Oryza sativa	62.439	74.15	205	89.1304	230	202
lcl|LT934116.1_cds_VAH86312.1_15799 (TRITD_3Bv1G277540)	823443818	823445644	-	-	-	-	-	-	-	-	-
lcl|LT934116.1_cds_VAH86315.1_15803 (TRITD_3Bv1G277580)	823456853	823462131	Q9XHY7	Probable histone acetyltransferase HAC-like 3	Oryza sativa	63.629	73.27	1317	102.252	1288	1276
lcl|LT934116.1_cds_VAH86319.1_15807 (TRITD_3Bv1G277610)	823481189	823482267	Q94LP4	2-oxoglutarate-dependent dioxygenase 11	Oryza sativa	46.459	66.29	353	93.1398	379	357
lcl|LT934116.1_cds_VAH86323.1_15811 (TRITD_3Bv1G277640)	823494379	823494951	Q93V84	Protein FLX-like 1	Arabidopsis thaliana	36.364	61.36	176	65.9176	267	331
lcl|LT934116.1_cds_VAH86330.1_15818 (TRITD_3Bv1G277680)	823536590	823539428	-	-	-	-	-	-	-	-	-
lcl|LT934116.1_cds_VAH86332.1_15819 (TRITD_3Bv1G277730)	823780021	823781304	-	-	-	-	-	-	-	-	-
lcl|LT934116.1_cds_VAH86334.1_15822 (TRITD_3Bv1G277790)	823839673	823840146	-	-	-	-	-	-	-	-	-
lcl|LT934116.1_cds_VAH86335.1_15823 (TRITD_3Bv1G277810)	823861798	823866514	-	-	-	-	-	-	-	-	-
lcl|LT934116.1_cds_VAH86336.1_15824 (TRITD_3Bv1G277830)	823945370	823947258	-	-	-	-	-	-	-	-	-
lcl|LT934116.1_cds_VAH86359.1_15846 (TRITD_3Bv1G277900)	824046035	824047272	-	-	-	-	-	-	-	-	-
lcl|LT934116.1_cds_VAH86362.1_15850 (TRITD_3Bv1G277920)	824071378	824072775	-	-	-	-	-	-	-	-	-
lcl|LT934116.1_cds_VAH86363.1_15852 (TRITD_3Bv1G277970)	824131118	824133604	-	-	-	-	-	-	-	-	-
lcl|LT934116.1_cds_VAH86367.1_15855 (TRITD_3Bv1G277990)	824235707	824236555	-	-	-	-	-	-	-	-	-
lcl|LT934116.1_cds_VAH86374.1_15871 (TRITD_3Bv1G278030)	824344678	824345013	-	-	-	-	-	-	-	-	-
lcl|LT934116.1_cds_VAH86389.1_15877 (TRITD_3Bv1G278110)	824429309	824430232	-	-	-	-	-	-	-	-	-
lcl|LT934116.1_cds_VAH86390.1_15878 (TRITD_3Bv1G278120)	824448568	824449512	-	-	-	-	-	-	-	-	-
lcl|LT934116.1_cds_VAH86391.1_15879 (TRITD_3Bv1G278240)	824625992	824629029	-	-	-	-	-	-	-	-	-
lcl|LT934116.1_cds_VAH86392.1_15880 (TRITD_3Bv1G278260)	824683918	824685270	Q5Z9N5	Leucine-rich repeat receptor-like kinase protein FLORAL ORGAN NUMBER1	Oryza sativa	63.51	72.98	433	96.2222	450	994
lcl|LT934116.1_cds_VAH86394.1_15882 (TRITD_3Bv1G278340)	825014706	825015533	-	-	-	-	-	-	-	-	-
lcl|LT934116.1_cds_VAH86395.1_15883 (TRITD_3Bv1G278350)	825021698	825022768	Q9M8J9	BTB/POZ and MATH domain-containing protein 2	Arabidopsis thaliana	42.005	60.98	369	103.652	356	406
lcl|LT934116.1_cds_VAH86396.1_15884 (TRITD_3Bv1G278360)	825049631	825051356	-	-	-	-	-	-	-	-	-
lcl|LT934116.1_cds_VAH86399.1_15887 (TRITD_3Bv1G278620)	825353227	825355092	-	-	-	-	-	-	-	-	-
lcl|LT934116.1_cds_VAH86400.1_15888 (TRITD_3Bv1G278630)	825365707	825367059	-	-	-	-	-	-	-	-	-
lcl|LT934116.1_cds_VAH86401.1_15889 (TRITD_3Bv1G278650)	825389153	825390510	Q94DG6	Zinc transporter 1	Oryza sativa	73.273	80.78	333	93.8028	355	352
lcl|LT934116.1_cds_VAH86402.1_15890 (TRITD_3Bv1G278700)	825424388	825425560	-	-	-	-	-	-	-	-	-
lcl|LT934116.1_cds_VAH86404.1_15891 (TRITD_3Bv1G278760)	825581058	825582083	-	-	-	-	-	-	-	-	-
lcl|LT934116.1_cds_VAH86406.1_15894 (TRITD_3Bv1G278840)	825824185	825827312	Q8LPL5	Protein FIZZY-RELATED 3	Arabidopsis thaliana	70.625	79.79	480	98.9691	485	481
			BRADI_2g62140v3	Protein FIZZY-RELATED 3	Brachypodium distachyon	83.505	86.8	485	100	485	481
lcl|LT934116.1_cds_VAH86407.1_15895 (TRITD_3Bv1G278850)	825838365	825840704	-	-	-	-	-	-	-	-	-
lcl|LT934116.1_cds_VAH86408.1_15896 (TRITD_3Bv1G278870)	825869760	825870923	-	-	-	-	-	-	-	-	-
lcl|LT934116.1_cds_VAH86409.1_15898 (TRITD_3Bv1G278900)	825942567	825943151	-	-	-	-	-	-	-	-	-
lcl|LT934116.1_cds_VAH86413.1_15901 (TRITD_3Bv1G278950)	826200097	826200426	-	-	-	-	-	-	-	-	-
lcl|LT934116.1_cds_VAH86415.1_15903 (TRITD_3Bv1G278990)	826461450	826462664	-	-	-	-	-	-	-	-	-
lcl|LT934116.1_cds_VAH86417.1_15906 (TRITD_3Bv1G279060)	826556364	826557602	-	-	-	-	-	-	-	-	-
lcl|LT934116.1_cds_VAH86421.1_15910 (TRITD_3Bv1G279070)	826570005	826573057	O48958	4-hydroxyphenylacetaldehyde oxime monooxygenase	Sorghum bicolor	56.464	71.29	526	103.543	508	531
lcl|LT934116.1_cds_VAH86423.1_15911 (TRITD_3Bv1G279110)	826634827	826638540	-	-	-	-	-	-	-	-	-
lcl|LT934116.1_cds_VAH86427.1_15914 (TRITD_3Bv1G279170)	826776417	826777310	-	-	-	-	-	-	-	-	-
lcl|LT934116.1_cds_VAH86429.1_15917 (TRITD_3Bv1G279180)	826778153	826779360	-	-	-	-	-	-	-	-	-
lcl|LT934116.1_cds_VAH86430.1_15918 (TRITD_3Bv1G279200)	826795044	826795670	O48958	4-hydroxyphenylacetaldehyde oxime monooxygenase	Sorghum bicolor	58.333	72.54	528	104.142	507	531
lcl|LT934116.1_cds_VAH86433.1_15920 (TRITD_3Bv1G279240)	826880570	826881751	Q9S9M1	Wall-associated receptor kinase-like 5	Arabidopsis thaliana	46.626	68.4	326	51.2579	636	731
lcl|LT934116.1_cds_VAH86434.1_15922 (TRITD_3Bv1G279250)	826885002	826885967	-	-	-	-	-	-	-	-	-
lcl|LT934116.1_cds_VAH86436.1_15924 (TRITD_3Bv1G279260)	826914093	826915500	O48958	4-hydroxyphenylacetaldehyde oxime monooxygenase	Sorghum bicolor	57.197	72.92	528	103.937	508	531
lcl|LT934116.1_cds_VAH86438.1_15926 (TRITD_3Bv1G279320)	826961992	826962897	-	-	-	-	-	-	-	-	-
lcl|LT934116.1_cds_VAH86439.1_15927 (TRITD_3Bv1G279350)	827011532	827013574	O48958	4-hydroxyphenylacetaldehyde oxime monooxygenase	Sorghum bicolor	62.658	76.16	474	93.3071	508	531
lcl|LT934116.1_cds_VAH86440.1_15928 (TRITD_3Bv1G279380)	827050598	827052156	Q9SVA5	Pentatricopeptide repeat-containing protein At4g39530	Arabidopsis thaliana	50.286	70.43	700	54.0958	1294	834
			BRADI_2g62180v3	Pentatricopeptide repeat-containing protein At4g39530	Brachypodium distachyon	85.775	91.32	703	54.3277	1294	822
lcl|LT934116.1_cds_VAH86450.1_15938 (TRITD_3Bv1G279400)	827064436	827065804	F4JKK0	Probable E3 ubiquitin ligase SUD1	Arabidopsis thaliana	35.409	50.19	257	108.439	237	1108
lcl|LT934116.1_cds_VAH86455.1_15951 (TRITD_3Bv1G279430)	827203439	827207842	O24325	Vacuolar-processing enzyme	Phaseolus vulgaris	69.604	82.38	454	88.3268	514	484
lcl|LT934116.1_cds_VAH86464.1_15952 (TRITD_3Bv1G279450)	827223947	827225314	-	-	-	-	-	-	-	-	-
lcl|LT934116.1_cds_VAH86465.1_15953 (TRITD_3Bv1G279460)	827244492	827245859	Q9LSP1	Probable pectinesterase 67	Arabidopsis thaliana	46.802	60.17	344	113.158	304	344
			BRADI_1g64340v3	Probable pectinesterase 67	Brachypodium distachyon	75.145	80.92	346	113.816	304	351
lcl|LT934116.1_cds_VAH86470.1_15957 (TRITD_3Bv1G279480)	827269964	827271322	Q9LK73	UDP-glycosyltransferase 88A1	Arabidopsis thaliana	39.914	60.3	466	99.1489	470	462
lcl|LT934116.1_cds_VAH86471.1_15959 (TRITD_3Bv1G279530)	827300292	827301367	-	-	-	-	-	-	-	-	-
lcl|LT934116.1_cds_VAH86472.1_15960 (TRITD_3Bv1G279540)	827303299	827309601	O48958	4-hydroxyphenylacetaldehyde oxime monooxygenase	Sorghum bicolor	56.647	73.41	346	101.17	342	531
lcl|LT934116.1_cds_VAH86474.1_15961 (TRITD_3Bv1G279550)	827330313	827332036	O48958	4-hydroxyphenylacetaldehyde oxime monooxygenase	Sorghum bicolor	59.623	73.58	530	94.6429	560	531
lcl|LT934116.1_cds_VAH86476.1_15964 (TRITD_3Bv1G279590)	827405407	827407532	-	-	-	-	-	-	-	-	-
lcl|LT934116.1_cds_VAH86477.1_15965 (TRITD_3Bv1G279620)	827464865	827465178	P46302	40S ribosomal protein S28	Zea mays	98.462	98.46	65	90.2778	72	65
lcl|LT934116.1_cds_VAH86478.1_15966 (TRITD_3Bv1G279630)	827474170	827474430	P46302	40S ribosomal protein S28	Zea mays	98.462	98.46	65	75.5814	86	65
lcl|LT934116.1_cds_VAH86481.1_15967 (TRITD_3Bv1G279720)	827588825	827589650	Q65XV8	Receptor-like cytoplasmic kinase 176	Oryza sativa	77.836	86.54	379	88.1395	430	395
lcl|LT934116.1_cds_VAH86485.1_15973 (TRITD_3Bv1G279790)	827692762	827694161	-	-	-	-	-	-	-	-	-
lcl|LT934116.1_cds_VAH86497.1_15978 (TRITD_3Bv1G279820)	827880577	827881956	-	-	-	-	-	-	-	-	-
lcl|LT934116.1_cds_VAH86495.1_15981 (TRITD_3Bv1G279800)	827883566	827889884	Q9M2T1	AP3-complex subunit beta-A	Arabidopsis thaliana	47.036	63.64	1012	91.7498	1103	987
			BRADI_2g62270v3	AP-3 complex subunit beta	Brachypodium distachyon	82.99	89.26	1117	101.269	1103	1111
lcl|LT934116.1_cds_VAH86498.1_15986 (TRITD_3Bv1G279860)	827919274	827920873	Q93VK9	Kinetochore protein SPC25 homolog	Arabidopsis thaliana	34.797	53.72	296	93.0818	318	315
lcl|LT934116.1_cds_VAH86504.1_15992 (TRITD_3Bv1G279870)	827931951	827938357	-	-	-	-	-	-	-	-	-
lcl|LT934116.1_cds_VAH86505.1_15993 (TRITD_3Bv1G279890)	827963853	827964440	A2CIR5	Ankyrin repeat-containing protein NPR4	Oryza sativa	32.061	51.15	131	67.1795	195	583
lcl|LT934116.1_cds_VAH86506.1_15994 (TRITD_3Bv1G279910)	828043588	828045683	-	-	-	-	-	-	-	-	-
lcl|LT934116.1_cds_VAH86508.1_15995 (TRITD_3Bv1G279930)	828050728	828055076	-	-	-	-	-	-	-	-	-
lcl|LT934116.1_cds_VAH86510.1_15998 (TRITD_3Bv1G279980)	828175951	828178076	-	-	-	-	-	-	-	-	-
lcl|LT934116.1_cds_VAH86512.1_16000 (TRITD_3Bv1G280120)	828416038	828417672	Q9C9T2	Protein SAR DEFICIENT 1	Arabidopsis thaliana	45.928	62.21	307	72.5768	423	451
lcl|LT934116.1_cds_VAH86514.1_16001 (TRITD_3Bv1G280250)	828623114	828624236	-	-	-	-	-	-	-	-	-
lcl|LT934116.1_cds_VAH86516.1_16003 (TRITD_3Bv1G280300)	828686787	828687872	-	-	-	-	-	-	-	-	-
lcl|LT934116.1_cds_VAH86517.1_16005 (TRITD_3Bv1G280310)	828700609	828704982	Q8VZC9	Vacuolar protein sorting-associated protein 25	Arabidopsis thaliana	73.184	88.27	179	101.13	177	179
			BRADI_1g30450v3	Vacuolar protein sorting-associated protein 25	Brachypodium distachyon	90.395	95.48	177	100	177	242
lcl|LT934116.1_cds_VAH86518.1_16006 (TRITD_3Bv1G280340)	828709496	828709836	Q0IMG5	Metallothionein-like protein 4A	Oryza sativa	49.383	61.73	81	103.846	78	78
lcl|LT934116.1_cds_VAH86519.1_16007 (TRITD_3Bv1G280350)	828736444	828736778	A2XZL0	Metallothionein-like protein 2C	Oryza sativa	65.714	72.86	70	89.7436	78	84
lcl|LT934116.1_cds_VAH86520.1_16008 (TRITD_3Bv1G280370)	828743910	828744254	-	-	-	-	-	-	-	-	-
lcl|LT934116.1_cds_VAH86521.1_16009 (TRITD_3Bv1G280380)	828745475	828747104	Q9TJN6	30S ribosomal protein S17, chloroplastic	Zea mays	41.791	56.72	67	64.4231	104	132
lcl|LT934116.1_cds_VAH86522.1_16010 (TRITD_3Bv1G280390)	828759613	828760296	P27527	Ribosomal protein S19, mitochondrial	Petunia hybrida	69.565	79.35	92	63.0137	146	94
lcl|LT934116.1_cds_VAH86529.1_16019 (TRITD_3Bv1G280460)	828868248	828869430	Q7XSZ4	Very-long-chain (3R)-3-hydroxyacyl-CoA dehydratase PASTICCINO 2A	Oryza sativa	83.981	92.23	206	94.9309	217	221
lcl|LT934116.1_cds_VAH86534.1_16022 (TRITD_3Bv1G280530)	829151607	829152953	-	-	-	-	-	-	-	-	-
lcl|LT934116.1_cds_VAH86535.1_16023 (TRITD_3Bv1G280580)	829287250	829290284	-	-	-	-	-	-	-	-	-
lcl|LT934116.1_cds_VAH86543.1_16030 (TRITD_3Bv1G280700)	829484951	829485802	-	-	-	-	-	-	-	-	-
lcl|LT934116.1_cds_VAH86537.1_16026 (TRITD_3Bv1G280690)	829487560	829489485	Q9LUC5	Cytochrome P450 72A15	Arabidopsis thaliana	51.411	69.15	496	93.7618	529	512
lcl|LT934116.1_cds_VAH86544.1_16032 (TRITD_3Bv1G280790)	829634202	829635675	Q65XV2	E3 ubiquitin-protein ligase XB3	Oryza sativa	70.905	80.82	464	100.433	462	450
			BRADI_2g62400v3	Zinc finger, RING/FYVE/PHD-type domain containing protein	Brachypodium distachyon	73.978	81.51	465	100.649	462	452
lcl|LT934116.1_cds_VAH86546.1_16034 (TRITD_3Bv1G280880)	829813644	829815565	Q9LUC5	Cytochrome P450 72A15	Arabidopsis thaliana	52.016	68.95	496	93.7618	529	512
lcl|LT934116.1_cds_VAH86548.1_16036 (TRITD_3Bv1G280930)	829885454	829887768	-	-	-	-	-	-	-	-	-
lcl|LT934116.1_cds_VAH86553.1_16040 (TRITD_3Bv1G280950)	829978432	829980171	Q9SR22	Pectin acetylesterase 5	Arabidopsis thaliana	50.933	71.47	375	92.8218	404	427
lcl|LT934116.1_cds_VAH86558.1_16045 (TRITD_3Bv1G280970)	830007849	830010374	Q9SR22	Pectin acetylesterase 5	Arabidopsis thaliana	51.791	70.25	363	77.234	470	427
lcl|LT934116.1_cds_VAH86559.1_16047 (TRITD_3Bv1G280980)	830012824	830013099	-	-	-	-	-	-	-	-	-
lcl|LT934116.1_cds_VAH86560.1_16048 (TRITD_3Bv1G280990)	830028719	830029385	Q9SR23	Pectin acetylesterase 4	Arabidopsis thaliana	46.703	70.05	364	80.1762	454	409
lcl|LT934116.1_cds_VAH86563.1_16051 (TRITD_3Bv1G281000)	830036668	830037318	Q9SR22	Pectin acetylesterase 5	Arabidopsis thaliana	47.619	71.43	126	94.7368	133	427
lcl|LT934116.1_cds_VAH86566.1_16052 (TRITD_3Bv1G281010)	830044356	830044848	Q9SR22	Pectin acetylesterase 5	Arabidopsis thaliana	45.972	67.3	211	93.7778	225	427
lcl|LT934116.1_cds_VAH86568.1_16057 (TRITD_3Bv1G281020)	830046051	830047563	-	-	-	-	-	-	-	-	-
lcl|LT934116.1_cds_VAH86571.1_16058 (TRITD_3Bv1G281040)	830066072	830068082	Q9SR22	Pectin acetylesterase 5	Arabidopsis thaliana	49.386	68.3	407	95.7647	425	427
lcl|LT934116.1_cds_VAH86575.1_16062 (TRITD_3Bv1G281080)	830164390	830165032	P02276	Histone H2A.2.1	Triticum aestivum	91.818	99.09	110	61.1111	180	151
lcl|LT934116.1_cds_VAH86576.1_16064 (TRITD_3Bv1G281090)	830165442	830166543	Q9FNR1	Glycine-rich RNA-binding protein 3, mitochondrial	Arabidopsis thaliana	40	75	80	73.3945	109	309
lcl|LT934116.1_cds_VAH86578.1_16065 (TRITD_3Bv1G281140)	830250105	830251781	-	-	-	-	-	-	-	-	-
lcl|LT934116.1_cds_VAH86580.1_16068 (TRITD_3Bv1G281170)	830273520	830275736	-	-	-	-	-	-	-	-	-
lcl|LT934116.1_cds_VAH86581.1_16069 (TRITD_3Bv1G281180)	830293567	830294027	Q9FJE8	Probable histone H2A.7	Arabidopsis thaliana	72.727	88.18	110	90.9091	121	150
lcl|LT934116.1_cds_VAH86582.1_16070 (TRITD_3Bv1G281190)	830296115	830296444	-	-	-	-	-	-	-	-	-
lcl|LT934116.1_cds_VAH86584.1_16072 (TRITD_3Bv1G281200)	830301741	830305682	-	-	-	-	-	-	-	-	-
lcl|LT934116.1_cds_VAH86587.1_16073 (TRITD_3Bv1G281220)	830323385	830323996	Q9LFF9	Soluble inorganic pyrophosphatase 4	Arabidopsis thaliana	86.802	93.91	197	84.5494	233	216
			BRADI_3g52740v3	PPa2	Brachypodium distachyon	84.264	93.91	197	84.5494	233	213
lcl|LT934116.1_cds_VAH86588.1_16076 (TRITD_3Bv1G281240)	830333138	830336293	Q93W93	F-box/kelch-repeat protein At1g55270	Arabidopsis thaliana	67.376	80.61	423	99.0632	427	434
lcl|LT934116.1_cds_VAH86589.1_16077 (TRITD_3Bv1G281250)	830338250	830338846	Q93V56	Soluble inorganic pyrophosphatase 1	Arabidopsis thaliana	86.294	92.89	197	86.4035	228	212
			BRADI_2g37340v3	PPa4	Brachypodium distachyon	90.686	93.63	204	89.4737	228	215
lcl|LT934116.1_cds_VAH86596.1_16084 (TRITD_3Bv1G281280)	830397899	830398141	-	-	-	-	-	-	-	-	-
lcl|LT934116.1_cds_VAH86597.1_16085 (TRITD_3Bv1G281310)	830434190	830435808	-	-	-	-	-	-	-	-	-
lcl|LT934116.1_cds_VAH86599.1_16086 (TRITD_3Bv1G281330)	830440205	830441067	Q38J50	Tricetin 3',4',5'-O-trimethyltransferase	Triticum aestivum	99.606	100	254	98.8327	257	356
lcl|LT934116.1_cds_VAH86602.1_16089 (TRITD_3Bv1G281340)	830557553	830558809	-	-	-	-	-	-	-	-	-
lcl|LT934116.1_cds_VAH86606.1_16095 (TRITD_3Bv1G281370)	830589224	830590198	-	-	-	-	-	-	-	-	-
lcl|LT934116.1_cds_VAH86608.1_16096 (TRITD_3Bv1G281380)	830782654	830783175	-	-	-	-	-	-	-	-	-
lcl|LT934116.1_cds_VAH86609.1_16097 (TRITD_3Bv1G281420)	830928864	830930045	-	-	-	-	-	-	-	-	-
lcl|LT934116.1_cds_VAH86610.1_16098 (TRITD_3Bv1G281430)	830964756	830966121	-	-	-	-	-	-	-	-	-
lcl|LT934116.1_cds_VAH86611.1_16099 (TRITD_3Bv1G281460)	830990114	830992164	-	-	-	-	-	-	-	-	-
lcl|LT934116.1_cds_VAH86612.1_16100 (TRITD_3Bv1G281470)	831156059	831158094	-	-	-	-	-	-	-	-	-
lcl|LT934116.1_cds_VAH86613.1_16101 (TRITD_3Bv1G281480)	831158941	831159913	-	-	-	-	-	-	-	-	-
lcl|LT934116.1_cds_VAH86614.1_16102 (TRITD_3Bv1G281490)	831202942	831204132	Q766C3	Aspartic proteinase nepenthesin-1	Nepenthes gracilis	37.99	54.41	408	103.03	396	437
lcl|LT934116.1_cds_VAH86616.1_16104 (TRITD_3Bv1G281560)	831271952	831273020	-	-	-	-	-	-	-	-	-
lcl|LT934116.1_cds_VAH86617.1_16105 (TRITD_3Bv1G281580)	831377391	831381271	-	-	-	-	-	-	-	-	-
lcl|LT934116.1_cds_VAH86618.1_16106 (TRITD_3Bv1G281600)	831438940	831441020	-	-	-	-	-	-	-	-	-
lcl|LT934116.1_cds_VAH86619.1_16107 (TRITD_3Bv1G281610)	831508906	831510742	-	-	-	-	-	-	-	-	-
lcl|LT934116.1_cds_VAH86624.1_16112 (TRITD_3Bv1G281630)	831525867	831527138	Q766C3	Aspartic proteinase nepenthesin-1	Nepenthes gracilis	37.897	53.79	409	96.6903	423	437
lcl|LT934116.1_cds_VAH86625.1_16113 (TRITD_3Bv1G281640)	831535470	831536651	Q766C3	Aspartic proteinase nepenthesin-1	Nepenthes gracilis	38.366	55.2	404	102.799	393	437
lcl|LT934116.1_cds_VAH86626.1_16114 (TRITD_3Bv1G281660)	831552854	831554095	Q766C3	Aspartic proteinase nepenthesin-1	Nepenthes gracilis	39.558	56.02	407	98.5472	413	437
lcl|LT934116.1_cds_VAH86627.1_16116 (TRITD_3Bv1G281720)	831620199	831623921	Q5VNU3	Probable protein transport Sec1b	Oryza sativa	85.627	91.28	654	99.5434	657	659
			BRADI_1g51580v3	secretory 1A	Brachypodium distachyon	88.216	93.94	611	92.9985	657	622
lcl|LT934116.1_cds_VAH86633.1_16121 (TRITD_3Bv1G281790)	831887795	831889836	-	-	-	-	-	-	-	-	-
lcl|LT934116.1_cds_VAH86634.1_16122 (TRITD_3Bv1G281800)	831904271	831904483	-	-	-	-	-	-	-	-	-
lcl|LT934116.1_cds_VAH86635.1_16123 (TRITD_3Bv1G281830)	831977442	831977654	-	-	-	-	-	-	-	-	-
lcl|LT934116.1_cds_VAH86636.1_16124 (TRITD_3Bv1G281840)	832174442	832175428	-	-	-	-	-	-	-	-	-
lcl|LT934116.1_cds_VAH86638.1_16126 (TRITD_3Bv1G281910)	832367873	832374550	Q9M3B9	ABC transporter B family member 20	Arabidopsis thaliana	78.663	88.05	1331	100.226	1328	1408
lcl|LT934116.1_cds_VAH86642.1_16129 (TRITD_3Bv1G281920)	832379689	832381686	-	-	-	-	-	-	-	-	-
lcl|LT934116.1_cds_VAH86643.1_16131 (TRITD_3Bv1G281940)	832526163	832526505	-	-	-	-	-	-	-	-	-
lcl|LT934116.1_cds_VAH86645.1_16132 (TRITD_3Bv1G281960)	832586814	832588192	-	-	-	-	-	-	-	-	-
lcl|LT934116.1_cds_VAH86646.1_16134 (TRITD_3Bv1G281970)	832590224	832590757	-	-	-	-	-	-	-	-	-
lcl|LT934116.1_cds_VAH86655.1_16138 (TRITD_3Bv1G282010)	832769571	832775830	-	-	-	-	-	-	-	-	-
lcl|LT934116.1_cds_VAH86650.1_16139 (TRITD_3Bv1G282000)	832794392	832796840	Q5JL08	Vacuolar fusion protein MON1 homolog	Oryza sativa	87.191	94.16	445	100	445	567
			BRADI_2g62532v3	Vacuolar fusion protein MON1 homolog	Brachypodium distachyon	91.422	96.16	443	99.5506	445	586
lcl|LT934116.1_cds_VAH86657.1_16145 (TRITD_3Bv1G282070)	832856431	832857776	Q9FJ45	GDSL esterase/lipase At5g45910	Arabidopsis thaliana	39.855	59.78	276	91.0891	303	372
lcl|LT934116.1_cds_VAH86658.1_16148 (TRITD_3Bv1G282090)	832869981	832870841	Q94CS9	Probable aquaporin TIP1-2	Oryza sativa	92.46	96.43	252	100	252	252
			BRADI_2g62520v3	Aquaporin TIP1-3	Brachypodium distachyon	93.254	98.02	252	100	252	252
lcl|LT934116.1_cds_VAH86666.1_16154 (TRITD_3Bv1G282120)	833063209	833063991	-	-	-	-	-	-	-	-	-
lcl|LT934116.1_cds_VAH86667.1_16155 (TRITD_3Bv1G282130)	833103064	833109946	-	-	-	-	-	-	-	-	-
lcl|LT934116.1_cds_VAH86669.1_16157 (TRITD_3Bv1G282250)	833686332	833687186	-	-	-	-	-	-	-	-	-
lcl|LT934116.1_cds_VAH86670.1_16158 (TRITD_3Bv1G282260)	833692881	833693093	-	-	-	-	-	-	-	-	-
lcl|LT934116.1_cds_VAH86671.1_16159 (TRITD_3Bv1G282350)	834273109	834275219	-	-	-	-	-	-	-	-	-
lcl|LT934116.1_cds_VAH86672.1_16160 (TRITD_3Bv1G282360)	834278377	834278589	-	-	-	-	-	-	-	-	-
lcl|LT934116.1_cds_VAH86673.1_16161 (TRITD_3Bv1G282370)	834292295	834294336	-	-	-	-	-	-	-	-	-
lcl|LT934116.1_cds_VAH86675.1_16163 (TRITD_3Bv1G282480)	834773788	834774636	-	-	-	-	-	-	-	-	-
lcl|LT934116.1_cds_VAH86677.1_16165 (TRITD_3Bv1G282530)	834864810	834866540	A2Y3B5	Guanine nucleotide-binding protein alpha-1 subunit	Oryza sativa	67.114	77.85	149	71.9807	207	380
lcl|LT934116.1_cds_VAH86678.1_16166 (TRITD_3Bv1G282590)	835126533	835128584	-	-	-	-	-	-	-	-	-
lcl|LT934116.1_cds_VAH86679.1_16167 (TRITD_3Bv1G282600)	835149807	835151299	-	-	-	-	-	-	-	-	-
lcl|LT934116.1_cds_VAH86681.1_16169 (TRITD_3Bv1G282620)	835239208	835239821	Q9AV23	Silicon efflux transporter LSI3	Oryza sativa	54	80	50	64.9351	77	485
lcl|LT934116.1_cds_VAH86682.1_16170 (TRITD_3Bv1G282680)	835371128	835371487	-	-	-	-	-	-	-	-	-
lcl|LT934116.1_cds_VAH86683.1_16171 (TRITD_3Bv1G282690)	835417766	835419324	-	-	-	-	-	-	-	-	-
lcl|LT934116.1_cds_VAH86684.1_16172 (TRITD_3Bv1G282700)	835421904	835423009	-	-	-	-	-	-	-	-	-
lcl|LT934116.1_cds_VAH86685.1_16173 (TRITD_3Bv1G282710)	835441065	835441280	-	-	-	-	-	-	-	-	-
lcl|LT934116.1_cds_VAH86686.1_16174 (TRITD_3Bv1G282720)	835445222	835445542	-	-	-	-	-	-	-	-	-
lcl|LT934116.1_cds_VAH86687.1_16175 (TRITD_3Bv1G282730)	835478715	835480676	-	-	-	-	-	-	-	-	-
lcl|LT934116.1_cds_VAH86688.1_16176 (TRITD_3Bv1G282750)	835493503	835493766	-	-	-	-	-	-	-	-	-
lcl|LT934116.1_cds_VAH86689.1_16177 (TRITD_3Bv1G282760)	835539080	835539941	-	-	-	-	-	-	-	-	-
lcl|LT934116.1_cds_VAH86691.1_16178 (TRITD_3Bv1G282780)	835554678	835558428	-	-	-	-	-	-	-	-	-
lcl|LT934116.1_cds_VAH86695.1_16183 (TRITD_3Bv1G282790)	835578313	835580421	-	-	-	-	-	-	-	-	-
lcl|LT934116.1_cds_VAH86696.1_16184 (TRITD_3Bv1G282800)	835607814	835608491	-	-	-	-	-	-	-	-	-
lcl|LT934116.1_cds_VAH86698.1_16185 (TRITD_3Bv1G282850)	835701493	835705528	F7J0M4	Disease resistance protein RGA4	Oryza sativa	36.397	51.75	827	85.6108	966	996
lcl|LT934116.1_cds_VAH86699.1_16187 (TRITD_3Bv1G282890)	835835815	835839490	F7J0M6	Disease resistance protein RGA4	Oryza sativa	38.196	57.43	754	85.5846	881	1014
lcl|LT934116.1_cds_VAH86700.1_16188 (TRITD_3Bv1G282920)	835867872	835871807	-	-	-	-	-	-	-	-	-
lcl|LT934116.1_cds_VAH86702.1_16189 (TRITD_3Bv1G282960)	835909763	835910344	Q00531	60 kDa jasmonate-induced protein	Hordeum vulgare	34.211	53.95	152	55.4745	274	560
lcl|LT934116.1_cds_VAH86703.1_16191 (TRITD_3Bv1G282970)	835934706	835935749	Q00531	60 kDa jasmonate-induced protein	Hordeum vulgare	32.544	51.48	169	61.0108	277	560
lcl|LT934116.1_cds_VAH86704.1_16192 (TRITD_3Bv1G282980)	835945023	835947013	-	-	-	-	-	-	-	-	-
lcl|LT934116.1_cds_VAH86705.1_16193 (TRITD_3Bv1G283040)	836040178	836044902	-	-	-	-	-	-	-	-	-
lcl|LT934116.1_cds_VAH86706.1_16194 (TRITD_3Bv1G283050)	836048458	836048709	Q7XP65	Gibberellin 2-beta-dioxygenase 6	Oryza sativa	36.709	58.23	79	95.1807	83	358
lcl|LT934116.1_cds_VAH86707.1_16195 (TRITD_3Bv1G283060)	836051121	836055651	-	-	-	-	-	-	-	-	-
lcl|LT934116.1_cds_VAH86709.1_16197 (TRITD_3Bv1G283090)	836097349	836098980	Q9LHJ9	Probable protein phosphatase 2C 38	Arabidopsis thaliana	68	81.6	375	97.1503	386	385
lcl|LT934116.1_cds_VAH86711.1_16199 (TRITD_3Bv1G283140)	836143220	836143917	-	-	-	-	-	-	-	-	-
lcl|LT934116.1_cds_VAH86723.1_16200 (TRITD_3Bv1G283150)	836155031	836157939	-	-	-	-	-	-	-	-	-
lcl|LT934116.1_cds_VAH86735.1_16223 (TRITD_3Bv1G283180)	836213836	836215657	-	-	-	-	-	-	-	-	-
lcl|LT934116.1_cds_VAH86737.1_16225 (TRITD_3Bv1G283190)	836216094	836218458	-	-	-	-	-	-	-	-	-
lcl|LT934116.1_cds_VAH86748.1_16227 (TRITD_3Bv1G283210)	836238758	836240827	Q6L4L4	E3 SUMO-protein ligase SIZ1	Oryza sativa	54.114	65.82	863	93.2973	925	875
lcl|LT934116.1_cds_VAH86751.1_16239 (TRITD_3Bv1G283220)	836242451	836243686	Q1PE89	Probable serine/threonine-protein kinase PBL24	Arabidopsis thaliana	59.119	74.53	318	77.3723	411	389
lcl|LT934116.1_cds_VAH86752.1_16240 (TRITD_3Bv1G283240)	836246468	836247827	-	-	-	-	-	-	-	-	-
lcl|LT934116.1_cds_VAH86753.1_16241 (TRITD_3Bv1G283250)	836287276	836289171	-	-	-	-	-	-	-	-	-
lcl|LT934116.1_cds_VAH86754.1_16243 (TRITD_3Bv1G283280)	836298387	836299657	Q5JNB5	DnaJ protein P58IPK homolog B	Oryza sativa	84.494	93.03	445	88.4692	503	471
			BRADI_2g62730v3	DnaJ protein P58IPK homolog	Brachypodium distachyon	89.414	94.82	444	88.2704	503	467

## Sheet: Zavitan
Zavitan ID	Start	End	Zavitan reference annotation
lcl|NC_041385.1_cds_XP_037417076.1_6745 (LOC119280275)	844095147	844098412	uncharacterized protein LOC119280275
lcl|NC_041385.1_cds_XP_037417077.1_6746 (LOC119280276)	844135181	844139797	uncharacterized protein LOC119280276
lcl|NC_041385.1_cds_XP_037416093.1_6748 (LOC119278858)	844363313	844367992	PH, RCC1 and FYVE domains-containing protein 1-like isoform X1
lcl|NC_041385.1_cds_XP_037416096.1_6750 (LOC119278859)	844369349	844370747	protein MITOFERRINLIKE 1, chloroplastic-like
lcl|NC_041385.1_cds_XP_037417078.1_6751 (LOC119280278)	844371811	844380188	DNA-directed RNA polymerase V subunit 1-like
lcl|NC_041385.1_cds_XP_037418684.1_6752 (LOC119282620)	844383372	844385115	vesicle-associated protein 3-1-like
lcl|NC_041385.1_cds_XP_037416097.1_6753 (LOC119278861)	844454157	844460570	disease resistance protein RGA5-like isoform X1
lcl|NC_041385.1_cds_XP_037416099.1_6755 (LOC119278862)	844518853	844521720	uncharacterized protein LOC119278862
lcl|NC_041385.1_cds_XP_037418685.1_6762 (LOC119282622)	844595449	844596956	uncharacterized protein At4g00950-like
lcl|NC_041385.1_cds_XP_037416107.1_6763 (LOC119278863)	844624787	844628414	uridylate kinase-like
lcl|NC_041385.1_cds_XP_037417079.1_6764 (LOC119280280)	844630282	844637476	probable Histone-lysine N-methyltransferase ATXR5
lcl|NC_041385.1_cds_XP_037418686.1_6765 (LOC119282624)	844820277	844820761	protein H2A.5-like
lcl|NC_041385.1_cds_XP_037416108.1_6766 (LOC119278864)	844865467	844874240	general transcription factor IIE subunit 1-like
lcl|NC_041385.1_cds_XP_037416109.1_6767 (LOC119278865)	844897477	844900542	uncharacterized protein LOC119278865
lcl|NC_041385.1_cds_XP_037418687.1_6768 (LOC119282625)	844923709	844924995	sporozoite surface protein 2-like
lcl|NC_041385.1_cds_XP_037416110.1_6769 (LOC119278867)	844965526	844969608	cytochrome P450 81Q32-like
lcl|NC_041385.1_cds_XP_037417081.1_6770 (LOC119280282)	845008061	845009945	cytochrome P450 71A1-like
lcl|NC_041385.1_cds_XP_037417082.1_6771 (LOC119280283)	845012006	845021074	increased DNA methylation 1-like
lcl|NC_041385.1_cds_XP_037416111.1_6772 (LOC119278868)	845263079	845270667	uncharacterized protein LOC119278868
lcl|NC_041385.1_cds_XP_037416112.1_6773 (LOC119278869)	845284797	845288626	F-box/FBD/LRR-repeat protein At1g13570-like
lcl|NC_041385.1_cds_XP_037418688.1_6775 (LOC119282630)	845294118	845295718	F-box/FBD/LRR-repeat protein At1g13570-like
lcl|NC_041385.1_cds_XP_037418689.1_6776 (LOC119282633)	845409505	845410945	F-box/FBD/LRR-repeat protein At1g13570-like
lcl|NC_041385.1_cds_XP_037417083.1_6777 (LOC119280284)	845417001	845418488	uncharacterized protein LOC119280284
lcl|NC_041385.1_cds_XP_037416115.1_6778 (LOC119278870)	845426743	845431277	glutamate decarboxylase-like
lcl|NC_041385.1_cds_XP_037418690.1_6779 (LOC119282634)	845434676	845436309	uncharacterized protein LOC119282634
lcl|NC_041385.1_cds_XP_037418691.1_6780 (LOC119282635)	845466351	845468791	F-box/FBD/LRR-repeat protein At1g13570-like
lcl|NC_041385.1_cds_XP_037418692.1_6781 (LOC119282639)	845607344	845609263	F-box/FBD/LRR-repeat protein At5g56420-like
lcl|NC_041385.1_cds_XP_037416116.1_6782 (LOC119278874)	845737075	845738857	uncharacterized protein LOC119278874
lcl|NC_041385.1_cds_XP_037416117.1_6783 (LOC119278875)	845787344	845790038	uncharacterized protein LOC119278875
lcl|NC_041385.1_cds_XP_037416119.1_6785 (LOC119278877)	845792935	845794205	uncharacterized protein LOC119278877
lcl|NC_041385.1_cds_XP_037417084.1_6786 (LOC119280286)	845799785	845816046	ABC transporter D family member 1-like
lcl|NC_041385.1_cds_XP_037416120.1_6787 (LOC119278878)	845811054	845811991	uncharacterized protein LOC119278878
lcl|NC_041385.1_cds_XP_037416123.1_6788 (LOC119278879)	845816331	845819705	dynein assembly factor 1, axonemal homolog
lcl|NC_041385.1_cds_XP_037416124.1_6789 (LOC119278880)	845820918	845822498	vacuolar protein sorting-associated protein 55 homolog
lcl|NC_041385.1_cds_XP_037416126.1_6792 (LOC119278881)	845899881	845923884	uncharacterized protein LOC119278881 isoform X1
lcl|NC_041385.1_cds_XP_037416128.1_6793 (LOC119278882)	845927726	845933093	ankyrin repeat-containing protein At5g02620-like
lcl|NC_041385.1_cds_XP_037416132.1_6798 (LOC119278884)	846016824	846022099	ankyrin repeat-containing protein ITN1-like isoform X1
lcl|NC_041385.1_cds_XP_037416134.1_6800 (LOC119278885)	846197677	846201123	beta-fructofuranosidase, insoluble isoenzyme 4-like isoform X1
lcl|NC_041385.1_cds_XP_037416136.1_6801 (LOC119278886)	846223219	846223886	wheatwin-2
lcl|NC_041385.1_cds_XP_037417085.1_6802 (LOC119280289)	846230833	846233686	flotillin-like protein 2
lcl|NC_041385.1_cds_XP_037416137.1_6803 (LOC119278887)	846239650	846242614	small nuclear ribonucleoprotein Sm D2-like
lcl|NC_041385.1_cds_XP_037418693.1_6805 (LOC119282641)	846274849	846277036	rho GTPase-activating protein 2-like
lcl|NC_041385.1_cds_XP_037416139.1_6806 (LOC119278888)	846597489	846600283	uncharacterized protein LOC119278888 isoform X1
lcl|NC_041385.1_cds_XP_037417086.1_6808 (LOC119280290)	846602254	846606256	1-aminocyclopropane-1-carboxylate oxidase homolog 4-like
lcl|NC_041385.1_cds_XP_037416141.1_6811 (LOC119278891)	846726610	846734453	uncharacterized protein LOC119278891 isoform X1
lcl|NC_041385.1_cds_XP_037418694.1_6812 (LOC119282643)	846864501	846868875	diphosphomevalonate decarboxylase MVD2, peroxisomal-like
lcl|NC_041385.1_cds_XP_037418695.1_6813 (LOC119282644)	847145053	847146235	uncharacterized protein LOC119282644
lcl|NC_041385.1_cds_XP_037417087.1_6814 (LOC119280291)	847190148	847191581	uncharacterized protein LOC119280291
lcl|NC_041385.1_cds_XP_037417089.1_6815 (LOC119280292)	847224043	847230312	uncharacterized protein LOC119280292
lcl|NC_041385.1_cds_XP_037418696.1_6816 (LOC119282646)	847295354	847296734	uncharacterized protein LOC119282646
lcl|NC_041385.1_cds_XP_037416144.1_6817 (LOC119278892)	847300088	847301491	uncharacterized protein LOC119278892
lcl|NC_041385.1_cds_XP_037417090.1_6818 (LOC119280293)	847358815	847366956	uncharacterized protein LOC119280293
lcl|NC_041385.1_cds_XP_037417091.1_6819 (LOC119280294)	847382976	847387239	uncharacterized protein LOC119280294
lcl|NC_041385.1_cds_XP_037418698.1_6820 (LOC119282649)	847885791	847886474	uncharacterized protein LOC119282649
lcl|NC_041385.1_cds_XP_037418699.1_6821 (LOC119282650)	847925251	847925972	uncharacterized protein LOC119282650
lcl|NC_041385.1_cds_XP_037418700.1_6822 (LOC119282657)	848410830	848411659	uncharacterized protein LOC119282657
lcl|NC_041385.1_cds_XP_037418701.1_6823 (LOC119282659)	848414593	848415211	uncharacterized protein LOC119282659
lcl|NC_041385.1_cds_XP_037418782.1_6824 (LOC119282810)	848422470	848422868	uncharacterized protein LOC119282810
lcl|NC_041385.1_cds_XP_037418702.1_6825 (LOC119282660)	848429247	848429926	uncharacterized protein LOC119282660
lcl|NC_041385.1_cds_XP_037417092.1_6826 (LOC119280295)	848546766	848547845	uncharacterized protein LOC119280295
lcl|NC_041385.1_cds_XP_037417093.1_6827 (LOC119280296)	848555911	848556505	uncharacterized protein LOC119280296
lcl|NC_041385.1_cds_XP_037417094.1_6828 (LOC119280297)	848562993	848563367	uncharacterized protein LOC119280297
lcl|NC_041385.1_cds_XP_037418704.1_6829 (LOC119282661)	848567334	848568543	uncharacterized protein LOC119282661
lcl|NC_041385.1_cds_XP_037418705.1_6830 (LOC119282662)	848570115	848571569	uncharacterized protein LOC119282662
lcl|NC_041385.1_cds_XP_037416146.1_6831 (LOC119278894)	848627275	848631760	putative disease resistance protein RGA4
lcl|NC_041385.1_cds_XP_037416147.1_6833 (LOC119278895)	848648532	848655185	BTB/POZ domain-containing protein FBL11-like isoform X1
lcl|NC_041385.1_cds_XP_037418706.1_6834 (LOC119282664)	848680434	848682318	dnaJ homolog subfamily B member 1-like
lcl|NC_041385.1_cds_XP_037416149.1_6835 (LOC119278897)	848712200	848720656	disease resistance protein Pik-2-like
lcl|NC_041385.1_cds_XP_037417095.1_6836 (LOC119280298)	848722374	848729719	putative disease resistance protein RGA4
lcl|NC_041385.1_cds_XP_037416150.1_6838 (LOC119278902)	848824631	848832902	disease resistance protein Pik-2-like isoform X1
lcl|NC_041385.1_cds_XP_037416155.1_6841 (LOC119278903)	849006598	849025571	disease resistance protein Pik-2-like
lcl|NC_041385.1_cds_XP_037417097.1_6842 (LOC119280303)	849048051	849050624	uncharacterized protein LOC119280303
lcl|NC_041385.1_cds_XP_037416156.1_6843 (LOC119278907)	849058910	849060458	serine/arginine repetitive matrix protein 1-like
lcl|NC_041385.1_cds_XP_037416157.1_6844 (LOC119278908)	849100981	849111257	disease resistance protein Pik-2-like
lcl|NC_041385.1_cds_XP_037418707.1_6855 (LOC119282665)	849158412	849163186	methionine aminopeptidase 2B-like
lcl|NC_041385.1_cds_XP_037417098.1_6856 (LOC119280307)	849240459	849243677	probable LRR receptor-like serine/threonine-protein kinase At3g47570
lcl|NC_041385.1_cds_XP_037416169.1_6857 (LOC119278910)	849270587	849277782	putative disease resistance protein RGA4
lcl|NC_041385.1_cds_XP_037416186.1_6872 (LOC119278912)	849390460	849393380	uncharacterized protein LOC119278912
lcl|NC_041385.1_cds_XP_037416187.1_6873 (LOC119278913)	849395097	849399248	UDP-D-apiose/UDP-D-xylose synthase-like
lcl|NC_041385.1_cds_XP_037416188.1_6874 (LOC119278914)	849597204	849606802	villin-3-like isoform X1
lcl|NC_041385.1_cds_XP_037416190.1_6876 (LOC119278916)	849871730	849876280	U-box domain-containing protein 4-like isoform X1
lcl|NC_041385.1_cds_XP_037416192.1_6878 (LOC119278918)	849984198	849988026	eukaryotic translation initiation factor 4E-1-like
lcl|NC_041385.1_cds_XP_037416193.1_6879 (LOC119278919)	849988429	849992117	malignant T-cell-amplified sequence 1 homolog
lcl|NC_041385.1_cds_XP_037417099.1_6880 (LOC119280311)	850114051	850118412	LOW QUALITY PROTEIN: wall-associated receptor kinase 2-like
lcl|NC_041385.1_cds_XP_037416196.1_6881 (LOC119278924)	850119652	850125823	uncharacterized protein LOC119278924
lcl|NC_041385.1_cds_XP_037418708.1_6882 (LOC119282671)	850140330	850141111	uncharacterized protein OsI_031781-like
lcl|NC_041385.1_cds_XP_037416197.1_6883 (LOC119278925)	850206584	850211855	cyclin-A2-1-like
lcl|NC_041385.1_cds_XP_037416198.1_6884 (LOC119278926)	850269735	850274806	cyclin-A2-1-like
lcl|NC_041385.1_cds_XP_037416199.1_6885 (LOC119278928)	850336025	850339878	pentatricopeptide repeat-containing protein At3g59040-like
lcl|NC_041385.1_cds_XP_037416200.1_6886 (LOC119278929)	850341211	850343640	pentatricopeptide repeat-containing protein At1g11290, chloroplastic-like
lcl|NC_041385.1_cds_XP_037416201.1_6889 (LOC119278930)	850343889	850348878	glycerol-3-phosphate dehydrogenase
lcl|NC_041385.1_cds_XP_037417100.1_6893 (LOC119280312)	850349663	850353192	cytochrome b5-like
lcl|NC_041385.1_cds_XP_037417101.1_6894 (LOC119280313)	850479551	850482708	uncharacterized protein LOC119280313
lcl|NC_041385.1_cds_XP_037418710.1_6895 (LOC119282673)	850499934	850501021	uncharacterized protein LOC119282673
lcl|NC_041385.1_cds_XP_037417103.1_6896 (LOC119280315)	850516986	850517669	Werner syndrome ATP-dependent helicase homolog
lcl|NC_041385.1_cds_XP_037416208.1_6897 (LOC119278931)	850521802	850523755	uncharacterized protein LOC119278931
lcl|NC_041385.1_cds_XP_037417104.1_6898 (LOC119280316)	850525312	850525998	Werner syndrome ATP-dependent helicase homolog
lcl|NC_041385.1_cds_XP_037416209.1_6899 (LOC119278932)	850529029	850531189	protein FLX-like 3
lcl|NC_041385.1_cds_XP_037416211.1_6901 (LOC119278933)	850541734	850543621	S-norcoclaurine synthase 1-like
lcl|NC_041385.1_cds_XP_037416212.1_6902 (LOC119278935)	850576062	850583821	probable histone acetyltransferase HAC-like 3 isoform X1
lcl|NC_041385.1_cds_XP_037416214.1_6905 (LOC119278936)	850587417	850590404	extensin-like isoform X1
lcl|NC_041385.1_cds_XP_037416217.1_6906 (LOC119278937)	850808399	850812270	uncharacterized protein LOC119278937 isoform X1
lcl|NC_041385.1_cds_XP_037416221.1_6909 (LOC119278939)	850812482	850814596	protein DEHYDRATION-INDUCED 19 homolog 5-like isoform X1
lcl|NC_041385.1_cds_XP_037416219.1_6910 (LOC119278938)	850815758	850817797	protein PIN-LIKES 2-like
lcl|NC_041385.1_cds_XP_037416223.1_6912 (LOC119278940)	850877418	850882561	pentatricopeptide repeat-containing protein At3g48250, chloroplastic-like
lcl|NC_041385.1_cds_XP_037416224.1_6913 (LOC119278941)	850883464	850886559	DEAD-box ATP-dependent RNA helicase 58, chloroplastic-like
lcl|NC_041385.1_cds_XP_037416225.1_6915 (LOC119278943)	850886602	850888711	transcription initiation factor IIA subunit 2-like isoform X1
lcl|NC_041385.1_cds_XP_037418711.1_6916 (LOC119282675)	850891540	850892946	transcription initiation factor IIA subunit 2-like
lcl|NC_041385.1_cds_XP_037416227.1_6917 (LOC119278944)	850957753	850961970	protein FLX-like 3
lcl|NC_041385.1_cds_XP_037416228.1_6918 (LOC119278945)	851066026	851069253	uncharacterized protein LOC119278945
lcl|NC_041385.1_cds_XP_037416229.1_6923 (LOC119278946)	851261181	851271484	disease resistance protein RGA5-like isoform X1
lcl|NC_041385.1_cds_XP_037416241.1_6931 (LOC119278948)	851350153	851356873	serine protease Do-like HtrB isoform X1
lcl|NC_041385.1_cds_XP_037416245.1_6934 (LOC119278949)	851425760	851437820	disease resistance protein RGA5-like
lcl|NC_041385.1_cds_XP_037416246.1_6935 (LOC119278950)	851569561	851570829	protein SODIUM POTASSIUM ROOT DEFECTIVE 1-like
lcl|NC_041385.1_cds_XP_037416247.1_6936 (LOC119278951)	851583919	851585250	protein SODIUM POTASSIUM ROOT DEFECTIVE 3-like
lcl|NC_041385.1_cds_XP_037418712.1_6937 (LOC119282676)	851603862	851605916	11S globulin seed storage protein 2-like
lcl|NC_041385.1_cds_XP_037416248.1_6938 (LOC119278952)	851660846	851663318	putative disease resistance protein RGA3
lcl|NC_041385.1_cds_XP_037417105.1_6939 (LOC119280317)	851775623	851777164	ninja-family protein MODD-like
lcl|NC_041385.1_cds_XP_037416249.1_6940 (LOC119278953)	851830651	851832200	transcription factor PCL1-like
lcl|NC_041385.1_cds_XP_037416250.1_6941 (LOC119278955)	852074499	852081277	pumilio homolog 1-like
lcl|NC_041385.1_cds_XP_037418713.1_6942 (LOC119282682)	853027488	853028224	uncharacterized protein LOC119282682
lcl|NC_041385.1_cds_XP_037417106.1_6943 (LOC119280318)	853134455	853136593	uncharacterized protein LOC119280318
lcl|NC_041385.1_cds_XP_037416252.1_6944 (LOC119278957)	853232459	853234026	zinc transporter 1-like
lcl|NC_041385.1_cds_XP_037416251.1_6945 (LOC119278956)	853236082	853237958	probable E3 ubiquitin-protein ligase RHC2A
lcl|NC_041385.1_cds_XP_037418715.1_6946 (LOC119282685)	853250638	853255569	T-complex protein 1 subunit beta-like
lcl|NC_041385.1_cds_XP_037416254.1_6948 (LOC119278958)	853397312	853400078	wall-associated receptor kinase 1-like
lcl|NC_041385.1_cds_XP_037416255.1_6949 (LOC119278959)	853787878	853791517	protein FIZZY-RELATED 3-like
lcl|NC_041385.1_cds_XP_037417107.1_6950 (LOC119280320)	853814628	853817748	double-stranded RNA-binding protein 1-like
lcl|NC_041385.1_cds_XP_037418717.1_6951 (LOC119282688)	853837950	853839113	uncharacterized protein LOC119282688
lcl|NC_041385.1_cds_XP_037418718.1_6952 (LOC119282689)	853907952	853910573	WRKY transcription factor SUSIBA2-like
lcl|NC_041385.1_cds_XP_037416256.1_6953 (LOC119278961)	853980508	853981670	uncharacterized protein LOC119278961
lcl|NC_041385.1_cds_XP_037418719.1_6954 (LOC119282690)	854279638	854285449	putative wall-associated receptor kinase-like 16
lcl|NC_041385.1_cds_XP_037418720.1_6955 (LOC119282693)	854422876	854424730	4-hydroxyphenylacetaldehyde oxime monooxygenase-like
lcl|NC_041385.1_cds_XP_037418721.1_6956 (LOC119282694)	854517160	854519203	4-hydroxyphenylacetaldehyde oxime monooxygenase-like
lcl|NC_041385.1_cds_XP_037416257.1_6957 (LOC119278962)	854564693	854570235	pentatricopeptide repeat-containing protein At4g39530-like
lcl|NC_041385.1_cds_XP_037416258.1_6959 (LOC119278963)	854570554	854575282	telomere-binding protein 1-like isoform X1
lcl|NC_041385.1_cds_XP_037416262.1_6962 (LOC119278965)	854581357	854584195	respirasome Complex Assembly Factor 1-like
lcl|NC_041385.1_cds_XP_037417109.1_6963 (LOC119280323)	854587184	854588581	probable E3 ubiquitin ligase SUD1
lcl|NC_041385.1_cds_XP_037418723.1_6964 (LOC119282696)	854636937	854638037	uncharacterized protein LOC119282696
lcl|NC_041385.1_cds_XP_037416264.1_6965 (LOC119278966)	854645296	854647685	suppressor of disruption of TFIIS-like
lcl|NC_041385.1_cds_XP_037416266.1_6966 (LOC119278968)	854675074	854680469	vacuolar-processing enzyme-like
lcl|NC_041385.1_cds_XP_037416265.1_6967 (LOC119278967)	854702560	854707324	vacuolar-processing enzyme-like
lcl|NC_041385.1_cds_XP_037417110.1_6968 (LOC119280324)	854737433	854740069	glutamate--tRNA ligase, cytoplasmic-like
lcl|NC_041385.1_cds_XP_037418724.1_6969 (LOC119282699)	854747269	854748917	probable pectinesterase 67
lcl|NC_041385.1_cds_XP_037416267.1_6970 (LOC119278969)	854815617	854817391	anthocyanidin 5,3-O-glucosyltransferase-like
lcl|NC_041385.1_cds_XP_037418725.1_6971 (LOC119282701)	854887465	854888376	putative FBD-associated F-box protein At5g53640
lcl|NC_041385.1_cds_XP_037418726.1_6972 (LOC119282702)	854925217	854926819	anthocyanidin 5,3-O-glucosyltransferase-like
lcl|NC_041385.1_cds_XP_037418727.1_6973 (LOC119282703)	855039163	855046391	ankyrin repeat-containing protein ITN1-like
lcl|NC_041385.1_cds_XP_037416268.1_6974 (LOC119278970)	855102476	855106319	ankyrin repeat-containing protein ITN1-like
lcl|NC_041385.1_cds_XP_037418729.1_6976 (LOC119282704)	855120845	855123620	ankyrin repeat-containing protein At5g02620-like
lcl|NC_041385.1_cds_XP_037418730.1_6977 (LOC119282706)	855193203	855194563	fatty acyl-CoA reductase 1-like
lcl|NC_041385.1_cds_XP_037417111.1_6978 (LOC119280326)	855213135	855215431	2-hydroxy-6-oxononadienedioate/2-hydroxy-6-oxononatrienedioate hydrolase-like
lcl|NC_041385.1_cds_XP_037418731.1_6979 (LOC119282707)	855238785	855241816	benzoate--CoA ligase, peroxisomal-like
lcl|NC_041385.1_cds_XP_037418732.1_6980 (LOC119282708)	855341167	855343525	2-hydroxy-6-oxononadienedioate/2-hydroxy-6-oxononatrienedioate hydrolase-like isoform X1
lcl|NC_041385.1_cds_XP_037418734.1_6982 (LOC119282709)	855560297	855563688	ankyrin repeat-containing protein ITN1-like
lcl|NC_041385.1_cds_XP_037418736.1_6983 (LOC119282711)	855729229	855736512	ankyrin repeat-containing protein At2g01680-like
lcl|NC_041385.1_cds_XP_037416270.1_6984 (LOC119278971)	855787267	855795304	ankyrin repeat-containing protein At5g02620-like
lcl|NC_041385.1_cds_XP_037416271.1_6985 (LOC119278972)	855834474	855838392	ankyrin repeat-containing protein At5g02620-like
lcl|NC_041385.1_cds_XP_037418738.1_6987 (LOC119282714)	856000207	856002518	ankyrin repeat-containing protein At2g01680-like
lcl|NC_041385.1_cds_XP_037417112.1_6989 (LOC119280327)	856077097	856084282	serine/threonine-protein phosphatase 6 regulatory ankyrin repeat subunit C-like
lcl|NC_041385.1_cds_XP_037418740.1_6990 (LOC119282715)	856353561	856362939	ankyrin repeat-containing protein At5g02620-like
lcl|NC_041385.1_cds_XP_037418741.1_6991 (LOC119282716)	856366604	856369248	ankyrin repeat-containing protein NPR4-like
lcl|NC_041385.1_cds_XP_037418742.1_6992 (LOC119282717)	856371646	856374759	kinetochore protein SPC25 homolog
lcl|NC_041385.1_cds_XP_037416274.1_6993 (LOC119278975)	856443727	856448269	disease resistance protein Pik-2-like
lcl|NC_041385.1_cds_XP_037416273.1_6994 (LOC119278974)	856457435	856465348	AP3-complex subunit beta-A-like
lcl|NC_041385.1_cds_XP_037416276.1_6995 (LOC119278976)	856518804	856521456	probable dual-specificity RNA methyltransferase RlmN
lcl|NC_041385.1_cds_XP_037416277.1_6996 (LOC119278977)	856546719	856550141	receptor-like cytoplasmic kinase 176
lcl|NC_041385.1_cds_XP_037416278.1_6997 (LOC119278978)	856665111	856667099	40S ribosomal protein S28
lcl|NC_041385.1_cds_XP_037416280.1_6999 (LOC119278980)	856667236	856668527	uncharacterized protein LOC119278980 isoform X1
lcl|NC_041385.1_cds_XP_037416279.1_7000 (LOC119278979)	856669738	856672199	uncharacterized protein LOC119278979
lcl|NC_041385.1_cds_XP_037416282.1_7001 (LOC119278982)	856677279	856679481	40S ribosomal protein S28
lcl|NC_041385.1_cds_XP_037417113.1_7002 (LOC119280331)	856681074	856692762	uncharacterized protein LOC119280331
lcl|NC_041385.1_cds_XP_037417114.1_7003 (LOC119280332)	856693496	856696439	uncharacterized protein LOC119280332
lcl|NC_041385.1_cds_XP_037416283.1_7005 (LOC119278984)	856800280	856809106	uncharacterized protein LOC119278984 isoform X1
lcl|NC_041385.1_cds_XP_037416285.1_7006 (LOC119278985)	856877451	856885152	uncharacterized protein LOC119278985
lcl|NC_041385.1_cds_XP_037416288.1_7008 (LOC119278986)	857007692	857029042	uncharacterized protein LOC119278986
lcl|NC_041385.1_cds_XP_037416289.1_7009 (LOC119278987)	857162259	857165094	uncharacterized protein LOC119278987
lcl|NC_041385.1_cds_XP_037416290.1_7010 (LOC119278989)	857325548	857326234	metallothionein-like protein 2C
lcl|NC_041385.1_cds_XP_037417115.1_7011 (LOC119280333)	857360363	857371028	vacuolar protein sorting-associated protein 25-like
lcl|NC_041385.1_cds_XP_037417117.1_7012 (LOC119280334)	857374339	857381883	disease resistance protein Pik-2-like
lcl|NC_041385.1_cds_XP_037416291.1_7013 (LOC119278990)	857386584	857391270	vacuolar protein sorting-associated protein 25-like isoform X1
lcl|NC_041385.1_cds_XP_037418743.1_7016 (LOC119282719)	857401196	857402731	11S globulin seed storage protein 2-like
lcl|NC_041385.1_cds_XP_037416294.1_7017 (LOC119278992)	857520820	857521453	metallothionein-like protein 2C
lcl|NC_041385.1_cds_XP_037416295.1_7018 (LOC119278993)	857548548	857549164	metallothionein-like protein 2C
lcl|NC_041385.1_cds_XP_037416296.1_7019 (LOC119278994)	857576375	857576982	metallothionein-like protein 2C
lcl|NC_041385.1_cds_XP_037416297.1_7020 (LOC119278995)	857594059	857596344	30S ribosomal protein S17-like
lcl|NC_041385.1_cds_XP_037416298.1_7021 (LOC119278996)	857606678	857609153	ribosomal protein S19, mitochondrial-like
lcl|NC_041385.1_cds_XP_037416299.1_7022 (LOC119278997)	857696365	857708384	uncharacterized protein LOC119278997
lcl|NC_041385.1_cds_XP_037418744.1_7023 (LOC119282723)	857724606	857725329	uncharacterized protein LOC119282723
lcl|NC_041385.1_cds_XP_037416300.1_7024 (LOC119278998)	857738306	857740596	very-long-chain (3R)-3-hydroxyacyl-CoA dehydratase PASTICCINO 2A-like
lcl|NC_041385.1_cds_XP_037417118.1_7025 (LOC119280336)	857755852	857760971	doublesex- and mab-3-related transcription factor 1-like
lcl|NC_041385.1_cds_XP_037417119.1_7026 (LOC119280337)	857761653	857771257	doublesex- and mab-3-related transcription factor 1-like
lcl|NC_041385.1_cds_XP_037418746.1_7027 (LOC119282725)	858009353	858010031	uncharacterized protein LOC119282725
lcl|NC_041385.1_cds_XP_037416301.1_7028 (LOC119278999)	858030582	858032553	dof zinc finger protein DOF1.4-like
lcl|NC_041385.1_cds_XP_037418747.1_7029 (LOC119282726)	858167301	858170424	dof zinc finger protein DOF5.3-like
lcl|NC_041385.1_cds_XP_037418748.1_7030 (LOC119282727)	858206508	858208179	uncharacterized protein LOC119282727
lcl|NC_041385.1_cds_XP_037418749.1_7031 (LOC119282728)	858346655	858347310	uncharacterized protein LOC119282728
lcl|NC_041385.1_cds_XP_037416302.1_7032 (LOC119279000)	858353585	858355670	cytochrome P450 72A15-like
lcl|NC_041385.1_cds_XP_037416303.1_7033 (LOC119279003)	858447420	858449501	E3 ubiquitin-protein ligase XB3-like
lcl|NC_041385.1_cds_XP_037417120.1_7034 (LOC119280339)	858624528	858627094	cytochrome P450 72A15-like
lcl|NC_041385.1_cds_XP_037418750.1_7035 (LOC119282730)	858643182	858644033	pre-mRNA-splicing factor ISY1 homolog
lcl|NC_041385.1_cds_XP_037418751.1_7036 (LOC119282731)	858673761	858674472	glycine-rich protein 5-like
lcl|NC_041385.1_cds_XP_037418753.1_7037 (LOC119282732)	858688806	858691907	uncharacterized protein LOC119282732
lcl|NC_041385.1_cds_XP_037416304.1_7042 (LOC119279004)	858780359	858784080	pectin acetylesterase 5-like isoform X1
lcl|NC_041385.1_cds_XP_037417121.1_7045 (LOC119280340)	858811825	858814407	pectin acetylesterase 5-like
lcl|NC_041385.1_cds_XP_037417122.1_7046 (LOC119280341)	858842954	858853515	pectin acetylesterase 5-like
lcl|NC_041385.1_cds_XP_037416312.1_7047 (LOC119279005)	858857868	858860723	pectin acetylesterase 5-like
lcl|NC_041385.1_cds_XP_037416313.1_7048 (LOC119279006)	858867015	858869858	uncharacterized protein LOC119279006
lcl|NC_041385.1_cds_XP_037416315.1_7050 (LOC119279009)	858888698	858891674	pectin acetylesterase 5-like
lcl|NC_041385.1_cds_XP_037418754.1_7051 (LOC119282733)	858905552	858906897	B3 domain-containing protein Os06g0194400-like
lcl|NC_041385.1_cds_XP_037416316.1_7052 (LOC119279011)	858964372	858967093	protein H2A.5-like
lcl|NC_041385.1_cds_XP_037416318.1_7053 (LOC119279012)	858969432	858970216	uncharacterized protein LOC119279012
lcl|NC_041385.1_cds_XP_037418755.1_7054 (LOC119282735)	858974697	858975122	glycine-rich RNA-binding protein 2, mitochondrial-like, partial
lcl|NC_041385.1_cds_XP_037416319.1_7055 (LOC119279014)	859055291	859066405	disease resistance protein RGA5-like isoform X1
lcl|NC_041385.1_cds_XP_037418756.1_7065 (LOC119282736)	859095061	859095833	protein H2A.5-like
lcl|NC_041385.1_cds_XP_037416330.1_7066 (LOC119279015)	859097804	859098484	uncharacterized protein LOC119279015
lcl|NC_041385.1_cds_XP_037417124.1_7067 (LOC119280344)	859103544	859105398	uncharacterized protein LOC119280344
lcl|NC_041385.1_cds_XP_037416331.1_7068 (LOC119279016)	859124501	859125904	soluble inorganic pyrophosphatase 4-like
lcl|NC_041385.1_cds_XP_037416333.1_7070 (LOC119279017)	859133773	859137693	F-box/kelch-repeat protein At1g55270-like
lcl|NC_041385.1_cds_XP_037416334.1_7071 (LOC119279018)	859138477	859140069	soluble inorganic pyrophosphatase 4-like
lcl|NC_041385.1_cds_XP_037416337.1_7074 (LOC119279020)	859324171	859325685	tricetin 3',4',5'-O-trimethyltransferase
lcl|NC_041385.1_cds_XP_037418757.1_7075 (LOC119282738)	859434132	859436594	protein UPSTREAM OF FLC-like
lcl|NC_041385.1_cds_XP_037416338.1_7076 (LOC119279021)	859468270	859469816	transcription factor MYB59-like
lcl|NC_041385.1_cds_XP_037417125.1_7077 (LOC119280346)	859702836	859703677	agamous-like MADS-box protein AGL61
lcl|NC_041385.1_cds_XP_037418759.1_7078 (LOC119282741)	859794737	859799067	agamous-like MADS-box protein AGL23
lcl|NC_041385.1_cds_XP_037418760.1_7079 (LOC119282743)	859814198	859815483	MADS-box transcription factor 47-like
lcl|NC_041385.1_cds_XP_037418761.1_7080 (LOC119282744)	860068421	860069182	agamous-like MADS-box protein AGL61
lcl|NC_041385.1_cds_XP_037416340.1_7081 (LOC119279023)	860217764	860219023	probable aquaporin TIP1-2
lcl|NC_041385.1_cds_XP_037416341.1_7082 (LOC119279024)	860230193	860232272	GDSL esterase/lipase At5g45910-like
lcl|NC_041385.1_cds_XP_037416342.1_7083 (LOC119279025)	860284355	860289978	vacuolar fusion protein MON1 homolog isoform X1
lcl|NC_041385.1_cds_XP_037416344.1_7085 (LOC119279026)	860309761	860310560	vacuolar fusion protein MON1 homolog
lcl|NC_041385.1_cds_XP_037417127.1_7086 (LOC119280352)	860481839	860483361	UTP--glucose-1-phosphate uridylyltransferase-like
lcl|NC_041385.1_cds_XP_037418763.1_7087 (LOC119282753)	860648106	860651668	disease resistance protein PIK6-NP-like
lcl|NC_041385.1_cds_XP_037416345.1_7088 (LOC119279027)	860672902	860683782	ABC transporter B family member 20-like
lcl|NC_041385.1_cds_XP_037416347.1_7089 (LOC119279028)	860687197	860691437	uncharacterized protein LOC119279028
lcl|NC_041385.1_cds_XP_037418764.1_7091 (LOC119282755)	860862752	860864017	aspartic proteinase nepenthesin-1-like
lcl|NC_041385.1_cds_XP_037418765.1_7092 (LOC119282756)	860940692	860941945	cingulin-like
lcl|NC_041385.1_cds_XP_037418766.1_7093 (LOC119282757)	860942645	860944797	uncharacterized protein MCAP_0864-like
lcl|NC_041385.1_cds_XP_037418767.1_7094 (LOC119282760)	861922173	861923144	putative cytochrome c biosynthesis ccmC-like mitochondrial protein
lcl|NC_041385.1_cds_XP_037418768.1_7095 (LOC119282761)	861950823	861951665	uncharacterized protein LOC119282761
lcl|NC_041385.1_cds_XP_037418769.1_7096 (LOC119282762)	862058657	862059928	aspartic proteinase nepenthesin-1-like
lcl|NC_041385.1_cds_XP_037418770.1_7097 (LOC119282763)	862080027	862081298	aspartic proteinase nepenthesin-1-like
lcl|NC_041385.1_cds_XP_037417128.1_7098 (LOC119280354)	862098861	862100132	aspartic proteinase nepenthesin-1-like
lcl|NC_041385.1_cds_XP_037418771.1_7099 (LOC119282764)	862137092	862138564	trichoplein keratin filament-binding protein-like
lcl|NC_041385.1_cds_XP_037418772.1_7100 (LOC119282765)	862139268	862141441	myosin-13-like
lcl|NC_041385.1_cds_XP_037417129.1_7101 (LOC119280355)	862328068	862329243	uveal autoantigen with coiled-coil domains and ankyrin repeats-like, partial
lcl|NC_041385.1_cds_XP_037416349.1_7102 (LOC119279029)	863100650	863106401	protein piccolo-like
lcl|NC_041385.1_cds_XP_037416350.1_7103 (LOC119279030)	863107402	863113475	probable LRR receptor-like serine/threonine-protein kinase At1g67720 isoform X1
lcl|NC_041385.1_cds_XP_037416352.1_7105 (LOC119279031)	863113682	863114888	GATA transcription factor 15-like
lcl|NC_041385.1_cds_XP_037416353.1_7106 (LOC119279032)	863158349	863162353	probable protein phosphatase 2C 38
lcl|NC_041385.1_cds_XP_037417130.1_7107 (LOC119280357)	863189360	863190771	dof zinc finger protein DOF3.6-like
lcl|NC_041385.1_cds_XP_037418792.1_7108 (LOC119282829)	863233324	863233773	uncharacterized protein LOC119282829
lcl|NC_041385.1_cds_XP_037416354.1_7109 (LOC119279036)	863506060	863510768	protein NETWORKED 2A-like
lcl|NC_041385.1_cds_XP_037416355.1_7111 (LOC119279037)	863510890	863515662	fructose-bisphosphate aldolase-lysine N-methyltransferase, chloroplastic-like isoform X1
lcl|NC_041385.1_cds_XP_037417132.1_7112 (LOC119280363)	863587343	863589278	uncharacterized protein LOC119280363
lcl|NC_041385.1_cds_XP_037417133.1_7113 (LOC119280364)	863623874	863626106	uncharacterized protein LOC119280364
lcl|NC_041385.1_cds_XP_037417134.1_7114 (LOC119280365)	863630665	863631231	uncharacterized protein LOC119280365
lcl|NC_041385.1_cds_XP_037417135.1_7115 (LOC119280366)	863637392	863637958	uncharacterized protein LOC119280366
