# Supplementary material for: Comparative Analysis of Coding and Non-Coding Features within Insect Tolerance Loci in Wheat with Their Homologs in Cereal Genomes
Source: Int J Mol Sci. 2021 Nov 16;22(22):12349. doi: 10.3390/ijms222212349 (PMC8623949; doi:10.3390/ijms222212349)
Supplement: Supplementary file 1 [file ijms-22-12349-s001.zip › Supplementary_Table-S3.xlsx]

## Sheet: IWGSC_1A
Supplementary Table S3. Proteins identified in homologous QTLs in all species and their potential matches from an iTRAQ-based proteomics study.
*For Chinese Spring homologous 1A-QTL proteins a minimum threshold of 90% similarity for iTRAQ wheat proteins and 80% for iTRAQ barley proteins were set
Query protein	Query gene	Chromosome	Start	End	iTRAQ protein hit	iTRAQ protein description	% identity	% similarity (>90 for wheat, >80 for barley)	Alignment length	iTRAQ hit length	Query protein length	E-value	Found in iTRAQ samples
TraesCS1A03G0868700.1	TraesCS1A03G0868700.1	chr1A	539213641	539216336	-	-	-	-	-	-	-	-	-
TraesCS1A03G0868800.1	TraesCS1A03G0868800.1	chr1A	539220767	539224946	-	-	-	-	-	-	-	-	-
TraesCS1A03G0868900.1	TraesCS1A03G0868900.1	chr1A	539225834	539229559	-	-	-	-	-	-	-	-	-
TraesCS1A03G0869100.1	TraesCS1A03G0869100.1	chr1A	539499954	539500220	-	-	-	-	-	-	-	-	-
TraesCS1A03G0869200.1	TraesCS1A03G0869200.1	chr1A	539503293	539503700	-	-	-	-	-	-	-	-	-
TraesCS1A03G0869400.1	TraesCS1A03G0869400.1	chr1A	539506150	539507703	-	-	-	-	-	-	-	-	-
TraesCS1A03G0869500.1	TraesCS1A03G0869500.1	chr1A	539509191	539513764	-	-	-	-	-	-	-	-	-
TraesCS1A03G0869800.2	TraesCS1A03G0869800.2	chr1A	539643299	539647626	-	-	-	-	-	-	-	-	-
TraesCS1A03G0869900.1	TraesCS1A03G0869900.1	chr1A	539648432	539649211	-	-	-	-	-	-	-	-	-
TraesCS1A03G0870000.1	TraesCS1A03G0870000.1	chr1A	539651887	539654793	-	-	-	-	-	-	-	-	-
TraesCS1A03G0870100.1	TraesCS1A03G0870100.1	chr1A	539655720	539660231	-	-	-	-	-	-	-	-	-
TraesCS1A03G0870700.1	TraesCS1A03G0870700.1	chr1A	540436662	540442668	-	-	-	-	-	-	-	-	-
TraesCS1A03G0870800.1	TraesCS1A03G0870800.1	chr1A	540545262	540546228	-	-	-	-	-	-	-	-	-
TraesCS1A03G0870900.1	TraesCS1A03G0870900.1	chr1A	540567242	540570704	-	-	-	-	-	-	-	-	-
TraesCS1A03G0871100.1	TraesCS1A03G0871100.1	chr1A	541036837	541037262	-	-	-	-	-	-	-	-	-
TraesCS1A03G0871300.1	TraesCS1A03G0871300.1	chr1A	541073519	541074494	-	-	-	-	-	-	-	-	-
TraesCS1A03G0871400.1	TraesCS1A03G0871400.1	chr1A	541080801	541082107	-	-	-	-	-	-	-	-	-
TraesCS1A03G0871500.1	TraesCS1A03G0871500.1	chr1A	541087414	541092901	-	-	-	-	-	-	-	-	-
TraesCS1A03G0871600.1	TraesCS1A03G0871600.1	chr1A	541183288	541186148	-	-	-	-	-	-	-	-	-
TraesCS1A03G0872100.1	TraesCS1A03G0872100.1	chr1A	541369936	541372466	-	-	-	-	-	-	-	-	-
TraesCS1A03G0872300.1	TraesCS1A03G0872300.1	chr1A	541458528	541459478	-	-	-	-	-	-	-	-	-
TraesCS1A03G0872400.1	TraesCS1A03G0872400.1	chr1A	541476518	541479887	-	-	-	-	-	-	-	-	-
TraesCS1A03G0873000.1	TraesCS1A03G0873000.1	chr1A	541504810	541506414	-	-	-	-	-	-	-	-	-
TraesCS1A03G0873100.1	TraesCS1A03G0873100.1	chr1A	541510281	541513996	-	-	-	-	-	-	-	-	-
TraesCS1A03G0873200.1	TraesCS1A03G0873200.1	chr1A	541515711	541519653	-	-	-	-	-	-	-	-	-
TraesCS1A03G0873300.1	TraesCS1A03G0873300.1	chr1A	541597781	541598113	-	-	-	-	-	-	-	-	-
TraesCS1A03G0873700.1	TraesCS1A03G0873700.1	chr1A	541654457	541657130	-	-	-	-	-	-	-	-	-
TraesCS1A03G0873800.1	TraesCS1A03G0873800.1	chr1A	541719227	541722254	-	-	-	-	-	-	-	-	-
TraesCS1A03G0874000.1	TraesCS1A03G0874000.1	chr1A	541728265	541732395	-	-	-	-	-	-	-	-	-
TraesCS1A03G0874100.3	TraesCS1A03G0874100.3	chr1A	541802456	541806808	-	-	-	-	-	-	-	-	-
TraesCS1A03G0874300.1	TraesCS1A03G0874300.1	chr1A	541816945	541818820	-	-	-	-	-	-	-	-	-
TraesCS1A03G0874400.1	TraesCS1A03G0874400.1	chr1A	541878457	541879231	-	-	-	-	-	-	-	-	-
TraesCS1A03G0874500.1	TraesCS1A03G0874500.1	chr1A	541888510	541890191	-	-	-	-	-	-	-	-	-
TraesCS1A03G0874600.1	TraesCS1A03G0874600.1	chr1A	541897675	541904820	-	-	-	-	-	-	-	-	-
TraesCS1A03G0874700.1	TraesCS1A03G0874700.1	chr1A	541906463	541908798	-	-	-	-	-	-	-	-	-
TraesCS1A03G0874800.1	TraesCS1A03G0874800.1	chr1A	541945225	541946369	-	-	-	-	-	-	-	-	-
TraesCS1A03G0874900.1	TraesCS1A03G0874900.1	chr1A	541949119	541950986	-	-	-	-	-	-	-	-	-
TraesCS1A03G0875000.1	TraesCS1A03G0875000.1	chr1A	541955579	541956541	-	-	-	-	-	-	-	-	-
TraesCS1A03G0875300.1	TraesCS1A03G0875300.1	chr1A	542041054	542042058	-	-	-	-	-	-	-	-	-
TraesCS1A03G0875500.1	TraesCS1A03G0875500.1	chr1A	542074880	542091030	-	-	-	-	-	-	-	-	-
TraesCS1A03G0875600.1	TraesCS1A03G0875600.1	chr1A	542091400	542094035	-	-	-	-	-	-	-	-	-
TraesCS1A03G0875900.1	TraesCS1A03G0875900.1	chr1A	542154571	542155582	-	-	-	-	-	-	-	-	-
TraesCS1A03G0876000.2	TraesCS1A03G0876000.2	chr1A	542155788	542163541	-	-	-	-	-	-	-	-	-
TraesCS1A03G0876100.1	TraesCS1A03G0876100.1	chr1A	542167205	542168471	-	-	-	-	-	-	-	-	-
TraesCS1A03G0876500.1	TraesCS1A03G0876500.1	chr1A	542217170	542218009	-	-	-	-	-	-	-	-	-
TraesCS1A03G0876600.1	TraesCS1A03G0876600.1	chr1A	542380075	542381529	-	-	-	-	-	-	-	-	-
TraesCS1A03G0876700.1	TraesCS1A03G0876700.1	chr1A	542386744	542395743	-	-	-	-	-	-	-	-	-
TraesCS1A03G0876900.1	TraesCS1A03G0876900.1	chr1A	542399318	542408485	-	-	-	-	-	-	-	-	-
TraesCS1A03G0877600.2	TraesCS1A03G0877600.2	chr1A	542639203	542640237	-	-	-	-	-	-	-	-	-
TraesCS1A03G0877800.1	TraesCS1A03G0877800.1	chr1A	542808579	542808998	-	-	-	-	-	-	-	-	-
TraesCS1A03G0878000.1	TraesCS1A03G0878000.1	chr1A	542823441	542824538	-	-	-	-	-	-	-	-	-
TraesCS1A03G0878400.1	TraesCS1A03G0878400.1	chr1A	542896736	542898201	-	-	-	-	-	-	-	-	-
TraesCS1A03G0878800.1	TraesCS1A03G0878800.1	chr1A	543067852	543068600	-	-	-	-	-	-	-	-	-
TraesCS1A03G0878900.1	TraesCS1A03G0878900.1	chr1A	543092120	543092808	-	-	-	-	-	-	-	-	-
TraesCS1A03G0879000.1	TraesCS1A03G0879000.1	chr1A	543129531	543130274	-	-	-	-	-	-	-	-	-
TraesCS1A03G0879500.1	TraesCS1A03G0879500.1	chr1A	543207782	543208415	-	-	-	-	-	-	-	-	-
TraesCS1A03G0879600.1	TraesCS1A03G0879600.1	chr1A	543210281	543210977	-	-	-	-	-	-	-	-	-
TraesCS1A03G0879700.1	TraesCS1A03G0879700.1	chr1A	543213426	543220939	-	-	-	-	-	-	-	-	-
TraesCS1A03G0879800.1	TraesCS1A03G0879800.1	chr1A	543375054	543378833	-	-	-	-	-	-	-	-	-
TraesCS1A03G0880000.1	TraesCS1A03G0880000.1	chr1A	543379564	543382976	-	-	-	-	-	-	-	-	-
TraesCS1A03G0880400.1	TraesCS1A03G0880400.1	chr1A	543465262	543465976	-	-	-	-	-	-	-	-	-
TraesCS1A03G0880600.2	TraesCS1A03G0880600.2	chr1A	543516168	543519224	-	-	-	-	-	-	-	-	-
TraesCS1A03G0880700.1	TraesCS1A03G0880700.1	chr1A	543521097	543521590	-	-	-	-	-	-	-	-	-
TraesCS1A03G0880800.1	TraesCS1A03G0880800.1	chr1A	543639020	543641224	-	-	-	-	-	-	-	-	-
TraesCS1A03G0881200.1	TraesCS1A03G0881200.1	chr1A	543730047	543734061	-	-	-	-	-	-	-	-	-
TraesCS1A03G0881300.1	TraesCS1A03G0881300.1	chr1A	543734825	543739173	-	-	-	-	-	-	-	-	-
TraesCS1A03G0881400.1	TraesCS1A03G0881400.1	chr1A	543739498	543743790	-	-	-	-	-	-	-	-	-
TraesCS1A03G0881500.1	TraesCS1A03G0881500.1	chr1A	543743854	543744808	-	-	-	-	-	-	-	-	-
TraesCS1A03G0881600.1	TraesCS1A03G0881600.1	chr1A	543746165	543751318	-	-	-	-	-	-	-	-	-
TraesCS1A03G0881700.1	TraesCS1A03G0881700.1	chr1A	543882260	543889090	-	-	-	-	-	-	-	-	-
TraesCS1A03G0881800.1	TraesCS1A03G0881800.1	chr1A	543913915	543914376	tr|M8APF3|M8APF3_AEGTA	tr|M8APF3|M8APF3_AEGTA Histone H2B OS=Aegilops tauschii OX=37682 GN=F775_28688 PE=3 SV=1	96.667	98	150	226	154	2.27e-100	UP-Rcontrol_vs_Scontrol,UP-Sinfested_vs_Scontrol
TraesCS1A03G0881900.1	TraesCS1A03G0881900.1	chr1A	543916303	543916713	-	-	-	-	-	-	-	-	-
TraesCS1A03G0882400.1	TraesCS1A03G0882400.1	chr1A	544101294	544101419	-	-	-	-	-	-	-	-	-
TraesCS1A03G0882500.1	TraesCS1A03G0882500.1	chr1A	544104074	544104804	-	-	-	-	-	-	-	-	-
TraesCS1A03G0882700.1	TraesCS1A03G0882700.1	chr1A	544181904	544188494	-	-	-	-	-	-	-	-	-
TraesCS1A03G0883000.1	TraesCS1A03G0883000.1	chr1A	544568407	544569594	-	-	-	-	-	-	-	-	-
TraesCS1A03G0883300.1	TraesCS1A03G0883300.1	chr1A	544610735	544612067	-	-	-	-	-	-	-	-	-
TraesCS1A03G0883400.1	TraesCS1A03G0883400.1	chr1A	544782441	544797172	-	-	-	-	-	-	-	-	-
TraesCS1A03G0883500.1	TraesCS1A03G0883500.1	chr1A	544801766	544804747	-	-	-	-	-	-	-	-	-
TraesCS1A03G0883600.1	TraesCS1A03G0883600.1	chr1A	544808639	544810584	-	-	-	-	-	-	-	-	-
TraesCS1A03G0884100.1	TraesCS1A03G0884100.1	chr1A	545133093	545135613	-	-	-	-	-	-	-	-	-
TraesCS1A03G0884800.1	TraesCS1A03G0884800.1	chr1A	545357596	545363849	-	-	-	-	-	-	-	-	-
TraesCS1A03G0884900.1	TraesCS1A03G0884900.1	chr1A	545372267	545374621	-	-	-	-	-	-	-	-	-
TraesCS1A03G0885400.1	TraesCS1A03G0885400.1	chr1A	545665859	545666387	-	-	-	-	-	-	-	-	-
TraesCS1A03G0885500.1	TraesCS1A03G0885500.1	chr1A	545667186	545671420	-	-	-	-	-	-	-	-	-
TraesCS1A03G0885600.1	TraesCS1A03G0885600.1	chr1A	545686177	545689366	-	-	-	-	-	-	-	-	-
TraesCS1A03G0885700.1	TraesCS1A03G0885700.1	chr1A	545693725	545699389	-	-	-	-	-	-	-	-	-
TraesCS1A03G0885900.1	TraesCS1A03G0885900.1	chr1A	545703306	545703518	-	-	-	-	-	-	-	-	-
TraesCS1A03G0886000.1	TraesCS1A03G0886000.1	chr1A	545705228	545706394	-	-	-	-	-	-	-	-	-
TraesCS1A03G0886200.2	TraesCS1A03G0886200.2	chr1A	545779684	545783367	-	-	-	-	-	-	-	-	-
TraesCS1A03G0886300.1	TraesCS1A03G0886300.1	chr1A	545784053	545790318	tr|W5DEJ5|W5DEJ5_WHEAT	tr|W5DEJ5|W5DEJ5_WHEAT Ribosomal_L28e domain-containing protein OS=Triticum aestivum OX=4565 GN=TRAES_3BF074400050CFD_c1 PE=3 SV=1	83.916	90.91	143	143	198	1.79e-88	DOWN-Rcontrol_vs_Scontrol,DOWN-Rinfested_vs_Sinfested
TraesCS1A03G0886400.2	TraesCS1A03G0886400.2	chr1A	545791743	545796346	-	-	-	-	-	-	-	-	-
TraesCS1A03G0886600.1	TraesCS1A03G0886600.1	chr1A	545876645	545878182	-	-	-	-	-	-	-	-	-
TraesCS1A03G0887200.2	TraesCS1A03G0887200.2	chr1A	545914083	545915232	-	-	-	-	-	-	-	-	-
TraesCS1A03G0887300.1	TraesCS1A03G0887300.1	chr1A	545931881	545936595	-	-	-	-	-	-	-	-	-
TraesCS1A03G0887400.1	TraesCS1A03G0887400.1	chr1A	545937233	545941554	-	-	-	-	-	-	-	-	-
TraesCS1A03G0887500.1	TraesCS1A03G0887500.1	chr1A	546029923	546030911	-	-	-	-	-	-	-	-	-
TraesCS1A03G0887600.1	TraesCS1A03G0887600.1	chr1A	546055492	546056535	-	-	-	-	-	-	-	-	-
TraesCS1A03G0887700.2	TraesCS1A03G0887700.2	chr1A	546101381	546105806	-	-	-	-	-	-	-	-	-
TraesCS1A03G0887900.1	TraesCS1A03G0887900.1	chr1A	546114276	546115549	-	-	-	-	-	-	-	-	-
TraesCS1A03G0888000.2	TraesCS1A03G0888000.2	chr1A	546125814	546128705	-	-	-	-	-	-	-	-	-
TraesCS1A03G0888300.1	TraesCS1A03G0888300.1	chr1A	546164522	546168533	-	-	-	-	-	-	-	-	-
TraesCS1A03G0888400.1	TraesCS1A03G0888400.1	chr1A	546170682	546171128	-	-	-	-	-	-	-	-	-
TraesCS1A03G0888500.2	TraesCS1A03G0888500.2	chr1A	546201255	546211099	-	-	-	-	-	-	-	-	-
TraesCS1A03G0888600.1	TraesCS1A03G0888600.1	chr1A	546222741	546225033	-	-	-	-	-	-	-	-	-
TraesCS1A03G0888700.1	TraesCS1A03G0888700.1	chr1A	546228550	546230772	-	-	-	-	-	-	-	-	-
TraesCS1A03G0888800.1	TraesCS1A03G0888800.1	chr1A	546231042	546232486	-	-	-	-	-	-	-	-	-
TraesCS1A03G0889100.1	TraesCS1A03G0889100.1	chr1A	546318725	546319675	-	-	-	-	-	-	-	-	-
TraesCS1A03G0889200.1	TraesCS1A03G0889200.1	chr1A	546320704	546324219	-	-	-	-	-	-	-	-	-
TraesCS1A03G0889400.1	TraesCS1A03G0889400.1	chr1A	546329878	546337797	-	-	-	-	-	-	-	-	-
TraesCS1A03G0889500.1	TraesCS1A03G0889500.1	chr1A	546338233	546342285	-	-	-	-	-	-	-	-	-
TraesCS1A03G0889900.1	TraesCS1A03G0889900.1	chr1A	546482278	546483873	-	-	-	-	-	-	-	-	-
TraesCS1A03G0890700.1	TraesCS1A03G0890700.1	chr1A	546661193	546662536	-	-	-	-	-	-	-	-	-
TraesCS1A03G0891000.1	TraesCS1A03G0891000.1	chr1A	546726472	546728071	-	-	-	-	-	-	-	-	-
TraesCS1A03G0891100.1	TraesCS1A03G0891100.1	chr1A	546734797	546736269	-	-	-	-	-	-	-	-	-
TraesCS1A03G0891200.1	TraesCS1A03G0891200.1	chr1A	546750003	546751424	-	-	-	-	-	-	-	-	-
TraesCS1A03G0891500.1	TraesCS1A03G0891500.1	chr1A	547053254	547056046	-	-	-	-	-	-	-	-	-
TraesCS1A03G0891600.1	TraesCS1A03G0891600.1	chr1A	547138185	547139952	-	-	-	-	-	-	-	-	-
TraesCS1A03G0891700.1	TraesCS1A03G0891700.1	chr1A	547195824	547196635	-	-	-	-	-	-	-	-	-
TraesCS1A03G0891800.1	TraesCS1A03G0891800.1	chr1A	547242544	547249088	-	-	-	-	-	-	-	-	-
TraesCS1A03G0891900.1	TraesCS1A03G0891900.1	chr1A	547249516	547255611	-	-	-	-	-	-	-	-	-
TraesCS1A03G0892100.1	TraesCS1A03G0892100.1	chr1A	547368111	547369867	-	-	-	-	-	-	-	-	-
TraesCS1A03G0892400.1	TraesCS1A03G0892400.1	chr1A	547469549	547471090	-	-	-	-	-	-	-	-	-
TraesCS1A03G0892500.1	TraesCS1A03G0892500.1	chr1A	547494658	547496089	-	-	-	-	-	-	-	-	-
TraesCS1A03G0892700.1	TraesCS1A03G0892700.1	chr1A	547567403	547569086	-	-	-	-	-	-	-	-	-
TraesCS1A03G0892900.1	TraesCS1A03G0892900.1	chr1A	547605281	547608679	-	-	-	-	-	-	-	-	-
TraesCS1A03G0893100.1	TraesCS1A03G0893100.1	chr1A	547625128	547626666	-	-	-	-	-	-	-	-	-
TraesCS1A03G0893400.1	TraesCS1A03G0893400.1	chr1A	547746711	547751254	-	-	-	-	-	-	-	-	-
TraesCS1A03G0893700.1	TraesCS1A03G0893700.1	chr1A	547892891	547893732	-	-	-	-	-	-	-	-	-
TraesCS1A03G0893800.1	TraesCS1A03G0893800.1	chr1A	547908622	547909368	-	-	-	-	-	-	-	-	-
TraesCS1A03G0893900.1	TraesCS1A03G0893900.1	chr1A	547926796	547927257	tr|M8APF3|M8APF3_AEGTA	tr|M8APF3|M8APF3_AEGTA Histone H2B OS=Aegilops tauschii OX=37682 GN=F775_28688 PE=3 SV=1	97.333	98	150	226	154	2.71e-101	UP-Rcontrol_vs_Scontrol,UP-Sinfested_vs_Scontrol
TraesCS1A03G0894000.1	TraesCS1A03G0894000.1	chr1A	547930855	547931316	tr|M8APF3|M8APF3_AEGTA	tr|M8APF3|M8APF3_AEGTA Histone H2B OS=Aegilops tauschii OX=37682 GN=F775_28688 PE=3 SV=1	98	98.67	150	226	154	4.91e-102	UP-Rcontrol_vs_Scontrol,UP-Sinfested_vs_Scontrol
TraesCS1A03G0894100.1	TraesCS1A03G0894100.1	chr1A	547932682	547933899	-	-	-	-	-	-	-	-	-
TraesCS1A03G0894300.1	TraesCS1A03G0894300.1	chr1A	547944923	547945831	-	-	-	-	-	-	-	-	-
TraesCS1A03G0894400.1	TraesCS1A03G0894400.1	chr1A	547946401	547946796	-	-	-	-	-	-	-	-	-
TraesCS1A03G0894900.1	TraesCS1A03G0894900.1	chr1A	548026999	548027991	-	-	-	-	-	-	-	-	-
TraesCS1A03G0895000.1	TraesCS1A03G0895000.1	chr1A	548033741	548040373	-	-	-	-	-	-	-	-	-
TraesCS1A03G0895100.1	TraesCS1A03G0895100.1	chr1A	548213424	548214470	-	-	-	-	-	-	-	-	-
TraesCS1A03G0895200.1	TraesCS1A03G0895200.1	chr1A	548221887	548223411	-	-	-	-	-	-	-	-	-
TraesCS1A03G0895400.1	TraesCS1A03G0895400.1	chr1A	548229283	548229728	-	-	-	-	-	-	-	-	-
TraesCS1A03G0895600.1	TraesCS1A03G0895600.1	chr1A	548507524	548509212	-	-	-	-	-	-	-	-	-
TraesCS1A03G0896000.1	TraesCS1A03G0896000.1	chr1A	548711321	548711917	-	-	-	-	-	-	-	-	-
TraesCS1A03G0896100.1	TraesCS1A03G0896100.1	chr1A	548723359	548728776	-	-	-	-	-	-	-	-	-
TraesCS1A03G0896600.1	TraesCS1A03G0896600.1	chr1A	549015454	549020158	-	-	-	-	-	-	-	-	-
TraesCS1A03G0896700.1	TraesCS1A03G0896700.1	chr1A	549036719	549038706	-	-	-	-	-	-	-	-	-
TraesCS1A03G0896800.1	TraesCS1A03G0896800.1	chr1A	549059559	549062861	-	-	-	-	-	-	-	-	-
TraesCS1A03G0896900.1	TraesCS1A03G0896900.1	chr1A	549072519	549079796	-	-	-	-	-	-	-	-	-
TraesCS1A03G0897100.1	TraesCS1A03G0897100.1	chr1A	549141481	549144412	-	-	-	-	-	-	-	-	-
TraesCS1A03G0897200.1	TraesCS1A03G0897200.1	chr1A	549144713	549145499	-	-	-	-	-	-	-	-	-
TraesCS1A03G0897400.1	TraesCS1A03G0897400.1	chr1A	549151701	549155702	-	-	-	-	-	-	-	-	-
TraesCS1A03G0897500.1	TraesCS1A03G0897500.1	chr1A	549170657	549177039	-	-	-	-	-	-	-	-	-
TraesCS1A03G0898000.1	TraesCS1A03G0898000.1	chr1A	549262847	549271112	-	-	-	-	-	-	-	-	-
TraesCS1A03G0898900.1	TraesCS1A03G0898900.1	chr1A	549620189	549621529	-	-	-	-	-	-	-	-	-
TraesCS1A03G0899000.1	TraesCS1A03G0899000.1	chr1A	549631369	549631671	-	-	-	-	-	-	-	-	-
TraesCS1A03G0899300.1	TraesCS1A03G0899300.1	chr1A	549643048	549644304	-	-	-	-	-	-	-	-	-
TraesCS1A03G0899400.1	TraesCS1A03G0899400.1	chr1A	549663335	549664754	-	-	-	-	-	-	-	-	-
TraesCS1A03G0900000.1	TraesCS1A03G0900000.1	chr1A	549719686	549724045	-	-	-	-	-	-	-	-	-
TraesCS1A03G0900300.1	TraesCS1A03G0900300.1	chr1A	549735389	549737452	-	-	-	-	-	-	-	-	-
TraesCS1A03G0901200.1	TraesCS1A03G0901200.1	chr1A	550156139	550157037	-	-	-	-	-	-	-	-	-
TraesCS1A03G0901300.1	TraesCS1A03G0901300.1	chr1A	550188361	550189908	-	-	-	-	-	-	-	-	-
TraesCS1A03G0901400.1	TraesCS1A03G0901400.1	chr1A	550195045	550195188	-	-	-	-	-	-	-	-	-
TraesCS1A03G0901600.1	TraesCS1A03G0901600.1	chr1A	550205244	550205786	-	-	-	-	-	-	-	-	-
TraesCS1A03G0902000.1	TraesCS1A03G0902000.1	chr1A	550220815	550222665	-	-	-	-	-	-	-	-	-
TraesCS1A03G0902200.1	TraesCS1A03G0902200.1	chr1A	550279579	550283204	-	-	-	-	-	-	-	-	-
TraesCS1A03G0902300.1	TraesCS1A03G0902300.1	chr1A	550306450	550312717	-	-	-	-	-	-	-	-	-
TraesCS1A03G0902400.1	TraesCS1A03G0902400.1	chr1A	550313436	550316685	-	-	-	-	-	-	-	-	-
TraesCS1A03G0902700.1	TraesCS1A03G0902700.1	chr1A	550417790	550421572	-	-	-	-	-	-	-	-	-
TraesCS1A03G0902800.1	TraesCS1A03G0902800.1	chr1A	550422082	550424016	-	-	-	-	-	-	-	-	-
TraesCS1A03G0902900.1	TraesCS1A03G0902900.1	chr1A	550471687	550475160	-	-	-	-	-	-	-	-	-
TraesCS1A03G0903100.1	TraesCS1A03G0903100.1	chr1A	550480444	550481974	-	-	-	-	-	-	-	-	-
TraesCS1A03G0903300.1	TraesCS1A03G0903300.1	chr1A	550519145	550520386	-	-	-	-	-	-	-	-	-
TraesCS1A03G0903400.1	TraesCS1A03G0903400.1	chr1A	550535396	550536898	-	-	-	-	-	-	-	-	-
TraesCS1A03G0903700.2	TraesCS1A03G0903700.2	chr1A	550811134	550816270	-	-	-	-	-	-	-	-	-
TraesCS1A03G0903800.1	TraesCS1A03G0903800.1	chr1A	550859027	550861866	-	-	-	-	-	-	-	-	-
TraesCS1A03G0904100.1	TraesCS1A03G0904100.1	chr1A	550902909	550911325	-	-	-	-	-	-	-	-	-
TraesCS1A03G0904500.1	TraesCS1A03G0904500.1	chr1A	550930498	550933126	-	-	-	-	-	-	-	-	-
TraesCS1A03G0905200.1	TraesCS1A03G0905200.1	chr1A	551150371	551154542	-	-	-	-	-	-	-	-	-
TraesCS1A03G0905400.1	TraesCS1A03G0905400.1	chr1A	551167901	551169548	-	-	-	-	-	-	-	-	-
TraesCS1A03G0905600.1	TraesCS1A03G0905600.1	chr1A	551179153	551181127	-	-	-	-	-	-	-	-	-
TraesCS1A03G0905700.3	TraesCS1A03G0905700.3	chr1A	551224307	551227294	-	-	-	-	-	-	-	-	-
TraesCS1A03G0906000.1	TraesCS1A03G0906000.1	chr1A	551283338	551286202	-	-	-	-	-	-	-	-	-
TraesCS1A03G0906100.1	TraesCS1A03G0906100.1	chr1A	551289066	551292683	-	-	-	-	-	-	-	-	-
TraesCS1A03G0906200.1	TraesCS1A03G0906200.1	chr1A	551295245	551296478	-	-	-	-	-	-	-	-	-
TraesCS1A03G0906500.1	TraesCS1A03G0906500.1	chr1A	551328875	551330896	-	-	-	-	-	-	-	-	-
TraesCS1A03G0906800.1	TraesCS1A03G0906800.1	chr1A	551377356	551381629	-	-	-	-	-	-	-	-	-
TraesCS1A03G0906900.1	TraesCS1A03G0906900.1	chr1A	551385664	551387116	-	-	-	-	-	-	-	-	-
TraesCS1A03G0907400.1	TraesCS1A03G0907400.1	chr1A	551490856	551491463	-	-	-	-	-	-	-	-	-
TraesCS1A03G0907500.1	TraesCS1A03G0907500.1	chr1A	551495884	551499763	-	-	-	-	-	-	-	-	-
TraesCS1A03G0907900.1	TraesCS1A03G0907900.1	chr1A	551529754	551530398	-	-	-	-	-	-	-	-	-
TraesCS1A03G0908000.1	TraesCS1A03G0908000.1	chr1A	551557829	551558119	-	-	-	-	-	-	-	-	-
TraesCS1A03G0908100.1	TraesCS1A03G0908100.1	chr1A	551561988	551562284	-	-	-	-	-	-	-	-	-
TraesCS1A03G0908200.1	TraesCS1A03G0908200.1	chr1A	551586191	551586484	-	-	-	-	-	-	-	-	-
TraesCS1A03G0908300.1	TraesCS1A03G0908300.1	chr1A	551592809	551595657	-	-	-	-	-	-	-	-	-
TraesCS1A03G0908400.1	TraesCS1A03G0908400.1	chr1A	551599275	551603555	-	-	-	-	-	-	-	-	-
TraesCS1A03G0908600.3	TraesCS1A03G0908600.3	chr1A	551727748	551737100	-	-	-	-	-	-	-	-	-
TraesCS1A03G0908700.1	TraesCS1A03G0908700.1	chr1A	551743001	551747683	-	-	-	-	-	-	-	-	-
TraesCS1A03G0909100.1	TraesCS1A03G0909100.1	chr1A	551821295	551822589	-	-	-	-	-	-	-	-	-
TraesCS1A03G0909300.1	TraesCS1A03G0909300.1	chr1A	551831498	551832826	-	-	-	-	-	-	-	-	-
TraesCS1A03G0909400.1	TraesCS1A03G0909400.1	chr1A	551998772	552001020	-	-	-	-	-	-	-	-	-
TraesCS1A03G0909500.1	TraesCS1A03G0909500.1	chr1A	552024229	552027611	-	-	-	-	-	-	-	-	-
TraesCS1A03G0909800.1	TraesCS1A03G0909800.1	chr1A	552105239	552107930	-	-	-	-	-	-	-	-	-
TraesCS1A03G0910000.1	TraesCS1A03G0910000.1	chr1A	552195213	552198746	-	-	-	-	-	-	-	-	-
TraesCS1A03G0910400.2	TraesCS1A03G0910400.2	chr1A	552207903	552211343	-	-	-	-	-	-	-	-	-
TraesCS1A03G0910600.1	TraesCS1A03G0910600.1	chr1A	552234429	552234821	-	-	-	-	-	-	-	-	-
TraesCS1A03G0910800.1	TraesCS1A03G0910800.1	chr1A	552238650	552241183	-	-	-	-	-	-	-	-	-
TraesCS1A03G0910900.1	TraesCS1A03G0910900.1	chr1A	552314171	552317904	-	-	-	-	-	-	-	-	-
TraesCS1A03G0911000.1	TraesCS1A03G0911000.1	chr1A	552319688	552321424	-	-	-	-	-	-	-	-	-
TraesCS1A03G0911100.1	TraesCS1A03G0911100.1	chr1A	552336540	552341584	-	-	-	-	-	-	-	-	-
TraesCS1A03G0911200.1	TraesCS1A03G0911200.1	chr1A	552341659	552341946	-	-	-	-	-	-	-	-	-
TraesCS1A03G0911800.1	TraesCS1A03G0911800.1	chr1A	552485155	552486336	-	-	-	-	-	-	-	-	-
TraesCS1A03G0912000.1	TraesCS1A03G0912000.1	chr1A	552513505	552522861	-	-	-	-	-	-	-	-	-
TraesCS1A03G0912100.1	TraesCS1A03G0912100.1	chr1A	552524125	552528992	-	-	-	-	-	-	-	-	-
TraesCS1A03G0912200.1	TraesCS1A03G0912200.1	chr1A	552541247	552541489	-	-	-	-	-	-	-	-	-
TraesCS1A03G0912300.1	TraesCS1A03G0912300.1	chr1A	552546646	552546962	-	-	-	-	-	-	-	-	-
TraesCS1A03G0912400.1	TraesCS1A03G0912400.1	chr1A	552552477	552552719	-	-	-	-	-	-	-	-	-
TraesCS1A03G0912500.1	TraesCS1A03G0912500.1	chr1A	552560240	552560455	-	-	-	-	-	-	-	-	-
TraesCS1A03G0912600.1	TraesCS1A03G0912600.1	chr1A	552565612	552565854	-	-	-	-	-	-	-	-	-
TraesCS1A03G0912700.1	TraesCS1A03G0912700.1	chr1A	552586320	552586553	-	-	-	-	-	-	-	-	-
TraesCS1A03G0912800.1	TraesCS1A03G0912800.1	chr1A	552591307	552591549	-	-	-	-	-	-	-	-	-
TraesCS1A03G0912900.1	TraesCS1A03G0912900.1	chr1A	552594895	552595990	-	-	-	-	-	-	-	-	-
TraesCS1A03G0913200.1	TraesCS1A03G0913200.1	chr1A	552683549	552683791	-	-	-	-	-	-	-	-	-
TraesCS1A03G0913300.1	TraesCS1A03G0913300.1	chr1A	552715163	552715405	-	-	-	-	-	-	-	-	-
TraesCS1A03G0913500.1	TraesCS1A03G0913500.1	chr1A	552765949	552776682	-	-	-	-	-	-	-	-	-
TraesCS1A03G0913600.1	TraesCS1A03G0913600.1	chr1A	552783357	552785813	-	-	-	-	-	-	-	-	-
TraesCS1A03G0913800.1	TraesCS1A03G0913800.1	chr1A	552858161	552859573	-	-	-	-	-	-	-	-	-
TraesCS1A03G0913900.1	TraesCS1A03G0913900.1	chr1A	552860170	552862416	tr|W5D4F5|W5D4F5_WHEAT	tr|W5D4F5|W5D4F5_WHEAT WD_REPEATS_REGION domain-containing protein OS=Triticum aestivum OX=4565 GN=TRAES_3BF007900030CFD_c1 PE=4 SV=1	83.434	91.57	332	332	336	0	UP-Rcontrol_vs_Scontrol,UP-Rinfested_vs_Sinfested
TraesCS1A03G0914000.1	TraesCS1A03G0914000.1	chr1A	552937293	552939054	-	-	-	-	-	-	-	-	-
TraesCS1A03G0914100.1	TraesCS1A03G0914100.1	chr1A	552938921	552943754	-	-	-	-	-	-	-	-	-
TraesCS1A03G0914400.1	TraesCS1A03G0914400.1	chr1A	553044567	553046275	-	-	-	-	-	-	-	-	-
TraesCS1A03G0914700.1	TraesCS1A03G0914700.1	chr1A	553085124	553086449	-	-	-	-	-	-	-	-	-
TraesCS1A03G0914900.1	TraesCS1A03G0914900.1	chr1A	553101249	553102191	-	-	-	-	-	-	-	-	-
TraesCS1A03G0915000.1	TraesCS1A03G0915000.1	chr1A	553165810	553168702	-	-	-	-	-	-	-	-	-
TraesCS1A03G0915300.1	TraesCS1A03G0915300.1	chr1A	553194682	553196469	-	-	-	-	-	-	-	-	-
TraesCS1A03G0915400.1	TraesCS1A03G0915400.1	chr1A	553198600	553200293	-	-	-	-	-	-	-	-	-
TraesCS1A03G0915600.1	TraesCS1A03G0915600.1	chr1A	553201300	553205322	-	-	-	-	-	-	-	-	-
TraesCS1A03G0915700.1	TraesCS1A03G0915700.1	chr1A	553207597	553211313	-	-	-	-	-	-	-	-	-
TraesCS1A03G0916000.1	TraesCS1A03G0916000.1	chr1A	553330216	553350604	-	-	-	-	-	-	-	-	-
TraesCS1A03G0916700.1	TraesCS1A03G0916700.1	chr1A	553366485	553369179	-	-	-	-	-	-	-	-	-
TraesCS1A03G0916800.1	TraesCS1A03G0916800.1	chr1A	553370962	553374597	-	-	-	-	-	-	-	-	-
TraesCS1A03G0916900.1	TraesCS1A03G0916900.1	chr1A	553380092	553381075	-	-	-	-	-	-	-	-	-
TraesCS1A03G0917300.1	TraesCS1A03G0917300.1	chr1A	553417316	553420772	-	-	-	-	-	-	-	-	-
TraesCS1A03G0917400.1	TraesCS1A03G0917400.1	chr1A	553427186	553429968	-	-	-	-	-	-	-	-	-
TraesCS1A03G0917700.1	TraesCS1A03G0917700.1	chr1A	553507702	553509226	-	-	-	-	-	-	-	-	-
TraesCS1A03G0917900.1	TraesCS1A03G0917900.1	chr1A	553517530	553521051	-	-	-	-	-	-	-	-	-
TraesCS1A03G0918000.1	TraesCS1A03G0918000.1	chr1A	553522353	553526935	-	-	-	-	-	-	-	-	-
TraesCS1A03G0918100.1	TraesCS1A03G0918100.1	chr1A	553548282	553550492	-	-	-	-	-	-	-	-	-
TraesCS1A03G0918200.1	TraesCS1A03G0918200.1	chr1A	553548529	553548978	-	-	-	-	-	-	-	-	-
TraesCS1A03G0918300.1	TraesCS1A03G0918300.1	chr1A	553556597	553557158	-	-	-	-	-	-	-	-	-
TraesCS1A03G0918400.1	TraesCS1A03G0918400.1	chr1A	553569828	553572739	-	-	-	-	-	-	-	-	-
TraesCS1A03G0918500.1	TraesCS1A03G0918500.1	chr1A	553577701	553578310	-	-	-	-	-	-	-	-	-
TraesCS1A03G0918700.1	TraesCS1A03G0918700.1	chr1A	553587132	553588508	-	-	-	-	-	-	-	-	-
TraesCS1A03G0918800.1	TraesCS1A03G0918800.1	chr1A	553593533	553594866	-	-	-	-	-	-	-	-	-
TraesCS1A03G0919200.1	TraesCS1A03G0919200.1	chr1A	553658338	553660705	-	-	-	-	-	-	-	-	-
TraesCS1A03G0919500.1	TraesCS1A03G0919500.1	chr1A	553726581	553727150	-	-	-	-	-	-	-	-	-
TraesCS1A03G0919900.1	TraesCS1A03G0919900.1	chr1A	553788764	553793774	-	-	-	-	-	-	-	-	-
TraesCS1A03G0920400.1	TraesCS1A03G0920400.1	chr1A	553893649	553894515	-	-	-	-	-	-	-	-	-
TraesCS1A03G0920500.1	TraesCS1A03G0920500.1	chr1A	553894813	553897097	-	-	-	-	-	-	-	-	-
TraesCS1A03G0920600.1	TraesCS1A03G0920600.1	chr1A	554001447	554003481	-	-	-	-	-	-	-	-	-
TraesCS1A03G0920700.1	TraesCS1A03G0920700.1	chr1A	554031264	554031524	-	-	-	-	-	-	-	-	-
TraesCS1A03G0920800.1	TraesCS1A03G0920800.1	chr1A	554074386	554079642	-	-	-	-	-	-	-	-	-
TraesCS1A03G0921000.1	TraesCS1A03G0921000.1	chr1A	554092536	554093506	-	-	-	-	-	-	-	-	-
TraesCS1A03G0921100.1	TraesCS1A03G0921100.1	chr1A	554112931	554113603	-	-	-	-	-	-	-	-	-
TraesCS1A03G0921200.1	TraesCS1A03G0921200.1	chr1A	554122494	554124991	-	-	-	-	-	-	-	-	-
TraesCS1A03G0921400.1	TraesCS1A03G0921400.1	chr1A	554127358	554128792	-	-	-	-	-	-	-	-	-
TraesCS1A03G0923400.1	TraesCS1A03G0923400.1	chr1A	554900597	554907706	-	-	-	-	-	-	-	-	-
TraesCS1A03G0923500.1	TraesCS1A03G0923500.1	chr1A	554917030	554918626	-	-	-	-	-	-	-	-	-
TraesCS1A03G0923600.1	TraesCS1A03G0923600.1	chr1A	554959086	554961290	-	-	-	-	-	-	-	-	-
TraesCS1A03G0923800.1	TraesCS1A03G0923800.1	chr1A	554987250	554990783	-	-	-	-	-	-	-	-	-
TraesCS1A03G0924300.1	TraesCS1A03G0924300.1	chr1A	555143408	555143854	-	-	-	-	-	-	-	-	-
TraesCS1A03G0924400.1	TraesCS1A03G0924400.1	chr1A	555471988	555472567	-	-	-	-	-	-	-	-	-
TraesCS1A03G0924600.1	TraesCS1A03G0924600.1	chr1A	555542386	555548742	-	-	-	-	-	-	-	-	-
TraesCS1A03G0924800.2	TraesCS1A03G0924800.2	chr1A	555709762	555712811	-	-	-	-	-	-	-	-	-
TraesCS1A03G0925100.1	TraesCS1A03G0925100.1	chr1A	555912485	555913007	-	-	-	-	-	-	-	-	-
TraesCS1A03G0925300.1	TraesCS1A03G0925300.1	chr1A	555972765	555980798	-	-	-	-	-	-	-	-	-
TraesCS1A03G0925600.1	TraesCS1A03G0925600.1	chr1A	555991844	555993313	-	-	-	-	-	-	-	-	-
TraesCS1A03G0925800.1	TraesCS1A03G0925800.1	chr1A	556026649	556027158	-	-	-	-	-	-	-	-	-
TraesCS1A03G0926100.1	TraesCS1A03G0926100.1	chr1A	556050003	556050353	-	-	-	-	-	-	-	-	-
TraesCS1A03G0926300.1	TraesCS1A03G0926300.1	chr1A	556069382	556071419	tr|M7ZIA1|M7ZIA1_TRIUA	tr|M7ZIA1|M7ZIA1_TRIUA 60S ribosomal protein L35a-1 OS=Triticum urartu OX=4572 GN=TRIUR3_11416 PE=3 SV=1	84.545	95.45	110	190	113	1.17e-68	DOWN-Rcontrol_vs_Scontrol,DOWN-Rinfested_vs_Sinfested
TraesCS1A03G0926600.1	TraesCS1A03G0926600.1	chr1A	556079116	556080620	-	-	-	-	-	-	-	-	-
TraesCS1A03G0926800.1	TraesCS1A03G0926800.1	chr1A	556091643	556094343	-	-	-	-	-	-	-	-	-
TraesCS1A03G0926900.1	TraesCS1A03G0926900.1	chr1A	556096732	556097585	-	-	-	-	-	-	-	-	-
TraesCS1A03G0927000.1	TraesCS1A03G0927000.1	chr1A	556110584	556114268	-	-	-	-	-	-	-	-	-
TraesCS1A03G0927400.1	TraesCS1A03G0927400.1	chr1A	556210520	556215177	-	-	-	-	-	-	-	-	-
TraesCS1A03G0927600.1	TraesCS1A03G0927600.1	chr1A	556228347	556229717	-	-	-	-	-	-	-	-	-
TraesCS1A03G0928300.2	TraesCS1A03G0928300.2	chr1A	556292731	556298133	-	-	-	-	-	-	-	-	-
TraesCS1A03G0928500.1	TraesCS1A03G0928500.1	chr1A	556310095	556313292	-	-	-	-	-	-	-	-	-
TraesCS1A03G0928800.1	TraesCS1A03G0928800.1	chr1A	556452426	556452788	-	-	-	-	-	-	-	-	-
TraesCS1A03G0929000.1	TraesCS1A03G0929000.1	chr1A	556452838	556453515	-	-	-	-	-	-	-	-	-
TraesCS1A03G0929500.1	TraesCS1A03G0929500.1	chr1A	556463145	556463339	-	-	-	-	-	-	-	-	-
TraesCS1A03G0929700.1	TraesCS1A03G0929700.1	chr1A	556463733	556463843	-	-	-	-	-	-	-	-	-
TraesCS1A03G0930600.1	TraesCS1A03G0930600.1	chr1A	556468699	556468992	-	-	-	-	-	-	-	-	-
TraesCS1A03G0930700.1	TraesCS1A03G0930700.1	chr1A	556468895	556469095	-	-	-	-	-	-	-	-	-
TraesCS1A03G0930900.1	TraesCS1A03G0930900.1	chr1A	556470279	556470530	-	-	-	-	-	-	-	-	-
TraesCS1A03G0931200.1	TraesCS1A03G0931200.1	chr1A	556470683	556470799	-	-	-	-	-	-	-	-	-
TraesCS1A03G0931900.1	TraesCS1A03G0931900.1	chr1A	556475113	556475223	-	-	-	-	-	-	-	-	-
TraesCS1A03G0933400.1	TraesCS1A03G0933400.1	chr1A	556485520	556485693	-	-	-	-	-	-	-	-	-
TraesCS1A03G0935300.1	TraesCS1A03G0935300.1	chr1A	556517178	556517339	-	-	-	-	-	-	-	-	-
TraesCS1A03G0935500.1	TraesCS1A03G0935500.1	chr1A	556517930	556518070	-	-	-	-	-	-	-	-	-
TraesCS1A03G0936400.1	TraesCS1A03G0936400.1	chr1A	556529127	556530562	-	-	-	-	-	-	-	-	-
TraesCS1A03G0936500.2	TraesCS1A03G0936500.2	chr1A	556531307	556539163	-	-	-	-	-	-	-	-	-
TraesCS1A03G0937600.1	TraesCS1A03G0937600.1	chr1A	556831446	556836363	-	-	-	-	-	-	-	-	-
TraesCS1A03G0938000.1	TraesCS1A03G0938000.1	chr1A	556888301	556890896	-	-	-	-	-	-	-	-	-
TraesCS1A03G0939100.1	TraesCS1A03G0939100.1	chr1A	557129068	557130315	-	-	-	-	-	-	-	-	-
TraesCS1A03G0940300.1	TraesCS1A03G0940300.1	chr1A	557478495	557480097	-	-	-	-	-	-	-	-	-
TraesCS1A03G0940400.1	TraesCS1A03G0940400.1	chr1A	557507475	557508233	-	-	-	-	-	-	-	-	-
TraesCS1A03G0940500.1	TraesCS1A03G0940500.1	chr1A	557516144	557517589	-	-	-	-	-	-	-	-	-
TraesCS1A03G0940600.1	TraesCS1A03G0940600.1	chr1A	557527301	557528914	-	-	-	-	-	-	-	-	-
TraesCS1A03G0940700.1	TraesCS1A03G0940700.1	chr1A	557531358	557548171	-	-	-	-	-	-	-	-	-
TraesCS1A03G0940900.1	TraesCS1A03G0940900.1	chr1A	557628304	557630790	tr|M8C3L2|M8C3L2_AEGTA	tr|M8C3L2|M8C3L2_AEGTA 60S ribosomal protein L37a OS=Aegilops tauschii OX=37682 GN=F775_28636 PE=3 SV=1	100	100	92	146	93	2.82e-64	DOWN-Rcontrol_vs_Scontrol
TraesCS1A03G0941000.1	TraesCS1A03G0941000.1	chr1A	557631625	557635555	-	-	-	-	-	-	-	-	-
TraesCS1A03G0941200.1	TraesCS1A03G0941200.1	chr1A	557648171	557653893	-	-	-	-	-	-	-	-	-
TraesCS1A03G0941800.1	TraesCS1A03G0941800.1	chr1A	557727288	557728522	-	-	-	-	-	-	-	-	-
TraesCS1A03G0941900.1	TraesCS1A03G0941900.1	chr1A	557791912	557792712	-	-	-	-	-	-	-	-	-
TraesCS1A03G0942200.1	TraesCS1A03G0942200.1	chr1A	557811374	557811991	-	-	-	-	-	-	-	-	-
TraesCS1A03G0942400.1	TraesCS1A03G0942400.1	chr1A	557818871	557820768	-	-	-	-	-	-	-	-	-
TraesCS1A03G0943100.1	TraesCS1A03G0943100.1	chr1A	557943199	557943513	-	-	-	-	-	-	-	-	-
TraesCS1A03G0944000.1	TraesCS1A03G0944000.1	chr1A	558078426	558082349	-	-	-	-	-	-	-	-	-
TraesCS1A03G0944600.1	TraesCS1A03G0944600.1	chr1A	558177659	558177970	-	-	-	-	-	-	-	-	-
TraesCS1A03G0945000.1	TraesCS1A03G0945000.1	chr1A	558286103	558288371	-	-	-	-	-	-	-	-	-
TraesCS1A03G0945100.1	TraesCS1A03G0945100.1	chr1A	558286292	558294984	-	-	-	-	-	-	-	-	-
TraesCS1A03G0945300.1	TraesCS1A03G0945300.1	chr1A	558437322	558438603	-	-	-	-	-	-	-	-	-
TraesCS1A03G0946200.1	TraesCS1A03G0946200.1	chr1A	558778766	558782251	-	-	-	-	-	-	-	-	-
TraesCS1A03G0946600.1	TraesCS1A03G0946600.1	chr1A	558806734	558807759	-	-	-	-	-	-	-	-	-
TraesCS1A03G0946700.1	TraesCS1A03G0946700.1	chr1A	558816748	558817989	-	-	-	-	-	-	-	-	-
TraesCS1A03G0947000.1	TraesCS1A03G0947000.1	chr1A	558922773	558930089	-	-	-	-	-	-	-	-	-
TraesCS1A03G0947100.2	TraesCS1A03G0947100.2	chr1A	558941896	558947389	-	-	-	-	-	-	-	-	-
TraesCS1A03G0948000.1	TraesCS1A03G0948000.1	chr1A	559083373	559084247	tr|M8APF3|M8APF3_AEGTA	tr|M8APF3|M8APF3_AEGTA Histone H2B OS=Aegilops tauschii OX=37682 GN=F775_28688 PE=3 SV=1	96	97.33	150	226	154	1.61e-99	UP-Rcontrol_vs_Scontrol,UP-Sinfested_vs_Scontrol
TraesCS1A03G0948100.1	TraesCS1A03G0948100.1	chr1A	559086481	559090118	-	-	-	-	-	-	-	-	-
TraesCS1A03G0948200.1	TraesCS1A03G0948200.1	chr1A	559101512	559104617	-	-	-	-	-	-	-	-	-
TraesCS1A03G0948400.1	TraesCS1A03G0948400.1	chr1A	559123128	559124192	-	-	-	-	-	-	-	-	-
TraesCS1A03G0948500.1	TraesCS1A03G0948500.1	chr1A	559136791	559138707	-	-	-	-	-	-	-	-	-
TraesCS1A03G0948700.1	TraesCS1A03G0948700.1	chr1A	559138870	559140712	-	-	-	-	-	-	-	-	-
TraesCS1A03G0948900.1	TraesCS1A03G0948900.1	chr1A	559174683	559177666	-	-	-	-	-	-	-	-	-
TraesCS1A03G0949400.1	TraesCS1A03G0949400.1	chr1A	559405883	559408784	-	-	-	-	-	-	-	-	-
TraesCS1A03G0949500.1	TraesCS1A03G0949500.1	chr1A	559411036	559463245	-	-	-	-	-	-	-	-	-
TraesCS1A03G0949800.1	TraesCS1A03G0949800.1	chr1A	559469221	559473404	-	-	-	-	-	-	-	-	-
TraesCS1A03G0950000.1	TraesCS1A03G0950000.1	chr1A	559473501	559477313	-	-	-	-	-	-	-	-	-
TraesCS1A03G0950100.1	TraesCS1A03G0950100.1	chr1A	559532192	559534386	-	-	-	-	-	-	-	-	-
TraesCS1A03G0950200.1	TraesCS1A03G0950200.1	chr1A	559537216	559540471	-	-	-	-	-	-	-	-	-
TraesCS1A03G0950600.1	TraesCS1A03G0950600.1	chr1A	559851300	559852516	-	-	-	-	-	-	-	-	-
TraesCS1A03G0950700.1	TraesCS1A03G0950700.1	chr1A	559866734	559884256	-	-	-	-	-	-	-	-	-
TraesCS1A03G0950900.1	TraesCS1A03G0950900.1	chr1A	559892096	559894564	-	-	-	-	-	-	-	-	-
TraesCS1A03G0951000.1	TraesCS1A03G0951000.1	chr1A	559911555	559916073	-	-	-	-	-	-	-	-	-
TraesCS1A03G0951100.2	TraesCS1A03G0951100.2	chr1A	559926949	559931790	-	-	-	-	-	-	-	-	-
TraesCS1A03G0951200.1	TraesCS1A03G0951200.1	chr1A	559932575	559936079	-	-	-	-	-	-	-	-	-
TraesCS1A03G0951500.1	TraesCS1A03G0951500.1	chr1A	559968061	559969127	-	-	-	-	-	-	-	-	-
TraesCS1A03G0951800.1	TraesCS1A03G0951800.1	chr1A	560092718	560093199	-	-	-	-	-	-	-	-	-
TraesCS1A03G0951900.1	TraesCS1A03G0951900.1	chr1A	560094469	560094729	-	-	-	-	-	-	-	-	-
TraesCS1A03G0952500.1	TraesCS1A03G0952500.1	chr1A	560208513	560211897	-	-	-	-	-	-	-	-	-
TraesCS1A03G0952600.1	TraesCS1A03G0952600.1	chr1A	560226221	560228193	-	-	-	-	-	-	-	-	-
TraesCS1A03G0952700.1	TraesCS1A03G0952700.1	chr1A	560262965	560267306	-	-	-	-	-	-	-	-	-
TraesCS1A03G0953400.1	TraesCS1A03G0953400.1	chr1A	560399537	560400955	-	-	-	-	-	-	-	-	-
TraesCS1A03G0953500.1	TraesCS1A03G0953500.1	chr1A	560410836	560412786	-	-	-	-	-	-	-	-	-
TraesCS1A03G0954500.1	TraesCS1A03G0954500.1	chr1A	560578402	560583332	-	-	-	-	-	-	-	-	-
TraesCS1A03G0954600.1	TraesCS1A03G0954600.1	chr1A	560584080	560595741	-	-	-	-	-	-	-	-	-
TraesCS1A03G0954700.1	TraesCS1A03G0954700.1	chr1A	560616206	560617995	-	-	-	-	-	-	-	-	-
TraesCS1A03G0954800.1	TraesCS1A03G0954800.1	chr1A	560618005	560619750	-	-	-	-	-	-	-	-	-
TraesCS1A03G0954900.1	TraesCS1A03G0954900.1	chr1A	560628177	560632069	-	-	-	-	-	-	-	-	-
TraesCS1A03G0955000.1	TraesCS1A03G0955000.1	chr1A	560669081	560669954	-	-	-	-	-	-	-	-	-
TraesCS1A03G0955100.1	TraesCS1A03G0955100.1	chr1A	560670976	560674253	-	-	-	-	-	-	-	-	-
TraesCS1A03G0955500.1	TraesCS1A03G0955500.1	chr1A	560782354	560783330	-	-	-	-	-	-	-	-	-
TraesCS1A03G0956000.1	TraesCS1A03G0956000.1	chr1A	561032511	561033954	-	-	-	-	-	-	-	-	-
TraesCS1A03G0956200.1	TraesCS1A03G0956200.1	chr1A	561054230	561057656	-	-	-	-	-	-	-	-	-
TraesCS1A03G0956400.1	TraesCS1A03G0956400.1	chr1A	561122112	561123779	-	-	-	-	-	-	-	-	-
TraesCS1A03G0956600.1	TraesCS1A03G0956600.1	chr1A	561426499	561428041	-	-	-	-	-	-	-	-	-
TraesCS1A03G0956700.1	TraesCS1A03G0956700.1	chr1A	561666928	561667236	-	-	-	-	-	-	-	-	-
TraesCS1A03G0956900.1	TraesCS1A03G0956900.1	chr1A	561780997	561783263	-	-	-	-	-	-	-	-	-
TraesCS1A03G0957000.1	TraesCS1A03G0957000.1	chr1A	561797638	561797943	-	-	-	-	-	-	-	-	-
TraesCS1A03G0957100.1	TraesCS1A03G0957100.1	chr1A	561875597	561875857	-	-	-	-	-	-	-	-	-
TraesCS1A03G0957400.1	TraesCS1A03G0957400.1	chr1A	561911951	561912626	-	-	-	-	-	-	-	-	-
TraesCS1A03G0957500.1	TraesCS1A03G0957500.1	chr1A	561916707	561917059	-	-	-	-	-	-	-	-	-
TraesCS1A03G0957600.1	TraesCS1A03G0957600.1	chr1A	561956066	561956329	-	-	-	-	-	-	-	-	-
TraesCS1A03G0957700.1	TraesCS1A03G0957700.1	chr1A	561961052	561961444	-	-	-	-	-	-	-	-	-
TraesCS1A03G0958400.1	TraesCS1A03G0958400.1	chr1A	562015679	562016134	-	-	-	-	-	-	-	-	-
TraesCS1A03G0958500.1	TraesCS1A03G0958500.1	chr1A	562052300	562052692	-	-	-	-	-	-	-	-	-
TraesCS1A03G0958800.1	TraesCS1A03G0958800.1	chr1A	562586832	562590804	-	-	-	-	-	-	-	-	-
TraesCS1A03G0958900.1	TraesCS1A03G0958900.1	chr1A	562593230	562600491	-	-	-	-	-	-	-	-	-
TraesCS1A03G0959100.1	TraesCS1A03G0959100.1	chr1A	562649943	562654943	-	-	-	-	-	-	-	-	-
TraesCS1A03G0959600.1	TraesCS1A03G0959600.1	chr1A	562660137	562661279	-	-	-	-	-	-	-	-	-
TraesCS1A03G0959900.1	TraesCS1A03G0959900.1	chr1A	562741989	562742868	-	-	-	-	-	-	-	-	-
TraesCS1A03G0960000.1	TraesCS1A03G0960000.1	chr1A	562746091	562746894	-	-	-	-	-	-	-	-	-
TraesCS1A03G0960300.1	TraesCS1A03G0960300.1	chr1A	562793830	562796895	-	-	-	-	-	-	-	-	-
TraesCS1A03G0960500.1	TraesCS1A03G0960500.1	chr1A	562807208	562808359	-	-	-	-	-	-	-	-	-
TraesCS1A03G0960800.1	TraesCS1A03G0960800.1	chr1A	562859406	562861051	-	-	-	-	-	-	-	-	-
TraesCS1A03G0961000.1	TraesCS1A03G0961000.1	chr1A	562874986	562879004	-	-	-	-	-	-	-	-	-
TraesCS1A03G0961200.1	TraesCS1A03G0961200.1	chr1A	562939151	562941087	-	-	-	-	-	-	-	-	-
TraesCS1A03G0961400.1	TraesCS1A03G0961400.1	chr1A	562963620	562965631	-	-	-	-	-	-	-	-	-
TraesCS1A03G0961500.1	TraesCS1A03G0961500.1	chr1A	562966629	562968428	-	-	-	-	-	-	-	-	-
TraesCS1A03G0961800.1	TraesCS1A03G0961800.1	chr1A	563004760	563008333	-	-	-	-	-	-	-	-	-
TraesCS1A03G0961900.1	TraesCS1A03G0961900.1	chr1A	563073235	563078375	-	-	-	-	-	-	-	-	-
TraesCS1A03G0962200.1	TraesCS1A03G0962200.1	chr1A	563086423	563089059	-	-	-	-	-	-	-	-	-
TraesCS1A03G0963300.1	TraesCS1A03G0963300.1	chr1A	563403138	563405193	-	-	-	-	-	-	-	-	-
TraesCS1A03G0964200.1	TraesCS1A03G0964200.1	chr1A	563454901	563455204	-	-	-	-	-	-	-	-	-
TraesCS1A03G0964300.1	TraesCS1A03G0964300.1	chr1A	563457022	563468688	-	-	-	-	-	-	-	-	-
TraesCS1A03G0965000.1	TraesCS1A03G0965000.1	chr1A	563618321	563619278	-	-	-	-	-	-	-	-	-
TraesCS1A03G0965400.1	TraesCS1A03G0965400.1	chr1A	563717002	563717561	-	-	-	-	-	-	-	-	-
TraesCS1A03G0966000.1	TraesCS1A03G0966000.1	chr1A	564173728	564183216	-	-	-	-	-	-	-	-	-
TraesCS1A03G0966200.1	TraesCS1A03G0966200.1	chr1A	564247616	564249256	-	-	-	-	-	-	-	-	-
TraesCS1A03G0966400.1	TraesCS1A03G0966400.1	chr1A	564322856	564323092	-	-	-	-	-	-	-	-	-
TraesCS1A03G0966800.1	TraesCS1A03G0966800.1	chr1A	564518115	564523265	-	-	-	-	-	-	-	-	-
TraesCS1A03G0966900.1	TraesCS1A03G0966900.1	chr1A	564784474	564787557	-	-	-	-	-	-	-	-	-
TraesCS1A03G0967800.1	TraesCS1A03G0967800.1	chr1A	564937010	564939883	-	-	-	-	-	-	-	-	-
TraesCS1A03G0967900.1	TraesCS1A03G0967900.1	chr1A	564981271	564982795	-	-	-	-	-	-	-	-	-
TraesCS1A03G0968100.1	TraesCS1A03G0968100.1	chr1A	565002788	565003657	-	-	-	-	-	-	-	-	-
TraesCS1A03G0968200.1	TraesCS1A03G0968200.1	chr1A	565099160	565099992	-	-	-	-	-	-	-	-	-
TraesCS1A03G0968300.1	TraesCS1A03G0968300.1	chr1A	565105235	565109525	-	-	-	-	-	-	-	-	-
TraesCS1A03G0968400.1	TraesCS1A03G0968400.1	chr1A	565109668	565112812	-	-	-	-	-	-	-	-	-
TraesCS1A03G0968600.1	TraesCS1A03G0968600.1	chr1A	565119850	565120347	-	-	-	-	-	-	-	-	-
TraesCS1A03G0969400.1	TraesCS1A03G0969400.1	chr1A	565353767	565356754	-	-	-	-	-	-	-	-	-
TraesCS1A03G0969800.1	TraesCS1A03G0969800.1	chr1A	565374066	565376066	-	-	-	-	-	-	-	-	-
TraesCS1A03G0969900.1	TraesCS1A03G0969900.1	chr1A	565377963	565378692	-	-	-	-	-	-	-	-	-
TraesCS1A03G0970000.1	TraesCS1A03G0970000.1	chr1A	565380266	565380547	-	-	-	-	-	-	-	-	-
TraesCS1A03G0970800.1	TraesCS1A03G0970800.1	chr1A	565465858	565468080	-	-	-	-	-	-	-	-	-
TraesCS1A03G0971300.1	TraesCS1A03G0971300.1	chr1A	565515584	565517445	-	-	-	-	-	-	-	-	-
TraesCS1A03G0971500.1	TraesCS1A03G0971500.1	chr1A	565604962	565607229	-	-	-	-	-	-	-	-	-
TraesCS1A03G0971600.1	TraesCS1A03G0971600.1	chr1A	565608939	565609835	-	-	-	-	-	-	-	-	-
TraesCS1A03G0971700.1	TraesCS1A03G0971700.1	chr1A	565795139	565799393	-	-	-	-	-	-	-	-	-
TraesCS1A03G0972200.1	TraesCS1A03G0972200.1	chr1A	565808871	565809979	-	-	-	-	-	-	-	-	-
TraesCS1A03G0972300.4	TraesCS1A03G0972300.4	chr1A	565877433	565882298	-	-	-	-	-	-	-	-	-
TraesCS1A03G0972400.1	TraesCS1A03G0972400.1	chr1A	565882606	565884354	-	-	-	-	-	-	-	-	-
TraesCS1A03G0972500.1	TraesCS1A03G0972500.1	chr1A	565884675	565886139	-	-	-	-	-	-	-	-	-
TraesCS1A03G0972600.1	TraesCS1A03G0972600.1	chr1A	565888240	565890054	-	-	-	-	-	-	-	-	-
TraesCS1A03G0972900.1	TraesCS1A03G0972900.1	chr1A	565921021	565921497	-	-	-	-	-	-	-	-	-
TraesCS1A03G0973100.1	TraesCS1A03G0973100.1	chr1A	565956078	565957474	-	-	-	-	-	-	-	-	-
TraesCS1A03G0973200.1	TraesCS1A03G0973200.1	chr1A	565962167	565964439	-	-	-	-	-	-	-	-	-
TraesCS1A03G0973300.1	TraesCS1A03G0973300.1	chr1A	565966167	565968483	-	-	-	-	-	-	-	-	-
TraesCS1A03G0973400.1	TraesCS1A03G0973400.1	chr1A	565971387	565973065	-	-	-	-	-	-	-	-	-
TraesCS1A03G0973700.1	TraesCS1A03G0973700.1	chr1A	565981772	565982374	-	-	-	-	-	-	-	-	-
TraesCS1A03G0973800.1	TraesCS1A03G0973800.1	chr1A	565988920	565996853	-	-	-	-	-	-	-	-	-
TraesCS1A03G0974000.1	TraesCS1A03G0974000.1	chr1A	566015502	566019934	-	-	-	-	-	-	-	-	-
TraesCS1A03G0974200.1	TraesCS1A03G0974200.1	chr1A	566235641	566236797	-	-	-	-	-	-	-	-	-
TraesCS1A03G0974400.3	TraesCS1A03G0974400.3	chr1A	566287991	566292186	-	-	-	-	-	-	-	-	-
TraesCS1A03G0974500.1	TraesCS1A03G0974500.1	chr1A	566295926	566298540	tr|M8BT65|M8BT65_AEGTA	tr|M8BT65|M8BT65_AEGTA 60S ribosomal protein L18a OS=Aegilops tauschii OX=37682 GN=F775_31595 PE=3 SV=1	100	100	178	178	179	1.18e-136	UP-Rcontrol_vs_Scontrol,UP-Rinfested_vs_Sinfested
TraesCS1A03G0974600.1	TraesCS1A03G0974600.1	chr1A	566312225	566314101	-	-	-	-	-	-	-	-	-
TraesCS1A03G0974700.1	TraesCS1A03G0974700.1	chr1A	566335438	566336119	-	-	-	-	-	-	-	-	-
TraesCS1A03G0975400.1	TraesCS1A03G0975400.1	chr1A	566455833	566456102	-	-	-	-	-	-	-	-	-
TraesCS1A03G0975700.1	TraesCS1A03G0975700.1	chr1A	566472549	566475438	-	-	-	-	-	-	-	-	-
TraesCS1A03G0975800.1	TraesCS1A03G0975800.1	chr1A	566496750	566506143	-	-	-	-	-	-	-	-	-
TraesCS1A03G0976000.1	TraesCS1A03G0976000.1	chr1A	566516049	566516243	-	-	-	-	-	-	-	-	-
TraesCS1A03G0977000.1	TraesCS1A03G0977000.1	chr1A	566588263	566591522	-	-	-	-	-	-	-	-	-
TraesCS1A03G0977100.1	TraesCS1A03G0977100.1	chr1A	566591624	566592795	-	-	-	-	-	-	-	-	-
TraesCS1A03G0977200.1	TraesCS1A03G0977200.1	chr1A	566592884	566593534	-	-	-	-	-	-	-	-	-
TraesCS1A03G0977700.1	TraesCS1A03G0977700.1	chr1A	566763201	566764343	-	-	-	-	-	-	-	-	-
TraesCS1A03G0977800.1	TraesCS1A03G0977800.1	chr1A	566768363	566770560	-	-	-	-	-	-	-	-	-
TraesCS1A03G0978000.1	TraesCS1A03G0978000.1	chr1A	566777395	566794462	-	-	-	-	-	-	-	-	-
TraesCS1A03G0978300.1	TraesCS1A03G0978300.1	chr1A	566807622	566810485	-	-	-	-	-	-	-	-	-
TraesCS1A03G0978600.1	TraesCS1A03G0978600.1	chr1A	566859802	566862066	-	-	-	-	-	-	-	-	-
TraesCS1A03G0978700.1	TraesCS1A03G0978700.1	chr1A	566944560	566948562	-	-	-	-	-	-	-	-	-
TraesCS1A03G0978800.1	TraesCS1A03G0978800.1	chr1A	566954681	566957485	-	-	-	-	-	-	-	-	-
TraesCS1A03G0979200.1	TraesCS1A03G0979200.1	chr1A	567205648	567206420	-	-	-	-	-	-	-	-	-
TraesCS1A03G0979300.1	TraesCS1A03G0979300.1	chr1A	567217607	567218100	-	-	-	-	-	-	-	-	-
TraesCS1A03G0979900.1	TraesCS1A03G0979900.1	chr1A	567281783	567282274	-	-	-	-	-	-	-	-	-
TraesCS1A03G0980800.1	TraesCS1A03G0980800.1	chr1A	567484931	567488271	-	-	-	-	-	-	-	-	-
TraesCS1A03G0981100.1	TraesCS1A03G0981100.1	chr1A	567610713	567613051	-	-	-	-	-	-	-	-	-
TraesCS1A03G0981200.1	TraesCS1A03G0981200.1	chr1A	567705791	567707763	-	-	-	-	-	-	-	-	-
TraesCS1A03G0982600.1	TraesCS1A03G0982600.1	chr1A	568067446	568067631	-	-	-	-	-	-	-	-	-
TraesCS1A03G0982700.1	TraesCS1A03G0982700.1	chr1A	568079671	568083502	-	-	-	-	-	-	-	-	-
TraesCS1A03G0983400.1	TraesCS1A03G0983400.1	chr1A	568175876	568181927	-	-	-	-	-	-	-	-	-
TraesCS1A03G0983500.1	TraesCS1A03G0983500.1	chr1A	568182987	568184825	-	-	-	-	-	-	-	-	-
TraesCS1A03G0983600.2	TraesCS1A03G0983600.2	chr1A	568185831	568194942	-	-	-	-	-	-	-	-	-
TraesCS1A03G0984400.1	TraesCS1A03G0984400.1	chr1A	569150407	569154096	-	-	-	-	-	-	-	-	-
TraesCS1A03G0985200.1	TraesCS1A03G0985200.1	chr1A	569472991	569474520	-	-	-	-	-	-	-	-	-
TraesCS1A03G0985300.1	TraesCS1A03G0985300.1	chr1A	569478395	569479748	-	-	-	-	-	-	-	-	-
TraesCS1A03G0985400.1	TraesCS1A03G0985400.1	chr1A	569482119	569483769	-	-	-	-	-	-	-	-	-
TraesCS1A03G0985700.1	TraesCS1A03G0985700.1	chr1A	569564802	569568164	-	-	-	-	-	-	-	-	-
TraesCS1A03G0986200.1	TraesCS1A03G0986200.1	chr1A	569658447	569660622	-	-	-	-	-	-	-	-	-
TraesCS1A03G0986300.2	TraesCS1A03G0986300.2	chr1A	569661049	569664484	-	-	-	-	-	-	-	-	-
TraesCS1A03G0986400.1	TraesCS1A03G0986400.1	chr1A	569665660	569669263	-	-	-	-	-	-	-	-	-
TraesCS1A03G0986500.1	TraesCS1A03G0986500.1	chr1A	569673108	569673764	-	-	-	-	-	-	-	-	-
TraesCS1A03G0986800.1	TraesCS1A03G0986800.1	chr1A	569678334	569682469	-	-	-	-	-	-	-	-	-
TraesCS1A03G0986900.1	TraesCS1A03G0986900.1	chr1A	569744636	569745436	-	-	-	-	-	-	-	-	-
TraesCS1A03G0987600.1	TraesCS1A03G0987600.1	chr1A	569778668	569783724	-	-	-	-	-	-	-	-	-
TraesCS1A03G0987800.1	TraesCS1A03G0987800.1	chr1A	569814654	569820773	-	-	-	-	-	-	-	-	-
TraesCS1A03G0987900.1	TraesCS1A03G0987900.1	chr1A	569859122	569864586	-	-	-	-	-	-	-	-	-
TraesCS1A03G0988000.1	TraesCS1A03G0988000.1	chr1A	569866659	569867457	-	-	-	-	-	-	-	-	-
TraesCS1A03G0988100.1	TraesCS1A03G0988100.1	chr1A	569868591	569869593	-	-	-	-	-	-	-	-	-
TraesCS1A03G0988300.1	TraesCS1A03G0988300.1	chr1A	570496206	570505188	-	-	-	-	-	-	-	-	-
TraesCS1A03G0989300.1	TraesCS1A03G0989300.1	chr1A	570821511	570822610	-	-	-	-	-	-	-	-	-
TraesCS1A03G0989800.1	TraesCS1A03G0989800.1	chr1A	571157589	571169248	-	-	-	-	-	-	-	-	-
TraesCS1A03G0989900.1	TraesCS1A03G0989900.1	chr1A	571176849	571178802	-	-	-	-	-	-	-	-	-
TraesCS1A03G0990000.1	TraesCS1A03G0990000.1	chr1A	571197824	571203656	-	-	-	-	-	-	-	-	-
TraesCS1A03G0990100.1	TraesCS1A03G0990100.1	chr1A	571214768	571218084	-	-	-	-	-	-	-	-	-
TraesCS1A03G0990700.1	TraesCS1A03G0990700.1	chr1A	571578584	571583395	-	-	-	-	-	-	-	-	-
TraesCS1A03G0990900.1	TraesCS1A03G0990900.1	chr1A	571592142	571593215	-	-	-	-	-	-	-	-	-
TraesCS1A03G0991100.1	TraesCS1A03G0991100.1	chr1A	571733163	571734450	-	-	-	-	-	-	-	-	-
TraesCS1A03G0991200.1	TraesCS1A03G0991200.1	chr1A	571794698	571794964	-	-	-	-	-	-	-	-	-
TraesCS1A03G0991400.1	TraesCS1A03G0991400.1	chr1A	571849382	571849684	-	-	-	-	-	-	-	-	-
TraesCS1A03G0991500.1	TraesCS1A03G0991500.1	chr1A	571854537	571854803	-	-	-	-	-	-	-	-	-
TraesCS1A03G0991600.1	TraesCS1A03G0991600.1	chr1A	571859081	571859347	-	-	-	-	-	-	-	-	-
TraesCS1A03G0991800.1	TraesCS1A03G0991800.1	chr1A	571864185	571864427	-	-	-	-	-	-	-	-	-
TraesCS1A03G0991900.1	TraesCS1A03G0991900.1	chr1A	571865375	571866930	-	-	-	-	-	-	-	-	-
TraesCS1A03G0992000.1	TraesCS1A03G0992000.1	chr1A	571878307	571882632	-	-	-	-	-	-	-	-	-
TraesCS1A03G0992500.1	TraesCS1A03G0992500.1	chr1A	571924143	571925538	-	-	-	-	-	-	-	-	-
TraesCS1A03G0993300.1	TraesCS1A03G0993300.1	chr1A	572008415	572012679	-	-	-	-	-	-	-	-	-
TraesCS1A03G0993600.1	TraesCS1A03G0993600.1	chr1A	572107785	572110116	-	-	-	-	-	-	-	-	-
TraesCS1A03G0993700.1	TraesCS1A03G0993700.1	chr1A	572159862	572161655	-	-	-	-	-	-	-	-	-
TraesCS1A03G0994000.1	TraesCS1A03G0994000.1	chr1A	572179608	572181111	-	-	-	-	-	-	-	-	-
TraesCS1A03G0994200.1	TraesCS1A03G0994200.1	chr1A	572190934	572193921	-	-	-	-	-	-	-	-	-
TraesCS1A03G0994300.1	TraesCS1A03G0994300.1	chr1A	572251778	572253568	-	-	-	-	-	-	-	-	-
TraesCS1A03G0994500.1	TraesCS1A03G0994500.1	chr1A	572647952	572648305	-	-	-	-	-	-	-	-	-
TraesCS1A03G0994600.1	TraesCS1A03G0994600.1	chr1A	572648867	572649765	-	-	-	-	-	-	-	-	-
TraesCS1A03G0994700.1	TraesCS1A03G0994700.1	chr1A	572654427	572655563	-	-	-	-	-	-	-	-	-
TraesCS1A03G0994900.1	TraesCS1A03G0994900.1	chr1A	572770363	572772084	-	-	-	-	-	-	-	-	-
TraesCS1A03G0995100.1	TraesCS1A03G0995100.1	chr1A	572863485	572864731	-	-	-	-	-	-	-	-	-
TraesCS1A03G0995200.1	TraesCS1A03G0995200.1	chr1A	572884832	572885931	-	-	-	-	-	-	-	-	-
TraesCS1A03G0995500.2	TraesCS1A03G0995500.2	chr1A	572958292	572960839	-	-	-	-	-	-	-	-	-
TraesCS1A03G0995700.1	TraesCS1A03G0995700.1	chr1A	572973981	572977129	-	-	-	-	-	-	-	-	-
TraesCS1A03G0996200.1	TraesCS1A03G0996200.1	chr1A	573188159	573188699	-	-	-	-	-	-	-	-	-
TraesCS1A03G0996600.1	TraesCS1A03G0996600.1	chr1A	573271105	573271479	-	-	-	-	-	-	-	-	-
TraesCS1A03G0997400.1	TraesCS1A03G0997400.1	chr1A	573517598	573517972	-	-	-	-	-	-	-	-	-
TraesCS1A03G0997800.1	TraesCS1A03G0997800.1	chr1A	573554907	573559339	-	-	-	-	-	-	-	-	-
TraesCS1A03G0998200.1	TraesCS1A03G0998200.1	chr1A	573966343	573975284	-	-	-	-	-	-	-	-	-
TraesCS1A03G0998400.4	TraesCS1A03G0998400.4	chr1A	573976949	573980554	-	-	-	-	-	-	-	-	-
TraesCS1A03G0998500.1	TraesCS1A03G0998500.1	chr1A	573988251	573990333	-	-	-	-	-	-	-	-	-
TraesCS1A03G0998600.1	TraesCS1A03G0998600.1	chr1A	573993990	573995894	-	-	-	-	-	-	-	-	-
TraesCS1A03G0998700.1	TraesCS1A03G0998700.1	chr1A	574059935	574061167	-	-	-	-	-	-	-	-	-
TraesCS1A03G0998900.1	TraesCS1A03G0998900.1	chr1A	574082329	574082850	-	-	-	-	-	-	-	-	-
TraesCS1A03G0999000.1	TraesCS1A03G0999000.1	chr1A	574088911	574089908	-	-	-	-	-	-	-	-	-
TraesCS1A03G0999100.1	TraesCS1A03G0999100.1	chr1A	574098700	574099589	-	-	-	-	-	-	-	-	-
TraesCS1A03G0999300.1	TraesCS1A03G0999300.1	chr1A	574111362	574114038	-	-	-	-	-	-	-	-	-
TraesCS1A03G1000000.1	TraesCS1A03G1000000.1	chr1A	574253245	574254922	-	-	-	-	-	-	-	-	-
TraesCS1A03G1000100.1	TraesCS1A03G1000100.1	chr1A	574256936	574258762	-	-	-	-	-	-	-	-	-
TraesCS1A03G1000300.1	TraesCS1A03G1000300.1	chr1A	574276632	574279782	-	-	-	-	-	-	-	-	-
TraesCS1A03G1000400.1	TraesCS1A03G1000400.1	chr1A	574280136	574284392	-	-	-	-	-	-	-	-	-
TraesCS1A03G1000900.1	TraesCS1A03G1000900.1	chr1A	574633876	574637141	-	-	-	-	-	-	-	-	-
TraesCS1A03G1001000.1	TraesCS1A03G1001000.1	chr1A	574683073	574685194	-	-	-	-	-	-	-	-	-
TraesCS1A03G1001200.1	TraesCS1A03G1001200.1	chr1A	574687001	574689301	-	-	-	-	-	-	-	-	-
TraesCS1A03G1001400.1	TraesCS1A03G1001400.1	chr1A	574704895	574705782	-	-	-	-	-	-	-	-	-
TraesCS1A03G1001500.1	TraesCS1A03G1001500.1	chr1A	574707432	574708274	-	-	-	-	-	-	-	-	-
TraesCS1A03G1002200.1	TraesCS1A03G1002200.1	chr1A	574997713	574998738	-	-	-	-	-	-	-	-	-
TraesCS1A03G1002300.1	TraesCS1A03G1002300.1	chr1A	575046607	575058345	-	-	-	-	-	-	-	-	-
TraesCS1A03G1002400.1	TraesCS1A03G1002400.1	chr1A	575058339	575059905	-	-	-	-	-	-	-	-	-
TraesCS1A03G1002600.1	TraesCS1A03G1002600.1	chr1A	575121296	575125051	-	-	-	-	-	-	-	-	-
TraesCS1A03G1003200.1	TraesCS1A03G1003200.1	chr1A	575349696	575350347	-	-	-	-	-	-	-	-	-
TraesCS1A03G1003300.1	TraesCS1A03G1003300.1	chr1A	575352963	575354227	-	-	-	-	-	-	-	-	-
TraesCS1A03G1003700.1	TraesCS1A03G1003700.1	chr1A	575427910	575429445	-	-	-	-	-	-	-	-	-
TraesCS1A03G1003800.1	TraesCS1A03G1003800.1	chr1A	575454539	575455030	-	-	-	-	-	-	-	-	-
TraesCS1A03G1003900.1	TraesCS1A03G1003900.1	chr1A	575500464	575501702	-	-	-	-	-	-	-	-	-
TraesCS1A03G1004000.1	TraesCS1A03G1004000.1	chr1A	575519438	575520139	-	-	-	-	-	-	-	-	-
TraesCS1A03G1004100.1	TraesCS1A03G1004100.1	chr1A	575562688	575563431	-	-	-	-	-	-	-	-	-
TraesCS1A03G1004200.2	TraesCS1A03G1004200.2	chr1A	575563900	575565536	-	-	-	-	-	-	-	-	-
TraesCS1A03G1004600.1	TraesCS1A03G1004600.1	chr1A	575656505	575656702	-	-	-	-	-	-	-	-	-
TraesCS1A03G1004700.1	TraesCS1A03G1004700.1	chr1A	575668359	575670456	-	-	-	-	-	-	-	-	-
TraesCS1A03G1005000.1	TraesCS1A03G1005000.1	chr1A	575759100	575761546	-	-	-	-	-	-	-	-	-
TraesCS1A03G1005500.2	TraesCS1A03G1005500.2	chr1A	575791793	575795047	-	-	-	-	-	-	-	-	-
TraesCS1A03G1005700.2	TraesCS1A03G1005700.2	chr1A	575978070	575984258	-	-	-	-	-	-	-	-	-
TraesCS1A03G1006100.1	TraesCS1A03G1006100.1	chr1A	576104729	576106997	-	-	-	-	-	-	-	-	-
TraesCS1A03G1006200.1	TraesCS1A03G1006200.1	chr1A	576108180	576108422	-	-	-	-	-	-	-	-	-
TraesCS1A03G1006500.1	TraesCS1A03G1006500.1	chr1A	576120378	576124181	-	-	-	-	-	-	-	-	-
TraesCS1A03G1006600.1	TraesCS1A03G1006600.1	chr1A	576129541	576131177	-	-	-	-	-	-	-	-	-
TraesCS1A03G1006700.1	TraesCS1A03G1006700.1	chr1A	576339523	576343812	-	-	-	-	-	-	-	-	-
TraesCS1A03G1006800.1	TraesCS1A03G1006800.1	chr1A	576343573	576346585	-	-	-	-	-	-	-	-	-
TraesCS1A03G1007100.1	TraesCS1A03G1007100.1	chr1A	576443280	576444865	-	-	-	-	-	-	-	-	-
TraesCS1A03G1007700.1	TraesCS1A03G1007700.1	chr1A	576626513	576629142	-	-	-	-	-	-	-	-	-
TraesCS1A03G1007800.1	TraesCS1A03G1007800.1	chr1A	576646736	576651800	-	-	-	-	-	-	-	-	-
TraesCS1A03G1007900.1	TraesCS1A03G1007900.1	chr1A	576649111	576649547	-	-	-	-	-	-	-	-	-
TraesCS1A03G1008200.1	TraesCS1A03G1008200.1	chr1A	576658609	576659415	-	-	-	-	-	-	-	-	-
TraesCS1A03G1008300.1	TraesCS1A03G1008300.1	chr1A	576796062	576799521	-	-	-	-	-	-	-	-	-
TraesCS1A03G1008400.2	TraesCS1A03G1008400.2	chr1A	576826368	576831124	-	-	-	-	-	-	-	-	-
TraesCS1A03G1008600.1	TraesCS1A03G1008600.1	chr1A	576834209	576836696	-	-	-	-	-	-	-	-	-
TraesCS1A03G1008900.1	TraesCS1A03G1008900.1	chr1A	576948497	576985081	-	-	-	-	-	-	-	-	-
TraesCS1A03G1009100.1	TraesCS1A03G1009100.1	chr1A	576972166	576973309	-	-	-	-	-	-	-	-	-
TraesCS1A03G1009400.1	TraesCS1A03G1009400.1	chr1A	576996437	576999788	-	-	-	-	-	-	-	-	-
TraesCS1A03G1009900.1	TraesCS1A03G1009900.1	chr1A	577008450	577010012	-	-	-	-	-	-	-	-	-
TraesCS1A03G1010200.1	TraesCS1A03G1010200.1	chr1A	577080534	577081004	-	-	-	-	-	-	-	-	-
TraesCS1A03G1010300.1	TraesCS1A03G1010300.1	chr1A	577085148	577089662	-	-	-	-	-	-	-	-	-
TraesCS1A03G1010500.1	TraesCS1A03G1010500.1	chr1A	577093676	577099913	-	-	-	-	-	-	-	-	-
TraesCS1A03G1011200.1	TraesCS1A03G1011200.1	chr1A	577207211	577208659	-	-	-	-	-	-	-	-	-
TraesCS1A03G1011400.1	TraesCS1A03G1011400.1	chr1A	577269200	577272898	-	-	-	-	-	-	-	-	-
TraesCS1A03G1011500.1	TraesCS1A03G1011500.1	chr1A	577402948	577403636	-	-	-	-	-	-	-	-	-
TraesCS1A03G1011600.1	TraesCS1A03G1011600.1	chr1A	577457443	577457916	-	-	-	-	-	-	-	-	-
TraesCS1A03G1011700.1	TraesCS1A03G1011700.1	chr1A	577460530	577461564	-	-	-	-	-	-	-	-	-
TraesCS1A03G1012100.1	TraesCS1A03G1012100.1	chr1A	577583358	577584699	-	-	-	-	-	-	-	-	-
TraesCS1A03G1012400.1	TraesCS1A03G1012400.1	chr1A	577686821	577688091	-	-	-	-	-	-	-	-	-
TraesCS1A03G1012500.1	TraesCS1A03G1012500.1	chr1A	577691802	577693541	-	-	-	-	-	-	-	-	-
TraesCS1A03G1012700.1	TraesCS1A03G1012700.1	chr1A	577696553	577697438	-	-	-	-	-	-	-	-	-
TraesCS1A03G1012800.1	TraesCS1A03G1012800.1	chr1A	577710125	577710628	-	-	-	-	-	-	-	-	-
TraesCS1A03G1012900.1	TraesCS1A03G1012900.1	chr1A	577714005	577715306	-	-	-	-	-	-	-	-	-
TraesCS1A03G1013400.1	TraesCS1A03G1013400.1	chr1A	578017676	578018485	-	-	-	-	-	-	-	-	-
TraesCS1A03G1013900.1	TraesCS1A03G1013900.1	chr1A	578097600	578098103	-	-	-	-	-	-	-	-	-
TraesCS1A03G1014100.2	TraesCS1A03G1014100.2	chr1A	578102031	578107192	-	-	-	-	-	-	-	-	-
TraesCS1A03G1014400.1	TraesCS1A03G1014400.1	chr1A	578117902	578123135	-	-	-	-	-	-	-	-	-

## Sheet: Hordeum_1H
*For Hordeum vulgare homologous 1A-QTL proteins a minimum threshold of 90% similarity for iTRAQ barley proteins and 80% for iTRAQ wheat proteins were set
Query protein	Query gene	Chromosome	Start	End	iTRAQ protein hit	iTRAQ protein description	% identity	% similarity	Alignment length	iTRAQ hit length	Query protein length	E-value	Found in iTRAQ samples
HORVU1Hr1G078370.2	HORVU1Hr1G078370.2	chr1H	520099417	520103471	-	-	-	-	-	-	-	-	-
HORVU1Hr1G078380.1	HORVU1Hr1G078380.1	chr1H	520109884	520111240	-	-	-	-	-	-	-	-	-
HORVU1Hr1G078390.2	HORVU1Hr1G078390.2	chr1H	520118967	520122133	-	-	-	-	-	-	-	-	-
HORVU1Hr1G078400.1	HORVU1Hr1G078400.1	chr1H	520123900	520125495	-	-	-	-	-	-	-	-	-
HORVU1Hr1G078410.3	HORVU1Hr1G078410.3	chr1H	520201953	520206424	-	-	-	-	-	-	-	-	-
HORVU1Hr1G078420.1	HORVU1Hr1G078420.1	chr1H	520206871	520207546	-	-	-	-	-	-	-	-	-
HORVU1Hr1G078430.1	HORVU1Hr1G078430.1	chr1H	520207588	520207879	-	-	-	-	-	-	-	-	-
HORVU1Hr1G078450.24	HORVU1Hr1G078450.24	chr1H	520346151	520351834	-	-	-	-	-	-	-	-	-
HORVU1Hr1G078460.1	HORVU1Hr1G078460.1	chr1H	520368784	520369975	-	-	-	-	-	-	-	-	-
HORVU1Hr1G078480.6	HORVU1Hr1G078480.6	chr1H	520484686	520489235	tr|M8APF3|M8APF3_AEGTA	tr|M8APF3|M8APF3_AEGTA Histone H2B OS=Aegilops tauschii OX=37682 GN=F775_28688 PE=3 SV=1	97.333	98	150	226	180	9.99e-101	UP-Rcontrol_vs_Scontrol,UP-Sinfested_vs_Scontrol
HORVU1Hr1G078490.1	HORVU1Hr1G078490.1	chr1H	520484686	520490454	-	-	-	-	-	-	-	-	-
HORVU1Hr1G078500.1	HORVU1Hr1G078500.1	chr1H	520489408	520491407	-	-	-	-	-	-	-	-	-
HORVU1Hr1G078510.1	HORVU1Hr1G078510.1	chr1H	520495037	520495596	-	-	-	-	-	-	-	-	-
HORVU1Hr1G078530.3	HORVU1Hr1G078530.3	chr1H	520640507	520648197	tr|M8APF3|M8APF3_AEGTA	tr|M8APF3|M8APF3_AEGTA Histone H2B OS=Aegilops tauschii OX=37682 GN=F775_28688 PE=3 SV=1	97.333	98	150	226	180	8.66e-101	UP-Rcontrol_vs_Scontrol,UP-Sinfested_vs_Scontrol
HORVU1Hr1G078650.1	HORVU1Hr1G078650.1	chr1H	520753710	520755637	-	-	-	-	-	-	-	-	-
HORVU1Hr1G078680.1	HORVU1Hr1G078680.1	chr1H	520801644	520802894	-	-	-	-	-	-	-	-	-
HORVU1Hr1G078690.10	HORVU1Hr1G078690.10	chr1H	520818650	520822495	-	-	-	-	-	-	-	-	-
HORVU1Hr1G078700.1	HORVU1Hr1G078700.1	chr1H	520820498	520822499	-	-	-	-	-	-	-	-	-
HORVU1Hr1G078710.3	HORVU1Hr1G078710.3	chr1H	520936917	520940396	-	-	-	-	-	-	-	-	-
HORVU1Hr1G078720.4	HORVU1Hr1G078720.4	chr1H	520961017	520963376	-	-	-	-	-	-	-	-	-
HORVU1Hr1G078730.1	HORVU1Hr1G078730.1	chr1H	520981169	520981582	-	-	-	-	-	-	-	-	-
HORVU1Hr1G078740.1	HORVU1Hr1G078740.1	chr1H	521025072	521026592	-	-	-	-	-	-	-	-	-
HORVU1Hr1G078750.1	HORVU1Hr1G078750.1	chr1H	521110044	521111526	-	-	-	-	-	-	-	-	-
HORVU1Hr1G078760.1	HORVU1Hr1G078760.1	chr1H	521116540	521118868	-	-	-	-	-	-	-	-	-
HORVU1Hr1G078770.1	HORVU1Hr1G078770.1	chr1H	521164009	521164314	-	-	-	-	-	-	-	-	-
HORVU1Hr1G078790.1	HORVU1Hr1G078790.1	chr1H	521172895	521174903	-	-	-	-	-	-	-	-	-
HORVU1Hr1G078800.1	HORVU1Hr1G078800.1	chr1H	521219866	521220162	-	-	-	-	-	-	-	-	-
HORVU1Hr1G078830.1	HORVU1Hr1G078830.1	chr1H	521225274	521225687	-	-	-	-	-	-	-	-	-
HORVU1Hr1G078860.3	HORVU1Hr1G078860.3	chr1H	521267233	521268789	-	-	-	-	-	-	-	-	-
HORVU1Hr1G078870.1	HORVU1Hr1G078870.1	chr1H	521271209	521271499	-	-	-	-	-	-	-	-	-
HORVU1Hr1G078880.9	HORVU1Hr1G078880.9	chr1H	521283938	521292814	-	-	-	-	-	-	-	-	-
HORVU1Hr1G078890.1	HORVU1Hr1G078890.1	chr1H	521293226	521299732	-	-	-	-	-	-	-	-	-
HORVU1Hr1G078910.5	HORVU1Hr1G078910.5	chr1H	521565849	521569938	-	-	-	-	-	-	-	-	-
HORVU1Hr1G078930.1	HORVU1Hr1G078930.1	chr1H	521581102	521583146	-	-	-	-	-	-	-	-	-
HORVU1Hr1G078940.1	HORVU1Hr1G078940.1	chr1H	521766435	521769082	-	-	-	-	-	-	-	-	-
HORVU1Hr1G078950.1	HORVU1Hr1G078950.1	chr1H	521766496	521767202	-	-	-	-	-	-	-	-	-
HORVU1Hr1G079010.1	HORVU1Hr1G079010.1	chr1H	522134246	522134453	-	-	-	-	-	-	-	-	-
HORVU1Hr1G079030.2	HORVU1Hr1G079030.2	chr1H	522193460	522195555	-	-	-	-	-	-	-	-	-
HORVU1Hr1G079040.4	HORVU1Hr1G079040.4	chr1H	522198401	522199814	-	-	-	-	-	-	-	-	-
HORVU1Hr1G079060.1	HORVU1Hr1G079060.1	chr1H	522260258	522261172	-	-	-	-	-	-	-	-	-
HORVU1Hr1G079050.3	HORVU1Hr1G079050.3	chr1H	522261774	522266518	-	-	-	-	-	-	-	-	-
HORVU1Hr1G079070.1	HORVU1Hr1G079070.1	chr1H	522355835	522360081	-	-	-	-	-	-	-	-	-
HORVU1Hr1G079080.10	HORVU1Hr1G079080.10	chr1H	522360978	522369779	-	-	-	-	-	-	-	-	-
HORVU1Hr1G079100.1	HORVU1Hr1G079100.1	chr1H	522405217	522405981	-	-	-	-	-	-	-	-	-
HORVU1Hr1G079110.1	HORVU1Hr1G079110.1	chr1H	522432678	522433478	-	-	-	-	-	-	-	-	-
HORVU1Hr1G079130.2	HORVU1Hr1G079130.2	chr1H	522435389	522438471	-	-	-	-	-	-	-	-	-
HORVU1Hr1G079140.6	HORVU1Hr1G079140.6	chr1H	522447715	522449964	-	-	-	-	-	-	-	-	-
HORVU1Hr1G079150.1	HORVU1Hr1G079150.1	chr1H	522460750	522466433	-	-	-	-	-	-	-	-	-
HORVU1Hr1G079170.10	HORVU1Hr1G079170.10	chr1H	522474376	522486314	-	-	-	-	-	-	-	-	-
HORVU1Hr1G079200.1	HORVU1Hr1G079200.1	chr1H	522486714	522492797	-	-	-	-	-	-	-	-	-
HORVU1Hr1G079210.1	HORVU1Hr1G079210.1	chr1H	522495889	522497697	-	-	-	-	-	-	-	-	-
HORVU1Hr1G079310.16	HORVU1Hr1G079310.16	chr1H	522707649	522710510	-	-	-	-	-	-	-	-	-
HORVU1Hr1G079360.1	HORVU1Hr1G079360.1	chr1H	522823378	522824893	-	-	-	-	-	-	-	-	-
HORVU1Hr1G079370.1	HORVU1Hr1G079370.1	chr1H	522834724	522837858	tr|W5DEJ5|W5DEJ5_WHEAT	tr|W5DEJ5|W5DEJ5_WHEAT Ribosomal_L28e domain-containing protein OS=Triticum aestivum OX=4565 GN=TRAES_3BF074400050CFD_c1 PE=3 SV=1	84.615	90.91	143	143	147	3.92e-89	DOWN-Rcontrol_vs_Scontrol,DOWN-Rinfested_vs_Sinfested
HORVU1Hr1G079380.3	HORVU1Hr1G079380.3	chr1H	522838188	522847799	-	-	-	-	-	-	-	-	-
HORVU1Hr1G079410.5	HORVU1Hr1G079410.5	chr1H	522953684	522959281	-	-	-	-	-	-	-	-	-
HORVU1Hr1G079420.2	HORVU1Hr1G079420.2	chr1H	523028806	523031573	-	-	-	-	-	-	-	-	-
HORVU1Hr1G079430.1	HORVU1Hr1G079430.1	chr1H	523079483	523083676	-	-	-	-	-	-	-	-	-
HORVU1Hr1G079440.1	HORVU1Hr1G079440.1	chr1H	523084002	523085101	-	-	-	-	-	-	-	-	-
HORVU1Hr1G079450.1	HORVU1Hr1G079450.1	chr1H	523090737	523092860	-	-	-	-	-	-	-	-	-
HORVU1Hr1G079510.2	HORVU1Hr1G079510.2	chr1H	523230266	523234072	-	-	-	-	-	-	-	-	-
HORVU1Hr1G079570.13	HORVU1Hr1G079570.13	chr1H	523370262	523372156	-	-	-	-	-	-	-	-	-
HORVU1Hr1G079590.11	HORVU1Hr1G079590.11	chr1H	523375468	523378228	-	-	-	-	-	-	-	-	-
HORVU1Hr1G079610.2	HORVU1Hr1G079610.2	chr1H	523387975	523390295	-	-	-	-	-	-	-	-	-
HORVU1Hr1G079630.1	HORVU1Hr1G079630.1	chr1H	523391684	523392261	-	-	-	-	-	-	-	-	-
HORVU1Hr1G079640.1	HORVU1Hr1G079640.1	chr1H	523418122	523418396	-	-	-	-	-	-	-	-	-
HORVU1Hr1G079650.2	HORVU1Hr1G079650.2	chr1H	523427810	523428871	-	-	-	-	-	-	-	-	-
HORVU1Hr1G079680.1	HORVU1Hr1G079680.1	chr1H	523579671	523586100	-	-	-	-	-	-	-	-	-
HORVU1Hr1G079840.1	HORVU1Hr1G079840.1	chr1H	523947879	523948202	-	-	-	-	-	-	-	-	-
HORVU1Hr1G079860.1	HORVU1Hr1G079860.1	chr1H	523952808	523956433	-	-	-	-	-	-	-	-	-
HORVU1Hr1G079890.2	HORVU1Hr1G079890.2	chr1H	523958410	523965178	-	-	-	-	-	-	-	-	-
HORVU1Hr1G079900.1	HORVU1Hr1G079900.1	chr1H	523965039	523969617	-	-	-	-	-	-	-	-	-
HORVU1Hr1G079910.1	HORVU1Hr1G079910.1	chr1H	523971479	523976840	tr|M7ZLN1|M7ZLN1_TRIUA	tr|M7ZLN1|M7ZLN1_TRIUA Chaperonin CPN60-2, mitochondrial OS=Triticum urartu OX=4572 GN=TRIUR3_10290 PE=3 SV=1	69.653	84.83	547	640	581	0	DOWN-Rcontrol_vs_Scontrol,DOWN-Rinfested_vs_Sinfested
HORVU1Hr1G079920.1	HORVU1Hr1G079920.1	chr1H	523986635	523990727	-	-	-	-	-	-	-	-	-
HORVU1Hr1G079930.5	HORVU1Hr1G079930.5	chr1H	524009355	524015511	-	-	-	-	-	-	-	-	-
HORVU1Hr1G079940.2	HORVU1Hr1G079940.2	chr1H	524164619	524166874	-	-	-	-	-	-	-	-	-
HORVU1Hr1G079960.1	HORVU1Hr1G079960.1	chr1H	524188555	524191298	-	-	-	-	-	-	-	-	-
HORVU1Hr1G079970.1	HORVU1Hr1G079970.1	chr1H	524188593	524189795	-	-	-	-	-	-	-	-	-
HORVU1Hr1G079980.3	HORVU1Hr1G079980.3	chr1H	524197275	524199819	-	-	-	-	-	-	-	-	-
HORVU1Hr1G080000.3	HORVU1Hr1G080000.3	chr1H	524300228	524300793	-	-	-	-	-	-	-	-	-
HORVU1Hr1G080040.1	HORVU1Hr1G080040.1	chr1H	524411024	524415083	-	-	-	-	-	-	-	-	-
HORVU1Hr1G080060.11	HORVU1Hr1G080060.11	chr1H	524416247	524419507	-	-	-	-	-	-	-	-	-
HORVU1Hr1G080070.1	HORVU1Hr1G080070.1	chr1H	524503284	524509889	-	-	-	-	-	-	-	-	-
HORVU1Hr1G080080.1	HORVU1Hr1G080080.1	chr1H	524549551	524552380	-	-	-	-	-	-	-	-	-
HORVU1Hr1G080090.9	HORVU1Hr1G080090.9	chr1H	524560698	524569396	-	-	-	-	-	-	-	-	-
HORVU1Hr1G080120.1	HORVU1Hr1G080120.1	chr1H	524583044	524584697	-	-	-	-	-	-	-	-	-
HORVU1Hr1G080150.1	HORVU1Hr1G080150.1	chr1H	524589122	524589906	-	-	-	-	-	-	-	-	-
HORVU1Hr1G080160.1	HORVU1Hr1G080160.1	chr1H	524601560	524604545	-	-	-	-	-	-	-	-	-
HORVU1Hr1G080180.3	HORVU1Hr1G080180.3	chr1H	524627721	524630995	-	-	-	-	-	-	-	-	-
HORVU1Hr1G080200.2	HORVU1Hr1G080200.2	chr1H	524654465	524655343	-	-	-	-	-	-	-	-	-
HORVU1Hr1G080190.3	HORVU1Hr1G080190.3	chr1H	524656347	524657089	-	-	-	-	-	-	-	-	-
HORVU1Hr1G080240.9	HORVU1Hr1G080240.9	chr1H	524705377	524729531	-	-	-	-	-	-	-	-	-
HORVU1Hr1G080250.1	HORVU1Hr1G080250.1	chr1H	524709506	524709703	-	-	-	-	-	-	-	-	-
HORVU1Hr1G080290.6	HORVU1Hr1G080290.6	chr1H	524727339	524729937	-	-	-	-	-	-	-	-	-
HORVU1Hr1G080300.1	HORVU1Hr1G080300.1	chr1H	524845795	524847193	-	-	-	-	-	-	-	-	-
HORVU1Hr1G080310.1	HORVU1Hr1G080310.1	chr1H	524922812	524924842	-	-	-	-	-	-	-	-	-
HORVU1Hr1G080320.1	HORVU1Hr1G080320.1	chr1H	525014151	525021376	-	-	-	-	-	-	-	-	-
HORVU1Hr1G080330.4	HORVU1Hr1G080330.4	chr1H	525024223	525026148	tr|A0A1D5SB94|A0A1D5SB94_WHEAT	tr|A0A1D5SB94|A0A1D5SB94_WHEAT Uncharacterized protein OS=Triticum aestivum OX=4565 PE=4 SV=1	73.373	84.62	169	206	215	4.84e-93	DOWN-Rcontrol_vs_Scontrol,DOWN-Rinfested_vs_Sinfested
HORVU1Hr1G080340.1	HORVU1Hr1G080340.1	chr1H	525031629	525032683	-	-	-	-	-	-	-	-	-
HORVU1Hr1G080350.3	HORVU1Hr1G080350.3	chr1H	525093748	525095289	-	-	-	-	-	-	-	-	-
HORVU1Hr1G080360.4	HORVU1Hr1G080360.4	chr1H	525276227	525279437	-	-	-	-	-	-	-	-	-
HORVU1Hr1G080370.2	HORVU1Hr1G080370.2	chr1H	525281648	525284902	-	-	-	-	-	-	-	-	-
HORVU1Hr1G080380.1	HORVU1Hr1G080380.1	chr1H	525298314	525300907	-	-	-	-	-	-	-	-	-
HORVU1Hr1G080410.11	HORVU1Hr1G080410.11	chr1H	525399497	525405190	-	-	-	-	-	-	-	-	-
HORVU1Hr1G080440.1	HORVU1Hr1G080440.1	chr1H	525406919	525407818	-	-	-	-	-	-	-	-	-
HORVU1Hr1G080460.7	HORVU1Hr1G080460.7	chr1H	525409506	525413982	-	-	-	-	-	-	-	-	-
HORVU1Hr1G080470.5	HORVU1Hr1G080470.5	chr1H	525423962	525442331	-	-	-	-	-	-	-	-	-
HORVU1Hr1G080480.1	HORVU1Hr1G080480.1	chr1H	525476773	525480502	-	-	-	-	-	-	-	-	-
HORVU1Hr1G080500.1	HORVU1Hr1G080500.1	chr1H	525535841	525537513	-	-	-	-	-	-	-	-	-
HORVU1Hr1G080510.1	HORVU1Hr1G080510.1	chr1H	525562530	525565843	-	-	-	-	-	-	-	-	-
HORVU1Hr1G080520.2	HORVU1Hr1G080520.2	chr1H	525567333	525571204	-	-	-	-	-	-	-	-	-
HORVU1Hr1G080540.1	HORVU1Hr1G080540.1	chr1H	525611999	525613437	-	-	-	-	-	-	-	-	-
HORVU1Hr1G080600.1	HORVU1Hr1G080600.1	chr1H	525702417	525728248	-	-	-	-	-	-	-	-	-
HORVU1Hr1G080610.1	HORVU1Hr1G080610.1	chr1H	525714086	525715030	-	-	-	-	-	-	-	-	-
HORVU1Hr1G080630.1	HORVU1Hr1G080630.1	chr1H	525768201	525769392	-	-	-	-	-	-	-	-	-
HORVU1Hr1G080640.1	HORVU1Hr1G080640.1	chr1H	525926235	525929306	-	-	-	-	-	-	-	-	-
HORVU1Hr1G080660.1	HORVU1Hr1G080660.1	chr1H	525960464	525961787	-	-	-	-	-	-	-	-	-
HORVU1Hr1G080680.1	HORVU1Hr1G080680.1	chr1H	526057968	526060002	-	-	-	-	-	-	-	-	-
HORVU1Hr1G080700.8	HORVU1Hr1G080700.8	chr1H	526115544	526120605	-	-	-	-	-	-	-	-	-
HORVU1Hr1G080720.4	HORVU1Hr1G080720.4	chr1H	526121615	526125155	-	-	-	-	-	-	-	-	-
HORVU1Hr1G080740.1	HORVU1Hr1G080740.1	chr1H	526152850	526154530	-	-	-	-	-	-	-	-	-
HORVU1Hr1G080750.1	HORVU1Hr1G080750.1	chr1H	526163511	526170634	-	-	-	-	-	-	-	-	-
HORVU1Hr1G080770.2	HORVU1Hr1G080770.2	chr1H	526172672	526174704	-	-	-	-	-	-	-	-	-
HORVU1Hr1G080780.4	HORVU1Hr1G080780.4	chr1H	526214360	526217127	-	-	-	-	-	-	-	-	-
HORVU1Hr1G080790.11	HORVU1Hr1G080790.11	chr1H	526251830	526255050	-	-	-	-	-	-	-	-	-
HORVU1Hr1G080800.1	HORVU1Hr1G080800.1	chr1H	526284585	526286754	-	-	-	-	-	-	-	-	-
HORVU1Hr1G080810.1	HORVU1Hr1G080810.1	chr1H	526286189	526286320	-	-	-	-	-	-	-	-	-
HORVU1Hr1G080820.4	HORVU1Hr1G080820.4	chr1H	526318715	526321047	-	-	-	-	-	-	-	-	-
HORVU1Hr1G080840.3	HORVU1Hr1G080840.3	chr1H	526370141	526372531	-	-	-	-	-	-	-	-	-
HORVU1Hr1G080850.5	HORVU1Hr1G080850.5	chr1H	526397471	526399656	-	-	-	-	-	-	-	-	-
HORVU1Hr1G080860.4	HORVU1Hr1G080860.4	chr1H	526483132	526486224	-	-	-	-	-	-	-	-	-
HORVU1Hr1G080890.1	HORVU1Hr1G080890.1	chr1H	526601896	526604513	-	-	-	-	-	-	-	-	-
HORVU1Hr1G080900.3	HORVU1Hr1G080900.3	chr1H	526608506	526614410	-	-	-	-	-	-	-	-	-
HORVU1Hr1G080910.5	HORVU1Hr1G080910.5	chr1H	526608621	526611978	-	-	-	-	-	-	-	-	-
HORVU1Hr1G080920.1	HORVU1Hr1G080920.1	chr1H	526671608	526675601	-	-	-	-	-	-	-	-	-
HORVU1Hr1G080960.1	HORVU1Hr1G080960.1	chr1H	526692191	526695899	-	-	-	-	-	-	-	-	-
HORVU1Hr1G080950.5	HORVU1Hr1G080950.5	chr1H	526699089	526705975	-	-	-	-	-	-	-	-	-
HORVU1Hr1G080970.22	HORVU1Hr1G080970.22	chr1H	526706455	526711661	-	-	-	-	-	-	-	-	-
HORVU1Hr1G080980.3	HORVU1Hr1G080980.3	chr1H	526786033	526789532	-	-	-	-	-	-	-	-	-
HORVU1Hr1G081010.1	HORVU1Hr1G081010.1	chr1H	526813206	526813616	-	-	-	-	-	-	-	-	-
HORVU1Hr1G081020.1	HORVU1Hr1G081020.1	chr1H	526825936	526827260	-	-	-	-	-	-	-	-	-
HORVU1Hr1G081030.2	HORVU1Hr1G081030.2	chr1H	526845315	526847800	-	-	-	-	-	-	-	-	-
HORVU1Hr1G081050.3	HORVU1Hr1G081050.3	chr1H	526896585	526900034	-	-	-	-	-	-	-	-	-
HORVU1Hr1G081070.1	HORVU1Hr1G081070.1	chr1H	527007564	527008455	-	-	-	-	-	-	-	-	-
HORVU1Hr1G081090.1	HORVU1Hr1G081090.1	chr1H	527019502	527020157	-	-	-	-	-	-	-	-	-
HORVU1Hr1G081110.1	HORVU1Hr1G081110.1	chr1H	527077146	527077955	-	-	-	-	-	-	-	-	-
HORVU1Hr1G081120.3	HORVU1Hr1G081120.3	chr1H	527099379	527102913	-	-	-	-	-	-	-	-	-
HORVU1Hr1G081130.1	HORVU1Hr1G081130.1	chr1H	527189670	527189978	-	-	-	-	-	-	-	-	-
HORVU1Hr1G081140.1	HORVU1Hr1G081140.1	chr1H	527200760	527201809	-	-	-	-	-	-	-	-	-
HORVU1Hr1G081210.1	HORVU1Hr1G081210.1	chr1H	527302268	527304979	-	-	-	-	-	-	-	-	-
HORVU1Hr1G081240.1	HORVU1Hr1G081240.1	chr1H	527316635	527319438	-	-	-	-	-	-	-	-	-
HORVU1Hr1G081260.3	HORVU1Hr1G081260.3	chr1H	527328050	527333078	-	-	-	-	-	-	-	-	-
HORVU1Hr1G081270.1	HORVU1Hr1G081270.1	chr1H	527335371	527336728	-	-	-	-	-	-	-	-	-
HORVU1Hr1G081280.1	HORVU1Hr1G081280.1	chr1H	527410688	527413835	tr|A4K4Z3|A4K4Z3_WHEAT	tr|A4K4Z3|A4K4Z3_WHEAT Tubulin alpha chain OS=Triticum aestivum OX=4565 GN=TUBA-1D PE=2 SV=1	93.379	96.8	438	450	451	0	DOWN-Rcontrol_vs_Scontrol
HORVU1Hr1G081300.1	HORVU1Hr1G081300.1	chr1H	527443694	527446076	-	-	-	-	-	-	-	-	-
HORVU1Hr1G081310.4	HORVU1Hr1G081310.4	chr1H	527446783	527451097	-	-	-	-	-	-	-	-	-
HORVU1Hr1G081320.3	HORVU1Hr1G081320.3	chr1H	527455217	527459814	-	-	-	-	-	-	-	-	-
HORVU1Hr1G081330.1	HORVU1Hr1G081330.1	chr1H	527467683	527467889	-	-	-	-	-	-	-	-	-
HORVU1Hr1G081380.1	HORVU1Hr1G081380.1	chr1H	527548044	527548858	-	-	-	-	-	-	-	-	-
HORVU1Hr1G081400.10	HORVU1Hr1G081400.10	chr1H	527656192	527657935	-	-	-	-	-	-	-	-	-
HORVU1Hr1G081410.7	HORVU1Hr1G081410.7	chr1H	527666269	527669050	-	-	-	-	-	-	-	-	-
HORVU1Hr1G081430.3	HORVU1Hr1G081430.3	chr1H	527738153	527747362	-	-	-	-	-	-	-	-	-
HORVU1Hr1G081470.2	HORVU1Hr1G081470.2	chr1H	527789992	527800527	-	-	-	-	-	-	-	-	-
HORVU1Hr1G081490.1	HORVU1Hr1G081490.1	chr1H	527800670	527806569	-	-	-	-	-	-	-	-	-
HORVU1Hr1G081500.3	HORVU1Hr1G081500.3	chr1H	527813624	527814684	-	-	-	-	-	-	-	-	-
HORVU1Hr1G081510.1	HORVU1Hr1G081510.1	chr1H	527855623	527855907	-	-	-	-	-	-	-	-	-
HORVU1Hr1G081530.1	HORVU1Hr1G081530.1	chr1H	527862261	527867984	-	-	-	-	-	-	-	-	-
HORVU1Hr1G081540.1	HORVU1Hr1G081540.1	chr1H	527947230	527950501	-	-	-	-	-	-	-	-	-
HORVU1Hr1G081550.1	HORVU1Hr1G081550.1	chr1H	527951848	527953579	tr|M7ZAJ6|M7ZAJ6_TRIUA	tr|M7ZAJ6|M7ZAJ6_TRIUA Malate dehydrogenase OS=Triticum urartu OX=4572 GN=TRIUR3_23068 PE=3 SV=1	95.99	97.24	399	398	399	0	DOWN-Rcontrol_vs_Scontrol,DOWN-Rinfested_vs_Sinfested
HORVU1Hr1G081570.1	HORVU1Hr1G081570.1	chr1H	527977231	527980247	-	-	-	-	-	-	-	-	-
HORVU1Hr1G081700.1	HORVU1Hr1G081700.1	chr1H	528031392	528035103	-	-	-	-	-	-	-	-	-
HORVU1Hr1G081710.3	HORVU1Hr1G081710.3	chr1H	528037293	528039957	-	-	-	-	-	-	-	-	-
HORVU1Hr1G081720.1	HORVU1Hr1G081720.1	chr1H	528037319	528038878	-	-	-	-	-	-	-	-	-
HORVU1Hr1G081730.1	HORVU1Hr1G081730.1	chr1H	528050891	528051498	-	-	-	-	-	-	-	-	-
HORVU1Hr1G081770.1	HORVU1Hr1G081770.1	chr1H	528106071	528107277	-	-	-	-	-	-	-	-	-
HORVU1Hr1G081790.1	HORVU1Hr1G081790.1	chr1H	528122024	528124172	-	-	-	-	-	-	-	-	-
HORVU1Hr1G081810.8	HORVU1Hr1G081810.8	chr1H	528147299	528152111	-	-	-	-	-	-	-	-	-
HORVU1Hr1G081840.1	HORVU1Hr1G081840.1	chr1H	528172162	528173094	-	-	-	-	-	-	-	-	-
HORVU1Hr1G081890.1	HORVU1Hr1G081890.1	chr1H	528274572	528276935	-	-	-	-	-	-	-	-	-
HORVU1Hr1G081900.5	HORVU1Hr1G081900.5	chr1H	528278960	528281424	-	-	-	-	-	-	-	-	-
HORVU1Hr1G081910.1	HORVU1Hr1G081910.1	chr1H	528282867	528284761	-	-	-	-	-	-	-	-	-
HORVU1Hr1G081920.5	HORVU1Hr1G081920.5	chr1H	528338751	528341005	-	-	-	-	-	-	-	-	-
HORVU1Hr1G081940.1	HORVU1Hr1G081940.1	chr1H	528354225	528355649	-	-	-	-	-	-	-	-	-
HORVU1Hr1G081950.8	HORVU1Hr1G081950.8	chr1H	528356583	528364419	-	-	-	-	-	-	-	-	-
HORVU1Hr1G081980.2	HORVU1Hr1G081980.2	chr1H	528526185	528527721	-	-	-	-	-	-	-	-	-
HORVU1Hr1G081990.4	HORVU1Hr1G081990.4	chr1H	528529051	528532448	-	-	-	-	-	-	-	-	-
HORVU1Hr1G082010.3	HORVU1Hr1G082010.3	chr1H	528533543	528535826	-	-	-	-	-	-	-	-	-
HORVU1Hr1G082020.1	HORVU1Hr1G082020.1	chr1H	528551759	528553917	-	-	-	-	-	-	-	-	-
HORVU1Hr1G082030.1	HORVU1Hr1G082030.1	chr1H	528567311	528569854	-	-	-	-	-	-	-	-	-
HORVU1Hr1G082050.1	HORVU1Hr1G082050.1	chr1H	528580505	528580706	-	-	-	-	-	-	-	-	-
HORVU1Hr1G082070.1	HORVU1Hr1G082070.1	chr1H	528609538	528610076	-	-	-	-	-	-	-	-	-
HORVU1Hr1G082090.23	HORVU1Hr1G082090.23	chr1H	528635019	528640848	-	-	-	-	-	-	-	-	-
HORVU1Hr1G082100.1	HORVU1Hr1G082100.1	chr1H	528719280	528720418	-	-	-	-	-	-	-	-	-
HORVU1Hr1G082110.1	HORVU1Hr1G082110.1	chr1H	528734839	528735557	-	-	-	-	-	-	-	-	-
HORVU1Hr1G082120.4	HORVU1Hr1G082120.4	chr1H	528748053	528752975	-	-	-	-	-	-	-	-	-
HORVU1Hr1G082140.2	HORVU1Hr1G082140.2	chr1H	528753748	528754904	-	-	-	-	-	-	-	-	-
HORVU1Hr1G082150.2	HORVU1Hr1G082150.2	chr1H	528878070	528879169	-	-	-	-	-	-	-	-	-
HORVU1Hr1G082160.2	HORVU1Hr1G082160.2	chr1H	528881770	528882253	-	-	-	-	-	-	-	-	-
HORVU1Hr1G082170.1	HORVU1Hr1G082170.1	chr1H	528882045	528883062	-	-	-	-	-	-	-	-	-
HORVU1Hr1G082180.5	HORVU1Hr1G082180.5	chr1H	528888951	528889753	-	-	-	-	-	-	-	-	-
HORVU1Hr1G082190.2	HORVU1Hr1G082190.2	chr1H	528890293	528891630	-	-	-	-	-	-	-	-	-
HORVU1Hr1G082210.1	HORVU1Hr1G082210.1	chr1H	528903954	528905462	-	-	-	-	-	-	-	-	-
HORVU1Hr1G082220.10	HORVU1Hr1G082220.10	chr1H	528915389	528926252	-	-	-	-	-	-	-	-	-
HORVU1Hr1G082270.1	HORVU1Hr1G082270.1	chr1H	529188673	529193349	-	-	-	-	-	-	-	-	-
HORVU1Hr1G082310.1	HORVU1Hr1G082310.1	chr1H	529532511	529534760	-	-	-	-	-	-	-	-	-
HORVU1Hr1G082320.1	HORVU1Hr1G082320.1	chr1H	529547370	529549266	-	-	-	-	-	-	-	-	-
HORVU1Hr1G082330.10	HORVU1Hr1G082330.10	chr1H	529576358	529579504	-	-	-	-	-	-	-	-	-
HORVU1Hr1G082340.2	HORVU1Hr1G082340.2	chr1H	529659416	529663683	-	-	-	-	-	-	-	-	-
HORVU1Hr1G082350.3	HORVU1Hr1G082350.3	chr1H	529662131	529663678	-	-	-	-	-	-	-	-	-
HORVU1Hr1G082370.2	HORVU1Hr1G082370.2	chr1H	529694981	529695398	-	-	-	-	-	-	-	-	-
HORVU1Hr1G082380.2	HORVU1Hr1G082380.2	chr1H	529697208	529701530	-	-	-	-	-	-	-	-	-
HORVU1Hr1G082400.1	HORVU1Hr1G082400.1	chr1H	529704520	529704717	-	-	-	-	-	-	-	-	-
HORVU1Hr1G082410.1	HORVU1Hr1G082410.1	chr1H	529704876	529705699	-	-	-	-	-	-	-	-	-
HORVU1Hr1G082420.1	HORVU1Hr1G082420.1	chr1H	529708759	529709497	-	-	-	-	-	-	-	-	-
HORVU1Hr1G082430.2	HORVU1Hr1G082430.2	chr1H	529726361	529734152	-	-	-	-	-	-	-	-	-
HORVU1Hr1G082460.1	HORVU1Hr1G082460.1	chr1H	529761620	529762577	-	-	-	-	-	-	-	-	-
HORVU1Hr1G082470.2	HORVU1Hr1G082470.2	chr1H	529776249	529777028	-	-	-	-	-	-	-	-	-
HORVU1Hr1G082490.1	HORVU1Hr1G082490.1	chr1H	529801647	529802423	-	-	-	-	-	-	-	-	-
HORVU1Hr1G082500.1	HORVU1Hr1G082500.1	chr1H	529802523	529803062	-	-	-	-	-	-	-	-	-
HORVU1Hr1G082510.2	HORVU1Hr1G082510.2	chr1H	529804254	529805036	-	-	-	-	-	-	-	-	-
HORVU1Hr1G082520.1	HORVU1Hr1G082520.1	chr1H	529824426	529828443	-	-	-	-	-	-	-	-	-
HORVU1Hr1G082540.4	HORVU1Hr1G082540.4	chr1H	529829114	529838367	-	-	-	-	-	-	-	-	-
HORVU1Hr1G082570.1	HORVU1Hr1G082570.1	chr1H	529847339	529847608	-	-	-	-	-	-	-	-	-
HORVU1Hr1G082590.1	HORVU1Hr1G082590.1	chr1H	529878995	529879437	-	-	-	-	-	-	-	-	-
HORVU1Hr1G082600.1	HORVU1Hr1G082600.1	chr1H	529895718	529896189	-	-	-	-	-	-	-	-	-
HORVU1Hr1G082610.1	HORVU1Hr1G082610.1	chr1H	529897029	529897646	-	-	-	-	-	-	-	-	-
HORVU1Hr1G082620.1	HORVU1Hr1G082620.1	chr1H	529907123	529907419	-	-	-	-	-	-	-	-	-
HORVU1Hr1G082650.3	HORVU1Hr1G082650.3	chr1H	529969802	529974392	-	-	-	-	-	-	-	-	-
HORVU1Hr1G082660.1	HORVU1Hr1G082660.1	chr1H	529974505	529976634	-	-	-	-	-	-	-	-	-
HORVU1Hr1G082690.6	HORVU1Hr1G082690.6	chr1H	530175249	530180772	-	-	-	-	-	-	-	-	-
HORVU1Hr1G082670.6	HORVU1Hr1G082670.6	chr1H	530231489	530233562	-	-	-	-	-	-	-	-	-
HORVU1Hr1G082710.1	HORVU1Hr1G082710.1	chr1H	530243138	530244967	-	-	-	-	-	-	-	-	-
HORVU1Hr1G082730.1	HORVU1Hr1G082730.1	chr1H	530383042	530383833	-	-	-	-	-	-	-	-	-
HORVU1Hr1G082790.1	HORVU1Hr1G082790.1	chr1H	530477867	530480683	-	-	-	-	-	-	-	-	-
HORVU1Hr1G082820.2	HORVU1Hr1G082820.2	chr1H	530530344	530532944	-	-	-	-	-	-	-	-	-
HORVU1Hr1G082830.1	HORVU1Hr1G082830.1	chr1H	530534147	530534405	-	-	-	-	-	-	-	-	-
HORVU1Hr1G082870.1	HORVU1Hr1G082870.1	chr1H	530713079	530715631	-	-	-	-	-	-	-	-	-
HORVU1Hr1G082860.12	HORVU1Hr1G082860.12	chr1H	530713483	530717671	-	-	-	-	-	-	-	-	-
HORVU1Hr1G082890.5	HORVU1Hr1G082890.5	chr1H	530730096	530733395	-	-	-	-	-	-	-	-	-
HORVU1Hr1G082900.12	HORVU1Hr1G082900.12	chr1H	530744794	530746868	-	-	-	-	-	-	-	-	-
HORVU1Hr1G082910.2	HORVU1Hr1G082910.2	chr1H	530750147	530751997	-	-	-	-	-	-	-	-	-
HORVU1Hr1G082940.1	HORVU1Hr1G082940.1	chr1H	530793956	530796676	-	-	-	-	-	-	-	-	-
HORVU1Hr1G082950.2	HORVU1Hr1G082950.2	chr1H	530815766	530818900	-	-	-	-	-	-	-	-	-
HORVU1Hr1G082970.1	HORVU1Hr1G082970.1	chr1H	530844532	530847327	-	-	-	-	-	-	-	-	-
HORVU1Hr1G083000.1	HORVU1Hr1G083000.1	chr1H	530850187	530855317	-	-	-	-	-	-	-	-	-
HORVU1Hr1G083080.1	HORVU1Hr1G083080.1	chr1H	531159139	531159758	-	-	-	-	-	-	-	-	-
HORVU1Hr1G083090.1	HORVU1Hr1G083090.1	chr1H	531163225	531164744	-	-	-	-	-	-	-	-	-
HORVU1Hr1G083100.15	HORVU1Hr1G083100.15	chr1H	531228509	531234790	-	-	-	-	-	-	-	-	-
HORVU1Hr1G083110.3	HORVU1Hr1G083110.3	chr1H	531236890	531238167	-	-	-	-	-	-	-	-	-
HORVU1Hr1G083120.1	HORVU1Hr1G083120.1	chr1H	531248299	531248759	-	-	-	-	-	-	-	-	-
HORVU1Hr1G083130.1	HORVU1Hr1G083130.1	chr1H	531252400	531253465	-	-	-	-	-	-	-	-	-
HORVU1Hr1G083160.1	HORVU1Hr1G083160.1	chr1H	531349603	531350529	-	-	-	-	-	-	-	-	-
HORVU1Hr1G083170.1	HORVU1Hr1G083170.1	chr1H	531356791	531357535	-	-	-	-	-	-	-	-	-
HORVU1Hr1G083180.1	HORVU1Hr1G083180.1	chr1H	531373474	531374309	-	-	-	-	-	-	-	-	-
HORVU1Hr1G083210.1	HORVU1Hr1G083210.1	chr1H	531380061	531382110	-	-	-	-	-	-	-	-	-
HORVU1Hr1G083220.3	HORVU1Hr1G083220.3	chr1H	531389363	531398089	-	-	-	-	-	-	-	-	-
HORVU1Hr1G083270.5	HORVU1Hr1G083270.5	chr1H	531491515	531495825	-	-	-	-	-	-	-	-	-
HORVU1Hr1G083300.8	HORVU1Hr1G083300.8	chr1H	531607514	531608530	-	-	-	-	-	-	-	-	-
HORVU1Hr1G083310.1	HORVU1Hr1G083310.1	chr1H	531625472	531626646	-	-	-	-	-	-	-	-	-
HORVU1Hr1G083330.4	HORVU1Hr1G083330.4	chr1H	531633520	531635690	-	-	-	-	-	-	-	-	-
HORVU1Hr1G083340.1	HORVU1Hr1G083340.1	chr1H	531647372	531648679	-	-	-	-	-	-	-	-	-
HORVU1Hr1G083350.1	HORVU1Hr1G083350.1	chr1H	531659587	531659889	-	-	-	-	-	-	-	-	-
HORVU1Hr1G083370.2	HORVU1Hr1G083370.2	chr1H	531716299	531720106	-	-	-	-	-	-	-	-	-
HORVU1Hr1G083380.2	HORVU1Hr1G083380.2	chr1H	531725461	531727930	-	-	-	-	-	-	-	-	-
HORVU1Hr1G083390.16	HORVU1Hr1G083390.16	chr1H	531731633	531733917	-	-	-	-	-	-	-	-	-
HORVU1Hr1G083420.1	HORVU1Hr1G083420.1	chr1H	531749103	531752400	-	-	-	-	-	-	-	-	-
HORVU1Hr1G083470.2	HORVU1Hr1G083470.2	chr1H	531902714	531904299	-	-	-	-	-	-	-	-	-
HORVU1Hr1G083480.1	HORVU1Hr1G083480.1	chr1H	531910610	531910838	-	-	-	-	-	-	-	-	-
HORVU1Hr1G083490.1	HORVU1Hr1G083490.1	chr1H	531916824	531917513	-	-	-	-	-	-	-	-	-
HORVU1Hr1G083510.3	HORVU1Hr1G083510.3	chr1H	531931663	531936695	-	-	-	-	-	-	-	-	-
HORVU1Hr1G083520.10	HORVU1Hr1G083520.10	chr1H	531960208	531962828	-	-	-	-	-	-	-	-	-
HORVU1Hr1G083530.2	HORVU1Hr1G083530.2	chr1H	531991845	531992970	-	-	-	-	-	-	-	-	-
HORVU1Hr1G083550.4	HORVU1Hr1G083550.4	chr1H	532013898	532018480	-	-	-	-	-	-	-	-	-
HORVU1Hr1G083580.1	HORVU1Hr1G083580.1	chr1H	532090125	532090809	-	-	-	-	-	-	-	-	-
HORVU1Hr1G083600.1	HORVU1Hr1G083600.1	chr1H	532094246	532094792	-	-	-	-	-	-	-	-	-
HORVU1Hr1G083610.1	HORVU1Hr1G083610.1	chr1H	532100198	532101033	-	-	-	-	-	-	-	-	-
HORVU1Hr1G083640.1	HORVU1Hr1G083640.1	chr1H	532195412	532195702	-	-	-	-	-	-	-	-	-
HORVU1Hr1G083670.1	HORVU1Hr1G083670.1	chr1H	532259449	532259646	-	-	-	-	-	-	-	-	-
HORVU1Hr1G083660.11	HORVU1Hr1G083660.11	chr1H	532266898	532276361	-	-	-	-	-	-	-	-	-
HORVU1Hr1G083680.1	HORVU1Hr1G083680.1	chr1H	532290859	532292862	-	-	-	-	-	-	-	-	-
HORVU1Hr1G083700.1	HORVU1Hr1G083700.1	chr1H	532322408	532324447	-	-	-	-	-	-	-	-	-
HORVU1Hr1G083710.1	HORVU1Hr1G083710.1	chr1H	532325138	532327679	tr|W5D4F5|W5D4F5_WHEAT	tr|W5D4F5|W5D4F5_WHEAT WD_REPEATS_REGION domain-containing protein OS=Triticum aestivum OX=4565 GN=TRAES_3BF007900030CFD_c1 PE=4 SV=1	82.566	90.13	304	332	351	0	UP-Rcontrol_vs_Scontrol,UP-Rinfested_vs_Sinfested
HORVU1Hr1G083720.1	HORVU1Hr1G083720.1	chr1H	532367085	532371148	-	-	-	-	-	-	-	-	-
HORVU1Hr1G083730.18	HORVU1Hr1G083730.18	chr1H	532369338	532373890	-	-	-	-	-	-	-	-	-
HORVU1Hr1G083800.3	HORVU1Hr1G083800.3	chr1H	532585890	532590040	-	-	-	-	-	-	-	-	-
HORVU1Hr1G083820.1	HORVU1Hr1G083820.1	chr1H	532620718	532620924	-	-	-	-	-	-	-	-	-
HORVU1Hr1G083810.11	HORVU1Hr1G083810.11	chr1H	532620859	532624724	-	-	-	-	-	-	-	-	-
HORVU1Hr1G083830.1	HORVU1Hr1G083830.1	chr1H	532658209	532660441	-	-	-	-	-	-	-	-	-
HORVU1Hr1G083840.2	HORVU1Hr1G083840.2	chr1H	532709144	532712811	tr|A0A075VYR7|A0A075VYR7_AEGSP	tr|A0A075VYR7|A0A075VYR7_AEGSP ATP synthase subunit beta, chloroplastic OS=Aegilops speltoides var. ligustica OX=58532 GN=atpB PE=3 SV=1	68.763	80.08	477	498	554	0	DOWN-Rinfested_vs_Sinfested
HORVU1Hr1G083860.1	HORVU1Hr1G083860.1	chr1H	532784489	532786257	-	-	-	-	-	-	-	-	-
HORVU1Hr1G083870.6	HORVU1Hr1G083870.6	chr1H	532787477	532824601	-	-	-	-	-	-	-	-	-
HORVU1Hr1G083900.1	HORVU1Hr1G083900.1	chr1H	532867443	532868504	-	-	-	-	-	-	-	-	-
HORVU1Hr1G083910.1	HORVU1Hr1G083910.1	chr1H	532868571	532869744	-	-	-	-	-	-	-	-	-
HORVU1Hr1G083960.6	HORVU1Hr1G083960.6	chr1H	532950768	532954310	-	-	-	-	-	-	-	-	-
HORVU1Hr1G083970.1	HORVU1Hr1G083970.1	chr1H	532955677	532957728	-	-	-	-	-	-	-	-	-
HORVU1Hr1G084000.1	HORVU1Hr1G084000.1	chr1H	532967929	532968186	-	-	-	-	-	-	-	-	-
HORVU1Hr1G084020.2	HORVU1Hr1G084020.2	chr1H	532971630	532978383	-	-	-	-	-	-	-	-	-
HORVU1Hr1G084070.3	HORVU1Hr1G084070.3	chr1H	533004783	533005040	-	-	-	-	-	-	-	-	-
HORVU1Hr1G084090.1	HORVU1Hr1G084090.1	chr1H	533014528	533016536	-	-	-	-	-	-	-	-	-
HORVU1Hr1G084120.1	HORVU1Hr1G084120.1	chr1H	533046342	533049290	-	-	-	-	-	-	-	-	-
HORVU1Hr1G084160.1	HORVU1Hr1G084160.1	chr1H	533100612	533105041	-	-	-	-	-	-	-	-	-
HORVU1Hr1G084170.4	HORVU1Hr1G084170.4	chr1H	533110481	533111998	-	-	-	-	-	-	-	-	-
HORVU1Hr1G084180.1	HORVU1Hr1G084180.1	chr1H	533194495	533195931	-	-	-	-	-	-	-	-	-
HORVU1Hr1G084190.2	HORVU1Hr1G084190.2	chr1H	533204458	533208964	-	-	-	-	-	-	-	-	-
HORVU1Hr1G084200.37	HORVU1Hr1G084200.37	chr1H	533210034	533220006	-	-	-	-	-	-	-	-	-
HORVU1Hr1G084220.5	HORVU1Hr1G084220.5	chr1H	533224248	533225417	-	-	-	-	-	-	-	-	-
HORVU1Hr1G084230.1	HORVU1Hr1G084230.1	chr1H	533306073	533306994	-	-	-	-	-	-	-	-	-
HORVU1Hr1G084260.51	HORVU1Hr1G084260.51	chr1H	533331398	533335950	-	-	-	-	-	-	-	-	-
HORVU1Hr1G084310.2	HORVU1Hr1G084310.2	chr1H	533448965	533449576	-	-	-	-	-	-	-	-	-
HORVU1Hr1G084350.7	HORVU1Hr1G084350.7	chr1H	533708519	533710925	-	-	-	-	-	-	-	-	-
HORVU1Hr1G084370.2	HORVU1Hr1G084370.2	chr1H	533821310	533827604	-	-	-	-	-	-	-	-	-
HORVU1Hr1G084380.1	HORVU1Hr1G084380.1	chr1H	533851522	533851743	-	-	-	-	-	-	-	-	-
HORVU1Hr1G084390.6	HORVU1Hr1G084390.6	chr1H	533870646	533872760	-	-	-	-	-	-	-	-	-
HORVU1Hr1G084410.1	HORVU1Hr1G084410.1	chr1H	533885796	533887094	-	-	-	-	-	-	-	-	-
HORVU1Hr1G084420.1	HORVU1Hr1G084420.1	chr1H	533891441	533893130	-	-	-	-	-	-	-	-	-
HORVU1Hr1G084430.1	HORVU1Hr1G084430.1	chr1H	533893492	533894087	-	-	-	-	-	-	-	-	-
HORVU1Hr1G084450.3	HORVU1Hr1G084450.3	chr1H	533930790	533933893	-	-	-	-	-	-	-	-	-
HORVU1Hr1G084470.1	HORVU1Hr1G084470.1	chr1H	533988269	533988655	-	-	-	-	-	-	-	-	-
HORVU1Hr1G084510.2	HORVU1Hr1G084510.2	chr1H	534083831	534085139	-	-	-	-	-	-	-	-	-
HORVU1Hr1G084520.15	HORVU1Hr1G084520.15	chr1H	534125572	534126958	-	-	-	-	-	-	-	-	-
HORVU1Hr1G084560.2	HORVU1Hr1G084560.2	chr1H	534190813	534196747	-	-	-	-	-	-	-	-	-
HORVU1Hr1G084610.1	HORVU1Hr1G084610.1	chr1H	534220609	534221476	-	-	-	-	-	-	-	-	-
HORVU1Hr1G084620.1	HORVU1Hr1G084620.1	chr1H	534222637	534223298	-	-	-	-	-	-	-	-	-
HORVU1Hr1G084630.1	HORVU1Hr1G084630.1	chr1H	534225422	534226529	-	-	-	-	-	-	-	-	-
HORVU1Hr1G084640.1	HORVU1Hr1G084640.1	chr1H	534241817	534242872	-	-	-	-	-	-	-	-	-
HORVU1Hr1G084660.1	HORVU1Hr1G084660.1	chr1H	534257379	534257606	-	-	-	-	-	-	-	-	-
HORVU1Hr1G084670.1	HORVU1Hr1G084670.1	chr1H	534261953	534264015	-	-	-	-	-	-	-	-	-
HORVU1Hr1G084690.2	HORVU1Hr1G084690.2	chr1H	534269014	534271032	tr|M7ZIA1|M7ZIA1_TRIUA	tr|M7ZIA1|M7ZIA1_TRIUA 60S ribosomal protein L35a-1 OS=Triticum urartu OX=4572 GN=TRIUR3_11416 PE=3 SV=1	78.814	91.53	118	190	144	1.46e-68	DOWN-Rcontrol_vs_Scontrol,DOWN-Rinfested_vs_Sinfested
HORVU1Hr1G084700.5	HORVU1Hr1G084700.5	chr1H	534275191	534281504	-	-	-	-	-	-	-	-	-
HORVU1Hr1G084720.1	HORVU1Hr1G084720.1	chr1H	534337218	534338106	-	-	-	-	-	-	-	-	-
HORVU1Hr1G084730.1	HORVU1Hr1G084730.1	chr1H	534343541	534344350	-	-	-	-	-	-	-	-	-
HORVU1Hr1G084740.1	HORVU1Hr1G084740.1	chr1H	534398767	534399526	-	-	-	-	-	-	-	-	-
HORVU1Hr1G084750.1	HORVU1Hr1G084750.1	chr1H	534401222	534401764	-	-	-	-	-	-	-	-	-
HORVU1Hr1G084770.1	HORVU1Hr1G084770.1	chr1H	534425582	534426158	-	-	-	-	-	-	-	-	-
HORVU1Hr1G084800.1	HORVU1Hr1G084800.1	chr1H	534436983	534442745	-	-	-	-	-	-	-	-	-
HORVU1Hr1G084860.2	HORVU1Hr1G084860.2	chr1H	534503583	534508241	-	-	-	-	-	-	-	-	-
HORVU1Hr1G084880.1	HORVU1Hr1G084880.1	chr1H	534513829	534515365	-	-	-	-	-	-	-	-	-
HORVU1Hr1G084900.9	HORVU1Hr1G084900.9	chr1H	534540795	534543244	-	-	-	-	-	-	-	-	-
HORVU1Hr1G084930.1	HORVU1Hr1G084930.1	chr1H	534613483	534613798	-	-	-	-	-	-	-	-	-
HORVU1Hr1G084940.1	HORVU1Hr1G084940.1	chr1H	534619129	534620924	-	-	-	-	-	-	-	-	-
HORVU1Hr1G084960.1	HORVU1Hr1G084960.1	chr1H	534653558	534655045	-	-	-	-	-	-	-	-	-
HORVU1Hr1G084970.2	HORVU1Hr1G084970.2	chr1H	534656493	534663835	-	-	-	-	-	-	-	-	-
HORVU1Hr1G084980.7	HORVU1Hr1G084980.7	chr1H	534714737	534718860	-	-	-	-	-	-	-	-	-
HORVU1Hr1G085050.5	HORVU1Hr1G085050.5	chr1H	534801539	534803818	-	-	-	-	-	-	-	-	-
HORVU1Hr1G085090.1	HORVU1Hr1G085090.1	chr1H	534940460	534942578	-	-	-	-	-	-	-	-	-
HORVU1Hr1G085100.1	HORVU1Hr1G085100.1	chr1H	534959403	534959585	-	-	-	-	-	-	-	-	-
HORVU1Hr1G085110.1	HORVU1Hr1G085110.1	chr1H	534982645	534983466	-	-	-	-	-	-	-	-	-
HORVU1Hr1G085120.1	HORVU1Hr1G085120.1	chr1H	535094159	535096070	-	-	-	-	-	-	-	-	-
HORVU1Hr1G085130.1	HORVU1Hr1G085130.1	chr1H	535107357	535108474	-	-	-	-	-	-	-	-	-
HORVU1Hr1G085140.1	HORVU1Hr1G085140.1	chr1H	535123370	535124506	-	-	-	-	-	-	-	-	-
HORVU1Hr1G085150.1	HORVU1Hr1G085150.1	chr1H	535164577	535166272	-	-	-	-	-	-	-	-	-
HORVU1Hr1G085160.14	HORVU1Hr1G085160.14	chr1H	535189934	535193805	-	-	-	-	-	-	-	-	-
HORVU1Hr1G085170.1	HORVU1Hr1G085170.1	chr1H	535194589	535196747	tr|M8C3L2|M8C3L2_AEGTA	tr|M8C3L2|M8C3L2_AEGTA 60S ribosomal protein L37a OS=Aegilops tauschii OX=37682 GN=F775_28636 PE=3 SV=1	100	100	91	146	114	3.43e-63	DOWN-Rcontrol_vs_Scontrol
HORVU1Hr1G085190.1	HORVU1Hr1G085190.1	chr1H	535201420	535218952	-	-	-	-	-	-	-	-	-
HORVU1Hr1G085230.1	HORVU1Hr1G085230.1	chr1H	535221591	535223393	-	-	-	-	-	-	-	-	-
HORVU1Hr1G085260.1	HORVU1Hr1G085260.1	chr1H	535280022	535281899	-	-	-	-	-	-	-	-	-
HORVU1Hr1G085270.1	HORVU1Hr1G085270.1	chr1H	535300903	535301791	-	-	-	-	-	-	-	-	-
HORVU1Hr1G085310.1	HORVU1Hr1G085310.1	chr1H	535348266	535349808	-	-	-	-	-	-	-	-	-
HORVU1Hr1G085240.4	HORVU1Hr1G085240.4	chr1H	535358462	535362280	-	-	-	-	-	-	-	-	-
HORVU1Hr1G085320.1	HORVU1Hr1G085320.1	chr1H	535373313	535374418	-	-	-	-	-	-	-	-	-
HORVU1Hr1G085370.1	HORVU1Hr1G085370.1	chr1H	535415738	535416502	-	-	-	-	-	-	-	-	-
HORVU1Hr1G085390.1	HORVU1Hr1G085390.1	chr1H	535437988	535438641	-	-	-	-	-	-	-	-	-
HORVU1Hr1G085410.1	HORVU1Hr1G085410.1	chr1H	535504876	535505841	-	-	-	-	-	-	-	-	-
HORVU1Hr1G085450.1	HORVU1Hr1G085450.1	chr1H	535587281	535587852	-	-	-	-	-	-	-	-	-
HORVU1Hr1G085470.1	HORVU1Hr1G085470.1	chr1H	535610393	535616797	-	-	-	-	-	-	-	-	-
HORVU1Hr1G085480.1	HORVU1Hr1G085480.1	chr1H	535618018	535620414	-	-	-	-	-	-	-	-	-
HORVU1Hr1G085500.1	HORVU1Hr1G085500.1	chr1H	535700123	535704468	-	-	-	-	-	-	-	-	-
HORVU1Hr1G085520.1	HORVU1Hr1G085520.1	chr1H	535781651	535782778	-	-	-	-	-	-	-	-	-
HORVU1Hr1G085540.1	HORVU1Hr1G085540.1	chr1H	535871052	535871984	tr|M8APF3|M8APF3_AEGTA	tr|M8APF3|M8APF3_AEGTA Histone H2B OS=Aegilops tauschii OX=37682 GN=F775_28688 PE=3 SV=1	93.701	96.06	127	226	179	2.2e-81	UP-Rcontrol_vs_Scontrol,UP-Sinfested_vs_Scontrol
HORVU1Hr1G085550.1	HORVU1Hr1G085550.1	chr1H	535875167	535878574	-	-	-	-	-	-	-	-	-
HORVU1Hr1G085570.2	HORVU1Hr1G085570.2	chr1H	535891345	535899031	-	-	-	-	-	-	-	-	-
HORVU1Hr1G085620.2	HORVU1Hr1G085620.2	chr1H	535947700	535951430	-	-	-	-	-	-	-	-	-
HORVU1Hr1G085630.1	HORVU1Hr1G085630.1	chr1H	535952479	535956239	-	-	-	-	-	-	-	-	-
HORVU1Hr1G085640.7	HORVU1Hr1G085640.7	chr1H	536022855	536025574	-	-	-	-	-	-	-	-	-
HORVU1Hr1G085660.1	HORVU1Hr1G085660.1	chr1H	536066480	536070705	-	-	-	-	-	-	-	-	-
HORVU1Hr1G085680.1	HORVU1Hr1G085680.1	chr1H	536100359	536105393	-	-	-	-	-	-	-	-	-
HORVU1Hr1G085700.2	HORVU1Hr1G085700.2	chr1H	536110603	536112345	-	-	-	-	-	-	-	-	-
HORVU1Hr1G085720.3	HORVU1Hr1G085720.3	chr1H	536137261	536138949	-	-	-	-	-	-	-	-	-
HORVU1Hr1G085730.2	HORVU1Hr1G085730.2	chr1H	536146269	536148585	-	-	-	-	-	-	-	-	-
HORVU1Hr1G085740.26	HORVU1Hr1G085740.26	chr1H	536154615	536156931	-	-	-	-	-	-	-	-	-
HORVU1Hr1G085790.1	HORVU1Hr1G085790.1	chr1H	536295516	536301584	-	-	-	-	-	-	-	-	-
HORVU1Hr1G085830.2	HORVU1Hr1G085830.2	chr1H	536381107	536384158	-	-	-	-	-	-	-	-	-
HORVU1Hr1G085840.1	HORVU1Hr1G085840.1	chr1H	536400548	536404061	-	-	-	-	-	-	-	-	-
HORVU1Hr1G085860.1	HORVU1Hr1G085860.1	chr1H	536417213	536419441	-	-	-	-	-	-	-	-	-
HORVU1Hr1G085870.2	HORVU1Hr1G085870.2	chr1H	536421893	536426568	-	-	-	-	-	-	-	-	-
HORVU1Hr1G085880.3	HORVU1Hr1G085880.3	chr1H	536425917	536430723	-	-	-	-	-	-	-	-	-
HORVU1Hr1G085930.1	HORVU1Hr1G085930.1	chr1H	536567638	536569554	-	-	-	-	-	-	-	-	-
HORVU1Hr1G085940.2	HORVU1Hr1G085940.2	chr1H	536569493	536570570	-	-	-	-	-	-	-	-	-
HORVU1Hr1G085960.8	HORVU1Hr1G085960.8	chr1H	536611478	536627844	-	-	-	-	-	-	-	-	-
HORVU1Hr1G085970.1	HORVU1Hr1G085970.1	chr1H	536620688	536620951	-	-	-	-	-	-	-	-	-
HORVU1Hr1G086020.1	HORVU1Hr1G086020.1	chr1H	536643095	536645181	-	-	-	-	-	-	-	-	-
HORVU1Hr1G086050.6	HORVU1Hr1G086050.6	chr1H	536727824	536740493	-	-	-	-	-	-	-	-	-
HORVU1Hr1G086070.6	HORVU1Hr1G086070.6	chr1H	536783295	536787384	-	-	-	-	-	-	-	-	-
HORVU1Hr1G086080.1	HORVU1Hr1G086080.1	chr1H	536846423	536847530	-	-	-	-	-	-	-	-	-
HORVU1Hr1G086090.1	HORVU1Hr1G086090.1	chr1H	536860505	536861128	-	-	-	-	-	-	-	-	-
HORVU1Hr1G086110.1	HORVU1Hr1G086110.1	chr1H	536884526	536887710	-	-	-	-	-	-	-	-	-
HORVU1Hr1G086120.3	HORVU1Hr1G086120.3	chr1H	536888444	536893406	-	-	-	-	-	-	-	-	-
HORVU1Hr1G086180.1	HORVU1Hr1G086180.1	chr1H	536945989	536947737	-	-	-	-	-	-	-	-	-
HORVU1Hr1G086190.1	HORVU1Hr1G086190.1	chr1H	536968706	536975835	-	-	-	-	-	-	-	-	-
HORVU1Hr1G086200.3	HORVU1Hr1G086200.3	chr1H	536983580	536987260	-	-	-	-	-	-	-	-	-
HORVU1Hr1G086210.1	HORVU1Hr1G086210.1	chr1H	537010907	537013056	-	-	-	-	-	-	-	-	-
HORVU1Hr1G086230.1	HORVU1Hr1G086230.1	chr1H	537025136	537025901	-	-	-	-	-	-	-	-	-
HORVU1Hr1G086250.1	HORVU1Hr1G086250.1	chr1H	537067033	537070556	-	-	-	-	-	-	-	-	-
HORVU1Hr1G086270.1	HORVU1Hr1G086270.1	chr1H	537081308	537085526	-	-	-	-	-	-	-	-	-
HORVU1Hr1G086290.1	HORVU1Hr1G086290.1	chr1H	537140898	537141892	-	-	-	-	-	-	-	-	-
HORVU1Hr1G086300.2	HORVU1Hr1G086300.2	chr1H	537142890	537146263	-	-	-	-	-	-	-	-	-
HORVU1Hr1G086310.1	HORVU1Hr1G086310.1	chr1H	537144599	537145593	-	-	-	-	-	-	-	-	-
HORVU1Hr1G086330.1	HORVU1Hr1G086330.1	chr1H	537165722	537170669	-	-	-	-	-	-	-	-	-
HORVU1Hr1G086340.1	HORVU1Hr1G086340.1	chr1H	537180912	537181169	-	-	-	-	-	-	-	-	-
HORVU1Hr1G086360.1	HORVU1Hr1G086360.1	chr1H	537214973	537216592	-	-	-	-	-	-	-	-	-
HORVU1Hr1G086380.1	HORVU1Hr1G086380.1	chr1H	537355774	537360713	-	-	-	-	-	-	-	-	-
HORVU1Hr1G086390.2	HORVU1Hr1G086390.2	chr1H	537362557	537372941	-	-	-	-	-	-	-	-	-
HORVU1Hr1G086400.1	HORVU1Hr1G086400.1	chr1H	537427384	537435560	-	-	-	-	-	-	-	-	-
HORVU1Hr1G086450.3	HORVU1Hr1G086450.3	chr1H	537502510	537507213	-	-	-	-	-	-	-	-	-
HORVU1Hr1G086460.1	HORVU1Hr1G086460.1	chr1H	537511081	537512003	-	-	-	-	-	-	-	-	-
HORVU1Hr1G086480.1	HORVU1Hr1G086480.1	chr1H	537549795	537553184	-	-	-	-	-	-	-	-	-
HORVU1Hr1G086580.1	HORVU1Hr1G086580.1	chr1H	537683703	537684389	-	-	-	-	-	-	-	-	-
HORVU1Hr1G086590.2	HORVU1Hr1G086590.2	chr1H	537709403	537712571	-	-	-	-	-	-	-	-	-
HORVU1Hr1G086610.1	HORVU1Hr1G086610.1	chr1H	537729035	537732442	-	-	-	-	-	-	-	-	-
HORVU1Hr1G086710.2	HORVU1Hr1G086710.2	chr1H	537927379	537929246	-	-	-	-	-	-	-	-	-
HORVU1Hr1G086750.1	HORVU1Hr1G086750.1	chr1H	538027910	538028853	-	-	-	-	-	-	-	-	-
HORVU1Hr1G086760.1	HORVU1Hr1G086760.1	chr1H	538112693	538114398	-	-	-	-	-	-	-	-	-
HORVU1Hr1G086780.1	HORVU1Hr1G086780.1	chr1H	538129366	538130155	-	-	-	-	-	-	-	-	-
HORVU1Hr1G086790.1	HORVU1Hr1G086790.1	chr1H	538135107	538135937	-	-	-	-	-	-	-	-	-
HORVU1Hr1G086810.2	HORVU1Hr1G086810.2	chr1H	538165644	538167079	-	-	-	-	-	-	-	-	-
HORVU1Hr1G086850.1	HORVU1Hr1G086850.1	chr1H	538354329	538354592	-	-	-	-	-	-	-	-	-
HORVU1Hr1G086870.2	HORVU1Hr1G086870.2	chr1H	538377672	538377962	-	-	-	-	-	-	-	-	-
HORVU1Hr1G086890.7	HORVU1Hr1G086890.7	chr1H	538382554	538386693	-	-	-	-	-	-	-	-	-
HORVU1Hr1G086900.1	HORVU1Hr1G086900.1	chr1H	538390618	538391311	-	-	-	-	-	-	-	-	-
HORVU1Hr1G086910.4	HORVU1Hr1G086910.4	chr1H	538410294	538411437	-	-	-	-	-	-	-	-	-
HORVU1Hr1G086920.1	HORVU1Hr1G086920.1	chr1H	538415191	538416824	-	-	-	-	-	-	-	-	-
HORVU1Hr1G086930.4	HORVU1Hr1G086930.4	chr1H	538422828	538426586	-	-	-	-	-	-	-	-	-
HORVU1Hr1G086970.2	HORVU1Hr1G086970.2	chr1H	538479086	538482522	-	-	-	-	-	-	-	-	-
HORVU1Hr1G086980.6	HORVU1Hr1G086980.6	chr1H	538479606	538489708	-	-	-	-	-	-	-	-	-
HORVU1Hr1G087010.1	HORVU1Hr1G087010.1	chr1H	538502209	538505728	-	-	-	-	-	-	-	-	-
HORVU1Hr1G087020.1	HORVU1Hr1G087020.1	chr1H	538509273	538509396	-	-	-	-	-	-	-	-	-
HORVU1Hr1G087040.1	HORVU1Hr1G087040.1	chr1H	538553991	538555536	-	-	-	-	-	-	-	-	-
HORVU1Hr1G087050.1	HORVU1Hr1G087050.1	chr1H	538582520	538585595	-	-	-	-	-	-	-	-	-
HORVU1Hr1G087070.1	HORVU1Hr1G087070.1	chr1H	538658617	538661825	-	-	-	-	-	-	-	-	-
HORVU1Hr1G087100.4	HORVU1Hr1G087100.4	chr1H	538689605	538694161	-	-	-	-	-	-	-	-	-
HORVU1Hr1G087110.1	HORVU1Hr1G087110.1	chr1H	538698442	538703213	-	-	-	-	-	-	-	-	-
HORVU1Hr1G087130.1	HORVU1Hr1G087130.1	chr1H	538706158	538708203	-	-	-	-	-	-	-	-	-
HORVU1Hr1G087140.1	HORVU1Hr1G087140.1	chr1H	538715441	538717308	-	-	-	-	-	-	-	-	-
HORVU1Hr1G087150.2	HORVU1Hr1G087150.2	chr1H	538748207	538748655	-	-	-	-	-	-	-	-	-
HORVU1Hr1G087180.1	HORVU1Hr1G087180.1	chr1H	538876759	538890883	-	-	-	-	-	-	-	-	-
HORVU1Hr1G087200.1	HORVU1Hr1G087200.1	chr1H	538905568	538907567	-	-	-	-	-	-	-	-	-
HORVU1Hr1G087220.1	HORVU1Hr1G087220.1	chr1H	538969110	538969801	-	-	-	-	-	-	-	-	-
HORVU1Hr1G087240.2	HORVU1Hr1G087240.2	chr1H	538978975	538983108	-	-	-	-	-	-	-	-	-
HORVU1Hr1G087260.2	HORVU1Hr1G087260.2	chr1H	538989156	538989730	-	-	-	-	-	-	-	-	-
HORVU1Hr1G087300.1	HORVU1Hr1G087300.1	chr1H	539057388	539057528	-	-	-	-	-	-	-	-	-
HORVU1Hr1G087320.3	HORVU1Hr1G087320.3	chr1H	539075822	539077380	-	-	-	-	-	-	-	-	-
HORVU1Hr1G087330.2	HORVU1Hr1G087330.2	chr1H	539089421	539092889	-	-	-	-	-	-	-	-	-
HORVU1Hr1G087340.3	HORVU1Hr1G087340.3	chr1H	539103352	539112884	-	-	-	-	-	-	-	-	-
HORVU1Hr1G087360.1	HORVU1Hr1G087360.1	chr1H	539127443	539127988	-	-	-	-	-	-	-	-	-
HORVU1Hr1G087370.1	HORVU1Hr1G087370.1	chr1H	539129179	539131055	-	-	-	-	-	-	-	-	-
HORVU1Hr1G087380.1	HORVU1Hr1G087380.1	chr1H	539136628	539137839	-	-	-	-	-	-	-	-	-
HORVU1Hr1G087420.1	HORVU1Hr1G087420.1	chr1H	539184484	539184741	-	-	-	-	-	-	-	-	-
HORVU1Hr1G087440.1	HORVU1Hr1G087440.1	chr1H	539277079	539277809	-	-	-	-	-	-	-	-	-
HORVU1Hr1G087460.6	HORVU1Hr1G087460.6	chr1H	539380120	539386124	-	-	-	-	-	-	-	-	-
HORVU1Hr1G087500.1	HORVU1Hr1G087500.1	chr1H	539441822	539441941	-	-	-	-	-	-	-	-	-
HORVU1Hr1G087510.1	HORVU1Hr1G087510.1	chr1H	539445026	539445759	-	-	-	-	-	-	-	-	-
HORVU1Hr1G087520.10	HORVU1Hr1G087520.10	chr1H	539453831	539456482	-	-	-	-	-	-	-	-	-
HORVU1Hr1G087530.1	HORVU1Hr1G087530.1	chr1H	539476515	539478734	-	-	-	-	-	-	-	-	-
HORVU1Hr1G087570.1	HORVU1Hr1G087570.1	chr1H	539490962	539492686	-	-	-	-	-	-	-	-	-
HORVU1Hr1G087600.1	HORVU1Hr1G087600.1	chr1H	539679073	539680597	-	-	-	-	-	-	-	-	-
HORVU1Hr1G087620.1	HORVU1Hr1G087620.1	chr1H	539699799	539703594	-	-	-	-	-	-	-	-	-
HORVU1Hr1G087630.3	HORVU1Hr1G087630.3	chr1H	539707861	539709454	-	-	-	-	-	-	-	-	-
HORVU1Hr1G087660.16	HORVU1Hr1G087660.16	chr1H	539786419	539789404	-	-	-	-	-	-	-	-	-
HORVU1Hr1G087690.8	HORVU1Hr1G087690.8	chr1H	539807491	539811309	-	-	-	-	-	-	-	-	-
HORVU1Hr1G087700.1	HORVU1Hr1G087700.1	chr1H	539813623	539816574	-	-	-	-	-	-	-	-	-
HORVU1Hr1G087740.6	HORVU1Hr1G087740.6	chr1H	539860231	539863439	-	-	-	-	-	-	-	-	-
HORVU1Hr1G087760.1	HORVU1Hr1G087760.1	chr1H	539977005	539981656	-	-	-	-	-	-	-	-	-
HORVU1Hr1G087770.1	HORVU1Hr1G087770.1	chr1H	540003096	540005322	-	-	-	-	-	-	-	-	-
HORVU1Hr1G087780.1	HORVU1Hr1G087780.1	chr1H	540071958	540073102	-	-	-	-	-	-	-	-	-
HORVU1Hr1G087800.2	HORVU1Hr1G087800.2	chr1H	540194243	540445073	-	-	-	-	-	-	-	-	-
HORVU1Hr1G087820.1	HORVU1Hr1G087820.1	chr1H	540278113	540279396	-	-	-	-	-	-	-	-	-
HORVU1Hr1G087830.1	HORVU1Hr1G087830.1	chr1H	540336042	540337768	-	-	-	-	-	-	-	-	-
HORVU1Hr1G087870.2	HORVU1Hr1G087870.2	chr1H	540571008	540572989	-	-	-	-	-	-	-	-	-
HORVU1Hr1G087880.1	HORVU1Hr1G087880.1	chr1H	540581949	540583550	-	-	-	-	-	-	-	-	-
HORVU1Hr1G087900.1	HORVU1Hr1G087900.1	chr1H	540584485	540593818	-	-	-	-	-	-	-	-	-
HORVU1Hr1G087910.1	HORVU1Hr1G087910.1	chr1H	540653908	540654497	-	-	-	-	-	-	-	-	-
HORVU1Hr1G087920.1	HORVU1Hr1G087920.1	chr1H	540654606	540655186	-	-	-	-	-	-	-	-	-
HORVU1Hr1G087940.1	HORVU1Hr1G087940.1	chr1H	540693806	540697249	-	-	-	-	-	-	-	-	-
HORVU1Hr1G087950.1	HORVU1Hr1G087950.1	chr1H	540697582	540698431	-	-	-	-	-	-	-	-	-
HORVU1Hr1G087970.1	HORVU1Hr1G087970.1	chr1H	540715009	540716791	-	-	-	-	-	-	-	-	-
HORVU1Hr1G087990.1	HORVU1Hr1G087990.1	chr1H	540761572	540762196	-	-	-	-	-	-	-	-	-
HORVU1Hr1G088010.1	HORVU1Hr1G088010.1	chr1H	540796047	540797938	-	-	-	-	-	-	-	-	-
HORVU1Hr1G088020.1	HORVU1Hr1G088020.1	chr1H	540796201	540797824	-	-	-	-	-	-	-	-	-
HORVU1Hr1G088040.2	HORVU1Hr1G088040.2	chr1H	540809511	540812264	tr|M8BT65|M8BT65_AEGTA	tr|M8BT65|M8BT65_AEGTA 60S ribosomal protein L18a OS=Aegilops tauschii OX=37682 GN=F775_31595 PE=3 SV=1	99.438	100	178	178	179	3.8e-136	UP-Rcontrol_vs_Scontrol,UP-Rinfested_vs_Sinfested
HORVU1Hr1G088060.1	HORVU1Hr1G088060.1	chr1H	540841210	540843429	-	-	-	-	-	-	-	-	-
HORVU1Hr1G088070.2	HORVU1Hr1G088070.2	chr1H	540876418	540877684	-	-	-	-	-	-	-	-	-
HORVU1Hr1G088090.13	HORVU1Hr1G088090.13	chr1H	540958423	540961597	-	-	-	-	-	-	-	-	-
HORVU1Hr1G088100.1	HORVU1Hr1G088100.1	chr1H	540963092	540964378	-	-	-	-	-	-	-	-	-
HORVU1Hr1G088110.1	HORVU1Hr1G088110.1	chr1H	540985176	540995244	-	-	-	-	-	-	-	-	-
HORVU1Hr1G088130.1	HORVU1Hr1G088130.1	chr1H	540989656	540990047	-	-	-	-	-	-	-	-	-
HORVU1Hr1G088140.6	HORVU1Hr1G088140.6	chr1H	541005027	541007963	-	-	-	-	-	-	-	-	-
HORVU1Hr1G088180.2	HORVU1Hr1G088180.2	chr1H	541113257	541115370	-	-	-	-	-	-	-	-	-
HORVU1Hr1G088190.1	HORVU1Hr1G088190.1	chr1H	541118541	541121406	-	-	-	-	-	-	-	-	-
HORVU1Hr1G088200.1	HORVU1Hr1G088200.1	chr1H	541132102	541132395	-	-	-	-	-	-	-	-	-
HORVU1Hr1G088270.3	HORVU1Hr1G088270.3	chr1H	541347159	541351195	-	-	-	-	-	-	-	-	-
HORVU1Hr1G088280.1	HORVU1Hr1G088280.1	chr1H	541400472	541401663	-	-	-	-	-	-	-	-	-
HORVU1Hr1G088300.1	HORVU1Hr1G088300.1	chr1H	541485679	541488517	-	-	-	-	-	-	-	-	-
HORVU1Hr1G088340.3	HORVU1Hr1G088340.3	chr1H	541523490	541526067	-	-	-	-	-	-	-	-	-
HORVU1Hr1G088360.4	HORVU1Hr1G088360.4	chr1H	541627670	541629349	-	-	-	-	-	-	-	-	-
HORVU1Hr1G088370.2	HORVU1Hr1G088370.2	chr1H	541698499	541701293	-	-	-	-	-	-	-	-	-
HORVU1Hr1G088440.1	HORVU1Hr1G088440.1	chr1H	541727166	541729787	-	-	-	-	-	-	-	-	-
HORVU1Hr1G088450.1	HORVU1Hr1G088450.1	chr1H	541766639	541768001	-	-	-	-	-	-	-	-	-
HORVU1Hr1G088460.1	HORVU1Hr1G088460.1	chr1H	541874583	541876733	-	-	-	-	-	-	-	-	-
HORVU1Hr1G088510.3	HORVU1Hr1G088510.3	chr1H	541902930	541906761	-	-	-	-	-	-	-	-	-
HORVU1Hr1G088550.1	HORVU1Hr1G088550.1	chr1H	541990328	541990870	-	-	-	-	-	-	-	-	-
HORVU1Hr1G088560.4	HORVU1Hr1G088560.4	chr1H	541996416	541998422	-	-	-	-	-	-	-	-	-
HORVU1Hr1G088570.1	HORVU1Hr1G088570.1	chr1H	542001549	542004668	-	-	-	-	-	-	-	-	-
HORVU1Hr1G088580.6	HORVU1Hr1G088580.6	chr1H	542051707	542055026	-	-	-	-	-	-	-	-	-
HORVU1Hr1G088590.2	HORVU1Hr1G088590.2	chr1H	542060650	542065564	-	-	-	-	-	-	-	-	-
HORVU1Hr1G088600.1	HORVU1Hr1G088600.1	chr1H	542066459	542074944	-	-	-	-	-	-	-	-	-
HORVU1Hr1G088620.1	HORVU1Hr1G088620.1	chr1H	542141284	542142661	-	-	-	-	-	-	-	-	-
HORVU1Hr1G088680.1	HORVU1Hr1G088680.1	chr1H	542278928	542283165	-	-	-	-	-	-	-	-	-
HORVU1Hr1G088760.2	HORVU1Hr1G088760.2	chr1H	542658025	542660410	-	-	-	-	-	-	-	-	-
HORVU1Hr1G088780.10	HORVU1Hr1G088780.10	chr1H	542665501	542669238	-	-	-	-	-	-	-	-	-
HORVU1Hr1G088810.2	HORVU1Hr1G088810.2	chr1H	542679938	542684045	-	-	-	-	-	-	-	-	-
HORVU1Hr1G088840.1	HORVU1Hr1G088840.1	chr1H	542732121	542733987	-	-	-	-	-	-	-	-	-
HORVU1Hr1G088870.2	HORVU1Hr1G088870.2	chr1H	542809072	542810110	-	-	-	-	-	-	-	-	-
HORVU1Hr1G088880.1	HORVU1Hr1G088880.1	chr1H	542999388	543000361	-	-	-	-	-	-	-	-	-
HORVU1Hr1G088890.1	HORVU1Hr1G088890.1	chr1H	543026503	543027293	-	-	-	-	-	-	-	-	-
HORVU1Hr1G088900.1	HORVU1Hr1G088900.1	chr1H	543027975	543029033	-	-	-	-	-	-	-	-	-
HORVU1Hr1G088930.2	HORVU1Hr1G088930.2	chr1H	543065140	543065498	-	-	-	-	-	-	-	-	-
HORVU1Hr1G089150.1	HORVU1Hr1G089150.1	chr1H	543132560	543132972	-	-	-	-	-	-	-	-	-
HORVU1Hr1G088920.3	HORVU1Hr1G088920.3	chr1H	543158132	543159249	-	-	-	-	-	-	-	-	-
HORVU1Hr1G089180.1	HORVU1Hr1G089180.1	chr1H	543160944	543162130	-	-	-	-	-	-	-	-	-
HORVU1Hr1G089240.1	HORVU1Hr1G089240.1	chr1H	543219215	543219852	-	-	-	-	-	-	-	-	-
HORVU1Hr1G089280.1	HORVU1Hr1G089280.1	chr1H	543388397	543396948	-	-	-	-	-	-	-	-	-
HORVU1Hr1G089310.1	HORVU1Hr1G089310.1	chr1H	543500069	543501098	tr|A0A1D6CZK2|A0A1D6CZK2_WHEAT	tr|A0A1D6CZK2|A0A1D6CZK2_WHEAT Uncharacterized protein OS=Triticum aestivum OX=4565 PE=4 SV=1	66.667	80.95	84	87	98	6.95e-42	DOWN-Rcontrol_vs_Scontrol,DOWN-Rinfested_vs_Sinfested
HORVU1Hr1G089350.1	HORVU1Hr1G089350.1	chr1H	543534102	543534850	-	-	-	-	-	-	-	-	-
HORVU1Hr1G089360.2	HORVU1Hr1G089360.2	chr1H	543760964	543766393	-	-	-	-	-	-	-	-	-
HORVU1Hr1G089370.1	HORVU1Hr1G089370.1	chr1H	543775088	543775284	-	-	-	-	-	-	-	-	-
HORVU1Hr1G089380.1	HORVU1Hr1G089380.1	chr1H	543801190	543806492	-	-	-	-	-	-	-	-	-
HORVU1Hr1G089430.5	HORVU1Hr1G089430.5	chr1H	543855491	543858397	-	-	-	-	-	-	-	-	-
HORVU1Hr1G089440.1	HORVU1Hr1G089440.1	chr1H	543858569	543863405	-	-	-	-	-	-	-	-	-
HORVU1Hr1G089450.1	HORVU1Hr1G089450.1	chr1H	543866478	543867157	-	-	-	-	-	-	-	-	-
HORVU1Hr1G089460.1	HORVU1Hr1G089460.1	chr1H	543886144	543886703	-	-	-	-	-	-	-	-	-
HORVU1Hr1G089470.1	HORVU1Hr1G089470.1	chr1H	543899484	543899902	-	-	-	-	-	-	-	-	-
HORVU1Hr1G089490.2	HORVU1Hr1G089490.2	chr1H	543942774	543943801	-	-	-	-	-	-	-	-	-
HORVU1Hr1G089500.2	HORVU1Hr1G089500.2	chr1H	543952894	543954119	-	-	-	-	-	-	-	-	-
HORVU1Hr1G089510.1	HORVU1Hr1G089510.1	chr1H	543957096	543958470	-	-	-	-	-	-	-	-	-
HORVU1Hr1G089520.1	HORVU1Hr1G089520.1	chr1H	544022295	544023823	-	-	-	-	-	-	-	-	-
HORVU1Hr1G089530.4	HORVU1Hr1G089530.4	chr1H	544039095	544043501	-	-	-	-	-	-	-	-	-
HORVU1Hr1G089540.1	HORVU1Hr1G089540.1	chr1H	544054273	544055759	-	-	-	-	-	-	-	-	-
HORVU1Hr1G089550.4	HORVU1Hr1G089550.4	chr1H	544078712	544085085	-	-	-	-	-	-	-	-	-
HORVU1Hr1G089560.1	HORVU1Hr1G089560.1	chr1H	544081077	544081372	-	-	-	-	-	-	-	-	-
HORVU1Hr1G089570.5	HORVU1Hr1G089570.5	chr1H	544085449	544088619	-	-	-	-	-	-	-	-	-
HORVU1Hr1G089610.1	HORVU1Hr1G089610.1	chr1H	544413100	544414015	-	-	-	-	-	-	-	-	-
HORVU1Hr1G089620.1	HORVU1Hr1G089620.1	chr1H	544420120	544422477	tr|M7ZTK1|M7ZTK1_TRIUA	tr|M7ZTK1|M7ZTK1_TRIUA Tricetin 3',4',5'-O-trimethyltransferase OS=Triticum urartu OX=4572 GN=TRIUR3_02449 PE=3 SV=1	68.611	81.39	360	356	375	0	DOWN-Rcontrol_vs_Scontrol
HORVU1Hr1G089620.1	HORVU1Hr1G089620.1	chr1H	544420120	544422477	tr|N1R1U7|N1R1U7_AEGTA	tr|N1R1U7|N1R1U7_AEGTA Caffeic acid 3-O-methyltransferase OS=Aegilops tauschii OX=37682 GN=F775_32449 PE=3 SV=1	69.444	81.39	360	356	375	0	DOWN-Rcontrol_vs_Scontrol
HORVU1Hr1G089630.2	HORVU1Hr1G089630.2	chr1H	544530995	544532742	-	-	-	-	-	-	-	-	-
HORVU1Hr1G089640.1	HORVU1Hr1G089640.1	chr1H	544534061	544534664	-	-	-	-	-	-	-	-	-
HORVU1Hr1G089650.1	HORVU1Hr1G089650.1	chr1H	544542215	544544679	-	-	-	-	-	-	-	-	-
HORVU1Hr1G089680.3	HORVU1Hr1G089680.3	chr1H	544586311	544590508	-	-	-	-	-	-	-	-	-
HORVU1Hr1G089690.1	HORVU1Hr1G089690.1	chr1H	544590717	544593337	-	-	-	-	-	-	-	-	-
HORVU1Hr1G089700.1	HORVU1Hr1G089700.1	chr1H	544633161	544644353	-	-	-	-	-	-	-	-	-
HORVU1Hr1G089710.3	HORVU1Hr1G089710.3	chr1H	544690501	544692847	-	-	-	-	-	-	-	-	-
HORVU1Hr1G089730.1	HORVU1Hr1G089730.1	chr1H	544734788	544736482	-	-	-	-	-	-	-	-	-
HORVU1Hr1G089760.1	HORVU1Hr1G089760.1	chr1H	544741794	544742915	tr|M8BN49|M8BN49_AEGTA	tr|M8BN49|M8BN49_AEGTA 50S ribosomal protein L12-2, chloroplastic OS=Aegilops tauschii OX=37682 GN=F775_26139 PE=3 SV=1	74.86	81.01	179	207	179	3.7e-66	UP-Rcontrol_vs_Scontrol,UP-Rinfested_vs_Sinfested
HORVU1Hr1G089770.2	HORVU1Hr1G089770.2	chr1H	544744618	544745997	-	-	-	-	-	-	-	-	-
HORVU1Hr1G089780.7	HORVU1Hr1G089780.7	chr1H	544749739	544752673	-	-	-	-	-	-	-	-	-
HORVU1Hr1G089820.2	HORVU1Hr1G089820.2	chr1H	544903145	544906376	-	-	-	-	-	-	-	-	-
HORVU1Hr1G089830.1	HORVU1Hr1G089830.1	chr1H	544907085	544909570	-	-	-	-	-	-	-	-	-
HORVU1Hr1G089840.1	HORVU1Hr1G089840.1	chr1H	544918998	544920368	-	-	-	-	-	-	-	-	-
HORVU1Hr1G089850.1	HORVU1Hr1G089850.1	chr1H	544924793	544925133	-	-	-	-	-	-	-	-	-
HORVU1Hr1G089860.2	HORVU1Hr1G089860.2	chr1H	544932893	544933899	-	-	-	-	-	-	-	-	-
HORVU1Hr1G089890.3	HORVU1Hr1G089890.3	chr1H	544961019	544973915	-	-	-	-	-	-	-	-	-
HORVU1Hr1G089920.1	HORVU1Hr1G089920.1	chr1H	544967326	544968245	-	-	-	-	-	-	-	-	-
HORVU1Hr1G089930.4	HORVU1Hr1G089930.4	chr1H	544977907	545088556	-	-	-	-	-	-	-	-	-
HORVU1Hr1G089940.1	HORVU1Hr1G089940.1	chr1H	544982285	544983505	-	-	-	-	-	-	-	-	-
HORVU1Hr1G089950.5	HORVU1Hr1G089950.5	chr1H	544988584	544990656	-	-	-	-	-	-	-	-	-
HORVU1Hr1G089960.1	HORVU1Hr1G089960.1	chr1H	545019811	545097427	-	-	-	-	-	-	-	-	-
HORVU1Hr1G089970.10	HORVU1Hr1G089970.10	chr1H	545055363	545060494	-	-	-	-	-	-	-	-	-
HORVU1Hr1G089990.1	HORVU1Hr1G089990.1	chr1H	545098639	545101221	-	-	-	-	-	-	-	-	-
HORVU1Hr1G090020.5	HORVU1Hr1G090020.5	chr1H	545123939	545127031	-	-	-	-	-	-	-	-	-
HORVU1Hr1G090030.11	HORVU1Hr1G090030.11	chr1H	545143042	545148001	-	-	-	-	-	-	-	-	-
HORVU1Hr1G090050.20	HORVU1Hr1G090050.20	chr1H	545157567	545168889	-	-	-	-	-	-	-	-	-
HORVU1Hr1G090060.1	HORVU1Hr1G090060.1	chr1H	545234233	545235228	-	-	-	-	-	-	-	-	-
HORVU1Hr1G090070.2	HORVU1Hr1G090070.2	chr1H	545238477	545239700	-	-	-	-	-	-	-	-	-
HORVU1Hr1G090080.3	HORVU1Hr1G090080.3	chr1H	545249986	545257305	-	-	-	-	-	-	-	-	-
HORVU1Hr1G090090.1	HORVU1Hr1G090090.1	chr1H	545266151	545266357	-	-	-	-	-	-	-	-	-
HORVU1Hr1G090100.1	HORVU1Hr1G090100.1	chr1H	545321477	545323501	-	-	-	-	-	-	-	-	-
HORVU1Hr1G090110.1	HORVU1Hr1G090110.1	chr1H	545364782	545365999	-	-	-	-	-	-	-	-	-
HORVU1Hr1G090130.4	HORVU1Hr1G090130.4	chr1H	545428494	545429775	-	-	-	-	-	-	-	-	-
HORVU1Hr1G090170.1	HORVU1Hr1G090170.1	chr1H	545489557	545490934	-	-	-	-	-	-	-	-	-
HORVU1Hr1G090180.1	HORVU1Hr1G090180.1	chr1H	545498648	545498827	-	-	-	-	-	-	-	-	-
HORVU1Hr1G090190.1	HORVU1Hr1G090190.1	chr1H	545513604	545516251	-	-	-	-	-	-	-	-	-
HORVU1Hr1G090200.2	HORVU1Hr1G090200.2	chr1H	545515170	545516591	-	-	-	-	-	-	-	-	-
HORVU1Hr1G090210.1	HORVU1Hr1G090210.1	chr1H	545584514	545585260	-	-	-	-	-	-	-	-	-
HORVU1Hr1G090230.1	HORVU1Hr1G090230.1	chr1H	545595688	545596253	-	-	-	-	-	-	-	-	-
HORVU1Hr1G090250.1	HORVU1Hr1G090250.1	chr1H	545610907	545613711	-	-	-	-	-	-	-	-	-
HORVU1Hr1G090290.1	HORVU1Hr1G090290.1	chr1H	545668975	545669497	-	-	-	-	-	-	-	-	-
HORVU1Hr1G090300.44	HORVU1Hr1G090300.44	chr1H	545691145	545694247	-	-	-	-	-	-	-	-	-
HORVU1Hr1G090330.1	HORVU1Hr1G090330.1	chr1H	545733554	545739248	-	-	-	-	-	-	-	-	-
HORVU1Hr1G090350.1	HORVU1Hr1G090350.1	chr1H	545743635	545744486	-	-	-	-	-	-	-	-	-
HORVU1Hr1G090360.2	HORVU1Hr1G090360.2	chr1H	545790242	545792966	-	-	-	-	-	-	-	-	-
HORVU1Hr1G090410.2	HORVU1Hr1G090410.2	chr1H	545850767	545853689	-	-	-	-	-	-	-	-	-
HORVU1Hr1G090430.1	HORVU1Hr1G090430.1	chr1H	546010475	546016709	-	-	-	-	-	-	-	-	-
HORVU1Hr1G090450.9	HORVU1Hr1G090450.9	chr1H	546270862	546271595	-	-	-	-	-	-	-	-	-
HORVU1Hr1G090460.1	HORVU1Hr1G090460.1	chr1H	546276302	546276823	-	-	-	-	-	-	-	-	-
HORVU1Hr1G090490.1	HORVU1Hr1G090490.1	chr1H	546288132	546292512	-	-	-	-	-	-	-	-	-
HORVU1Hr1G090510.1	HORVU1Hr1G090510.1	chr1H	546331224	546335370	-	-	-	-	-	-	-	-	-
HORVU1Hr1G090530.13	HORVU1Hr1G090530.13	chr1H	546335246	546339173	-	-	-	-	-	-	-	-	-
HORVU1Hr1G090570.2	HORVU1Hr1G090570.2	chr1H	546411012	546412822	-	-	-	-	-	-	-	-	-
HORVU1Hr1G090580.1	HORVU1Hr1G090580.1	chr1H	546421876	546423244	-	-	-	-	-	-	-	-	-
HORVU1Hr1G090610.1	HORVU1Hr1G090610.1	chr1H	546507569	546508891	-	-	-	-	-	-	-	-	-
HORVU1Hr1G090640.1	HORVU1Hr1G090640.1	chr1H	546610709	546615195	-	-	-	-	-	-	-	-	-
HORVU1Hr1G090650.5	HORVU1Hr1G090650.5	chr1H	546627288	546629924	-	-	-	-	-	-	-	-	-
HORVU1Hr1G090670.3	HORVU1Hr1G090670.3	chr1H	546670624	546674953	-	-	-	-	-	-	-	-	-
HORVU1Hr1G090680.2	HORVU1Hr1G090680.2	chr1H	546729737	546730233	-	-	-	-	-	-	-	-	-
HORVU1Hr1G090710.1	HORVU1Hr1G090710.1	chr1H	546756850	546765118	-	-	-	-	-	-	-	-	-
HORVU1Hr1G090720.1	HORVU1Hr1G090720.1	chr1H	546816610	546817243	-	-	-	-	-	-	-	-	-
HORVU1Hr1G090730.1	HORVU1Hr1G090730.1	chr1H	546836401	546839215	-	-	-	-	-	-	-	-	-
HORVU1Hr1G090740.5	HORVU1Hr1G090740.5	chr1H	546840012	546843495	-	-	-	-	-	-	-	-	-
HORVU1Hr1G090760.2	HORVU1Hr1G090760.2	chr1H	546901917	546904759	-	-	-	-	-	-	-	-	-
HORVU1Hr1G090770.13	HORVU1Hr1G090770.13	chr1H	547037350	547043463	-	-	-	-	-	-	-	-	-
HORVU1Hr1G090780.14	HORVU1Hr1G090780.14	chr1H	547049487	547052342	-	-	-	-	-	-	-	-	-
HORVU1Hr1G090800.1	HORVU1Hr1G090800.1	chr1H	547063660	547065706	-	-	-	-	-	-	-	-	-
HORVU1Hr1G090810.1	HORVU1Hr1G090810.1	chr1H	547109896	547113915	-	-	-	-	-	-	-	-	-
HORVU1Hr1G090820.1	HORVU1Hr1G090820.1	chr1H	547120343	547121027	-	-	-	-	-	-	-	-	-
HORVU1Hr1G090850.1	HORVU1Hr1G090850.1	chr1H	547142791	547143987	-	-	-	-	-	-	-	-	-
HORVU1Hr1G090860.1	HORVU1Hr1G090860.1	chr1H	547147128	547147625	-	-	-	-	-	-	-	-	-
HORVU1Hr1G090870.2	HORVU1Hr1G090870.2	chr1H	547150072	547151679	-	-	-	-	-	-	-	-	-
HORVU1Hr1G090890.1	HORVU1Hr1G090890.1	chr1H	547168682	547170041	-	-	-	-	-	-	-	-	-
HORVU1Hr1G090910.1	HORVU1Hr1G090910.1	chr1H	547173401	547174550	-	-	-	-	-	-	-	-	-
HORVU1Hr1G090930.2	HORVU1Hr1G090930.2	chr1H	547193115	547193424	-	-	-	-	-	-	-	-	-
HORVU1Hr1G090940.17	HORVU1Hr1G090940.17	chr1H	547198272	547203283	-	-	-	-	-	-	-	-	-
HORVU1Hr1G090950.1	HORVU1Hr1G090950.1	chr1H	547218922	547219705	-	-	-	-	-	-	-	-	-
HORVU1Hr1G090960.1	HORVU1Hr1G090960.1	chr1H	547222889	547224337	-	-	-	-	-	-	-	-	-
HORVU1Hr1G090980.2	HORVU1Hr1G090980.2	chr1H	547231226	547233776	-	-	-	-	-	-	-	-	-
HORVU1Hr1G090990.19	HORVU1Hr1G090990.19	chr1H	547248283	547253855	-	-	-	-	-	-	-	-	-

## Sheet: Oryza_1A
*For Oryza Sativa homologous 1A-QTL proteins a minimum threshold of 70% similarity for iTRAQ wheat/barley proteins were set
Query protein	Query gene	Chromosome	Start	End	iTRAQ protein hit	iTRAQ protein description	% identity	% similarity	Alignment length	iTRAQ hit length	Query protein length	E-value	Found in iTRAQ samples
Os05t0415200-01	Os05t0415200-01	chr5	20302095	20304710	-	-	-	-	-	-	-	-	-
Os05t0423701-01	Os05t0423701-01	chr5	20768269	20769580	-	-	-	-	-	-	-	-	-
Os05t0427800-00	Os05t0427800-00	chr5	20973884	20974330	tr|G8D5C5|G8D5C5_WHEAT	tr|G8D5C5|G8D5C5_WHEAT Ribulose bisphosphate carboxylase large chain (Fragment) OS=Triticum aestivum OX=4565 GN=rbcL PE=3 SV=1	94.245	97.12	139	202	148	8.96e-89	UP-Rinfested_vs_Rcontrol,DOWN-Rinfested_vs_Sinfested,UP-Sinfested_vs_Scontrol
Os05t0427800-00	Os05t0427800-00	chr5	20973884	20974330	tr|Q7YMR9|Q7YMR9_HORVS	tr|Q7YMR9|Q7YMR9_HORVS Ribulose bisphosphate carboxylase large chain OS=Hordeum vulgare subsp. spontaneum OX=77009 GN=rbcL PE=3 SV=1	93.919	97.3	148	479	148	2.69e-92	UP-Rinfested_vs_Rcontrol,DOWN-Rinfested_vs_Sinfested,UP-Sinfested_vs_Scontrol
Os05t0438700-01	Os05t0438700-01	chr5	21499449	21500179	-	-	-	-	-	-	-	-	-
Os05t0460475-00	Os05t0460475-00	chr5	22625295	22625615	tr|M8APF3|M8APF3_AEGTA	tr|M8APF3|M8APF3_AEGTA Histone H2B OS=Aegilops tauschii OX=37682 GN=F775_28688 PE=3 SV=1	91.304	94.57	92	226	106	1.34e-59	UP-Rcontrol_vs_Scontrol,UP-Sinfested_vs_Scontrol
Os05t0462700-01	Os05t0462700-01	chr5	22736693	22737282	-	-	-	-	-	-	-	-	-
Os05t0463800-02	Os05t0463800-02	chr5	22770094	22774082	-	-	-	-	-	-	-	-	-
Os05t0466600-01	Os05t0466600-01	chr5	22903115	22903786	-	-	-	-	-	-	-	-	-
Os05t0490700-01	Os05t0490700-01	chr5	24115647	24121667	-	-	-	-	-	-	-	-	-
Os05t0516850-00	Os05t0516850-00	chr5	25625463	25627070	-	-	-	-	-	-	-	-	-
Os05t0519500-01	Os05t0519500-01	chr5	25788803	25793522	-	-	-	-	-	-	-	-	-
Os05t0526200-01	Os05t0526200-01	chr5	26175584	26177039	-	-	-	-	-	-	-	-	-
Os05t0526400-01	Os05t0526400-01	chr5	26180148	26182311	-	-	-	-	-	-	-	-	-
Os05t0526800-01	Os05t0526800-01	chr5	26192929	26194748	-	-	-	-	-	-	-	-	-
Os05t0526900-01	Os05t0526900-01	chr5	26196244	26198014	-	-	-	-	-	-	-	-	-
Os05t0528000-01	Os05t0528000-01	chr5	26237497	26245891	-	-	-	-	-	-	-	-	-
Os05t0528050-00	Os05t0528050-00	chr5	26238916	26244105	-	-	-	-	-	-	-	-	-
Os05t0529000-01	Os05t0529000-01	chr5	26279602	26282852	-	-	-	-	-	-	-	-	-
Os05t0529200-01	Os05t0529200-01	chr5	26285817	26288430	-	-	-	-	-	-	-	-	-
Os05t0529400-01	Os05t0529400-01	chr5	26292353	26294611	-	-	-	-	-	-	-	-	-
Os05t0529700-03	Os05t0529700-03	chr5	26310862	26314166	-	-	-	-	-	-	-	-	-
Os05t0530500-02	Os05t0530500-02	chr5	26347148	26351599	-	-	-	-	-	-	-	-	-
Os05t0530701-01	Os05t0530701-01	chr5	26356728	26358548	-	-	-	-	-	-	-	-	-
Os05t0531500-01	Os05t0531500-01	chr5	26379885	26384301	-	-	-	-	-	-	-	-	-
Os05t0532800-01	Os05t0532800-01	chr5	26435097	26435723	-	-	-	-	-	-	-	-	-
Os05t0533100-01	Os05t0533100-01	chr5	26464157	26467196	-	-	-	-	-	-	-	-	-
Os05t0533500-01	Os05t0533500-01	chr5	26480072	26481404	-	-	-	-	-	-	-	-	-
Os05t0533600-02	Os05t0533600-02	chr5	26485770	26493929	-	-	-	-	-	-	-	-	-
Os05t0533700-01	Os05t0533700-01	chr5	26494551	26497193	tr|A0A1D5W9E8|A0A1D5W9E8_WHEAT	tr|A0A1D5W9E8|A0A1D5W9E8_WHEAT Oxidored_q6 domain-containing protein OS=Triticum aestivum OX=4565 PE=3 SV=1	96.203	98.1	158	202	204	3.48e-118	DOWN-Rcontrol_vs_Scontrol,DOWN-Rinfested_vs_Sinfested
Os05t0533800-01	Os05t0533800-01	chr5	26497719	26499607	-	-	-	-	-	-	-	-	-
Os05t0534100-01	Os05t0534100-01	chr5	26507606	26508789	-	-	-	-	-	-	-	-	-
Os05t0534400-01	Os05t0534400-01	chr5	26535935	26537873	-	-	-	-	-	-	-	-	-
Os05t0534900-01	Os05t0534900-01	chr5	26560937	26566558	-	-	-	-	-	-	-	-	-
Os05t0535100-01	Os05t0535100-01	chr5	26570425	26573958	-	-	-	-	-	-	-	-	-
Os05t0535400-00	Os05t0535400-00	chr5	26584551	26588134	-	-	-	-	-	-	-	-	-
Os05t0535700-01	Os05t0535700-01	chr5	26604986	26607206	-	-	-	-	-	-	-	-	-
Os05t0535800-00	Os05t0535800-00	chr5	26608277	26612344	-	-	-	-	-	-	-	-	-
Os05t0535900-01	Os05t0535900-01	chr5	26616540	26620854	-	-	-	-	-	-	-	-	-
Os05t0536200-01	Os05t0536200-01	chr5	26628171	26631476	-	-	-	-	-	-	-	-	-
Os05t0536225-00	Os05t0536225-00	chr5	26628468	26631172	-	-	-	-	-	-	-	-	-
Os05t0536400-01	Os05t0536400-01	chr5	26634885	26640861	-	-	-	-	-	-	-	-	-
Os05t0536900-01	Os05t0536900-01	chr5	26664617	26666561	tr|A0A1D5SB94|A0A1D5SB94_WHEAT	tr|A0A1D5SB94|A0A1D5SB94_WHEAT Uncharacterized protein OS=Triticum aestivum OX=4565 PE=4 SV=1	72.637	82.59	201	206	206	6.17e-111	DOWN-Rcontrol_vs_Scontrol,DOWN-Rinfested_vs_Sinfested
Os05t0537100-00	Os05t0537100-00	chr5	26682661	26684165	-	-	-	-	-	-	-	-	-
Os05t0537200-01	Os05t0537200-01	chr5	26685979	26690338	-	-	-	-	-	-	-	-	-
Os05t0537300-01	Os05t0537300-01	chr5	26701863	26705017	-	-	-	-	-	-	-	-	-
Os05t0537400-00	Os05t0537400-00	chr5	26706568	26708198	-	-	-	-	-	-	-	-	-
Os05t0539400-01	Os05t0539400-01	chr5	26794411	26801239	-	-	-	-	-	-	-	-	-
Os05t0539500-01	Os05t0539500-01	chr5	26801678	26805058	-	-	-	-	-	-	-	-	-
Os05t0539600-01	Os05t0539600-01	chr5	26805817	26809069	-	-	-	-	-	-	-	-	-
Os05t0539700-01	Os05t0539700-01	chr5	26809206	26812469	-	-	-	-	-	-	-	-	-
Os05t0539900-01	Os05t0539900-01	chr5	26820731	26822297	-	-	-	-	-	-	-	-	-
Os05t0540000-01	Os05t0540000-01	chr5	26824644	26828499	-	-	-	-	-	-	-	-	-
Os05t0540100-03	Os05t0540100-03	chr5	26828555	26832362	-	-	-	-	-	-	-	-	-
Os05t0540200-01	Os05t0540200-01	chr5	26834414	26835506	-	-	-	-	-	-	-	-	-
Os05t0540300-01	Os05t0540300-01	chr5	26835675	26840306	tr|M7ZLN1|M7ZLN1_TRIUA	tr|M7ZLN1|M7ZLN1_TRIUA Chaperonin CPN60-2, mitochondrial OS=Triticum urartu OX=4572 GN=TRIUR3_10290 PE=3 SV=1	69.259	84.99	553	640	581	0	DOWN-Rcontrol_vs_Scontrol,DOWN-Rinfested_vs_Sinfested
Os05t0540800-01	Os05t0540800-01	chr5	26849865	26857015	-	-	-	-	-	-	-	-	-
Os05t0541200-01	Os05t0541200-01	chr5	26868399	26870416	-	-	-	-	-	-	-	-	-
Os05t0541800-01	Os05t0541800-01	chr5	26900127	26901512	-	-	-	-	-	-	-	-	-
Os05t0542100-01	Os05t0542100-01	chr5	26907931	26910905	-	-	-	-	-	-	-	-	-
Os05t0542200-03	Os05t0542200-03	chr5	26913398	26915974	-	-	-	-	-	-	-	-	-
Os05t0542600-01	Os05t0542600-01	chr5	26930547	26935797	-	-	-	-	-	-	-	-	-
Os05t0542666-00	Os05t0542666-00	chr5	26930578	26935513	-	-	-	-	-	-	-	-	-
Os05t0542800-01	Os05t0542800-01	chr5	26940318	26943164	-	-	-	-	-	-	-	-	-
Os05t0543100-01	Os05t0543100-01	chr5	26952587	26955912	-	-	-	-	-	-	-	-	-
Os05t0543150-00	Os05t0543150-00	chr5	26952967	26955727	-	-	-	-	-	-	-	-	-
Os05t0543300-01	Os05t0543300-01	chr5	26963023	26965865	-	-	-	-	-	-	-	-	-
Os05t0543400-02	Os05t0543400-02	chr5	26966573	26969821	-	-	-	-	-	-	-	-	-
Os05t0543700-02	Os05t0543700-02	chr5	26991243	26994888	-	-	-	-	-	-	-	-	-
Os05t0545000-01	Os05t0545000-01	chr5	27043471	27048544	-	-	-	-	-	-	-	-	-
Os05t0545200-00	Os05t0545200-00	chr5	27057869	27062828	-	-	-	-	-	-	-	-	-
Os05t0545300-01	Os05t0545300-01	chr5	27068628	27070015	-	-	-	-	-	-	-	-	-
Os05t0545400-01	Os05t0545400-01	chr5	27075999	27077365	-	-	-	-	-	-	-	-	-
Os05t0546500-00	Os05t0546500-00	chr5	27124468	27125316	-	-	-	-	-	-	-	-	-
Os05t0547850-01	Os05t0547850-01	chr5	27179621	27183774	-	-	-	-	-	-	-	-	-
Os05t0548200-01	Os05t0548200-01	chr5	27201104	27202593	-	-	-	-	-	-	-	-	-
Os05t0548500-00	Os05t0548500-00	chr5	27211900	27217567	-	-	-	-	-	-	-	-	-
Os05t0548600-00	Os05t0548600-00	chr5	27219015	27220348	-	-	-	-	-	-	-	-	-
Os05t0548800-01	Os05t0548800-01	chr5	27224856	27226126	-	-	-	-	-	-	-	-	-
Os05t0548900-01	Os05t0548900-01	chr5	27229414	27233659	-	-	-	-	-	-	-	-	-
Os05t0549000-01	Os05t0549000-01	chr5	27236656	27243423	-	-	-	-	-	-	-	-	-
Os05t0549100-01	Os05t0549100-01	chr5	27245213	27249448	-	-	-	-	-	-	-	-	-
Os05t0549600-01	Os05t0549600-01	chr5	27287084	27289876	-	-	-	-	-	-	-	-	-
Os05t0549700-01	Os05t0549700-01	chr5	27290558	27292494	-	-	-	-	-	-	-	-	-
Os05t0549800-01	Os05t0549800-01	chr5	27303137	27304314	-	-	-	-	-	-	-	-	-
Os05t0550300-01	Os05t0550300-01	chr5	27330717	27331341	-	-	-	-	-	-	-	-	-
Os05t0550600-02	Os05t0550600-02	chr5	27345715	27346293	-	-	-	-	-	-	-	-	-
Os05t0550800-01	Os05t0550800-01	chr5	27360938	27367472	-	-	-	-	-	-	-	-	-
Os05t0550900-00	Os05t0550900-00	chr5	27366229	27366927	-	-	-	-	-	-	-	-	-
Os05t0551000-01	Os05t0551000-01	chr5	27377539	27382166	-	-	-	-	-	-	-	-	-
Os05t0551700-01	Os05t0551700-01	chr5	27423027	27424795	-	-	-	-	-	-	-	-	-
Os05t0551801-01	Os05t0551801-01	chr5	27440762	27445944	-	-	-	-	-	-	-	-	-
Os05t0551900-00	Os05t0551900-00	chr5	27441786	27445901	-	-	-	-	-	-	-	-	-
Os05t0552200-01	Os05t0552200-01	chr5	27457526	27458747	-	-	-	-	-	-	-	-	-
Os05t0552300-02	Os05t0552300-02	chr5	27459362	27461861	tr|W5D4F5|W5D4F5_WHEAT	tr|W5D4F5|W5D4F5_WHEAT WD_REPEATS_REGION domain-containing protein OS=Triticum aestivum OX=4565 GN=TRAES_3BF007900030CFD_c1 PE=4 SV=1	82.53	89.16	332	332	336	0	UP-Rcontrol_vs_Scontrol,UP-Rinfested_vs_Sinfested
Os05t0552500-01	Os05t0552500-01	chr5	27474102	27479077	-	-	-	-	-	-	-	-	-
Os05t0552900-01	Os05t0552900-01	chr5	27504934	27509339	-	-	-	-	-	-	-	-	-
Os05t0553000-02	Os05t0553000-02	chr5	27509817	27513277	tr|A0A075VYR7|A0A075VYR7_AEGSP	tr|A0A075VYR7|A0A075VYR7_AEGSP ATP synthase subunit beta, chloroplastic OS=Aegilops speltoides var. ligustica OX=58532 GN=atpB PE=3 SV=1	68.553	80.29	477	498	552	0	DOWN-Rinfested_vs_Sinfested
Os05t0553150-00	Os05t0553150-00	chr5	27509901	27513233	-	-	-	-	-	-	-	-	-
Os05t0553700-01	Os05t0553700-01	chr5	27530255	27533764	-	-	-	-	-	-	-	-	-
Os05t0553800-01	Os05t0553800-01	chr5	27534280	27537659	-	-	-	-	-	-	-	-	-
Os05t0554000-03	Os05t0554000-03	chr5	27542126	27546073	-	-	-	-	-	-	-	-	-
Os05t0554100-01	Os05t0554100-01	chr5	27546982	27548785	-	-	-	-	-	-	-	-	-
Os05t0554400-01	Os05t0554400-01	chr5	27552789	27558220	-	-	-	-	-	-	-	-	-
Os05t0555300-02	Os05t0555300-02	chr5	27605983	27607548	-	-	-	-	-	-	-	-	-
Os05t0555800-00	Os05t0555800-00	chr5	27640763	27641333	tr|M7ZIA1|M7ZIA1_TRIUA	tr|M7ZIA1|M7ZIA1_TRIUA 60S ribosomal protein L35a-1 OS=Triticum urartu OX=4572 GN=TRIUR3_11416 PE=3 SV=1	81.818	93.64	110	190	112	2.64e-67	DOWN-Rcontrol_vs_Scontrol,DOWN-Rinfested_vs_Sinfested
Os05t0556000-01	Os05t0556000-01	chr5	27643114	27647653	-	-	-	-	-	-	-	-	-
Os05t0556100-01	Os05t0556100-01	chr5	27648092	27653659	-	-	-	-	-	-	-	-	-
Os05t0556201-00	Os05t0556201-00	chr5	27648163	27653679	-	-	-	-	-	-	-	-	-
Os05t0556300-01	Os05t0556300-01	chr5	27660691	27664963	-	-	-	-	-	-	-	-	-
Os05t0556350-01	Os05t0556350-01	chr5	27660945	27664924	-	-	-	-	-	-	-	-	-
Os05t0556400-01	Os05t0556400-01	chr5	27666328	27669347	-	-	-	-	-	-	-	-	-
Os05t0556800-01	Os05t0556800-01	chr5	27690004	27691439	-	-	-	-	-	-	-	-	-
Os05t0556900-01	Os05t0556900-01	chr5	27695307	27697298	tr|M7ZIA1|M7ZIA1_TRIUA	tr|M7ZIA1|M7ZIA1_TRIUA 60S ribosomal protein L35a-1 OS=Triticum urartu OX=4572 GN=TRIUR3_11416 PE=3 SV=1	81.818	93.64	110	190	111	2.51e-67	DOWN-Rcontrol_vs_Scontrol,DOWN-Rinfested_vs_Sinfested
Os05t0557000-01	Os05t0557000-01	chr5	27699751	27701793	tr|M8C3L2|M8C3L2_AEGTA	tr|M8C3L2|M8C3L2_AEGTA 60S ribosomal protein L37a OS=Aegilops tauschii OX=37682 GN=F775_28636 PE=3 SV=1	100	100	92	146	92	8.74e-65	DOWN-Rcontrol_vs_Scontrol
Os05t0557100-01	Os05t0557100-01	chr5	27702122	27705541	-	-	-	-	-	-	-	-	-
Os05t0557200-01	Os05t0557200-01	chr5	27712396	27717699	-	-	-	-	-	-	-	-	-
Os05t0557400-01	Os05t0557400-01	chr5	27723402	27727472	-	-	-	-	-	-	-	-	-
Os05t0557600-01	Os05t0557600-01	chr5	27733895	27738318	-	-	-	-	-	-	-	-	-
Os05t0557700-02	Os05t0557700-02	chr5	27740218	27749525	-	-	-	-	-	-	-	-	-
Os05t0557800-02	Os05t0557800-02	chr5	27756096	27759127	-	-	-	-	-	-	-	-	-
Os05t0557900-01	Os05t0557900-01	chr5	27759551	27763406	-	-	-	-	-	-	-	-	-
Os05t0557950-00	Os05t0557950-00	chr5	27759724	27760670	-	-	-	-	-	-	-	-	-
Os05t0558000-01	Os05t0558000-01	chr5	27764857	27766656	-	-	-	-	-	-	-	-	-
Os05t0558800-01	Os05t0558800-01	chr5	27794627	27798273	-	-	-	-	-	-	-	-	-
Os05t0559350-00	Os05t0559350-00	chr5	27839324	27840565	-	-	-	-	-	-	-	-	-
Os05t0559400-03	Os05t0559400-03	chr5	27846193	27850311	-	-	-	-	-	-	-	-	-
Os05t0559600-01	Os05t0559600-01	chr5	27860628	27865020	-	-	-	-	-	-	-	-	-
Os05t0559900-01	Os05t0559900-01	chr5	27868472	27877526	-	-	-	-	-	-	-	-	-
Os05t0560100-01	Os05t0560100-01	chr5	27880066	27882840	-	-	-	-	-	-	-	-	-
Os05t0560200-00	Os05t0560200-00	chr5	27883739	27884410	-	-	-	-	-	-	-	-	-
Os05t0560900-02	Os05t0560900-02	chr5	27910801	27912922	-	-	-	-	-	-	-	-	-
Os05t0561500-01	Os05t0561500-01	chr5	27936171	27939342	-	-	-	-	-	-	-	-	-
Os05t0562200-01	Os05t0562200-01	chr5	27967637	27970823	-	-	-	-	-	-	-	-	-
Os05t0562300-01	Os05t0562300-01	chr5	27972462	27974607	-	-	-	-	-	-	-	-	-
Os05t0562350-00	Os05t0562350-00	chr5	27973664	27974717	-	-	-	-	-	-	-	-	-
Os05t0562800-02	Os05t0562800-02	chr5	27989751	27990665	-	-	-	-	-	-	-	-	-
Os05t0563050-01	Os05t0563050-01	chr5	28005260	28007054	-	-	-	-	-	-	-	-	-
Os05t0563400-01	Os05t0563400-01	chr5	28034380	28039732	-	-	-	-	-	-	-	-	-
Os05t0564100-01	Os05t0564100-01	chr5	28077381	28078527	-	-	-	-	-	-	-	-	-
Os05t0564200-01	Os05t0564200-01	chr5	28080214	28082860	-	-	-	-	-	-	-	-	-
Os05t0564400-02	Os05t0564400-02	chr5	28092844	28094569	tr|M7ZCR8|M7ZCR8_TRIUA	tr|M7ZCR8|M7ZCR8_TRIUA Ras-related protein RABA2a OS=Triticum urartu OX=4572 GN=TRIUR3_07867 PE=4 SV=1	66.667	80.56	216	223	217	9.81e-106	UP-Rinfested_vs_Sinfested,DOWN-Sinfested_vs_Scontrol
Os05t0564450-00	Os05t0564450-00	chr5	28093214	28094390	-	-	-	-	-	-	-	-	-
Os05t0564500-00	Os05t0564500-00	chr5	28100584	28100778	-	-	-	-	-	-	-	-	-
Os05t0564800-01	Os05t0564800-01	chr5	28112936	28114907	-	-	-	-	-	-	-	-	-
Os05t0565000-01	Os05t0565000-01	chr5	28118290	28120481	tr|M8BT65|M8BT65_AEGTA	tr|M8BT65|M8BT65_AEGTA 60S ribosomal protein L18a OS=Aegilops tauschii OX=37682 GN=F775_31595 PE=3 SV=1	93.82	97.19	178	178	178	4.17e-129	UP-Rcontrol_vs_Scontrol,UP-Rinfested_vs_Sinfested
Os05t0565200-01	Os05t0565200-01	chr5	28125241	28128053	-	-	-	-	-	-	-	-	-
Os05t0565400-01	Os05t0565400-01	chr5	28128521	28131181	-	-	-	-	-	-	-	-	-
Os05t0565500-01	Os05t0565500-01	chr5	28131797	28133188	-	-	-	-	-	-	-	-	-
Os05t0565701-00	Os05t0565701-00	chr5	28133353	28134042	-	-	-	-	-	-	-	-	-
Os05t0566400-01	Os05t0566400-01	chr5	28188894	28194022	-	-	-	-	-	-	-	-	-
Os05t0566500-02	Os05t0566500-02	chr5	28202128	28204199	-	-	-	-	-	-	-	-	-
Os05t0566600-01	Os05t0566600-01	chr5	28205482	28206970	-	-	-	-	-	-	-	-	-
Os05t0566800-01	Os05t0566800-01	chr5	28213968	28216045	-	-	-	-	-	-	-	-	-
Os05t0567100-01	Os05t0567100-01	chr5	28231900	28237289	-	-	-	-	-	-	-	-	-
Os05t0567300-01	Os05t0567300-01	chr5	28242072	28244772	-	-	-	-	-	-	-	-	-
Os05t0567400-01	Os05t0567400-01	chr5	28245031	28249577	-	-	-	-	-	-	-	-	-
Os05t0567500-01	Os05t0567500-01	chr5	28251313	28256757	-	-	-	-	-	-	-	-	-
Os05t0567600-00	Os05t0567600-00	chr5	28253508	28255090	-	-	-	-	-	-	-	-	-
Os05t0567650-00	Os05t0567650-00	chr5	28258419	28262402	-	-	-	-	-	-	-	-	-
Os05t0567700-01	Os05t0567700-01	chr5	28258432	28262464	-	-	-	-	-	-	-	-	-
Os05t0567800-01	Os05t0567800-01	chr5	28264787	28266375	-	-	-	-	-	-	-	-	-
Os05t0567850-00	Os05t0567850-00	chr5	28264941	28269376	-	-	-	-	-	-	-	-	-
Os05t0568000-02	Os05t0568000-02	chr5	28278858	28281235	-	-	-	-	-	-	-	-	-
Os05t0568100-01	Os05t0568100-01	chr5	28289829	28293256	-	-	-	-	-	-	-	-	-
Os05t0568300-00	Os05t0568300-00	chr5	28299369	28300093	tr|M8BN49|M8BN49_AEGTA	tr|M8BN49|M8BN49_AEGTA 50S ribosomal protein L12-2, chloroplastic OS=Aegilops tauschii OX=37682 GN=F775_26139 PE=3 SV=1	73.034	78.09	178	207	179	1.74e-64	UP-Rcontrol_vs_Scontrol,UP-Rinfested_vs_Sinfested
Os05t0568900-01	Os05t0568900-01	chr5	28315242	28318639	-	-	-	-	-	-	-	-	-
Os05t0569200-01	Os05t0569200-01	chr5	28329422	28330634	-	-	-	-	-	-	-	-	-
Os05t0569300-01	Os05t0569300-01	chr5	28334780	28339606	-	-	-	-	-	-	-	-	-
Os05t0569400-01	Os05t0569400-01	chr5	28342690	28345103	-	-	-	-	-	-	-	-	-
Os05t0570900-00	Os05t0570900-00	chr5	28443469	28444289	-	-	-	-	-	-	-	-	-
Os05t0571000-02	Os05t0571000-02	chr5	28445224	28451170	-	-	-	-	-	-	-	-	-
Os05t0571100-01	Os05t0571100-01	chr5	28464100	28466020	-	-	-	-	-	-	-	-	-
Os05t0571400-01	Os05t0571400-01	chr5	28480951	28482901	-	-	-	-	-	-	-	-	-
Os05t0572000-00	Os05t0572000-00	chr5	28499327	28500571	-	-	-	-	-	-	-	-	-
Os05t0572700-02	Os05t0572700-02	chr5	28523815	28526024	-	-	-	-	-	-	-	-	-
Os05t0572800-00	Os05t0572800-00	chr5	28524022	28525589	-	-	-	-	-	-	-	-	-
Os05t0572900-01	Os05t0572900-01	chr5	28534213	28536925	-	-	-	-	-	-	-	-	-
Os05t0573300-01	Os05t0573300-01	chr5	28551323	28557309	-	-	-	-	-	-	-	-	-
Os05t0573500-01	Os05t0573500-01	chr5	28572426	28575154	-	-	-	-	-	-	-	-	-
Os05t0573700-02	Os05t0573700-02	chr5	28579255	28580858	-	-	-	-	-	-	-	-	-
Os05t0573800-00	Os05t0573800-00	chr5	28585627	28588880	-	-	-	-	-	-	-	-	-
Os05t0573900-01	Os05t0573900-01	chr5	28589103	28592602	-	-	-	-	-	-	-	-	-
Os05t0574200-00	Os05t0574200-00	chr5	28599201	28603203	-	-	-	-	-	-	-	-	-
Os05t0574300-00	Os05t0574300-00	chr5	28611981	28612666	tr|M8APF3|M8APF3_AEGTA	tr|M8APF3|M8APF3_AEGTA Histone H2B OS=Aegilops tauschii OX=37682 GN=F775_28688 PE=3 SV=1	81.746	83.33	126	226	152	1.09e-53	UP-Rcontrol_vs_Scontrol,UP-Sinfested_vs_Scontrol
Os05t0574400-01	Os05t0574400-01	chr5	28617700	28621468	tr|M7ZAJ6|M7ZAJ6_TRIUA	tr|M7ZAJ6|M7ZAJ6_TRIUA Malate dehydrogenase OS=Triticum urartu OX=4572 GN=TRIUR3_23068 PE=3 SV=1	63.898	79.23	313	398	340	3.44e-143	DOWN-Rcontrol_vs_Scontrol,DOWN-Rinfested_vs_Sinfested
Os05t0574500-01	Os05t0574500-01	chr5	28622492	28624739	-	-	-	-	-	-	-	-	-
Os05t0574550-00	Os05t0574550-00	chr5	28622588	28624551	-	-	-	-	-	-	-	-	-
Os05t0574600-01	Os05t0574600-01	chr5	28625224	28627550	-	-	-	-	-	-	-	-	-
Os05t0574700-01	Os05t0574700-01	chr5	28628860	28632192	-	-	-	-	-	-	-	-	-
Os05t0574800-00	Os05t0574800-00	chr5	28632991	28636150	-	-	-	-	-	-	-	-	-
Os05t0576800-01	Os05t0576800-01	chr5	28721012	28726493	-	-	-	-	-	-	-	-	-
Os05t0579050-00	Os05t0579050-00	chr5	28819771	28824239	-	-	-	-	-	-	-	-	-
Os05t0588550-01	Os05t0588550-01	chr5	29313924	29314369	-	-	-	-	-	-	-	-	-

## Sheet: SecaleCereale_1A
*For Secale cereale homologous 1A-QTL proteins a minimum threshold of 80% similarity for iTRAQ wheat proteins and 90% for iTRAQ barley proteins were set
Query protein	Query gene	Chromosome	Start	End	iTRAQ protein hit	iTRAQ protein description	% identity	% similarity	Alignment length	iTRAQ hit length	Query protein length	E-value	Found in iTRAQ samples
SECCE1Rv1G0050240.1	SECCE1Rv1G0050240.1	chr1R	645697798	645701870	-	-	-	-	-	-	-	-	-
SECCE1Rv1G0050250.1	SECCE1Rv1G0050250.1	chr1R	645703548	645705092	-	-	-	-	-	-	-	-	-
SECCE1Rv1G0050260.1	SECCE1Rv1G0050260.1	chr1R	645707753	645708169	-	-	-	-	-	-	-	-	-
SECCE1Rv1G0050270.1	SECCE1Rv1G0050270.1	chr1R	645712309	645712587	-	-	-	-	-	-	-	-	-
SECCE1Rv1G0050310.1	SECCE1Rv1G0050310.1	chr1R	645866921	645870026	-	-	-	-	-	-	-	-	-
SECCE1Rv1G0050320.1	SECCE1Rv1G0050320.1	chr1R	645872464	645876871	-	-	-	-	-	-	-	-	-
SECCE1Rv1G0050330.1	SECCE1Rv1G0050330.1	chr1R	645878821	645881048	-	-	-	-	-	-	-	-	-
SECCE1Rv1G0050340.1	SECCE1Rv1G0050340.1	chr1R	645886472	645888589	-	-	-	-	-	-	-	-	-
SECCE1Rv1G0050360.1	SECCE1Rv1G0050360.1	chr1R	646257162	646258232	-	-	-	-	-	-	-	-	-
SECCE1Rv1G0050370.1	SECCE1Rv1G0050370.1	chr1R	646262399	646263928	-	-	-	-	-	-	-	-	-
SECCE1Rv1G0050380.1	SECCE1Rv1G0050380.1	chr1R	646265551	646267029	-	-	-	-	-	-	-	-	-
SECCE1Rv1G0050400.1	SECCE1Rv1G0050400.1	chr1R	646274482	646275963	-	-	-	-	-	-	-	-	-
SECCE1Rv1G0050410.1	SECCE1Rv1G0050410.1	chr1R	646277030	646277986	-	-	-	-	-	-	-	-	-
SECCE1Rv1G0050420.1	SECCE1Rv1G0050420.1	chr1R	646665886	646670470	-	-	-	-	-	-	-	-	-
SECCE1Rv1G0050440.1	SECCE1Rv1G0050440.1	chr1R	646909919	646916627	-	-	-	-	-	-	-	-	-
SECCE1Rv1G0050450.1	SECCE1Rv1G0050450.1	chr1R	646918127	646921547	-	-	-	-	-	-	-	-	-
SECCE1Rv1G0050460.1	SECCE1Rv1G0050460.1	chr1R	646928988	646929351	-	-	-	-	-	-	-	-	-
SECCE1Rv1G0050470.1	SECCE1Rv1G0050470.1	chr1R	646948829	646950076	tr|A0A1D5W9E8|A0A1D5W9E8_WHEAT	tr|A0A1D5W9E8|A0A1D5W9E8_WHEAT Oxidored_q6 domain-containing protein OS=Triticum aestivum OX=4565 PE=3 SV=1	90	91	200	202	203	5.95e-133	DOWN-Rcontrol_vs_Scontrol,DOWN-Rinfested_vs_Sinfested
SECCE1Rv1G0050510.1	SECCE1Rv1G0050510.1	chr1R	647350866	647352601	-	-	-	-	-	-	-	-	-
SECCE1Rv1G0050520.1	SECCE1Rv1G0050520.1	chr1R	647353443	647356867	-	-	-	-	-	-	-	-	-
SECCE1Rv1G0050530.1	SECCE1Rv1G0050530.1	chr1R	647357232	647359154	-	-	-	-	-	-	-	-	-
SECCE1Rv1G0050540.1	SECCE1Rv1G0050540.1	chr1R	647379653	647383959	-	-	-	-	-	-	-	-	-
SECCE1Rv1G0050550.1	SECCE1Rv1G0050550.1	chr1R	647415198	647417048	-	-	-	-	-	-	-	-	-
SECCE1Rv1G0050560.1	SECCE1Rv1G0050560.1	chr1R	647475510	647475824	-	-	-	-	-	-	-	-	-
SECCE1Rv1G0050570.1	SECCE1Rv1G0050570.1	chr1R	647485067	647486430	-	-	-	-	-	-	-	-	-
SECCE1Rv1G0050580.1	SECCE1Rv1G0050580.1	chr1R	647597538	647599132	-	-	-	-	-	-	-	-	-
SECCE1Rv1G0050590.1	SECCE1Rv1G0050590.1	chr1R	647602728	647607313	-	-	-	-	-	-	-	-	-
SECCE1Rv1G0050610.1	SECCE1Rv1G0050610.1	chr1R	648177035	648179510	-	-	-	-	-	-	-	-	-
SECCE1Rv1G0050620.1	SECCE1Rv1G0050620.1	chr1R	648184056	648186722	-	-	-	-	-	-	-	-	-
SECCE1Rv1G0050630.1	SECCE1Rv1G0050630.1	chr1R	648200111	648201433	-	-	-	-	-	-	-	-	-
SECCE1Rv1G0050640.1	SECCE1Rv1G0050640.1	chr1R	648232179	648233591	-	-	-	-	-	-	-	-	-
SECCE1Rv1G0050650.1	SECCE1Rv1G0050650.1	chr1R	648403408	648405000	-	-	-	-	-	-	-	-	-
SECCE1Rv1G0050670.1	SECCE1Rv1G0050670.1	chr1R	648953676	648954008	-	-	-	-	-	-	-	-	-
SECCE1Rv1G0050710.1	SECCE1Rv1G0050710.1	chr1R	649059864	649061201	-	-	-	-	-	-	-	-	-
SECCE1Rv1G0050720.1	SECCE1Rv1G0050720.1	chr1R	649093981	649096401	-	-	-	-	-	-	-	-	-
SECCE1Rv1G0050730.1	SECCE1Rv1G0050730.1	chr1R	649109374	649110327	-	-	-	-	-	-	-	-	-
SECCE1Rv1G0050750.1	SECCE1Rv1G0050750.1	chr1R	649193824	649196010	-	-	-	-	-	-	-	-	-
SECCE1Rv1G0050770.1	SECCE1Rv1G0050770.1	chr1R	649267162	649268514	-	-	-	-	-	-	-	-	-
SECCE1Rv1G0050780.1	SECCE1Rv1G0050780.1	chr1R	649274591	649275934	-	-	-	-	-	-	-	-	-
SECCE1Rv1G0050800.1	SECCE1Rv1G0050800.1	chr1R	649283654	649285243	-	-	-	-	-	-	-	-	-
SECCE1Rv1G0050810.1	SECCE1Rv1G0050810.1	chr1R	649481293	649481703	-	-	-	-	-	-	-	-	-
SECCE1Rv1G0050820.1	SECCE1Rv1G0050820.1	chr1R	649484209	649484520	-	-	-	-	-	-	-	-	-
SECCE1Rv1G0050830.1	SECCE1Rv1G0050830.1	chr1R	649513662	649516933	-	-	-	-	-	-	-	-	-
SECCE1Rv1G0050840.1	SECCE1Rv1G0050840.1	chr1R	649523000	649526519	-	-	-	-	-	-	-	-	-
SECCE1Rv1G0050850.1	SECCE1Rv1G0050850.1	chr1R	649691362	649692088	-	-	-	-	-	-	-	-	-
SECCE1Rv1G0050900.1	SECCE1Rv1G0050900.1	chr1R	650223729	650225234	-	-	-	-	-	-	-	-	-
SECCE1Rv1G0050910.1	SECCE1Rv1G0050910.1	chr1R	650284192	650285078	-	-	-	-	-	-	-	-	-
SECCE1Rv1G0050930.1	SECCE1Rv1G0050930.1	chr1R	650411057	650415428	-	-	-	-	-	-	-	-	-
SECCE1Rv1G0050940.1	SECCE1Rv1G0050940.1	chr1R	650418326	650420259	-	-	-	-	-	-	-	-	-
SECCE1Rv1G0050950.1	SECCE1Rv1G0050950.1	chr1R	650420634	650424756	-	-	-	-	-	-	-	-	-
SECCE1Rv1G0050960.1	SECCE1Rv1G0050960.1	chr1R	650628937	650632850	-	-	-	-	-	-	-	-	-
SECCE1Rv1G0050970.1	SECCE1Rv1G0050970.1	chr1R	650635450	650638302	-	-	-	-	-	-	-	-	-
SECCE1Rv1G0050980.1	SECCE1Rv1G0050980.1	chr1R	650768206	650770457	-	-	-	-	-	-	-	-	-
SECCE1Rv1G0050990.1	SECCE1Rv1G0050990.1	chr1R	650851966	650852340	-	-	-	-	-	-	-	-	-
SECCE1Rv1G0051000.1	SECCE1Rv1G0051000.1	chr1R	650914214	650915745	-	-	-	-	-	-	-	-	-
SECCE1Rv1G0051020.1	SECCE1Rv1G0051020.1	chr1R	650927232	650933827	-	-	-	-	-	-	-	-	-
SECCE1Rv1G0051030.1	SECCE1Rv1G0051030.1	chr1R	650945095	650946843	tr|A0A1D5SB94|A0A1D5SB94_WHEAT	tr|A0A1D5SB94|A0A1D5SB94_WHEAT Uncharacterized protein OS=Triticum aestivum OX=4565 PE=4 SV=1	70.732	81.95	205	206	209	3.24e-107	DOWN-Rcontrol_vs_Scontrol,DOWN-Rinfested_vs_Sinfested
SECCE1Rv1G0051050.1	SECCE1Rv1G0051050.1	chr1R	650969514	650970170	-	-	-	-	-	-	-	-	-
SECCE1Rv1G0051060.1	SECCE1Rv1G0051060.1	chr1R	651019221	651022436	-	-	-	-	-	-	-	-	-
SECCE1Rv1G0051070.1	SECCE1Rv1G0051070.1	chr1R	651033309	651033989	-	-	-	-	-	-	-	-	-
SECCE1Rv1G0051090.1	SECCE1Rv1G0051090.1	chr1R	651187754	651190204	-	-	-	-	-	-	-	-	-
SECCE1Rv1G0051120.1	SECCE1Rv1G0051120.1	chr1R	651430464	651431619	-	-	-	-	-	-	-	-	-
SECCE1Rv1G0051130.1	SECCE1Rv1G0051130.1	chr1R	651432419	651439679	-	-	-	-	-	-	-	-	-
SECCE1Rv1G0051140.1	SECCE1Rv1G0051140.1	chr1R	651457471	651458442	-	-	-	-	-	-	-	-	-
SECCE1Rv1G0051160.1	SECCE1Rv1G0051160.1	chr1R	651499342	651499959	-	-	-	-	-	-	-	-	-
SECCE1Rv1G0051170.1	SECCE1Rv1G0051170.1	chr1R	651693426	651696539	-	-	-	-	-	-	-	-	-
SECCE1Rv1G0051190.1	SECCE1Rv1G0051190.1	chr1R	651738348	651741458	-	-	-	-	-	-	-	-	-
SECCE1Rv1G0051200.1	SECCE1Rv1G0051200.1	chr1R	651809704	651811186	-	-	-	-	-	-	-	-	-
SECCE1Rv1G0051210.1	SECCE1Rv1G0051210.1	chr1R	651813641	651814051	-	-	-	-	-	-	-	-	-
SECCE1Rv1G0051240.1	SECCE1Rv1G0051240.1	chr1R	651861465	651861875	-	-	-	-	-	-	-	-	-
SECCE1Rv1G0051250.1	SECCE1Rv1G0051250.1	chr1R	651894352	651894663	-	-	-	-	-	-	-	-	-
SECCE1Rv1G0051260.1	SECCE1Rv1G0051260.1	chr1R	652265923	652266234	-	-	-	-	-	-	-	-	-
SECCE1Rv1G0051270.1	SECCE1Rv1G0051270.1	chr1R	652268323	652268733	-	-	-	-	-	-	-	-	-
SECCE1Rv1G0051280.1	SECCE1Rv1G0051280.1	chr1R	652662031	652662342	-	-	-	-	-	-	-	-	-
SECCE1Rv1G0051290.1	SECCE1Rv1G0051290.1	chr1R	652664669	652665079	-	-	-	-	-	-	-	-	-
SECCE1Rv1G0051300.1	SECCE1Rv1G0051300.1	chr1R	652682714	652687063	-	-	-	-	-	-	-	-	-
SECCE1Rv1G0051310.1	SECCE1Rv1G0051310.1	chr1R	652800236	652803899	-	-	-	-	-	-	-	-	-
SECCE1Rv1G0051320.1	SECCE1Rv1G0051320.1	chr1R	652805384	652808263	-	-	-	-	-	-	-	-	-
SECCE1Rv1G0051330.1	SECCE1Rv1G0051330.1	chr1R	652932719	652933156	-	-	-	-	-	-	-	-	-
SECCE1Rv1G0051340.1	SECCE1Rv1G0051340.1	chr1R	653040562	653042652	-	-	-	-	-	-	-	-	-
SECCE1Rv1G0051370.1	SECCE1Rv1G0051370.1	chr1R	653190808	653192797	-	-	-	-	-	-	-	-	-
SECCE1Rv1G0051380.1	SECCE1Rv1G0051380.1	chr1R	653420639	653424030	-	-	-	-	-	-	-	-	-
SECCE1Rv1G0051390.1	SECCE1Rv1G0051390.1	chr1R	653555481	653559139	-	-	-	-	-	-	-	-	-
SECCE1Rv1G0051410.1	SECCE1Rv1G0051410.1	chr1R	653568815	653572238	-	-	-	-	-	-	-	-	-
SECCE1Rv1G0051420.1	SECCE1Rv1G0051420.1	chr1R	653572995	653576813	-	-	-	-	-	-	-	-	-
SECCE1Rv1G0051430.1	SECCE1Rv1G0051430.1	chr1R	653577129	653577761	-	-	-	-	-	-	-	-	-
SECCE1Rv1G0051440.1	SECCE1Rv1G0051440.1	chr1R	653578735	653583681	tr|M7ZLN1|M7ZLN1_TRIUA	tr|M7ZLN1|M7ZLN1_TRIUA Chaperonin CPN60-2, mitochondrial OS=Triticum urartu OX=4572 GN=TRIUR3_10290 PE=3 SV=1	68.525	84.53	556	640	582	0	DOWN-Rcontrol_vs_Scontrol,DOWN-Rinfested_vs_Sinfested
SECCE1Rv1G0051450.1	SECCE1Rv1G0051450.1	chr1R	653803896	653809964	-	-	-	-	-	-	-	-	-
SECCE1Rv1G0051460.1	SECCE1Rv1G0051460.1	chr1R	653952397	653952708	-	-	-	-	-	-	-	-	-
SECCE1Rv1G0051470.1	SECCE1Rv1G0051470.1	chr1R	653955023	653955433	-	-	-	-	-	-	-	-	-
SECCE1Rv1G0051480.1	SECCE1Rv1G0051480.1	chr1R	653957051	653957512	tr|M8APF3|M8APF3_AEGTA	tr|M8APF3|M8APF3_AEGTA Histone H2B OS=Aegilops tauschii OX=37682 GN=F775_28688 PE=3 SV=1	96	97.33	150	226	154	9.79e-100	UP-Rcontrol_vs_Scontrol,UP-Sinfested_vs_Scontrol
SECCE1Rv1G0051490.1	SECCE1Rv1G0051490.1	chr1R	654238106	654238516	-	-	-	-	-	-	-	-	-
SECCE1Rv1G0051500.1	SECCE1Rv1G0051500.1	chr1R	654437586	654437996	-	-	-	-	-	-	-	-	-
SECCE1Rv1G0051510.1	SECCE1Rv1G0051510.1	chr1R	654442967	654444994	-	-	-	-	-	-	-	-	-
SECCE1Rv1G0051520.1	SECCE1Rv1G0051520.1	chr1R	654594339	654595547	-	-	-	-	-	-	-	-	-
SECCE1Rv1G0051530.1	SECCE1Rv1G0051530.1	chr1R	655060856	655062394	-	-	-	-	-	-	-	-	-
SECCE1Rv1G0051540.1	SECCE1Rv1G0051540.1	chr1R	655177016	655178554	-	-	-	-	-	-	-	-	-
SECCE1Rv1G0051550.1	SECCE1Rv1G0051550.1	chr1R	655206449	655208934	-	-	-	-	-	-	-	-	-
SECCE1Rv1G0051560.1	SECCE1Rv1G0051560.1	chr1R	655247301	655248910	-	-	-	-	-	-	-	-	-
SECCE1Rv1G0051620.1	SECCE1Rv1G0051620.1	chr1R	655886135	655891648	-	-	-	-	-	-	-	-	-
SECCE1Rv1G0051630.1	SECCE1Rv1G0051630.1	chr1R	655942353	655943522	-	-	-	-	-	-	-	-	-
SECCE1Rv1G0051640.1	SECCE1Rv1G0051640.1	chr1R	656049383	656053745	-	-	-	-	-	-	-	-	-
SECCE1Rv1G0051650.1	SECCE1Rv1G0051650.1	chr1R	656416562	656416873	-	-	-	-	-	-	-	-	-
SECCE1Rv1G0051660.1	SECCE1Rv1G0051660.1	chr1R	656418078	656421452	-	-	-	-	-	-	-	-	-
SECCE1Rv1G0051670.1	SECCE1Rv1G0051670.1	chr1R	656448976	656453383	-	-	-	-	-	-	-	-	-
SECCE1Rv1G0051680.1	SECCE1Rv1G0051680.1	chr1R	656457328	656460896	-	-	-	-	-	-	-	-	-
SECCE1Rv1G0051700.1	SECCE1Rv1G0051700.1	chr1R	656526627	656527643	-	-	-	-	-	-	-	-	-
SECCE1Rv1G0051710.1	SECCE1Rv1G0051710.1	chr1R	656530119	656530322	-	-	-	-	-	-	-	-	-
SECCE1Rv1G0051720.1	SECCE1Rv1G0051720.1	chr1R	656533321	656534169	-	-	-	-	-	-	-	-	-
SECCE1Rv1G0051730.1	SECCE1Rv1G0051730.1	chr1R	656556268	656558530	tr|W5DEJ5|W5DEJ5_WHEAT	tr|W5DEJ5|W5DEJ5_WHEAT Ribosomal_L28e domain-containing protein OS=Triticum aestivum OX=4565 GN=TRAES_3BF074400050CFD_c1 PE=3 SV=1	84.615	91.61	143	143	148	8.43e-90	DOWN-Rcontrol_vs_Scontrol,DOWN-Rinfested_vs_Sinfested
SECCE1Rv1G0051740.1	SECCE1Rv1G0051740.1	chr1R	656667258	656668631	-	-	-	-	-	-	-	-	-
SECCE1Rv1G0051750.1	SECCE1Rv1G0051750.1	chr1R	656703678	656706203	-	-	-	-	-	-	-	-	-
SECCE1Rv1G0051760.1	SECCE1Rv1G0051760.1	chr1R	656708643	656711988	-	-	-	-	-	-	-	-	-
SECCE1Rv1G0051790.1	SECCE1Rv1G0051790.1	chr1R	656895566	656896143	-	-	-	-	-	-	-	-	-
SECCE1Rv1G0051810.1	SECCE1Rv1G0051810.1	chr1R	657104085	657104847	-	-	-	-	-	-	-	-	-
SECCE1Rv1G0051820.1	SECCE1Rv1G0051820.1	chr1R	657163707	657164352	-	-	-	-	-	-	-	-	-
SECCE1Rv1G0051830.1	SECCE1Rv1G0051830.1	chr1R	657181033	657184882	-	-	-	-	-	-	-	-	-
SECCE1Rv1G0051840.1	SECCE1Rv1G0051840.1	chr1R	657321787	657322580	-	-	-	-	-	-	-	-	-
SECCE1Rv1G0051850.1	SECCE1Rv1G0051850.1	chr1R	657334825	657335615	-	-	-	-	-	-	-	-	-
SECCE1Rv1G0051860.1	SECCE1Rv1G0051860.1	chr1R	657413449	657414170	-	-	-	-	-	-	-	-	-
SECCE1Rv1G0051870.1	SECCE1Rv1G0051870.1	chr1R	657453164	657453878	-	-	-	-	-	-	-	-	-
SECCE1Rv1G0051880.1	SECCE1Rv1G0051880.1	chr1R	657454947	657457716	-	-	-	-	-	-	-	-	-
SECCE1Rv1G0051900.1	SECCE1Rv1G0051900.1	chr1R	657467026	657467361	-	-	-	-	-	-	-	-	-
SECCE1Rv1G0051920.1	SECCE1Rv1G0051920.1	chr1R	657567919	657570087	-	-	-	-	-	-	-	-	-
SECCE1Rv1G0051930.1	SECCE1Rv1G0051930.1	chr1R	657589510	657591806	-	-	-	-	-	-	-	-	-
SECCE1Rv1G0051950.1	SECCE1Rv1G0051950.1	chr1R	657675064	657679872	-	-	-	-	-	-	-	-	-
SECCE1Rv1G0051960.1	SECCE1Rv1G0051960.1	chr1R	657996693	658000493	-	-	-	-	-	-	-	-	-
SECCE1Rv1G0051970.1	SECCE1Rv1G0051970.1	chr1R	658093112	658098524	-	-	-	-	-	-	-	-	-
SECCE1Rv1G0051990.1	SECCE1Rv1G0051990.1	chr1R	658116081	658117908	-	-	-	-	-	-	-	-	-
SECCE1Rv1G0052000.1	SECCE1Rv1G0052000.1	chr1R	658118381	658119202	-	-	-	-	-	-	-	-	-
SECCE1Rv1G0052020.1	SECCE1Rv1G0052020.1	chr1R	658208251	658210905	-	-	-	-	-	-	-	-	-
SECCE1Rv1G0052030.1	SECCE1Rv1G0052030.1	chr1R	658366304	658373055	-	-	-	-	-	-	-	-	-
SECCE1Rv1G0052040.1	SECCE1Rv1G0052040.1	chr1R	658374160	658377409	-	-	-	-	-	-	-	-	-
SECCE1Rv1G0052050.1	SECCE1Rv1G0052050.1	chr1R	658884711	658885733	-	-	-	-	-	-	-	-	-
SECCE1Rv1G0052060.1	SECCE1Rv1G0052060.1	chr1R	658952161	658953178	-	-	-	-	-	-	-	-	-
SECCE1Rv1G0052070.1	SECCE1Rv1G0052070.1	chr1R	658962741	658963724	-	-	-	-	-	-	-	-	-
SECCE1Rv1G0052100.1	SECCE1Rv1G0052100.1	chr1R	659330431	659333971	-	-	-	-	-	-	-	-	-
SECCE1Rv1G0052150.1	SECCE1Rv1G0052150.1	chr1R	659421812	659423341	-	-	-	-	-	-	-	-	-
SECCE1Rv1G0052180.1	SECCE1Rv1G0052180.1	chr1R	659684979	659690711	-	-	-	-	-	-	-	-	-
SECCE1Rv1G0052200.1	SECCE1Rv1G0052200.1	chr1R	659774491	659775126	-	-	-	-	-	-	-	-	-
SECCE1Rv1G0052220.1	SECCE1Rv1G0052220.1	chr1R	659988167	659988973	-	-	-	-	-	-	-	-	-
SECCE1Rv1G0052230.1	SECCE1Rv1G0052230.1	chr1R	659992462	659993223	-	-	-	-	-	-	-	-	-
SECCE1Rv1G0052240.1	SECCE1Rv1G0052240.1	chr1R	660206780	660212866	-	-	-	-	-	-	-	-	-
SECCE1Rv1G0052250.1	SECCE1Rv1G0052250.1	chr1R	660214171	660218917	-	-	-	-	-	-	-	-	-
SECCE1Rv1G0052290.1	SECCE1Rv1G0052290.1	chr1R	660529523	660530914	-	-	-	-	-	-	-	-	-
SECCE1Rv1G0052320.1	SECCE1Rv1G0052320.1	chr1R	660685910	660687337	-	-	-	-	-	-	-	-	-
SECCE1Rv1G0052330.1	SECCE1Rv1G0052330.1	chr1R	660707550	660708896	-	-	-	-	-	-	-	-	-
SECCE1Rv1G0052340.1	SECCE1Rv1G0052340.1	chr1R	660729869	660731251	-	-	-	-	-	-	-	-	-
SECCE1Rv1G0052360.1	SECCE1Rv1G0052360.1	chr1R	661000456	661001793	-	-	-	-	-	-	-	-	-
SECCE1Rv1G0052370.1	SECCE1Rv1G0052370.1	chr1R	661062889	661064229	-	-	-	-	-	-	-	-	-
SECCE1Rv1G0052380.1	SECCE1Rv1G0052380.1	chr1R	661202689	661204086	-	-	-	-	-	-	-	-	-
SECCE1Rv1G0052390.1	SECCE1Rv1G0052390.1	chr1R	661242460	661243702	-	-	-	-	-	-	-	-	-
SECCE1Rv1G0052400.1	SECCE1Rv1G0052400.1	chr1R	661360615	661362006	-	-	-	-	-	-	-	-	-
SECCE1Rv1G0052410.1	SECCE1Rv1G0052410.1	chr1R	661396798	661398156	-	-	-	-	-	-	-	-	-
SECCE1Rv1G0052430.1	SECCE1Rv1G0052430.1	chr1R	661629797	661633227	-	-	-	-	-	-	-	-	-
SECCE1Rv1G0052440.1	SECCE1Rv1G0052440.1	chr1R	661636466	661637944	-	-	-	-	-	-	-	-	-
SECCE1Rv1G0052450.1	SECCE1Rv1G0052450.1	chr1R	661638216	661639610	-	-	-	-	-	-	-	-	-
SECCE1Rv1G0052520.1	SECCE1Rv1G0052520.1	chr1R	662002686	662004101	-	-	-	-	-	-	-	-	-
SECCE1Rv1G0052550.1	SECCE1Rv1G0052550.1	chr1R	662029142	662030530	-	-	-	-	-	-	-	-	-
SECCE1Rv1G0052600.1	SECCE1Rv1G0052600.1	chr1R	662347998	662348459	tr|M8APF3|M8APF3_AEGTA	tr|M8APF3|M8APF3_AEGTA Histone H2B OS=Aegilops tauschii OX=37682 GN=F775_28688 PE=3 SV=1	96.667	97.33	150	226	154	9.49e-101	UP-Rcontrol_vs_Scontrol,UP-Sinfested_vs_Scontrol
SECCE1Rv1G0052610.1	SECCE1Rv1G0052610.1	chr1R	662553483	662553944	tr|M8APF3|M8APF3_AEGTA	tr|M8APF3|M8APF3_AEGTA Histone H2B OS=Aegilops tauschii OX=37682 GN=F775_28688 PE=3 SV=1	96.667	97.33	150	226	154	9.49e-101	UP-Rcontrol_vs_Scontrol,UP-Sinfested_vs_Scontrol
SECCE1Rv1G0052620.1	SECCE1Rv1G0052620.1	chr1R	662951802	662952263	tr|M8APF3|M8APF3_AEGTA	tr|M8APF3|M8APF3_AEGTA Histone H2B OS=Aegilops tauschii OX=37682 GN=F775_28688 PE=3 SV=1	96.667	97.33	150	226	154	9.49e-101	UP-Rcontrol_vs_Scontrol,UP-Sinfested_vs_Scontrol
SECCE1Rv1G0052630.1	SECCE1Rv1G0052630.1	chr1R	663197727	663198188	tr|M8APF3|M8APF3_AEGTA	tr|M8APF3|M8APF3_AEGTA Histone H2B OS=Aegilops tauschii OX=37682 GN=F775_28688 PE=3 SV=1	97.333	98	150	226	154	3.1e-101	UP-Rcontrol_vs_Scontrol,UP-Sinfested_vs_Scontrol
SECCE1Rv1G0052640.1	SECCE1Rv1G0052640.1	chr1R	663429462	663429923	tr|M8APF3|M8APF3_AEGTA	tr|M8APF3|M8APF3_AEGTA Histone H2B OS=Aegilops tauschii OX=37682 GN=F775_28688 PE=3 SV=1	97.333	98	150	226	154	3.1e-101	UP-Rcontrol_vs_Scontrol,UP-Sinfested_vs_Scontrol
SECCE1Rv1G0052650.1	SECCE1Rv1G0052650.1	chr1R	663431551	663432974	-	-	-	-	-	-	-	-	-
SECCE1Rv1G0052660.1	SECCE1Rv1G0052660.1	chr1R	663434428	663435045	-	-	-	-	-	-	-	-	-
SECCE1Rv1G0052670.1	SECCE1Rv1G0052670.1	chr1R	663458911	663459807	-	-	-	-	-	-	-	-	-
SECCE1Rv1G0052690.1	SECCE1Rv1G0052690.1	chr1R	663549150	663550094	-	-	-	-	-	-	-	-	-
SECCE1Rv1G0052700.1	SECCE1Rv1G0052700.1	chr1R	663656085	663661843	-	-	-	-	-	-	-	-	-
SECCE1Rv1G0052710.1	SECCE1Rv1G0052710.1	chr1R	663667476	663668573	-	-	-	-	-	-	-	-	-
SECCE1Rv1G0052720.1	SECCE1Rv1G0052720.1	chr1R	663729468	663730775	-	-	-	-	-	-	-	-	-
SECCE1Rv1G0052730.1	SECCE1Rv1G0052730.1	chr1R	663731792	663735662	-	-	-	-	-	-	-	-	-
SECCE1Rv1G0052740.1	SECCE1Rv1G0052740.1	chr1R	663869495	663871178	-	-	-	-	-	-	-	-	-
SECCE1Rv1G0052750.1	SECCE1Rv1G0052750.1	chr1R	664279855	664280640	-	-	-	-	-	-	-	-	-
SECCE1Rv1G0052780.1	SECCE1Rv1G0052780.1	chr1R	664674493	664677749	-	-	-	-	-	-	-	-	-
SECCE1Rv1G0052810.1	SECCE1Rv1G0052810.1	chr1R	664690939	664694312	-	-	-	-	-	-	-	-	-
SECCE1Rv1G0052820.1	SECCE1Rv1G0052820.1	chr1R	664699474	664700271	-	-	-	-	-	-	-	-	-
SECCE1Rv1G0052830.1	SECCE1Rv1G0052830.1	chr1R	664852092	664856846	-	-	-	-	-	-	-	-	-
SECCE1Rv1G0052840.1	SECCE1Rv1G0052840.1	chr1R	664860233	664869450	-	-	-	-	-	-	-	-	-
SECCE1Rv1G0052850.1	SECCE1Rv1G0052850.1	chr1R	664907667	664911334	-	-	-	-	-	-	-	-	-
SECCE1Rv1G0052860.1	SECCE1Rv1G0052860.1	chr1R	665080113	665082348	-	-	-	-	-	-	-	-	-
SECCE1Rv1G0052870.1	SECCE1Rv1G0052870.1	chr1R	665083019	665083716	-	-	-	-	-	-	-	-	-
SECCE1Rv1G0052880.1	SECCE1Rv1G0052880.1	chr1R	665084490	665088772	-	-	-	-	-	-	-	-	-
SECCE1Rv1G0052890.1	SECCE1Rv1G0052890.1	chr1R	665090024	665092175	-	-	-	-	-	-	-	-	-
SECCE1Rv1G0052900.1	SECCE1Rv1G0052900.1	chr1R	665102058	665110078	-	-	-	-	-	-	-	-	-
SECCE1Rv1G0052910.1	SECCE1Rv1G0052910.1	chr1R	665154332	665155529	-	-	-	-	-	-	-	-	-
SECCE1Rv1G0052980.1	SECCE1Rv1G0052980.1	chr1R	666199228	666200016	-	-	-	-	-	-	-	-	-
SECCE1Rv1G0053000.1	SECCE1Rv1G0053000.1	chr1R	666222666	666223457	-	-	-	-	-	-	-	-	-
SECCE1Rv1G0053010.1	SECCE1Rv1G0053010.1	chr1R	666401759	666405791	-	-	-	-	-	-	-	-	-
SECCE1Rv1G0053020.1	SECCE1Rv1G0053020.1	chr1R	666414228	666415316	-	-	-	-	-	-	-	-	-
SECCE1Rv1G0053030.1	SECCE1Rv1G0053030.1	chr1R	666579221	666580483	-	-	-	-	-	-	-	-	-
SECCE1Rv1G0053070.1	SECCE1Rv1G0053070.1	chr1R	667212722	667220356	-	-	-	-	-	-	-	-	-
SECCE1Rv1G0053120.1	SECCE1Rv1G0053120.1	chr1R	667600507	667606776	-	-	-	-	-	-	-	-	-
SECCE1Rv1G0053150.1	SECCE1Rv1G0053150.1	chr1R	667746762	667747775	-	-	-	-	-	-	-	-	-
SECCE1Rv1G0053160.1	SECCE1Rv1G0053160.1	chr1R	667859510	667860523	-	-	-	-	-	-	-	-	-
SECCE1Rv1G0053180.1	SECCE1Rv1G0053180.1	chr1R	667892532	667892828	-	-	-	-	-	-	-	-	-
SECCE1Rv1G0053200.1	SECCE1Rv1G0053200.1	chr1R	667896968	667897993	-	-	-	-	-	-	-	-	-
SECCE1Rv1G0053210.1	SECCE1Rv1G0053210.1	chr1R	667906872	667909470	-	-	-	-	-	-	-	-	-
SECCE1Rv1G0053220.1	SECCE1Rv1G0053220.1	chr1R	667910222	667911814	-	-	-	-	-	-	-	-	-
SECCE1Rv1G0053230.1	SECCE1Rv1G0053230.1	chr1R	668013922	668016459	-	-	-	-	-	-	-	-	-
SECCE1Rv1G0053260.1	SECCE1Rv1G0053260.1	chr1R	668130375	668131601	-	-	-	-	-	-	-	-	-
SECCE1Rv1G0053280.1	SECCE1Rv1G0053280.1	chr1R	668240429	668241595	-	-	-	-	-	-	-	-	-
SECCE1Rv1G0053290.1	SECCE1Rv1G0053290.1	chr1R	668371290	668375200	-	-	-	-	-	-	-	-	-
SECCE1Rv1G0053300.1	SECCE1Rv1G0053300.1	chr1R	668433080	668435214	-	-	-	-	-	-	-	-	-
SECCE1Rv1G0053310.1	SECCE1Rv1G0053310.1	chr1R	668437955	668440277	-	-	-	-	-	-	-	-	-
SECCE1Rv1G0053420.1	SECCE1Rv1G0053420.1	chr1R	669757266	669759355	-	-	-	-	-	-	-	-	-
SECCE1Rv1G0053440.1	SECCE1Rv1G0053440.1	chr1R	669771448	669772682	-	-	-	-	-	-	-	-	-
SECCE1Rv1G0053450.1	SECCE1Rv1G0053450.1	chr1R	669781134	669782864	-	-	-	-	-	-	-	-	-
SECCE1Rv1G0053460.1	SECCE1Rv1G0053460.1	chr1R	669830177	669856718	-	-	-	-	-	-	-	-	-
SECCE1Rv1G0053470.1	SECCE1Rv1G0053470.1	chr1R	669865124	669867611	-	-	-	-	-	-	-	-	-
SECCE1Rv1G0053480.1	SECCE1Rv1G0053480.1	chr1R	669867849	669869837	-	-	-	-	-	-	-	-	-
SECCE1Rv1G0053490.1	SECCE1Rv1G0053490.1	chr1R	669870647	669874207	-	-	-	-	-	-	-	-	-
SECCE1Rv1G0053500.1	SECCE1Rv1G0053500.1	chr1R	670127571	670128612	-	-	-	-	-	-	-	-	-
SECCE1Rv1G0053510.1	SECCE1Rv1G0053510.1	chr1R	670134809	670139964	-	-	-	-	-	-	-	-	-
SECCE1Rv1G0053530.1	SECCE1Rv1G0053530.1	chr1R	670188871	670189657	-	-	-	-	-	-	-	-	-
SECCE1Rv1G0053540.1	SECCE1Rv1G0053540.1	chr1R	670238292	670238582	-	-	-	-	-	-	-	-	-
SECCE1Rv1G0053550.1	SECCE1Rv1G0053550.1	chr1R	670261829	670262119	-	-	-	-	-	-	-	-	-
SECCE1Rv1G0053560.1	SECCE1Rv1G0053560.1	chr1R	670265697	670265993	-	-	-	-	-	-	-	-	-
SECCE1Rv1G0053570.1	SECCE1Rv1G0053570.1	chr1R	670273818	670274114	-	-	-	-	-	-	-	-	-
SECCE1Rv1G0053590.1	SECCE1Rv1G0053590.1	chr1R	670365502	670365795	-	-	-	-	-	-	-	-	-
SECCE1Rv1G0053610.1	SECCE1Rv1G0053610.1	chr1R	670387366	670392301	-	-	-	-	-	-	-	-	-
SECCE1Rv1G0053630.1	SECCE1Rv1G0053630.1	chr1R	670437429	670445888	-	-	-	-	-	-	-	-	-
SECCE1Rv1G0053650.1	SECCE1Rv1G0053650.1	chr1R	670467169	670471004	-	-	-	-	-	-	-	-	-
SECCE1Rv1G0053680.1	SECCE1Rv1G0053680.1	chr1R	670671692	670672515	-	-	-	-	-	-	-	-	-
SECCE1Rv1G0053690.1	SECCE1Rv1G0053690.1	chr1R	670955632	670957360	-	-	-	-	-	-	-	-	-
SECCE1Rv1G0053700.1	SECCE1Rv1G0053700.1	chr1R	670967395	670968489	-	-	-	-	-	-	-	-	-
SECCE1Rv1G0053720.1	SECCE1Rv1G0053720.1	chr1R	671017229	671020167	-	-	-	-	-	-	-	-	-
SECCE1Rv1G0053730.1	SECCE1Rv1G0053730.1	chr1R	671592917	671593527	-	-	-	-	-	-	-	-	-
SECCE1Rv1G0053750.1	SECCE1Rv1G0053750.1	chr1R	671598972	671601946	-	-	-	-	-	-	-	-	-
SECCE1Rv1G0053760.1	SECCE1Rv1G0053760.1	chr1R	671633735	671635715	-	-	-	-	-	-	-	-	-
SECCE1Rv1G0053770.1	SECCE1Rv1G0053770.1	chr1R	671641137	671641529	-	-	-	-	-	-	-	-	-
SECCE1Rv1G0053780.1	SECCE1Rv1G0053780.1	chr1R	671643013	671644212	-	-	-	-	-	-	-	-	-
SECCE1Rv1G0053790.1	SECCE1Rv1G0053790.1	chr1R	671645109	671646985	-	-	-	-	-	-	-	-	-
SECCE1Rv1G0053800.1	SECCE1Rv1G0053800.1	chr1R	671723808	671726926	-	-	-	-	-	-	-	-	-
SECCE1Rv1G0053810.1	SECCE1Rv1G0053810.1	chr1R	671727850	671729576	-	-	-	-	-	-	-	-	-
SECCE1Rv1G0053850.1	SECCE1Rv1G0053850.1	chr1R	671838815	671840076	-	-	-	-	-	-	-	-	-
SECCE1Rv1G0053860.1	SECCE1Rv1G0053860.1	chr1R	672029022	672030197	-	-	-	-	-	-	-	-	-
SECCE1Rv1G0053870.1	SECCE1Rv1G0053870.1	chr1R	672059349	672063486	-	-	-	-	-	-	-	-	-
SECCE1Rv1G0053880.1	SECCE1Rv1G0053880.1	chr1R	672118317	672120708	-	-	-	-	-	-	-	-	-
SECCE1Rv1G0053890.1	SECCE1Rv1G0053890.1	chr1R	672138489	672139085	-	-	-	-	-	-	-	-	-
SECCE1Rv1G0053910.1	SECCE1Rv1G0053910.1	chr1R	672167400	672167642	-	-	-	-	-	-	-	-	-
SECCE1Rv1G0053920.1	SECCE1Rv1G0053920.1	chr1R	672176287	672176529	-	-	-	-	-	-	-	-	-
SECCE1Rv1G0053930.1	SECCE1Rv1G0053930.1	chr1R	672195579	672195809	-	-	-	-	-	-	-	-	-
SECCE1Rv1G0053950.1	SECCE1Rv1G0053950.1	chr1R	672234251	672234469	-	-	-	-	-	-	-	-	-
SECCE1Rv1G0053960.1	SECCE1Rv1G0053960.1	chr1R	672241349	672241579	-	-	-	-	-	-	-	-	-
SECCE1Rv1G0054060.1	SECCE1Rv1G0054060.1	chr1R	672749731	672751434	-	-	-	-	-	-	-	-	-
SECCE1Rv1G0054080.1	SECCE1Rv1G0054080.1	chr1R	672898945	672899976	-	-	-	-	-	-	-	-	-
SECCE1Rv1G0054090.1	SECCE1Rv1G0054090.1	chr1R	672902325	672904305	tr|W5D4F5|W5D4F5_WHEAT	tr|W5D4F5|W5D4F5_WHEAT WD_REPEATS_REGION domain-containing protein OS=Triticum aestivum OX=4565 GN=TRAES_3BF007900030CFD_c1 PE=4 SV=1	83.434	91.57	332	332	336	0	UP-Rcontrol_vs_Scontrol,UP-Rinfested_vs_Sinfested
SECCE1Rv1G0054100.1	SECCE1Rv1G0054100.1	chr1R	673139957	673141313	-	-	-	-	-	-	-	-	-
SECCE1Rv1G0054110.1	SECCE1Rv1G0054110.1	chr1R	673142085	673146105	-	-	-	-	-	-	-	-	-
SECCE1Rv1G0054120.1	SECCE1Rv1G0054120.1	chr1R	673189585	673191003	-	-	-	-	-	-	-	-	-
SECCE1Rv1G0054130.1	SECCE1Rv1G0054130.1	chr1R	673224486	673225043	-	-	-	-	-	-	-	-	-
SECCE1Rv1G0054140.1	SECCE1Rv1G0054140.1	chr1R	673386014	673388312	-	-	-	-	-	-	-	-	-
SECCE1Rv1G0054150.1	SECCE1Rv1G0054150.1	chr1R	673455234	673457972	-	-	-	-	-	-	-	-	-
SECCE1Rv1G0054160.1	SECCE1Rv1G0054160.1	chr1R	673461002	673466228	-	-	-	-	-	-	-	-	-
SECCE1Rv1G0054170.1	SECCE1Rv1G0054170.1	chr1R	673512742	673513056	-	-	-	-	-	-	-	-	-
SECCE1Rv1G0054180.1	SECCE1Rv1G0054180.1	chr1R	673520983	673521180	-	-	-	-	-	-	-	-	-
SECCE1Rv1G0054190.1	SECCE1Rv1G0054190.1	chr1R	673532911	673534116	-	-	-	-	-	-	-	-	-
SECCE1Rv1G0054200.1	SECCE1Rv1G0054200.1	chr1R	673535533	673539492	-	-	-	-	-	-	-	-	-
SECCE1Rv1G0054220.1	SECCE1Rv1G0054220.1	chr1R	673545887	673549070	tr|A0A075VYR7|A0A075VYR7_AEGSP	tr|A0A075VYR7|A0A075VYR7_AEGSP ATP synthase subunit beta, chloroplastic OS=Aegilops speltoides var. ligustica OX=58532 GN=atpB PE=3 SV=1	68.211	80	475	498	555	0	DOWN-Rinfested_vs_Sinfested
SECCE1Rv1G0054240.1	SECCE1Rv1G0054240.1	chr1R	673769891	673772134	-	-	-	-	-	-	-	-	-
SECCE1Rv1G0054250.1	SECCE1Rv1G0054250.1	chr1R	673804239	673808075	-	-	-	-	-	-	-	-	-
SECCE1Rv1G0054260.1	SECCE1Rv1G0054260.1	chr1R	673812809	673816792	-	-	-	-	-	-	-	-	-
SECCE1Rv1G0054270.1	SECCE1Rv1G0054270.1	chr1R	673824515	673828333	-	-	-	-	-	-	-	-	-
SECCE1Rv1G0054280.1	SECCE1Rv1G0054280.1	chr1R	673831222	673835064	-	-	-	-	-	-	-	-	-
SECCE1Rv1G0054290.1	SECCE1Rv1G0054290.1	chr1R	673837431	673839741	-	-	-	-	-	-	-	-	-
SECCE1Rv1G0054300.1	SECCE1Rv1G0054300.1	chr1R	673841296	673844870	-	-	-	-	-	-	-	-	-
SECCE1Rv1G0054310.1	SECCE1Rv1G0054310.1	chr1R	674027329	674027952	-	-	-	-	-	-	-	-	-
SECCE1Rv1G0054330.1	SECCE1Rv1G0054330.1	chr1R	674617028	674618095	-	-	-	-	-	-	-	-	-
SECCE1Rv1G0054340.1	SECCE1Rv1G0054340.1	chr1R	674618397	674619206	-	-	-	-	-	-	-	-	-
SECCE1Rv1G0054350.1	SECCE1Rv1G0054350.1	chr1R	674624926	674625569	-	-	-	-	-	-	-	-	-
SECCE1Rv1G0054360.1	SECCE1Rv1G0054360.1	chr1R	674700529	674704332	-	-	-	-	-	-	-	-	-
SECCE1Rv1G0054380.1	SECCE1Rv1G0054380.1	chr1R	674764367	674765400	-	-	-	-	-	-	-	-	-
SECCE1Rv1G0054390.1	SECCE1Rv1G0054390.1	chr1R	674774778	674778045	-	-	-	-	-	-	-	-	-
SECCE1Rv1G0054400.1	SECCE1Rv1G0054400.1	chr1R	674809630	674813911	-	-	-	-	-	-	-	-	-
SECCE1Rv1G0054420.1	SECCE1Rv1G0054420.1	chr1R	674867299	674867695	-	-	-	-	-	-	-	-	-
SECCE1Rv1G0054430.1	SECCE1Rv1G0054430.1	chr1R	674924970	674926310	-	-	-	-	-	-	-	-	-
SECCE1Rv1G0054440.1	SECCE1Rv1G0054440.1	chr1R	674926522	674926803	-	-	-	-	-	-	-	-	-
SECCE1Rv1G0054450.1	SECCE1Rv1G0054450.1	chr1R	674934906	674936237	-	-	-	-	-	-	-	-	-
SECCE1Rv1G0054460.1	SECCE1Rv1G0054460.1	chr1R	675019821	675024198	-	-	-	-	-	-	-	-	-
SECCE1Rv1G0054480.1	SECCE1Rv1G0054480.1	chr1R	675112102	675112671	-	-	-	-	-	-	-	-	-
SECCE1Rv1G0054490.1	SECCE1Rv1G0054490.1	chr1R	675131718	675132425	-	-	-	-	-	-	-	-	-
SECCE1Rv1G0054500.1	SECCE1Rv1G0054500.1	chr1R	675200309	675204303	-	-	-	-	-	-	-	-	-
SECCE1Rv1G0054510.1	SECCE1Rv1G0054510.1	chr1R	675218605	675219677	-	-	-	-	-	-	-	-	-
SECCE1Rv1G0054530.1	SECCE1Rv1G0054530.1	chr1R	675302777	675306507	-	-	-	-	-	-	-	-	-
SECCE1Rv1G0054540.1	SECCE1Rv1G0054540.1	chr1R	675309252	675313658	-	-	-	-	-	-	-	-	-
SECCE1Rv1G0054550.1	SECCE1Rv1G0054550.1	chr1R	675316807	675317388	-	-	-	-	-	-	-	-	-
SECCE1Rv1G0054560.1	SECCE1Rv1G0054560.1	chr1R	675318111	675319910	-	-	-	-	-	-	-	-	-
SECCE1Rv1G0054570.1	SECCE1Rv1G0054570.1	chr1R	675427756	675428028	-	-	-	-	-	-	-	-	-
SECCE1Rv1G0054580.1	SECCE1Rv1G0054580.1	chr1R	675438353	675439647	-	-	-	-	-	-	-	-	-
SECCE1Rv1G0054590.1	SECCE1Rv1G0054590.1	chr1R	675485512	675489962	-	-	-	-	-	-	-	-	-
SECCE1Rv1G0054600.1	SECCE1Rv1G0054600.1	chr1R	675560071	675560905	-	-	-	-	-	-	-	-	-
SECCE1Rv1G0054610.1	SECCE1Rv1G0054610.1	chr1R	675566807	675568839	-	-	-	-	-	-	-	-	-
SECCE1Rv1G0054620.1	SECCE1Rv1G0054620.1	chr1R	675570983	675572386	-	-	-	-	-	-	-	-	-
SECCE1Rv1G0054630.1	SECCE1Rv1G0054630.1	chr1R	675598449	675599546	-	-	-	-	-	-	-	-	-
SECCE1Rv1G0054660.1	SECCE1Rv1G0054660.1	chr1R	675865550	675866622	-	-	-	-	-	-	-	-	-
SECCE1Rv1G0054720.1	SECCE1Rv1G0054720.1	chr1R	676171246	676172445	-	-	-	-	-	-	-	-	-
SECCE1Rv1G0054730.1	SECCE1Rv1G0054730.1	chr1R	676179034	676180705	-	-	-	-	-	-	-	-	-
SECCE1Rv1G0054760.1	SECCE1Rv1G0054760.1	chr1R	676413854	676414327	-	-	-	-	-	-	-	-	-
SECCE1Rv1G0054830.1	SECCE1Rv1G0054830.1	chr1R	676496838	676498352	-	-	-	-	-	-	-	-	-
SECCE1Rv1G0054850.1	SECCE1Rv1G0054850.1	chr1R	676561829	676562971	-	-	-	-	-	-	-	-	-
SECCE1Rv1G0054860.1	SECCE1Rv1G0054860.1	chr1R	676566859	676572120	-	-	-	-	-	-	-	-	-
SECCE1Rv1G0054870.1	SECCE1Rv1G0054870.1	chr1R	676629870	676631935	-	-	-	-	-	-	-	-	-
SECCE1Rv1G0054900.1	SECCE1Rv1G0054900.1	chr1R	677286324	677287715	-	-	-	-	-	-	-	-	-
SECCE1Rv1G0054910.1	SECCE1Rv1G0054910.1	chr1R	677293198	677293440	-	-	-	-	-	-	-	-	-
SECCE1Rv1G0054920.1	SECCE1Rv1G0054920.1	chr1R	677298118	677302472	-	-	-	-	-	-	-	-	-
SECCE1Rv1G0054930.1	SECCE1Rv1G0054930.1	chr1R	677326808	677327881	-	-	-	-	-	-	-	-	-
SECCE1Rv1G0054940.1	SECCE1Rv1G0054940.1	chr1R	677329777	677330301	-	-	-	-	-	-	-	-	-
SECCE1Rv1G0054970.1	SECCE1Rv1G0054970.1	chr1R	677683545	677684708	-	-	-	-	-	-	-	-	-
SECCE1Rv1G0054980.1	SECCE1Rv1G0054980.1	chr1R	677703258	677704437	-	-	-	-	-	-	-	-	-
SECCE1Rv1G0055010.1	SECCE1Rv1G0055010.1	chr1R	678097149	678098239	-	-	-	-	-	-	-	-	-
SECCE1Rv1G0055030.1	SECCE1Rv1G0055030.1	chr1R	678111134	678111511	-	-	-	-	-	-	-	-	-
SECCE1Rv1G0055040.1	SECCE1Rv1G0055040.1	chr1R	678115041	678115442	-	-	-	-	-	-	-	-	-
SECCE1Rv1G0055050.1	SECCE1Rv1G0055050.1	chr1R	678133567	678134082	-	-	-	-	-	-	-	-	-
SECCE1Rv1G0055060.1	SECCE1Rv1G0055060.1	chr1R	678138411	678138791	-	-	-	-	-	-	-	-	-
SECCE1Rv1G0055070.1	SECCE1Rv1G0055070.1	chr1R	678143674	678144051	-	-	-	-	-	-	-	-	-
SECCE1Rv1G0055080.1	SECCE1Rv1G0055080.1	chr1R	678153889	678154409	tr|M7ZIA1|M7ZIA1_TRIUA	tr|M7ZIA1|M7ZIA1_TRIUA 60S ribosomal protein L35a-1 OS=Triticum urartu OX=4572 GN=TRIUR3_11416 PE=3 SV=1	84.545	95.45	110	190	113	1.25e-68	DOWN-Rcontrol_vs_Scontrol,DOWN-Rinfested_vs_Sinfested
SECCE1Rv1G0055090.1	SECCE1Rv1G0055090.1	chr1R	678160872	678162347	-	-	-	-	-	-	-	-	-
SECCE1Rv1G0055100.1	SECCE1Rv1G0055100.1	chr1R	678221001	678222500	-	-	-	-	-	-	-	-	-
SECCE1Rv1G0055130.1	SECCE1Rv1G0055130.1	chr1R	678309791	678310804	-	-	-	-	-	-	-	-	-
SECCE1Rv1G0055140.1	SECCE1Rv1G0055140.1	chr1R	678324248	678325078	-	-	-	-	-	-	-	-	-
SECCE1Rv1G0055160.1	SECCE1Rv1G0055160.1	chr1R	678362911	678363426	-	-	-	-	-	-	-	-	-
SECCE1Rv1G0055180.1	SECCE1Rv1G0055180.1	chr1R	678421253	678427391	-	-	-	-	-	-	-	-	-
SECCE1Rv1G0055190.1	SECCE1Rv1G0055190.1	chr1R	678430981	678432372	-	-	-	-	-	-	-	-	-
SECCE1Rv1G0055200.1	SECCE1Rv1G0055200.1	chr1R	678533082	678538556	-	-	-	-	-	-	-	-	-
SECCE1Rv1G0055210.1	SECCE1Rv1G0055210.1	chr1R	678556134	678559297	-	-	-	-	-	-	-	-	-
SECCE1Rv1G0055230.1	SECCE1Rv1G0055230.1	chr1R	678695432	678704915	-	-	-	-	-	-	-	-	-
SECCE1Rv1G0055250.1	SECCE1Rv1G0055250.1	chr1R	678915687	678917444	-	-	-	-	-	-	-	-	-
SECCE1Rv1G0055260.1	SECCE1Rv1G0055260.1	chr1R	678999462	679000799	-	-	-	-	-	-	-	-	-
SECCE1Rv1G0055270.1	SECCE1Rv1G0055270.1	chr1R	679008528	679009862	-	-	-	-	-	-	-	-	-
SECCE1Rv1G0055280.1	SECCE1Rv1G0055280.1	chr1R	679014586	679021461	-	-	-	-	-	-	-	-	-
SECCE1Rv1G0055330.1	SECCE1Rv1G0055330.1	chr1R	679441215	679441676	-	-	-	-	-	-	-	-	-
SECCE1Rv1G0055350.1	SECCE1Rv1G0055350.1	chr1R	679577531	679582847	-	-	-	-	-	-	-	-	-
SECCE1Rv1G0055440.1	SECCE1Rv1G0055440.1	chr1R	680132574	680139070	-	-	-	-	-	-	-	-	-
SECCE1Rv1G0055470.1	SECCE1Rv1G0055470.1	chr1R	680638201	680640168	-	-	-	-	-	-	-	-	-
SECCE1Rv1G0055610.1	SECCE1Rv1G0055610.1	chr1R	681856609	681857709	-	-	-	-	-	-	-	-	-
SECCE1Rv1G0055620.1	SECCE1Rv1G0055620.1	chr1R	681926165	681927304	-	-	-	-	-	-	-	-	-
SECCE1Rv1G0055630.1	SECCE1Rv1G0055630.1	chr1R	681940546	681941772	-	-	-	-	-	-	-	-	-
SECCE1Rv1G0055680.1	SECCE1Rv1G0055680.1	chr1R	682462644	682464638	tr|M8C3L2|M8C3L2_AEGTA	tr|M8C3L2|M8C3L2_AEGTA 60S ribosomal protein L37a OS=Aegilops tauschii OX=37682 GN=F775_28636 PE=3 SV=1	100	100	92	146	93	3.23e-64	DOWN-Rcontrol_vs_Scontrol
SECCE1Rv1G0055690.1	SECCE1Rv1G0055690.1	chr1R	682466134	682469619	-	-	-	-	-	-	-	-	-
SECCE1Rv1G0055700.1	SECCE1Rv1G0055700.1	chr1R	682474845	682478778	-	-	-	-	-	-	-	-	-
SECCE1Rv1G0055710.1	SECCE1Rv1G0055710.1	chr1R	682542828	682543800	-	-	-	-	-	-	-	-	-
SECCE1Rv1G0055720.1	SECCE1Rv1G0055720.1	chr1R	682567266	682568054	-	-	-	-	-	-	-	-	-
SECCE1Rv1G0055730.1	SECCE1Rv1G0055730.1	chr1R	682746651	682747058	-	-	-	-	-	-	-	-	-
SECCE1Rv1G0055840.1	SECCE1Rv1G0055840.1	chr1R	683302105	683305814	-	-	-	-	-	-	-	-	-
SECCE1Rv1G0055860.1	SECCE1Rv1G0055860.1	chr1R	683351015	683358219	-	-	-	-	-	-	-	-	-
SECCE1Rv1G0055870.1	SECCE1Rv1G0055870.1	chr1R	683467592	683469546	-	-	-	-	-	-	-	-	-
SECCE1Rv1G0055880.1	SECCE1Rv1G0055880.1	chr1R	683469959	683476045	-	-	-	-	-	-	-	-	-
SECCE1Rv1G0055890.1	SECCE1Rv1G0055890.1	chr1R	683823390	683824514	-	-	-	-	-	-	-	-	-
SECCE1Rv1G0055920.1	SECCE1Rv1G0055920.1	chr1R	684227864	684230560	-	-	-	-	-	-	-	-	-
SECCE1Rv1G0055930.1	SECCE1Rv1G0055930.1	chr1R	684233259	684235226	-	-	-	-	-	-	-	-	-
SECCE1Rv1G0055940.1	SECCE1Rv1G0055940.1	chr1R	684247810	684249174	-	-	-	-	-	-	-	-	-
SECCE1Rv1G0055970.1	SECCE1Rv1G0055970.1	chr1R	684362602	684366704	-	-	-	-	-	-	-	-	-
SECCE1Rv1G0055980.1	SECCE1Rv1G0055980.1	chr1R	684416500	684419031	-	-	-	-	-	-	-	-	-
SECCE1Rv1G0056000.1	SECCE1Rv1G0056000.1	chr1R	684582188	684582643	tr|M8APF3|M8APF3_AEGTA	tr|M8APF3|M8APF3_AEGTA Histone H2B OS=Aegilops tauschii OX=37682 GN=F775_28688 PE=3 SV=1	94.667	95.33	150	226	152	4.4e-96	UP-Rcontrol_vs_Scontrol,UP-Sinfested_vs_Scontrol
SECCE1Rv1G0056010.1	SECCE1Rv1G0056010.1	chr1R	684585712	684585999	-	-	-	-	-	-	-	-	-
SECCE1Rv1G0056030.1	SECCE1Rv1G0056030.1	chr1R	684594209	684594774	-	-	-	-	-	-	-	-	-
SECCE1Rv1G0056040.1	SECCE1Rv1G0056040.1	chr1R	684595470	684598053	-	-	-	-	-	-	-	-	-
SECCE1Rv1G0056060.1	SECCE1Rv1G0056060.1	chr1R	684770250	684772853	-	-	-	-	-	-	-	-	-
SECCE1Rv1G0056070.1	SECCE1Rv1G0056070.1	chr1R	684773676	684775019	-	-	-	-	-	-	-	-	-
SECCE1Rv1G0056080.1	SECCE1Rv1G0056080.1	chr1R	684775542	684777011	-	-	-	-	-	-	-	-	-
SECCE1Rv1G0056090.1	SECCE1Rv1G0056090.1	chr1R	684798805	684801071	-	-	-	-	-	-	-	-	-
SECCE1Rv1G0056120.1	SECCE1Rv1G0056120.1	chr1R	684943081	684943455	-	-	-	-	-	-	-	-	-
SECCE1Rv1G0056200.1	SECCE1Rv1G0056200.1	chr1R	685434825	685438259	-	-	-	-	-	-	-	-	-
SECCE1Rv1G0056210.1	SECCE1Rv1G0056210.1	chr1R	685497801	685507227	-	-	-	-	-	-	-	-	-
SECCE1Rv1G0056220.1	SECCE1Rv1G0056220.1	chr1R	685690943	685692040	-	-	-	-	-	-	-	-	-
SECCE1Rv1G0056230.1	SECCE1Rv1G0056230.1	chr1R	685860112	685862838	-	-	-	-	-	-	-	-	-
SECCE1Rv1G0056260.1	SECCE1Rv1G0056260.1	chr1R	685921083	685922957	-	-	-	-	-	-	-	-	-
SECCE1Rv1G0056270.1	SECCE1Rv1G0056270.1	chr1R	686005580	686008453	-	-	-	-	-	-	-	-	-
SECCE1Rv1G0056280.1	SECCE1Rv1G0056280.1	chr1R	686010224	686012241	-	-	-	-	-	-	-	-	-
SECCE1Rv1G0056290.1	SECCE1Rv1G0056290.1	chr1R	686163037	686172857	-	-	-	-	-	-	-	-	-
SECCE1Rv1G0056300.1	SECCE1Rv1G0056300.1	chr1R	686175043	686177799	-	-	-	-	-	-	-	-	-
SECCE1Rv1G0056310.1	SECCE1Rv1G0056310.1	chr1R	686199697	686199930	-	-	-	-	-	-	-	-	-
SECCE1Rv1G0056320.1	SECCE1Rv1G0056320.1	chr1R	686440758	686445211	-	-	-	-	-	-	-	-	-
SECCE1Rv1G0056330.1	SECCE1Rv1G0056330.1	chr1R	686446652	686449400	-	-	-	-	-	-	-	-	-
SECCE1Rv1G0056340.1	SECCE1Rv1G0056340.1	chr1R	686457877	686458561	-	-	-	-	-	-	-	-	-
SECCE1Rv1G0056360.1	SECCE1Rv1G0056360.1	chr1R	686576044	686578539	-	-	-	-	-	-	-	-	-
SECCE1Rv1G0056370.1	SECCE1Rv1G0056370.1	chr1R	686714722	686716690	-	-	-	-	-	-	-	-	-
SECCE1Rv1G0056380.1	SECCE1Rv1G0056380.1	chr1R	686738085	686741385	-	-	-	-	-	-	-	-	-
SECCE1Rv1G0056410.1	SECCE1Rv1G0056410.1	chr1R	686841925	686842962	-	-	-	-	-	-	-	-	-
SECCE1Rv1G0056420.1	SECCE1Rv1G0056420.1	chr1R	686921540	686923354	-	-	-	-	-	-	-	-	-
SECCE1Rv1G0056430.1	SECCE1Rv1G0056430.1	chr1R	686944797	686946611	-	-	-	-	-	-	-	-	-
SECCE1Rv1G0056440.1	SECCE1Rv1G0056440.1	chr1R	687006357	687007772	-	-	-	-	-	-	-	-	-
SECCE1Rv1G0056460.1	SECCE1Rv1G0056460.1	chr1R	687051257	687060367	-	-	-	-	-	-	-	-	-
SECCE1Rv1G0056470.1	SECCE1Rv1G0056470.1	chr1R	687115166	687116008	-	-	-	-	-	-	-	-	-
SECCE1Rv1G0056520.1	SECCE1Rv1G0056520.1	chr1R	687132354	687135714	-	-	-	-	-	-	-	-	-
SECCE1Rv1G0056530.1	SECCE1Rv1G0056530.1	chr1R	687219261	687219768	-	-	-	-	-	-	-	-	-
SECCE1Rv1G0056540.1	SECCE1Rv1G0056540.1	chr1R	687220694	687223623	-	-	-	-	-	-	-	-	-
SECCE1Rv1G0056550.1	SECCE1Rv1G0056550.1	chr1R	687237720	687238400	-	-	-	-	-	-	-	-	-
SECCE1Rv1G0056560.1	SECCE1Rv1G0056560.1	chr1R	687598901	687599944	-	-	-	-	-	-	-	-	-
SECCE1Rv1G0056570.1	SECCE1Rv1G0056570.1	chr1R	687679103	687682169	-	-	-	-	-	-	-	-	-
SECCE1Rv1G0056590.1	SECCE1Rv1G0056590.1	chr1R	687822809	687824226	-	-	-	-	-	-	-	-	-
SECCE1Rv1G0056600.1	SECCE1Rv1G0056600.1	chr1R	688142800	688144111	-	-	-	-	-	-	-	-	-
SECCE1Rv1G0056620.1	SECCE1Rv1G0056620.1	chr1R	688747245	688748639	-	-	-	-	-	-	-	-	-
SECCE1Rv1G0056640.1	SECCE1Rv1G0056640.1	chr1R	688875578	688875838	-	-	-	-	-	-	-	-	-
SECCE1Rv1G0056650.1	SECCE1Rv1G0056650.1	chr1R	688879774	688880040	-	-	-	-	-	-	-	-	-
SECCE1Rv1G0056670.1	SECCE1Rv1G0056670.1	chr1R	688925240	688925497	-	-	-	-	-	-	-	-	-
SECCE1Rv1G0056690.1	SECCE1Rv1G0056690.1	chr1R	688947998	688948264	-	-	-	-	-	-	-	-	-
SECCE1Rv1G0056700.1	SECCE1Rv1G0056700.1	chr1R	688952528	688952782	-	-	-	-	-	-	-	-	-
SECCE1Rv1G0056710.1	SECCE1Rv1G0056710.1	chr1R	688959674	688959937	-	-	-	-	-	-	-	-	-
SECCE1Rv1G0056720.1	SECCE1Rv1G0056720.1	chr1R	688969934	688973680	-	-	-	-	-	-	-	-	-
SECCE1Rv1G0056730.1	SECCE1Rv1G0056730.1	chr1R	688988327	688992742	-	-	-	-	-	-	-	-	-
SECCE1Rv1G0056740.1	SECCE1Rv1G0056740.1	chr1R	689014710	689021714	-	-	-	-	-	-	-	-	-
SECCE1Rv1G0056750.1	SECCE1Rv1G0056750.1	chr1R	689090149	689093110	-	-	-	-	-	-	-	-	-
SECCE1Rv1G0056770.1	SECCE1Rv1G0056770.1	chr1R	689181407	689181914	-	-	-	-	-	-	-	-	-
SECCE1Rv1G0056790.1	SECCE1Rv1G0056790.1	chr1R	689195132	689195692	-	-	-	-	-	-	-	-	-
SECCE1Rv1G0056800.1	SECCE1Rv1G0056800.1	chr1R	689253107	689256695	-	-	-	-	-	-	-	-	-
SECCE1Rv1G0056810.1	SECCE1Rv1G0056810.1	chr1R	689264265	689264947	-	-	-	-	-	-	-	-	-
SECCE1Rv1G0056820.1	SECCE1Rv1G0056820.1	chr1R	689307627	689309220	-	-	-	-	-	-	-	-	-
SECCE1Rv1G0056830.1	SECCE1Rv1G0056830.1	chr1R	689439309	689441561	-	-	-	-	-	-	-	-	-
SECCE1Rv1G0056840.1	SECCE1Rv1G0056840.1	chr1R	689543150	689546724	-	-	-	-	-	-	-	-	-
SECCE1Rv1G0056850.1	SECCE1Rv1G0056850.1	chr1R	689550357	689552077	-	-	-	-	-	-	-	-	-
SECCE1Rv1G0056860.1	SECCE1Rv1G0056860.1	chr1R	689557307	689558946	-	-	-	-	-	-	-	-	-
SECCE1Rv1G0056870.1	SECCE1Rv1G0056870.1	chr1R	689743467	689745097	-	-	-	-	-	-	-	-	-
SECCE1Rv1G0056880.1	SECCE1Rv1G0056880.1	chr1R	689752341	689753334	-	-	-	-	-	-	-	-	-
SECCE1Rv1G0056890.1	SECCE1Rv1G0056890.1	chr1R	689758268	689761362	-	-	-	-	-	-	-	-	-
SECCE1Rv1G0056900.1	SECCE1Rv1G0056900.1	chr1R	689770294	689774844	-	-	-	-	-	-	-	-	-
SECCE1Rv1G0056910.1	SECCE1Rv1G0056910.1	chr1R	689784951	689787246	-	-	-	-	-	-	-	-	-
SECCE1Rv1G0056930.1	SECCE1Rv1G0056930.1	chr1R	690247518	690248945	-	-	-	-	-	-	-	-	-
SECCE1Rv1G0056940.1	SECCE1Rv1G0056940.1	chr1R	690502446	690513951	-	-	-	-	-	-	-	-	-
SECCE1Rv1G0056960.1	SECCE1Rv1G0056960.1	chr1R	691347662	691348327	-	-	-	-	-	-	-	-	-
SECCE1Rv1G0056970.1	SECCE1Rv1G0056970.1	chr1R	691452029	691452490	-	-	-	-	-	-	-	-	-
SECCE1Rv1G0056980.1	SECCE1Rv1G0056980.1	chr1R	691620039	691620679	-	-	-	-	-	-	-	-	-
SECCE1Rv1G0057030.1	SECCE1Rv1G0057030.1	chr1R	691683889	691691890	-	-	-	-	-	-	-	-	-
SECCE1Rv1G0057040.1	SECCE1Rv1G0057040.1	chr1R	691695110	691697826	-	-	-	-	-	-	-	-	-
SECCE1Rv1G0057050.1	SECCE1Rv1G0057050.1	chr1R	691709075	691710103	-	-	-	-	-	-	-	-	-
SECCE1Rv1G0057090.1	SECCE1Rv1G0057090.1	chr1R	692069614	692074561	-	-	-	-	-	-	-	-	-
SECCE1Rv1G0057100.1	SECCE1Rv1G0057100.1	chr1R	692199378	692201495	-	-	-	-	-	-	-	-	-
SECCE1Rv1G0057110.1	SECCE1Rv1G0057110.1	chr1R	692354771	692355571	-	-	-	-	-	-	-	-	-
SECCE1Rv1G0057130.1	SECCE1Rv1G0057130.1	chr1R	692549737	692550165	-	-	-	-	-	-	-	-	-
SECCE1Rv1G0057140.1	SECCE1Rv1G0057140.1	chr1R	692557103	692561109	-	-	-	-	-	-	-	-	-
SECCE1Rv1G0057150.1	SECCE1Rv1G0057150.1	chr1R	692561360	692562034	-	-	-	-	-	-	-	-	-
SECCE1Rv1G0057160.1	SECCE1Rv1G0057160.1	chr1R	692564906	692566382	-	-	-	-	-	-	-	-	-
SECCE1Rv1G0057170.1	SECCE1Rv1G0057170.1	chr1R	692582397	692584352	-	-	-	-	-	-	-	-	-
SECCE1Rv1G0057180.1	SECCE1Rv1G0057180.1	chr1R	692584773	692585171	-	-	-	-	-	-	-	-	-
SECCE1Rv1G0057190.1	SECCE1Rv1G0057190.1	chr1R	692601671	692603008	-	-	-	-	-	-	-	-	-
SECCE1Rv1G0057200.1	SECCE1Rv1G0057200.1	chr1R	692613350	692613748	-	-	-	-	-	-	-	-	-
SECCE1Rv1G0057210.1	SECCE1Rv1G0057210.1	chr1R	692671471	692672457	-	-	-	-	-	-	-	-	-
SECCE1Rv1G0057220.1	SECCE1Rv1G0057220.1	chr1R	692683659	692684126	-	-	-	-	-	-	-	-	-
SECCE1Rv1G0057230.1	SECCE1Rv1G0057230.1	chr1R	692686741	692687208	-	-	-	-	-	-	-	-	-
SECCE1Rv1G0057240.1	SECCE1Rv1G0057240.1	chr1R	692788442	692790280	-	-	-	-	-	-	-	-	-
SECCE1Rv1G0057250.1	SECCE1Rv1G0057250.1	chr1R	692999827	693000318	-	-	-	-	-	-	-	-	-
SECCE1Rv1G0057260.1	SECCE1Rv1G0057260.1	chr1R	693040521	693043014	-	-	-	-	-	-	-	-	-
SECCE1Rv1G0057320.1	SECCE1Rv1G0057320.1	chr1R	693055873	693057297	-	-	-	-	-	-	-	-	-
SECCE1Rv1G0057340.1	SECCE1Rv1G0057340.1	chr1R	693075183	693077345	-	-	-	-	-	-	-	-	-
SECCE1Rv1G0057350.1	SECCE1Rv1G0057350.1	chr1R	693266974	693267827	-	-	-	-	-	-	-	-	-
SECCE1Rv1G0057360.1	SECCE1Rv1G0057360.1	chr1R	693269905	693270729	-	-	-	-	-	-	-	-	-
SECCE1Rv1G0057370.1	SECCE1Rv1G0057370.1	chr1R	693329658	693330504	-	-	-	-	-	-	-	-	-
SECCE1Rv1G0057380.1	SECCE1Rv1G0057380.1	chr1R	693462856	693465804	-	-	-	-	-	-	-	-	-
SECCE1Rv1G0057390.1	SECCE1Rv1G0057390.1	chr1R	693466793	693467932	tr|M7ZCR8|M7ZCR8_TRIUA	tr|M7ZCR8|M7ZCR8_TRIUA Ras-related protein RABA2a OS=Triticum urartu OX=4572 GN=TRIUR3_07867 PE=4 SV=1	68.056	81.48	216	223	217	3.5e-107	UP-Rinfested_vs_Sinfested,DOWN-Sinfested_vs_Scontrol
SECCE1Rv1G0057410.1	SECCE1Rv1G0057410.1	chr1R	693470105	693471328	-	-	-	-	-	-	-	-	-
SECCE1Rv1G0057420.1	SECCE1Rv1G0057420.1	chr1R	693479071	693480285	-	-	-	-	-	-	-	-	-
SECCE1Rv1G0057430.1	SECCE1Rv1G0057430.1	chr1R	693482474	693483685	-	-	-	-	-	-	-	-	-
SECCE1Rv1G0057440.1	SECCE1Rv1G0057440.1	chr1R	693486583	693487836	-	-	-	-	-	-	-	-	-
SECCE1Rv1G0057450.1	SECCE1Rv1G0057450.1	chr1R	693497318	693498538	-	-	-	-	-	-	-	-	-
SECCE1Rv1G0057470.1	SECCE1Rv1G0057470.1	chr1R	693525734	693526954	-	-	-	-	-	-	-	-	-
SECCE1Rv1G0057500.1	SECCE1Rv1G0057500.1	chr1R	693857621	693858514	-	-	-	-	-	-	-	-	-
SECCE1Rv1G0057520.1	SECCE1Rv1G0057520.1	chr1R	693880644	693883335	-	-	-	-	-	-	-	-	-
SECCE1Rv1G0057530.1	SECCE1Rv1G0057530.1	chr1R	693886735	693888361	-	-	-	-	-	-	-	-	-
SECCE1Rv1G0057540.1	SECCE1Rv1G0057540.1	chr1R	693890095	693893881	-	-	-	-	-	-	-	-	-
SECCE1Rv1G0057560.1	SECCE1Rv1G0057560.1	chr1R	694070468	694072831	tr|M8BT65|M8BT65_AEGTA	tr|M8BT65|M8BT65_AEGTA 60S ribosomal protein L18a OS=Aegilops tauschii OX=37682 GN=F775_31595 PE=3 SV=1	100	100	178	178	179	1.35e-136	UP-Rcontrol_vs_Scontrol,UP-Rinfested_vs_Sinfested
SECCE1Rv1G0057580.1	SECCE1Rv1G0057580.1	chr1R	694121540	694122495	-	-	-	-	-	-	-	-	-
SECCE1Rv1G0057590.1	SECCE1Rv1G0057590.1	chr1R	694123420	694124427	-	-	-	-	-	-	-	-	-
SECCE1Rv1G0057610.1	SECCE1Rv1G0057610.1	chr1R	694212686	694213822	-	-	-	-	-	-	-	-	-
SECCE1Rv1G0057620.1	SECCE1Rv1G0057620.1	chr1R	694320434	694321045	-	-	-	-	-	-	-	-	-
SECCE1Rv1G0057640.1	SECCE1Rv1G0057640.1	chr1R	694455392	694456035	-	-	-	-	-	-	-	-	-
SECCE1Rv1G0057670.1	SECCE1Rv1G0057670.1	chr1R	694585686	694586237	-	-	-	-	-	-	-	-	-
SECCE1Rv1G0057700.1	SECCE1Rv1G0057700.1	chr1R	694706682	694709002	-	-	-	-	-	-	-	-	-
SECCE1Rv1G0057710.1	SECCE1Rv1G0057710.1	chr1R	694750241	694757991	-	-	-	-	-	-	-	-	-
SECCE1Rv1G0057720.1	SECCE1Rv1G0057720.1	chr1R	694766226	694767377	-	-	-	-	-	-	-	-	-
SECCE1Rv1G0057730.1	SECCE1Rv1G0057730.1	chr1R	694866629	694869363	-	-	-	-	-	-	-	-	-
SECCE1Rv1G0057740.1	SECCE1Rv1G0057740.1	chr1R	694869941	694870891	-	-	-	-	-	-	-	-	-
SECCE1Rv1G0057750.1	SECCE1Rv1G0057750.1	chr1R	694871227	694871676	-	-	-	-	-	-	-	-	-
SECCE1Rv1G0057760.1	SECCE1Rv1G0057760.1	chr1R	694927929	694929107	-	-	-	-	-	-	-	-	-
SECCE1Rv1G0057790.1	SECCE1Rv1G0057790.1	chr1R	694999541	695000680	-	-	-	-	-	-	-	-	-
SECCE1Rv1G0057800.1	SECCE1Rv1G0057800.1	chr1R	695222569	695231662	-	-	-	-	-	-	-	-	-
SECCE1Rv1G0057840.1	SECCE1Rv1G0057840.1	chr1R	695761387	695761886	-	-	-	-	-	-	-	-	-
SECCE1Rv1G0057850.1	SECCE1Rv1G0057850.1	chr1R	695808208	695808571	-	-	-	-	-	-	-	-	-
SECCE1Rv1G0057860.1	SECCE1Rv1G0057860.1	chr1R	695918012	695918509	-	-	-	-	-	-	-	-	-
SECCE1Rv1G0057910.1	SECCE1Rv1G0057910.1	chr1R	696053643	696056361	-	-	-	-	-	-	-	-	-
SECCE1Rv1G0057930.1	SECCE1Rv1G0057930.1	chr1R	696237432	696239237	-	-	-	-	-	-	-	-	-
SECCE1Rv1G0057940.1	SECCE1Rv1G0057940.1	chr1R	696244436	696245236	-	-	-	-	-	-	-	-	-
SECCE1Rv1G0057960.1	SECCE1Rv1G0057960.1	chr1R	696299970	696302093	-	-	-	-	-	-	-	-	-
SECCE1Rv1G0057980.1	SECCE1Rv1G0057980.1	chr1R	696424836	696426460	-	-	-	-	-	-	-	-	-
SECCE1Rv1G0058000.1	SECCE1Rv1G0058000.1	chr1R	696644210	696649298	-	-	-	-	-	-	-	-	-
SECCE1Rv1G0058010.1	SECCE1Rv1G0058010.1	chr1R	696650217	696658487	-	-	-	-	-	-	-	-	-
SECCE1Rv1G0058020.1	SECCE1Rv1G0058020.1	chr1R	696713897	696717420	-	-	-	-	-	-	-	-	-
SECCE1Rv1G0058060.1	SECCE1Rv1G0058060.1	chr1R	696822540	696824604	-	-	-	-	-	-	-	-	-
SECCE1Rv1G0058090.1	SECCE1Rv1G0058090.1	chr1R	697178296	697182614	-	-	-	-	-	-	-	-	-
SECCE1Rv1G0058100.1	SECCE1Rv1G0058100.1	chr1R	697536879	697537889	-	-	-	-	-	-	-	-	-
SECCE1Rv1G0058120.1	SECCE1Rv1G0058120.1	chr1R	697597999	697599344	-	-	-	-	-	-	-	-	-
SECCE1Rv1G0058150.1	SECCE1Rv1G0058150.1	chr1R	697802384	697804942	-	-	-	-	-	-	-	-	-
SECCE1Rv1G0058190.1	SECCE1Rv1G0058190.1	chr1R	698244018	698245781	-	-	-	-	-	-	-	-	-
SECCE1Rv1G0058200.1	SECCE1Rv1G0058200.1	chr1R	698246813	698248260	-	-	-	-	-	-	-	-	-
SECCE1Rv1G0058210.1	SECCE1Rv1G0058210.1	chr1R	698251862	698254174	-	-	-	-	-	-	-	-	-
SECCE1Rv1G0058220.1	SECCE1Rv1G0058220.1	chr1R	698259165	698259374	-	-	-	-	-	-	-	-	-
SECCE1Rv1G0058230.1	SECCE1Rv1G0058230.1	chr1R	698260888	698263494	-	-	-	-	-	-	-	-	-
SECCE1Rv1G0058240.1	SECCE1Rv1G0058240.1	chr1R	698490477	698491277	-	-	-	-	-	-	-	-	-
SECCE1Rv1G0058280.1	SECCE1Rv1G0058280.1	chr1R	698560571	698563269	-	-	-	-	-	-	-	-	-
SECCE1Rv1G0058300.1	SECCE1Rv1G0058300.1	chr1R	698571413	698582531	-	-	-	-	-	-	-	-	-
SECCE1Rv1G0058340.1	SECCE1Rv1G0058340.1	chr1R	698611750	698612550	-	-	-	-	-	-	-	-	-
SECCE1Rv1G0058360.1	SECCE1Rv1G0058360.1	chr1R	699002666	699010463	-	-	-	-	-	-	-	-	-
SECCE1Rv1G0058380.1	SECCE1Rv1G0058380.1	chr1R	699183266	699185037	-	-	-	-	-	-	-	-	-
SECCE1Rv1G0058390.1	SECCE1Rv1G0058390.1	chr1R	699252824	699254433	-	-	-	-	-	-	-	-	-
SECCE1Rv1G0058400.1	SECCE1Rv1G0058400.1	chr1R	699358754	699359199	tr|A0A1D6CZK2|A0A1D6CZK2_WHEAT	tr|A0A1D6CZK2|A0A1D6CZK2_WHEAT Uncharacterized protein OS=Triticum aestivum OX=4565 PE=4 SV=1	66.667	80.95	84	87	99	6.55e-42	DOWN-Rcontrol_vs_Scontrol,DOWN-Rinfested_vs_Sinfested
SECCE1Rv1G0058410.1	SECCE1Rv1G0058410.1	chr1R	699789421	699789934	-	-	-	-	-	-	-	-	-
SECCE1Rv1G0058440.1	SECCE1Rv1G0058440.1	chr1R	700058822	700063465	-	-	-	-	-	-	-	-	-
SECCE1Rv1G0058480.1	SECCE1Rv1G0058480.1	chr1R	700966859	700969838	-	-	-	-	-	-	-	-	-
SECCE1Rv1G0058490.1	SECCE1Rv1G0058490.1	chr1R	700970140	700974542	-	-	-	-	-	-	-	-	-
SECCE1Rv1G0058500.1	SECCE1Rv1G0058500.1	chr1R	700978645	700978911	-	-	-	-	-	-	-	-	-
SECCE1Rv1G0058510.1	SECCE1Rv1G0058510.1	chr1R	701050001	701050267	-	-	-	-	-	-	-	-	-
SECCE1Rv1G0058520.1	SECCE1Rv1G0058520.1	chr1R	701060369	701060635	-	-	-	-	-	-	-	-	-
SECCE1Rv1G0058530.1	SECCE1Rv1G0058530.1	chr1R	701067131	701067397	-	-	-	-	-	-	-	-	-
SECCE1Rv1G0058540.1	SECCE1Rv1G0058540.1	chr1R	701071979	701072245	-	-	-	-	-	-	-	-	-
SECCE1Rv1G0058550.1	SECCE1Rv1G0058550.1	chr1R	701076458	701076724	-	-	-	-	-	-	-	-	-
SECCE1Rv1G0058570.1	SECCE1Rv1G0058570.1	chr1R	701083509	701083751	-	-	-	-	-	-	-	-	-
SECCE1Rv1G0058580.1	SECCE1Rv1G0058580.1	chr1R	701089769	701090629	-	-	-	-	-	-	-	-	-
SECCE1Rv1G0058590.1	SECCE1Rv1G0058590.1	chr1R	701098389	701102103	-	-	-	-	-	-	-	-	-
SECCE1Rv1G0058610.1	SECCE1Rv1G0058610.1	chr1R	701125647	701129600	-	-	-	-	-	-	-	-	-
SECCE1Rv1G0058650.1	SECCE1Rv1G0058650.1	chr1R	701389666	701391873	-	-	-	-	-	-	-	-	-
SECCE1Rv1G0058660.1	SECCE1Rv1G0058660.1	chr1R	701448366	701450168	-	-	-	-	-	-	-	-	-
SECCE1Rv1G0058680.1	SECCE1Rv1G0058680.1	chr1R	701505866	701507428	-	-	-	-	-	-	-	-	-
SECCE1Rv1G0058690.1	SECCE1Rv1G0058690.1	chr1R	701648859	701650526	-	-	-	-	-	-	-	-	-
SECCE1Rv1G0058700.1	SECCE1Rv1G0058700.1	chr1R	701734399	701734749	-	-	-	-	-	-	-	-	-
SECCE1Rv1G0058710.1	SECCE1Rv1G0058710.1	chr1R	701735311	701735850	-	-	-	-	-	-	-	-	-
SECCE1Rv1G0058730.1	SECCE1Rv1G0058730.1	chr1R	701764857	701766191	tr|G8D5C5|G8D5C5_WHEAT	tr|G8D5C5|G8D5C5_WHEAT Ribulose bisphosphate carboxylase large chain (Fragment) OS=Triticum aestivum OX=4565 GN=rbcL PE=3 SV=1	98.02	99.01	202	202	445	3.26e-149	UP-Rinfested_vs_Rcontrol,DOWN-Rinfested_vs_Sinfested,UP-Sinfested_vs_Scontrol
SECCE1Rv1G0058730.1	SECCE1Rv1G0058730.1	chr1R	701764857	701766191	tr|Q7YMR9|Q7YMR9_HORVS	tr|Q7YMR9|Q7YMR9_HORVS Ribulose bisphosphate carboxylase large chain OS=Hordeum vulgare subsp. spontaneum OX=77009 GN=rbcL PE=3 SV=1	98.845	99.08	433	479	445	0	UP-Rinfested_vs_Rcontrol,DOWN-Rinfested_vs_Sinfested,UP-Sinfested_vs_Scontrol
SECCE1Rv1G0058750.1	SECCE1Rv1G0058750.1	chr1R	701818246	701819024	-	-	-	-	-	-	-	-	-
SECCE1Rv1G0058760.1	SECCE1Rv1G0058760.1	chr1R	701844047	701844547	-	-	-	-	-	-	-	-	-
SECCE1Rv1G0058770.1	SECCE1Rv1G0058770.1	chr1R	701857836	701858543	-	-	-	-	-	-	-	-	-
SECCE1Rv1G0058780.1	SECCE1Rv1G0058780.1	chr1R	701869652	701870278	-	-	-	-	-	-	-	-	-
SECCE1Rv1G0058810.1	SECCE1Rv1G0058810.1	chr1R	701897743	701899086	-	-	-	-	-	-	-	-	-
SECCE1Rv1G0058820.1	SECCE1Rv1G0058820.1	chr1R	701904444	701905828	-	-	-	-	-	-	-	-	-
SECCE1Rv1G0058860.1	SECCE1Rv1G0058860.1	chr1R	702088699	702090060	-	-	-	-	-	-	-	-	-
SECCE1Rv1G0058880.1	SECCE1Rv1G0058880.1	chr1R	702154000	702155364	-	-	-	-	-	-	-	-	-
SECCE1Rv1G0058890.1	SECCE1Rv1G0058890.1	chr1R	702158020	702159394	-	-	-	-	-	-	-	-	-
SECCE1Rv1G0058900.1	SECCE1Rv1G0058900.1	chr1R	702165464	702167439	-	-	-	-	-	-	-	-	-
SECCE1Rv1G0058910.1	SECCE1Rv1G0058910.1	chr1R	702168284	702171311	-	-	-	-	-	-	-	-	-
SECCE1Rv1G0058940.1	SECCE1Rv1G0058940.1	chr1R	703183655	703185178	-	-	-	-	-	-	-	-	-
SECCE1Rv1G0058950.1	SECCE1Rv1G0058950.1	chr1R	703324170	703325840	-	-	-	-	-	-	-	-	-
SECCE1Rv1G0058960.1	SECCE1Rv1G0058960.1	chr1R	703330336	703331941	-	-	-	-	-	-	-	-	-
SECCE1Rv1G0058970.1	SECCE1Rv1G0058970.1	chr1R	703335689	703336911	-	-	-	-	-	-	-	-	-
SECCE1Rv1G0058990.1	SECCE1Rv1G0058990.1	chr1R	703349544	703353677	-	-	-	-	-	-	-	-	-
SECCE1Rv1G0059000.1	SECCE1Rv1G0059000.1	chr1R	703563795	703565401	-	-	-	-	-	-	-	-	-
SECCE1Rv1G0059010.1	SECCE1Rv1G0059010.1	chr1R	703568217	703573238	-	-	-	-	-	-	-	-	-
SECCE1Rv1G0059020.1	SECCE1Rv1G0059020.1	chr1R	703594096	703597864	-	-	-	-	-	-	-	-	-
SECCE1Rv1G0059050.1	SECCE1Rv1G0059050.1	chr1R	703697891	703698634	-	-	-	-	-	-	-	-	-
SECCE1Rv1G0059060.1	SECCE1Rv1G0059060.1	chr1R	703699495	703700238	-	-	-	-	-	-	-	-	-
SECCE1Rv1G0059070.1	SECCE1Rv1G0059070.1	chr1R	703700807	703701052	-	-	-	-	-	-	-	-	-
SECCE1Rv1G0059080.1	SECCE1Rv1G0059080.1	chr1R	703783974	703795180	-	-	-	-	-	-	-	-	-
SECCE1Rv1G0059090.1	SECCE1Rv1G0059090.1	chr1R	703796622	703797956	-	-	-	-	-	-	-	-	-
SECCE1Rv1G0059100.1	SECCE1Rv1G0059100.1	chr1R	703831537	703835019	-	-	-	-	-	-	-	-	-
SECCE1Rv1G0059120.1	SECCE1Rv1G0059120.1	chr1R	703908948	703911368	-	-	-	-	-	-	-	-	-
SECCE1Rv1G0059140.1	SECCE1Rv1G0059140.1	chr1R	704018575	704019439	-	-	-	-	-	-	-	-	-
SECCE1Rv1G0059150.1	SECCE1Rv1G0059150.1	chr1R	704021292	704028494	-	-	-	-	-	-	-	-	-
SECCE1Rv1G0059170.1	SECCE1Rv1G0059170.1	chr1R	704253933	704255462	-	-	-	-	-	-	-	-	-
SECCE1Rv1G0059180.1	SECCE1Rv1G0059180.1	chr1R	704260622	704261134	-	-	-	-	-	-	-	-	-
SECCE1Rv1G0059190.1	SECCE1Rv1G0059190.1	chr1R	704272902	704273666	-	-	-	-	-	-	-	-	-
SECCE1Rv1G0059200.1	SECCE1Rv1G0059200.1	chr1R	704278618	704279406	-	-	-	-	-	-	-	-	-
SECCE1Rv1G0059210.1	SECCE1Rv1G0059210.1	chr1R	704308404	704309132	-	-	-	-	-	-	-	-	-
SECCE1Rv1G0059220.1	SECCE1Rv1G0059220.1	chr1R	704325233	704325964	-	-	-	-	-	-	-	-	-
SECCE1Rv1G0059230.1	SECCE1Rv1G0059230.1	chr1R	704326354	704327997	-	-	-	-	-	-	-	-	-
SECCE1Rv1G0059240.1	SECCE1Rv1G0059240.1	chr1R	704437630	704437821	-	-	-	-	-	-	-	-	-
SECCE1Rv1G0059250.1	SECCE1Rv1G0059250.1	chr1R	704602969	704603841	-	-	-	-	-	-	-	-	-
SECCE1Rv1G0059260.1	SECCE1Rv1G0059260.1	chr1R	704830032	704832812	-	-	-	-	-	-	-	-	-
SECCE1Rv1G0059270.1	SECCE1Rv1G0059270.1	chr1R	704890344	704892051	-	-	-	-	-	-	-	-	-
SECCE1Rv1G0059280.1	SECCE1Rv1G0059280.1	chr1R	704901579	704903627	-	-	-	-	-	-	-	-	-
SECCE1Rv1G0059290.1	SECCE1Rv1G0059290.1	chr1R	704904777	704907728	-	-	-	-	-	-	-	-	-
SECCE1Rv1G0059300.1	SECCE1Rv1G0059300.1	chr1R	705116110	705121647	-	-	-	-	-	-	-	-	-
SECCE1Rv1G0059310.1	SECCE1Rv1G0059310.1	chr1R	705269269	705270817	-	-	-	-	-	-	-	-	-
SECCE1Rv1G0059330.1	SECCE1Rv1G0059330.1	chr1R	705335503	705338679	-	-	-	-	-	-	-	-	-
SECCE1Rv1G0059340.1	SECCE1Rv1G0059340.1	chr1R	705367849	705369178	-	-	-	-	-	-	-	-	-
SECCE1Rv1G0059350.1	SECCE1Rv1G0059350.1	chr1R	705483332	705487244	-	-	-	-	-	-	-	-	-
SECCE1Rv1G0059360.1	SECCE1Rv1G0059360.1	chr1R	705487674	705490467	-	-	-	-	-	-	-	-	-
SECCE1Rv1G0059380.1	SECCE1Rv1G0059380.1	chr1R	705569325	705570654	-	-	-	-	-	-	-	-	-
SECCE1Rv1G0059390.1	SECCE1Rv1G0059390.1	chr1R	705578234	705578962	-	-	-	-	-	-	-	-	-
SECCE1Rv1G0059450.1	SECCE1Rv1G0059450.1	chr1R	705977963	705980243	-	-	-	-	-	-	-	-	-
SECCE1Rv1G0059470.1	SECCE1Rv1G0059470.1	chr1R	706079770	706080975	-	-	-	-	-	-	-	-	-
SECCE1Rv1G0059480.1	SECCE1Rv1G0059480.1	chr1R	706091047	706091445	-	-	-	-	-	-	-	-	-
SECCE1Rv1G0059510.1	SECCE1Rv1G0059510.1	chr1R	706298000	706301462	-	-	-	-	-	-	-	-	-
SECCE1Rv1G0059520.1	SECCE1Rv1G0059520.1	chr1R	706452458	706458086	-	-	-	-	-	-	-	-	-
SECCE1Rv1G0059530.1	SECCE1Rv1G0059530.1	chr1R	706464264	706466873	-	-	-	-	-	-	-	-	-
SECCE1Rv1G0059540.1	SECCE1Rv1G0059540.1	chr1R	706690599	706692176	-	-	-	-	-	-	-	-	-
SECCE1Rv1G0059550.1	SECCE1Rv1G0059550.1	chr1R	706698271	706700999	-	-	-	-	-	-	-	-	-
SECCE1Rv1G0059560.1	SECCE1Rv1G0059560.1	chr1R	706951725	706952597	-	-	-	-	-	-	-	-	-
SECCE1Rv1G0059580.1	SECCE1Rv1G0059580.1	chr1R	706960966	706966978	-	-	-	-	-	-	-	-	-
SECCE1Rv1G0059600.1	SECCE1Rv1G0059600.1	chr1R	706978942	706982383	-	-	-	-	-	-	-	-	-
SECCE1Rv1G0059610.1	SECCE1Rv1G0059610.1	chr1R	707203325	707204803	-	-	-	-	-	-	-	-	-
SECCE1Rv1G0059620.1	SECCE1Rv1G0059620.1	chr1R	707211919	707213385	-	-	-	-	-	-	-	-	-
SECCE1Rv1G0059630.1	SECCE1Rv1G0059630.1	chr1R	707265710	707268633	-	-	-	-	-	-	-	-	-
SECCE1Rv1G0059650.1	SECCE1Rv1G0059650.1	chr1R	707338860	707339333	-	-	-	-	-	-	-	-	-
SECCE1Rv1G0059660.1	SECCE1Rv1G0059660.1	chr1R	707362961	707363515	-	-	-	-	-	-	-	-	-
SECCE1Rv1G0059670.1	SECCE1Rv1G0059670.1	chr1R	707370675	707371262	-	-	-	-	-	-	-	-	-
SECCE1Rv1G0059690.1	SECCE1Rv1G0059690.1	chr1R	707410013	707411396	-	-	-	-	-	-	-	-	-
SECCE1Rv1G0059720.1	SECCE1Rv1G0059720.1	chr1R	707619788	707620294	-	-	-	-	-	-	-	-	-
SECCE1Rv1G0059740.1	SECCE1Rv1G0059740.1	chr1R	707634776	707636004	-	-	-	-	-	-	-	-	-
SECCE1Rv1G0059770.1	SECCE1Rv1G0059770.1	chr1R	707795833	707797482	-	-	-	-	-	-	-	-	-
SECCE1Rv1G0059780.1	SECCE1Rv1G0059780.1	chr1R	707799012	707801275	-	-	-	-	-	-	-	-	-
SECCE1Rv1G0059790.1	SECCE1Rv1G0059790.1	chr1R	707806809	707807389	-	-	-	-	-	-	-	-	-
SECCE1Rv1G0059800.1	SECCE1Rv1G0059800.1	chr1R	707813295	707814527	-	-	-	-	-	-	-	-	-
SECCE1Rv1G0059810.1	SECCE1Rv1G0059810.1	chr1R	707862598	707863101	-	-	-	-	-	-	-	-	-
SECCE1Rv1G0059820.1	SECCE1Rv1G0059820.1	chr1R	707877735	707881903	-	-	-	-	-	-	-	-	-
SECCE1Rv1G0059830.1	SECCE1Rv1G0059830.1	chr1R	707940891	707945482	-	-	-	-	-	-	-	-	-

## Sheet: Svevo_1A
*For Svevo homologous 1A-QTL proteins a minimum threshold of 90% similarity for iTRAQ wheat proteins and 80% for iTRAQ barley proteins were set
Query protein	Query gene	Locus ID	Chromosome	Start	End	iTRAQ protein hit	iTRAQ protein description	% identity	% similarity	Alignment length	iTRAQ hit length	Query protein length	E-value	Found in iTRAQ samples
VAH09750.1	lcl|LT934111.1_cds_VAH09750.1_9749	TRITD_1Av1G202770	chr1A	528826315	528828214	-	-	-	-	-	-	-	-	-
VAH09760.1	lcl|LT934111.1_cds_VAH09760.1_9752	TRITD_1Av1G202780	chr1A	528840545	528841475	-	-	-	-	-	-	-	-	-
VAH09765.1	lcl|LT934111.1_cds_VAH09765.1_9761	TRITD_1Av1G202850	chr1A	529131779	529132045	-	-	-	-	-	-	-	-	-
VAH09766.1	lcl|LT934111.1_cds_VAH09766.1_9762	TRITD_1Av1G202870	chr1A	529136596	529137003	-	-	-	-	-	-	-	-	-
VAH09767.1	lcl|LT934111.1_cds_VAH09767.1_9763	TRITD_1Av1G202890	chr1A	529139457	529141316	-	-	-	-	-	-	-	-	-
VAH09768.1	lcl|LT934111.1_cds_VAH09768.1_9764	TRITD_1Av1G202900	chr1A	529144469	529146921	-	-	-	-	-	-	-	-	-
VAH09769.1	lcl|LT934111.1_cds_VAH09769.1_9765	TRITD_1Av1G202950	chr1A	529270449	529272567	-	-	-	-	-	-	-	-	-
VAH09772.1	lcl|LT934111.1_cds_VAH09772.1_9768	TRITD_1Av1G202970	chr1A	529278305	529279672	-	-	-	-	-	-	-	-	-
VAH09775.1	lcl|LT934111.1_cds_VAH09775.1_9774	TRITD_1Av1G202990	chr1A	529281987	529285519	-	-	-	-	-	-	-	-	-
VAH09781.1	lcl|LT934111.1_cds_VAH09781.1_9777	TRITD_1Av1G203300	chr1A	530110195	530110822	-	-	-	-	-	-	-	-	-
VAH09786.1	lcl|LT934111.1_cds_VAH09786.1_9778	TRITD_1Av1G203310	chr1A	530138845	530140869	-	-	-	-	-	-	-	-	-
VAH09787.1	lcl|LT934111.1_cds_VAH09787.1_9783	TRITD_1Av1G203590	chr1A	530569385	530569810	-	-	-	-	-	-	-	-	-
VAH09788.1	lcl|LT934111.1_cds_VAH09788.1_9784	TRITD_1Av1G203600	chr1A	530582638	530583284	-	-	-	-	-	-	-	-	-
VAH09789.1	lcl|LT934111.1_cds_VAH09789.1_9785	TRITD_1Av1G203610	chr1A	530589452	530590539	-	-	-	-	-	-	-	-	-
VAH09790.1	lcl|LT934111.1_cds_VAH09790.1_9786	TRITD_1Av1G203620	chr1A	530595925	530601054	-	-	-	-	-	-	-	-	-
VAH09791.1	lcl|LT934111.1_cds_VAH09791.1_9787	TRITD_1Av1G203640	chr1A	530691298	530693670	-	-	-	-	-	-	-	-	-
VAH09792.1	lcl|LT934111.1_cds_VAH09792.1_9789	TRITD_1Av1G203650	chr1A	530890142	530892559	-	-	-	-	-	-	-	-	-
VAH09794.1	lcl|LT934111.1_cds_VAH09794.1_9790	TRITD_1Av1G203720	chr1A	530978632	530978991	-	-	-	-	-	-	-	-	-
VAH09795.1	lcl|LT934111.1_cds_VAH09795.1_9791	TRITD_1Av1G203750	chr1A	530995187	531003216	-	-	-	-	-	-	-	-	-
VAH09797.1	lcl|LT934111.1_cds_VAH09797.1_9793	TRITD_1Av1G203760	chr1A	531013665	531015020	-	-	-	-	-	-	-	-	-
VAH09798.1	lcl|LT934111.1_cds_VAH09798.1_9794	TRITD_1Av1G203780	chr1A	531022158	531023111	-	-	-	-	-	-	-	-	-
VAH09800.1	lcl|LT934111.1_cds_VAH09800.1_9796	TRITD_1Av1G203800	chr1A	531034269	531034677	-	-	-	-	-	-	-	-	-
VAH09804.1	lcl|LT934111.1_cds_VAH09804.1_9800	TRITD_1Av1G203840	chr1A	531113800	531114132	-	-	-	-	-	-	-	-	-
VAH09805.1	lcl|LT934111.1_cds_VAH09805.1_9801	TRITD_1Av1G203850	chr1A	531151446	531155902	-	-	-	-	-	-	-	-	-
VAH09807.1	lcl|LT934111.1_cds_VAH09807.1_9803	TRITD_1Av1G203860	chr1A	531157405	531157602	-	-	-	-	-	-	-	-	-
VAH09808.1	lcl|LT934111.1_cds_VAH09808.1_9804	TRITD_1Av1G203870	chr1A	531165839	531168715	-	-	-	-	-	-	-	-	-
VAH09812.1	lcl|LT934111.1_cds_VAH09812.1_9808	TRITD_1Av1G203880	chr1A	531172209	531173630	-	-	-	-	-	-	-	-	-
VAH09821.1	lcl|LT934111.1_cds_VAH09821.1_9813	TRITD_1Av1G203910	chr1A	531236555	531237501	-	-	-	-	-	-	-	-	-
VAH09823.1	lcl|LT934111.1_cds_VAH09823.1_9819	TRITD_1Av1G203930	chr1A	531247189	531249709	-	-	-	-	-	-	-	-	-
VAH09832.1	lcl|LT934111.1_cds_VAH09832.1_9822	TRITD_1Av1G203950	chr1A	531341234	531344073	-	-	-	-	-	-	-	-	-
VAH09834.1	lcl|LT934111.1_cds_VAH09834.1_9830	TRITD_1Av1G203960	chr1A	531350130	531351737	-	-	-	-	-	-	-	-	-
VAH09835.1	lcl|LT934111.1_cds_VAH09835.1_9831	TRITD_1Av1G203980	chr1A	531419432	531420980	-	-	-	-	-	-	-	-	-
VAH09836.1	lcl|LT934111.1_cds_VAH09836.1_9832	TRITD_1Av1G203990	chr1A	531424980	531425507	-	-	-	-	-	-	-	-	-
VAH09840.1	lcl|LT934111.1_cds_VAH09840.1_9836	TRITD_1Av1G204000	chr1A	531429104	531434741	-	-	-	-	-	-	-	-	-
VAH09843.1	lcl|LT934111.1_cds_VAH09843.1_9839	TRITD_1Av1G204010	chr1A	531437585	531439554	-	-	-	-	-	-	-	-	-
VAH09844.1	lcl|LT934111.1_cds_VAH09844.1_9840	TRITD_1Av1G204020	chr1A	531475699	531476361	-	-	-	-	-	-	-	-	-
VAH09846.1	lcl|LT934111.1_cds_VAH09846.1_9842	TRITD_1Av1G204030	chr1A	531479484	531481351	-	-	-	-	-	-	-	-	-
VAH09847.1	lcl|LT934111.1_cds_VAH09847.1_9843	TRITD_1Av1G204060	chr1A	531486480	531487442	-	-	-	-	-	-	-	-	-
VAH09848.1	lcl|LT934111.1_cds_VAH09848.1_9845	TRITD_1Av1G204120	chr1A	531571747	531572409	-	-	-	-	-	-	-	-	-
VAH09856.1	lcl|LT934111.1_cds_VAH09856.1_9846	TRITD_1Av1G204150	chr1A	531618230	531621380	-	-	-	-	-	-	-	-	-
VAH09864.1	lcl|LT934111.1_cds_VAH09864.1_9860	TRITD_1Av1G204190	chr1A	531713980	531716228	-	-	-	-	-	-	-	-	-
VAH09882.1	lcl|LT934111.1_cds_VAH09882.1_9878	TRITD_1Av1G204200	chr1A	531720151	531721212	-	-	-	-	-	-	-	-	-
VAH09883.1	lcl|LT934111.1_cds_VAH09883.1_9879	TRITD_1Av1G204220	chr1A	531770657	531771253	-	-	-	-	-	-	-	-	-
VAH09884.1	lcl|LT934111.1_cds_VAH09884.1_9880	TRITD_1Av1G204250	chr1A	531934486	531935240	-	-	-	-	-	-	-	-	-
VAH09886.1	lcl|LT934111.1_cds_VAH09886.1_9882	TRITD_1Av1G204260	chr1A	531940648	531949648	-	-	-	-	-	-	-	-	-
VAH09887.1	lcl|LT934111.1_cds_VAH09887.1_9883	TRITD_1Av1G204270	chr1A	531961142	531962287	-	-	-	-	-	-	-	-	-
VAH09894.1	lcl|LT934111.1_cds_VAH09894.1_9891	TRITD_1Av1G204330	chr1A	532048139	532050015	-	-	-	-	-	-	-	-	-
VAH09898.1	lcl|LT934111.1_cds_VAH09898.1_9894	TRITD_1Av1G204340	chr1A	532204129	532204861	-	-	-	-	-	-	-	-	-
VAH09899.1	lcl|LT934111.1_cds_VAH09899.1_9895	TRITD_1Av1G204380	chr1A	532432638	532434103	-	-	-	-	-	-	-	-	-
VAH09900.1	lcl|LT934111.1_cds_VAH09900.1_9896	TRITD_1Av1G204400	chr1A	532623153	532623563	-	-	-	-	-	-	-	-	-
VAH09903.1	lcl|LT934111.1_cds_VAH09903.1_9899	TRITD_1Av1G204420	chr1A	532654320	532654631	-	-	-	-	-	-	-	-	-
VAH09907.1	lcl|LT934111.1_cds_VAH09907.1_9903	TRITD_1Av1G204440	chr1A	532692397	532692807	-	-	-	-	-	-	-	-	-
VAH09911.1	lcl|LT934111.1_cds_VAH09911.1_9909	TRITD_1Av1G204480	chr1A	532789662	532790072	-	-	-	-	-	-	-	-	-
VAH09915.1	lcl|LT934111.1_cds_VAH09915.1_9911	TRITD_1Av1G204490	chr1A	532795919	532796678	-	-	-	-	-	-	-	-	-
VAH09917.1	lcl|LT934111.1_cds_VAH09917.1_9913	TRITD_1Av1G204510	chr1A	532922819	532933672	-	-	-	-	-	-	-	-	-
VAH09919.1	lcl|LT934111.1_cds_VAH09919.1_9916	TRITD_1Av1G204540	chr1A	532936619	532937200	-	-	-	-	-	-	-	-	-
VAH09924.1	lcl|LT934111.1_cds_VAH09924.1_9920	TRITD_1Av1G204600	chr1A	533063382	533065533	-	-	-	-	-	-	-	-	-
VAH09926.1	lcl|LT934111.1_cds_VAH09926.1_9923	TRITD_1Av1G204630	chr1A	533259118	533260919	-	-	-	-	-	-	-	-	-
VAH09928.1	lcl|LT934111.1_cds_VAH09928.1_9924	TRITD_1Av1G204690	chr1A	533348221	533350038	-	-	-	-	-	-	-	-	-
VAH09930.1	lcl|LT934111.1_cds_VAH09930.1_9926	TRITD_1Av1G204700	chr1A	533351219	533355097	-	-	-	-	-	-	-	-	-
VAH09931.1	lcl|LT934111.1_cds_VAH09931.1_9927	TRITD_1Av1G204710	chr1A	533355387	533356059	-	-	-	-	-	-	-	-	-
VAH09932.1	lcl|LT934111.1_cds_VAH09932.1_9928	TRITD_1Av1G204730	chr1A	533358359	533359987	-	-	-	-	-	-	-	-	-
VAH09934.1	lcl|LT934111.1_cds_VAH09934.1_9931	TRITD_1Av1G204760	chr1A	533548266	533554566	-	-	-	-	-	-	-	-	-
VAH09936.1	lcl|LT934111.1_cds_VAH09936.1_9932	TRITD_1Av1G204790	chr1A	533588610	533589071	tr|M8APF3|M8APF3_AEGTA	tr|M8APF3|M8APF3_AEGTA Histone H2B OS=Aegilops tauschii OX=37682 GN=F775_28688 PE=3 SV=1	96.667	98	150	226	153	2.13e-100	UP-Rcontrol_vs_Scontrol,UP-Sinfested_vs_Scontrol
VAH09938.1	lcl|LT934111.1_cds_VAH09938.1_9934	TRITD_1Av1G204800	chr1A	533591001	533591411	-	-	-	-	-	-	-	-	-
VAH09939.1	lcl|LT934111.1_cds_VAH09939.1_9935	TRITD_1Av1G204820	chr1A	533593842	533595156	-	-	-	-	-	-	-	-	-
VAH09941.1	lcl|LT934111.1_cds_VAH09941.1_9937	TRITD_1Av1G204840	chr1A	533790303	533790713	-	-	-	-	-	-	-	-	-
VAH09945.1	lcl|LT934111.1_cds_VAH09945.1_9941	TRITD_1Av1G204930	chr1A	533858302	533860332	-	-	-	-	-	-	-	-	-
VAH09946.1	lcl|LT934111.1_cds_VAH09946.1_9942	TRITD_1Av1G204980	chr1A	534239777	534240961	-	-	-	-	-	-	-	-	-
VAH09947.1	lcl|LT934111.1_cds_VAH09947.1_9943	TRITD_1Av1G205000	chr1A	534269166	534269729	-	-	-	-	-	-	-	-	-
VAH09948.1	lcl|LT934111.1_cds_VAH09948.1_9944	TRITD_1Av1G205030	chr1A	534447106	534461134	-	-	-	-	-	-	-	-	-
VAH09949.1	lcl|LT934111.1_cds_VAH09949.1_9945	TRITD_1Av1G205040	chr1A	534466254	534468946	-	-	-	-	-	-	-	-	-
VAH09950.1	lcl|LT934111.1_cds_VAH09950.1_9946	TRITD_1Av1G205050	chr1A	534472542	534474591	-	-	-	-	-	-	-	-	-
VAH09951.1	lcl|LT934111.1_cds_VAH09951.1_9947	TRITD_1Av1G205150	chr1A	534803900	534806418	-	-	-	-	-	-	-	-	-
VAH09952.1	lcl|LT934111.1_cds_VAH09952.1_9948	TRITD_1Av1G205200	chr1A	535043386	535045514	-	-	-	-	-	-	-	-	-
VAH09957.1	lcl|LT934111.1_cds_VAH09957.1_9953	TRITD_1Av1G205210	chr1A	535057058	535058260	-	-	-	-	-	-	-	-	-
VAH09958.1	lcl|LT934111.1_cds_VAH09958.1_9954	TRITD_1Av1G205220	chr1A	535065047	535068939	-	-	-	-	-	-	-	-	-
VAH09959.1	lcl|LT934111.1_cds_VAH09959.1_9955	TRITD_1Av1G205260	chr1A	535208818	535209384	-	-	-	-	-	-	-	-	-
VAH09960.1	lcl|LT934111.1_cds_VAH09960.1_9956	TRITD_1Av1G205310	chr1A	535322237	535322548	-	-	-	-	-	-	-	-	-
VAH09965.1	lcl|LT934111.1_cds_VAH09965.1_9960	TRITD_1Av1G205320	chr1A	535323652	535324068	-	-	-	-	-	-	-	-	-
VAH09967.1	lcl|LT934111.1_cds_VAH09967.1_9962	TRITD_1Av1G205330	chr1A	535334684	535337180	-	-	-	-	-	-	-	-	-
VAH09969.1	lcl|LT934111.1_cds_VAH09969.1_9964	TRITD_1Av1G205340	chr1A	535342946	535345428	-	-	-	-	-	-	-	-	-
VAH09975.1	lcl|LT934111.1_cds_VAH09975.1_9971	TRITD_1Av1G205360	chr1A	535352078	535353247	-	-	-	-	-	-	-	-	-
VAH09976.1	lcl|LT934111.1_cds_VAH09976.1_9972	TRITD_1Av1G205380	chr1A	535410061	535411060	-	-	-	-	-	-	-	-	-
VAH09979.1	lcl|LT934111.1_cds_VAH09979.1_9975	TRITD_1Av1G205390	chr1A	535416265	535416701	tr|W5DEJ5|W5DEJ5_WHEAT	tr|W5DEJ5|W5DEJ5_WHEAT Ribosomal_L28e domain-containing protein OS=Triticum aestivum OX=4565 GN=TRAES_3BF074400050CFD_c1 PE=3 SV=1	83.916	90.91	143	143	197	1.99e-88	DOWN-Rcontrol_vs_Scontrol,DOWN-Rinfested_vs_Sinfested
VAH09988.1	lcl|LT934111.1_cds_VAH09988.1_9980	TRITD_1Av1G205400	chr1A	535424642	535426117	-	-	-	-	-	-	-	-	-
VAH09994.1	lcl|LT934111.1_cds_VAH09994.1_9990	TRITD_1Av1G205430	chr1A	535509836	535510539	-	-	-	-	-	-	-	-	-
VAH09995.1	lcl|LT934111.1_cds_VAH09995.1_9991	TRITD_1Av1G205440	chr1A	535523854	535525295	-	-	-	-	-	-	-	-	-
VAH09996.1	lcl|LT934111.1_cds_VAH09996.1_9992	TRITD_1Av1G205480	chr1A	535554094	535554873	-	-	-	-	-	-	-	-	-
VAH09997.1	lcl|LT934111.1_cds_VAH09997.1_9993	TRITD_1Av1G205490	chr1A	535571261	535571819	-	-	-	-	-	-	-	-	-
VAH10001.1	lcl|LT934111.1_cds_VAH10001.1_9994	TRITD_1Av1G205500	chr1A	535576706	535579697	-	-	-	-	-	-	-	-	-
VAH10002.1	lcl|LT934111.1_cds_VAH10002.1_9998	TRITD_1Av1G205510	chr1A	535662167	535662876	-	-	-	-	-	-	-	-	-
VAH10005.1	lcl|LT934111.1_cds_VAH10005.1_10001	TRITD_1Av1G205520	chr1A	535708747	535710625	-	-	-	-	-	-	-	-	-
VAH10010.1	lcl|LT934111.1_cds_VAH10010.1_10005	TRITD_1Av1G205530	chr1A	535716053	535720502	-	-	-	-	-	-	-	-	-
VAH10013.1	lcl|LT934111.1_cds_VAH10013.1_10009	TRITD_1Av1G205540	chr1A	535721849	535722193	-	-	-	-	-	-	-	-	-
VAH10018.1	lcl|LT934111.1_cds_VAH10018.1_10010	TRITD_1Av1G205550	chr1A	535725211	535726967	-	-	-	-	-	-	-	-	-
VAH10021.1	lcl|LT934111.1_cds_VAH10021.1_10017	TRITD_1Av1G205580	chr1A	535763511	535766008	-	-	-	-	-	-	-	-	-
VAH10026.1	lcl|LT934111.1_cds_VAH10026.1_10021	TRITD_1Av1G205600	chr1A	535801267	535803920	-	-	-	-	-	-	-	-	-
VAH10032.1	lcl|LT934111.1_cds_VAH10032.1_10026	TRITD_1Av1G205610	chr1A	535822085	535822744	-	-	-	-	-	-	-	-	-
VAH10033.1	lcl|LT934111.1_cds_VAH10033.1_10029	TRITD_1Av1G205620	chr1A	535827944	535829770	-	-	-	-	-	-	-	-	-
VAH10034.1	lcl|LT934111.1_cds_VAH10034.1_10030	TRITD_1Av1G205630	chr1A	535830496	535831428	-	-	-	-	-	-	-	-	-
VAH10035.1	lcl|LT934111.1_cds_VAH10035.1_10031	TRITD_1Av1G205650	chr1A	535918459	535919409	-	-	-	-	-	-	-	-	-
VAH10036.1	lcl|LT934111.1_cds_VAH10036.1_10033	TRITD_1Av1G205660	chr1A	535921543	535923576	-	-	-	-	-	-	-	-	-
VAH10044.1	lcl|LT934111.1_cds_VAH10044.1_10038	TRITD_1Av1G205680	chr1A	535929817	535936241	-	-	-	-	-	-	-	-	-
VAH10045.1	lcl|LT934111.1_cds_VAH10045.1_10041	TRITD_1Av1G205700	chr1A	535938414	535941588	-	-	-	-	-	-	-	-	-
VAH10046.1	lcl|LT934111.1_cds_VAH10046.1_10042	TRITD_1Av1G205720	chr1A	536078613	536079633	-	-	-	-	-	-	-	-	-
VAH10047.1	lcl|LT934111.1_cds_VAH10047.1_10043	TRITD_1Av1G205730	chr1A	536174180	536175111	-	-	-	-	-	-	-	-	-
VAH10048.1	lcl|LT934111.1_cds_VAH10048.1_10044	TRITD_1Av1G205740	chr1A	536240109	536241140	-	-	-	-	-	-	-	-	-
VAH10052.1	lcl|LT934111.1_cds_VAH10052.1_10047	TRITD_1Av1G205750	chr1A	536248392	536249370	-	-	-	-	-	-	-	-	-
VAH10054.1	lcl|LT934111.1_cds_VAH10054.1_10050	TRITD_1Av1G205760	chr1A	536263962	536264899	-	-	-	-	-	-	-	-	-
VAH10056.1	lcl|LT934111.1_cds_VAH10056.1_10053	TRITD_1Av1G205840	chr1A	536570083	536571756	-	-	-	-	-	-	-	-	-
VAH10062.1	lcl|LT934111.1_cds_VAH10062.1_10058	TRITD_1Av1G205870	chr1A	536653622	536653825	-	-	-	-	-	-	-	-	-
VAH10063.1	lcl|LT934111.1_cds_VAH10063.1_10059	TRITD_1Av1G205890	chr1A	536709767	536710405	-	-	-	-	-	-	-	-	-
VAH10065.1	lcl|LT934111.1_cds_VAH10065.1_10063	TRITD_1Av1G205900	chr1A	536764153	536767020	-	-	-	-	-	-	-	-	-
VAH10092.1	lcl|LT934111.1_cds_VAH10092.1_10086	TRITD_1Av1G205920	chr1A	536769422	536771499	-	-	-	-	-	-	-	-	-
VAH10096.1	lcl|LT934111.1_cds_VAH10096.1_10092	TRITD_1Av1G205940	chr1A	536854420	536864796	-	-	-	-	-	-	-	-	-
VAH10097.1	lcl|LT934111.1_cds_VAH10097.1_10093	TRITD_1Av1G205950	chr1A	536877020	536877745	-	-	-	-	-	-	-	-	-
VAH10098.1	lcl|LT934111.1_cds_VAH10098.1_10094	TRITD_1Av1G206000	chr1A	536987737	536990244	-	-	-	-	-	-	-	-	-
VAH10100.1	lcl|LT934111.1_cds_VAH10100.1_10096	TRITD_1Av1G206010	chr1A	536998033	536999481	-	-	-	-	-	-	-	-	-
VAH10101.1	lcl|LT934111.1_cds_VAH10101.1_10097	TRITD_1Av1G206070	chr1A	537135468	537138583	-	-	-	-	-	-	-	-	-
VAH10103.1	lcl|LT934111.1_cds_VAH10103.1_10099	TRITD_1Av1G206080	chr1A	537140582	537143707	-	-	-	-	-	-	-	-	-
VAH10104.1	lcl|LT934111.1_cds_VAH10104.1_10100	TRITD_1Av1G206090	chr1A	537154371	537155759	-	-	-	-	-	-	-	-	-
VAH10106.1	lcl|LT934111.1_cds_VAH10106.1_10102	TRITD_1Av1G206150	chr1A	537459460	537459912	-	-	-	-	-	-	-	-	-
VAH10107.1	lcl|LT934111.1_cds_VAH10107.1_10103	TRITD_1Av1G206180	chr1A	537488547	537489165	-	-	-	-	-	-	-	-	-
VAH10109.1	lcl|LT934111.1_cds_VAH10109.1_10104	TRITD_1Av1G206210	chr1A	537497540	537498001	tr|M8APF3|M8APF3_AEGTA	tr|M8APF3|M8APF3_AEGTA Histone H2B OS=Aegilops tauschii OX=37682 GN=F775_28688 PE=3 SV=1	97.333	98	150	226	153	2.54e-101	UP-Rcontrol_vs_Scontrol,UP-Sinfested_vs_Scontrol
VAH10110.1	lcl|LT934111.1_cds_VAH10110.1_10106	TRITD_1Av1G206280	chr1A	537584584	537585576	-	-	-	-	-	-	-	-	-
VAH10114.1	lcl|LT934111.1_cds_VAH10114.1_10107	TRITD_1Av1G206290	chr1A	537591977	537597330	-	-	-	-	-	-	-	-	-
VAH10117.1	lcl|LT934111.1_cds_VAH10117.1_10113	TRITD_1Av1G206320	chr1A	537762931	537764043	-	-	-	-	-	-	-	-	-
VAH10119.1	lcl|LT934111.1_cds_VAH10119.1_10114	TRITD_1Av1G206330	chr1A	537771459	537772766	-	-	-	-	-	-	-	-	-
VAH10120.1	lcl|LT934111.1_cds_VAH10120.1_10117	TRITD_1Av1G206340	chr1A	537775006	537776020	-	-	-	-	-	-	-	-	-
VAH10123.1	lcl|LT934111.1_cds_VAH10123.1_10119	TRITD_1Av1G206350	chr1A	537778684	537779129	-	-	-	-	-	-	-	-	-
VAH10124.1	lcl|LT934111.1_cds_VAH10124.1_10120	TRITD_1Av1G206380	chr1A	537785348	537786131	-	-	-	-	-	-	-	-	-
VAH10126.1	lcl|LT934111.1_cds_VAH10126.1_10121	TRITD_1Av1G206490	chr1A	538396233	538396830	-	-	-	-	-	-	-	-	-
VAH10128.1	lcl|LT934111.1_cds_VAH10128.1_10124	TRITD_1Av1G206530	chr1A	538615219	538615920	-	-	-	-	-	-	-	-	-
VAH10133.1	lcl|LT934111.1_cds_VAH10133.1_10129	TRITD_1Av1G206540	chr1A	538620621	538623385	-	-	-	-	-	-	-	-	-
VAH10139.1	lcl|LT934111.1_cds_VAH10139.1_10135	TRITD_1Av1G206550	chr1A	538643937	538649731	-	-	-	-	-	-	-	-	-
VAH10141.1	lcl|LT934111.1_cds_VAH10141.1_10139	TRITD_1Av1G206570	chr1A	538665106	538669435	-	-	-	-	-	-	-	-	-
VAH10147.1	lcl|LT934111.1_cds_VAH10147.1_10143	TRITD_1Av1G206590	chr1A	538682556	538684086	-	-	-	-	-	-	-	-	-
VAH10157.1	lcl|LT934111.1_cds_VAH10157.1_10153	TRITD_1Av1G206600	chr1A	538697298	538699396	-	-	-	-	-	-	-	-	-
VAH10160.1	lcl|LT934111.1_cds_VAH10160.1_10155	TRITD_1Av1G206640	chr1A	538748572	538749244	-	-	-	-	-	-	-	-	-
VAH10167.1	lcl|LT934111.1_cds_VAH10167.1_10163	TRITD_1Av1G206670	chr1A	538776706	538781170	-	-	-	-	-	-	-	-	-
VAH10173.1	lcl|LT934111.1_cds_VAH10173.1_10168	TRITD_1Av1G206710	chr1A	538868974	538875203	-	-	-	-	-	-	-	-	-
VAH10176.1	lcl|LT934111.1_cds_VAH10176.1_10172	TRITD_1Av1G206740	chr1A	539085733	539087092	-	-	-	-	-	-	-	-	-
VAH10177.1	lcl|LT934111.1_cds_VAH10177.1_10173	TRITD_1Av1G206750	chr1A	539095022	539113040	-	-	-	-	-	-	-	-	-
VAH10178.1	lcl|LT934111.1_cds_VAH10178.1_10174	TRITD_1Av1G206780	chr1A	539120783	539122140	-	-	-	-	-	-	-	-	-
VAH10179.1	lcl|LT934111.1_cds_VAH10179.1_10176	TRITD_1Av1G206790	chr1A	539124569	539125937	-	-	-	-	-	-	-	-	-
VAH10181.1	lcl|LT934111.1_cds_VAH10181.1_10177	TRITD_1Av1G206880	chr1A	539529324	539532542	-	-	-	-	-	-	-	-	-
VAH10183.1	lcl|LT934111.1_cds_VAH10183.1_10178	TRITD_1Av1G206900	chr1A	539599751	539601936	-	-	-	-	-	-	-	-	-
VAH10197.1	lcl|LT934111.1_cds_VAH10197.1_10184	TRITD_1Av1G206910	chr1A	539609141	539609626	-	-	-	-	-	-	-	-	-
VAH10204.1	lcl|LT934111.1_cds_VAH10204.1_10200	TRITD_1Av1G207010	chr1A	539851554	539852579	-	-	-	-	-	-	-	-	-
VAH10210.1	lcl|LT934111.1_cds_VAH10210.1_10202	TRITD_1Av1G207030	chr1A	539863550	539871503	-	-	-	-	-	-	-	-	-
VAH10218.1	lcl|LT934111.1_cds_VAH10218.1_10214	TRITD_1Av1G207050	chr1A	539871865	539873138	-	-	-	-	-	-	-	-	-
VAH10221.1	lcl|LT934111.1_cds_VAH10221.1_10215	TRITD_1Av1G207060	chr1A	539878030	539881046	-	-	-	-	-	-	-	-	-
VAH10224.1	lcl|LT934111.1_cds_VAH10224.1_10219	TRITD_1Av1G207070	chr1A	539934057	539935950	-	-	-	-	-	-	-	-	-
VAH10226.1	lcl|LT934111.1_cds_VAH10226.1_10222	TRITD_1Av1G207080	chr1A	539941133	539943346	-	-	-	-	-	-	-	-	-
VAH10227.1	lcl|LT934111.1_cds_VAH10227.1_10223	TRITD_1Av1G207240	chr1A	540176168	540176819	-	-	-	-	-	-	-	-	-
VAH10228.1	lcl|LT934111.1_cds_VAH10228.1_10224	TRITD_1Av1G207250	chr1A	540180343	540180540	-	-	-	-	-	-	-	-	-
VAH10230.1	lcl|LT934111.1_cds_VAH10230.1_10225	TRITD_1Av1G207260	chr1A	540184829	540185056	-	-	-	-	-	-	-	-	-
VAH10235.1	lcl|LT934111.1_cds_VAH10235.1_10229	TRITD_1Av1G207270	chr1A	540245905	540247824	-	-	-	-	-	-	-	-	-
VAH10236.1	lcl|LT934111.1_cds_VAH10236.1_10232	TRITD_1Av1G207280	chr1A	540264155	540264661	-	-	-	-	-	-	-	-	-
VAH10239.1	lcl|LT934111.1_cds_VAH10239.1_10233	TRITD_1Av1G207340	chr1A	540359671	540360427	-	-	-	-	-	-	-	-	-
VAH10240.1	lcl|LT934111.1_cds_VAH10240.1_10236	TRITD_1Av1G207410	chr1A	540412053	540412796	-	-	-	-	-	-	-	-	-
VAH10241.1	lcl|LT934111.1_cds_VAH10241.1_10238	TRITD_1Av1G207420	chr1A	540414445	540414837	-	-	-	-	-	-	-	-	-
VAH10244.1	lcl|LT934111.1_cds_VAH10244.1_10240	TRITD_1Av1G207440	chr1A	540475722	540476144	-	-	-	-	-	-	-	-	-
VAH10245.1	lcl|LT934111.1_cds_VAH10245.1_10241	TRITD_1Av1G207510	chr1A	540775951	540776368	-	-	-	-	-	-	-	-	-
VAH10252.1	lcl|LT934111.1_cds_VAH10252.1_10246	TRITD_1Av1G207550	chr1A	540962701	540966365	-	-	-	-	-	-	-	-	-
VAH10256.1	lcl|LT934111.1_cds_VAH10256.1_10253	TRITD_1Av1G207560	chr1A	540976763	540978383	-	-	-	-	-	-	-	-	-
VAH10265.1	lcl|LT934111.1_cds_VAH10265.1_10255	TRITD_1Av1G207570	chr1A	541013195	541015447	-	-	-	-	-	-	-	-	-
VAH10269.1	lcl|LT934111.1_cds_VAH10269.1_10264	TRITD_1Av1G207580	chr1A	541028271	541030821	-	-	-	-	-	-	-	-	-
VAH10271.1	lcl|LT934111.1_cds_VAH10271.1_10267	TRITD_1Av1G207610	chr1A	541056939	541057799	-	-	-	-	-	-	-	-	-
VAH10273.1	lcl|LT934111.1_cds_VAH10273.1_10269	TRITD_1Av1G207640	chr1A	541108659	541111965	-	-	-	-	-	-	-	-	-
VAH10275.1	lcl|LT934111.1_cds_VAH10275.1_10273	TRITD_1Av1G207670	chr1A	541129576	541136114	-	-	-	-	-	-	-	-	-
VAH10289.1	lcl|LT934111.1_cds_VAH10289.1_10279	TRITD_1Av1G207820	chr1A	541761507	541762061	-	-	-	-	-	-	-	-	-
VAH10294.1	lcl|LT934111.1_cds_VAH10294.1_10284	TRITD_1Av1G207840	chr1A	541808800	541814362	-	-	-	-	-	-	-	-	-
VAH10284.1	lcl|LT934111.1_cds_VAH10284.1_10286	TRITD_1Av1G207800	chr1A	541884421	541885221	-	-	-	-	-	-	-	-	-
VAH10296.1	lcl|LT934111.1_cds_VAH10296.1_10292	TRITD_1Av1G207930	chr1A	541951487	541951798	-	-	-	-	-	-	-	-	-
VAH10299.1	lcl|LT934111.1_cds_VAH10299.1_10294	TRITD_1Av1G207940	chr1A	541953891	541955425	-	-	-	-	-	-	-	-	-
VAH10304.1	lcl|LT934111.1_cds_VAH10304.1_10298	TRITD_1Av1G207960	chr1A	541968004	541968920	-	-	-	-	-	-	-	-	-
VAH10308.1	lcl|LT934111.1_cds_VAH10308.1_10302	TRITD_1Av1G207970	chr1A	541971786	541973444	-	-	-	-	-	-	-	-	-
VAH10312.1	lcl|LT934111.1_cds_VAH10312.1_10305	TRITD_1Av1G207980	chr1A	541974373	541976139	-	-	-	-	-	-	-	-	-
VAH10313.1	lcl|LT934111.1_cds_VAH10313.1_10309	TRITD_1Av1G208020	chr1A	542065187	542066309	-	-	-	-	-	-	-	-	-
VAH10314.1	lcl|LT934111.1_cds_VAH10314.1_10310	TRITD_1Av1G208030	chr1A	542101840	542104383	-	-	-	-	-	-	-	-	-
VAH10315.1	lcl|LT934111.1_cds_VAH10315.1_10311	TRITD_1Av1G208040	chr1A	542120544	542120858	-	-	-	-	-	-	-	-	-
VAH10316.1	lcl|LT934111.1_cds_VAH10316.1_10312	TRITD_1Av1G208080	chr1A	542187212	542188511	-	-	-	-	-	-	-	-	-
VAH10317.1	lcl|LT934111.1_cds_VAH10317.1_10313	TRITD_1Av1G208110	chr1A	542546380	542546733	-	-	-	-	-	-	-	-	-
VAH10318.1	lcl|LT934111.1_cds_VAH10318.1_10314	TRITD_1Av1G208120	chr1A	542547380	542547913	-	-	-	-	-	-	-	-	-
VAH10320.1	lcl|LT934111.1_cds_VAH10320.1_10316	TRITD_1Av1G208130	chr1A	542552976	542553811	-	-	-	-	-	-	-	-	-
VAH10321.1	lcl|LT934111.1_cds_VAH10321.1_10317	TRITD_1Av1G208180	chr1A	542676739	542677233	-	-	-	-	-	-	-	-	-
VAH10324.1	lcl|LT934111.1_cds_VAH10324.1_10319	TRITD_1Av1G208250	chr1A	542786266	542786684	-	-	-	-	-	-	-	-	-
VAH10325.1	lcl|LT934111.1_cds_VAH10325.1_10322	TRITD_1Av1G208270	chr1A	542848522	542849407	-	-	-	-	-	-	-	-	-
VAH10328.1	lcl|LT934111.1_cds_VAH10328.1_10323	TRITD_1Av1G208290	chr1A	542911706	542912422	-	-	-	-	-	-	-	-	-
VAH10335.1	lcl|LT934111.1_cds_VAH10335.1_10330	TRITD_1Av1G208300	chr1A	542940641	542943323	-	-	-	-	-	-	-	-	-
VAH10336.1	lcl|LT934111.1_cds_VAH10336.1_10333	TRITD_1Av1G208310	chr1A	542962201	542962748	-	-	-	-	-	-	-	-	-
VAH10338.1	lcl|LT934111.1_cds_VAH10338.1_10334	TRITD_1Av1G208330	chr1A	543135208	543135591	-	-	-	-	-	-	-	-	-
VAH10339.1	lcl|LT934111.1_cds_VAH10339.1_10335	TRITD_1Av1G208400	chr1A	543283549	543284349	-	-	-	-	-	-	-	-	-
VAH10340.1	lcl|LT934111.1_cds_VAH10340.1_10338	TRITD_1Av1G208410	chr1A	543378188	543379387	-	-	-	-	-	-	-	-	-
VAH10345.1	lcl|LT934111.1_cds_VAH10345.1_10341	TRITD_1Av1G208490	chr1A	543524975	543528894	-	-	-	-	-	-	-	-	-
VAH10348.1	lcl|LT934111.1_cds_VAH10348.1_10344	TRITD_1Av1G208510	chr1A	543620273	543621441	-	-	-	-	-	-	-	-	-
VAH10360.1	lcl|LT934111.1_cds_VAH10360.1_10347	TRITD_1Av1G208540	chr1A	543626423	543627385	-	-	-	-	-	-	-	-	-
VAH10365.1	lcl|LT934111.1_cds_VAH10365.1_10363	TRITD_1Av1G208550	chr1A	543635183	543636890	-	-	-	-	-	-	-	-	-
VAH10368.1	lcl|LT934111.1_cds_VAH10368.1_10364	TRITD_1Av1G208560	chr1A	543641875	543642559	-	-	-	-	-	-	-	-	-
VAH10370.1	lcl|LT934111.1_cds_VAH10370.1_10366	TRITD_1Av1G208590	chr1A	543706625	543707719	-	-	-	-	-	-	-	-	-
VAH10371.1	lcl|LT934111.1_cds_VAH10371.1_10367	TRITD_1Av1G208600	chr1A	543736764	543737477	-	-	-	-	-	-	-	-	-
VAH10372.1	lcl|LT934111.1_cds_VAH10372.1_10368	TRITD_1Av1G208610	chr1A	543746646	543747266	-	-	-	-	-	-	-	-	-
VAH10373.1	lcl|LT934111.1_cds_VAH10373.1_10369	TRITD_1Av1G208620	chr1A	543755500	543756283	-	-	-	-	-	-	-	-	-
VAH10374.1	lcl|LT934111.1_cds_VAH10374.1_10370	TRITD_1Av1G208640	chr1A	543789425	543791977	-	-	-	-	-	-	-	-	-
VAH10376.1	lcl|LT934111.1_cds_VAH10376.1_10372	TRITD_1Av1G208660	chr1A	543794571	543795943	-	-	-	-	-	-	-	-	-
VAH10380.1	lcl|LT934111.1_cds_VAH10380.1_10373	TRITD_1Av1G208670	chr1A	543796897	543799177	-	-	-	-	-	-	-	-	-
VAH10383.1	lcl|LT934111.1_cds_VAH10383.1_10379	TRITD_1Av1G208680	chr1A	543968995	543969264	-	-	-	-	-	-	-	-	-
VAH10384.1	lcl|LT934111.1_cds_VAH10384.1_10380	TRITD_1Av1G208690	chr1A	544031280	544031546	-	-	-	-	-	-	-	-	-
VAH10385.1	lcl|LT934111.1_cds_VAH10385.1_10381	TRITD_1Av1G208710	chr1A	544093895	544094161	-	-	-	-	-	-	-	-	-
VAH10386.1	lcl|LT934111.1_cds_VAH10386.1_10382	TRITD_1Av1G208720	chr1A	544098972	544099238	-	-	-	-	-	-	-	-	-
VAH10387.1	lcl|LT934111.1_cds_VAH10387.1_10383	TRITD_1Av1G208730	chr1A	544120260	544120526	-	-	-	-	-	-	-	-	-
VAH10388.1	lcl|LT934111.1_cds_VAH10388.1_10384	TRITD_1Av1G208740	chr1A	544125338	544125580	-	-	-	-	-	-	-	-	-
VAH10389.1	lcl|LT934111.1_cds_VAH10389.1_10385	TRITD_1Av1G208750	chr1A	544127175	544128023	-	-	-	-	-	-	-	-	-
VAH10392.1	lcl|LT934111.1_cds_VAH10392.1_10386	TRITD_1Av1G208760	chr1A	544140176	544143650	-	-	-	-	-	-	-	-	-
VAH10396.1	lcl|LT934111.1_cds_VAH10396.1_10393	TRITD_1Av1G208860	chr1A	544271846	544272948	-	-	-	-	-	-	-	-	-
VAH10403.1	lcl|LT934111.1_cds_VAH10403.1_10399	TRITD_1Av1G208930	chr1A	544421277	544422404	-	-	-	-	-	-	-	-	-
VAH10404.1	lcl|LT934111.1_cds_VAH10404.1_10400	TRITD_1Av1G208960	chr1A	544453626	544455194	-	-	-	-	-	-	-	-	-
VAH10405.1	lcl|LT934111.1_cds_VAH10405.1_10401	TRITD_1Av1G208980	chr1A	544506151	544506462	-	-	-	-	-	-	-	-	-
VAH10406.1	lcl|LT934111.1_cds_VAH10406.1_10402	TRITD_1Av1G208990	chr1A	544515335	544516870	-	-	-	-	-	-	-	-	-
VAH10407.1	lcl|LT934111.1_cds_VAH10407.1_10403	TRITD_1Av1G209010	chr1A	544632282	544633731	-	-	-	-	-	-	-	-	-
VAH10408.1	lcl|LT934111.1_cds_VAH10408.1_10404	TRITD_1Av1G209020	chr1A	544634089	544634379	-	-	-	-	-	-	-	-	-
VAH10409.1	lcl|LT934111.1_cds_VAH10409.1_10405	TRITD_1Av1G209040	chr1A	544812449	544813175	-	-	-	-	-	-	-	-	-
VAH10410.1	lcl|LT934111.1_cds_VAH10410.1_10406	TRITD_1Av1G209050	chr1A	544814524	544816091	-	-	-	-	-	-	-	-	-
VAH10412.1	lcl|LT934111.1_cds_VAH10412.1_10407	TRITD_1Av1G209090	chr1A	544889762	544892013	-	-	-	-	-	-	-	-	-
VAH10413.1	lcl|LT934111.1_cds_VAH10413.1_10409	TRITD_1Av1G209110	chr1A	545217999	545218667	-	-	-	-	-	-	-	-	-
VAH10414.1	lcl|LT934111.1_cds_VAH10414.1_10411	TRITD_1Av1G209140	chr1A	545496632	545497008	-	-	-	-	-	-	-	-	-
VAH10416.1	lcl|LT934111.1_cds_VAH10416.1_10412	TRITD_1Av1G209160	chr1A	545560656	545565129	-	-	-	-	-	-	-	-	-
VAH10422.1	lcl|LT934111.1_cds_VAH10422.1_10419	TRITD_1Av1G209170	chr1A	545570494	545575121	-	-	-	-	-	-	-	-	-
VAH10428.1	lcl|LT934111.1_cds_VAH10428.1_10424	TRITD_1Av1G209180	chr1A	545576708	545577573	-	-	-	-	-	-	-	-	-
VAH10433.1	lcl|LT934111.1_cds_VAH10433.1_10429	TRITD_1Av1G209200	chr1A	545654626	545656404	-	-	-	-	-	-	-	-	-
VAH10438.1	lcl|LT934111.1_cds_VAH10438.1_10433	TRITD_1Av1G209410	chr1A	545887092	545888509	-	-	-	-	-	-	-	-	-
VAH10441.1	lcl|LT934111.1_cds_VAH10441.1_10437	TRITD_1Av1G209470	chr1A	545955926	545957584	-	-	-	-	-	-	-	-	-
VAH10442.1	lcl|LT934111.1_cds_VAH10442.1_10438	TRITD_1Av1G209560	chr1A	546287524	546289326	-	-	-	-	-	-	-	-	-
VAH10443.1	lcl|LT934111.1_cds_VAH10443.1_10439	TRITD_1Av1G209570	chr1A	546315780	546322530	-	-	-	-	-	-	-	-	-
VAH10444.1	lcl|LT934111.1_cds_VAH10444.1_10440	TRITD_1Av1G209580	chr1A	546421944	546424415	-	-	-	-	-	-	-	-	-
VAH10445.1	lcl|LT934111.1_cds_VAH10445.1_10441	TRITD_1Av1G209630	chr1A	546576163	546576773	-	-	-	-	-	-	-	-	-
VAH10446.1	lcl|LT934111.1_cds_VAH10446.1_10442	TRITD_1Av1G209720	chr1A	546697159	546697652	-	-	-	-	-	-	-	-	-
VAH10447.1	lcl|LT934111.1_cds_VAH10447.1_10443	TRITD_1Av1G209780	chr1A	546939947	546942565	-	-	-	-	-	-	-	-	-
VAH10448.1	lcl|LT934111.1_cds_VAH10448.1_10444	TRITD_1Av1G209790	chr1A	546950149	546952491	-	-	-	-	-	-	-	-	-
VAH10450.1	lcl|LT934111.1_cds_VAH10450.1_10446	TRITD_1Av1G209840	chr1A	547060929	547061141	-	-	-	-	-	-	-	-	-
VAH10451.1	lcl|LT934111.1_cds_VAH10451.1_10447	TRITD_1Av1G209870	chr1A	547131624	547133132	-	-	-	-	-	-	-	-	-
VAH10452.1	lcl|LT934111.1_cds_VAH10452.1_10448	TRITD_1Av1G209880	chr1A	547234501	547237509	-	-	-	-	-	-	-	-	-
VAH10453.1	lcl|LT934111.1_cds_VAH10453.1_10449	TRITD_1Av1G209890	chr1A	547251921	547253567	-	-	-	-	-	-	-	-	-
VAH10455.1	lcl|LT934111.1_cds_VAH10455.1_10450	TRITD_1Av1G209970	chr1A	547299300	547299947	-	-	-	-	-	-	-	-	-
VAH10456.1	lcl|LT934111.1_cds_VAH10456.1_10452	TRITD_1Av1G210020	chr1A	547340652	547341770	-	-	-	-	-	-	-	-	-
VAH10457.1	lcl|LT934111.1_cds_VAH10457.1_10453	TRITD_1Av1G210030	chr1A	547346751	547347893	-	-	-	-	-	-	-	-	-
VAH10458.1	lcl|LT934111.1_cds_VAH10458.1_10454	TRITD_1Av1G210150	chr1A	547528722	547529243	-	-	-	-	-	-	-	-	-
VAH10459.1	lcl|LT934111.1_cds_VAH10459.1_10455	TRITD_1Av1G210180	chr1A	547538665	547541397	-	-	-	-	-	-	-	-	-
VAH10462.1	lcl|LT934111.1_cds_VAH10462.1_10458	TRITD_1Av1G210280	chr1A	547627267	547628370	-	-	-	-	-	-	-	-	-
VAH10473.1	lcl|LT934111.1_cds_VAH10473.1_10469	TRITD_1Av1G210290	chr1A	547655714	547658055	-	-	-	-	-	-	-	-	-
VAH10475.1	lcl|LT934111.1_cds_VAH10475.1_10471	TRITD_1Av1G210310	chr1A	547675038	547675307	-	-	-	-	-	-	-	-	-
VAH10476.1	lcl|LT934111.1_cds_VAH10476.1_10472	TRITD_1Av1G210380	chr1A	547776214	547778004	-	-	-	-	-	-	-	-	-
VAH10477.1	lcl|LT934111.1_cds_VAH10477.1_10473	TRITD_1Av1G210400	chr1A	547793929	547794396	-	-	-	-	-	-	-	-	-
VAH10478.1	lcl|LT934111.1_cds_VAH10478.1_10474	TRITD_1Av1G210420	chr1A	547802630	547802971	-	-	-	-	-	-	-	-	-
VAH10479.1	lcl|LT934111.1_cds_VAH10479.1_10475	TRITD_1Av1G210450	chr1A	547815505	547816190	-	-	-	-	-	-	-	-	-
VAH10482.1	lcl|LT934111.1_cds_VAH10482.1_10479	TRITD_1Av1G210460	chr1A	547830546	547832725	tr|M8BT65|M8BT65_AEGTA	tr|M8BT65|M8BT65_AEGTA 60S ribosomal protein L18a OS=Aegilops tauschii OX=37682 GN=F775_31595 PE=3 SV=1	100	100	178	178	178	1.1e-136	UP-Rcontrol_vs_Scontrol,UP-Rinfested_vs_Sinfested
VAH10488.1	lcl|LT934111.1_cds_VAH10488.1_10480	TRITD_1Av1G210470	chr1A	547836959	547839918	-	-	-	-	-	-	-	-	-
VAH10489.1	lcl|LT934111.1_cds_VAH10489.1_10485	TRITD_1Av1G210480	chr1A	547845311	547846086	-	-	-	-	-	-	-	-	-
VAH10490.1	lcl|LT934111.1_cds_VAH10490.1_10486	TRITD_1Av1G210500	chr1A	547891030	547891902	-	-	-	-	-	-	-	-	-
VAH10492.1	lcl|LT934111.1_cds_VAH10492.1_10488	TRITD_1Av1G210580	chr1A	548095711	548099750	-	-	-	-	-	-	-	-	-
VAH10494.1	lcl|LT934111.1_cds_VAH10494.1_10489	TRITD_1Av1G210600	chr1A	548118429	548126205	-	-	-	-	-	-	-	-	-
VAH10495.1	lcl|LT934111.1_cds_VAH10495.1_10491	TRITD_1Av1G210610	chr1A	548133302	548133904	-	-	-	-	-	-	-	-	-
VAH10496.1	lcl|LT934111.1_cds_VAH10496.1_10492	TRITD_1Av1G210640	chr1A	548142807	548144024	-	-	-	-	-	-	-	-	-
VAH10497.1	lcl|LT934111.1_cds_VAH10497.1_10493	TRITD_1Av1G210650	chr1A	548147583	548148446	-	-	-	-	-	-	-	-	-
VAH10499.1	lcl|LT934111.1_cds_VAH10499.1_10496	TRITD_1Av1G210660	chr1A	548151473	548153038	-	-	-	-	-	-	-	-	-
VAH10501.1	lcl|LT934111.1_cds_VAH10501.1_10497	TRITD_1Av1G210670	chr1A	548158344	548159709	-	-	-	-	-	-	-	-	-
VAH10502.1	lcl|LT934111.1_cds_VAH10502.1_10498	TRITD_1Av1G210690	chr1A	548226089	548227435	-	-	-	-	-	-	-	-	-
VAH10507.1	lcl|LT934111.1_cds_VAH10507.1_10503	TRITD_1Av1G210700	chr1A	548229729	548231193	-	-	-	-	-	-	-	-	-
VAH10509.1	lcl|LT934111.1_cds_VAH10509.1_10504	TRITD_1Av1G210710	chr1A	548231713	548232134	-	-	-	-	-	-	-	-	-
VAH10519.1	lcl|LT934111.1_cds_VAH10519.1_10506	TRITD_1Av1G210720	chr1A	548233962	548236772	-	-	-	-	-	-	-	-	-
VAH10529.1	lcl|LT934111.1_cds_VAH10529.1_10525	TRITD_1Av1G210730	chr1A	548306459	548307304	-	-	-	-	-	-	-	-	-
VAH10530.1	lcl|LT934111.1_cds_VAH10530.1_10526	TRITD_1Av1G210740	chr1A	548309534	548309922	-	-	-	-	-	-	-	-	-
VAH10533.1	lcl|LT934111.1_cds_VAH10533.1_10527	TRITD_1Av1G210750	chr1A	548317041	548317906	-	-	-	-	-	-	-	-	-
VAH10534.1	lcl|LT934111.1_cds_VAH10534.1_10530	TRITD_1Av1G210830	chr1A	548515073	548517406	-	-	-	-	-	-	-	-	-
VAH10535.1	lcl|LT934111.1_cds_VAH10535.1_10531	TRITD_1Av1G210860	chr1A	548605571	548607149	-	-	-	-	-	-	-	-	-
VAH10536.1	lcl|LT934111.1_cds_VAH10536.1_10532	TRITD_1Av1G210870	chr1A	548607732	548611914	-	-	-	-	-	-	-	-	-
VAH10537.1	lcl|LT934111.1_cds_VAH10537.1_10533	TRITD_1Av1G210950	chr1A	548743229	548743510	-	-	-	-	-	-	-	-	-
VAH10539.1	lcl|LT934111.1_cds_VAH10539.1_10534	TRITD_1Av1G210960	chr1A	548745190	548745657	-	-	-	-	-	-	-	-	-
VAH10546.1	lcl|LT934111.1_cds_VAH10546.1_10548	TRITD_1Av1G210990	chr1A	548763478	548764446	-	-	-	-	-	-	-	-	-
VAH10553.1	lcl|LT934111.1_cds_VAH10553.1_10549	TRITD_1Av1G211190	chr1A	548999163	548999660	-	-	-	-	-	-	-	-	-
VAH10555.1	lcl|LT934111.1_cds_VAH10555.1_10551	TRITD_1Av1G211210	chr1A	549009093	549009767	-	-	-	-	-	-	-	-	-
VAH10556.1	lcl|LT934111.1_cds_VAH10556.1_10552	TRITD_1Av1G211220	chr1A	549011272	549015048	-	-	-	-	-	-	-	-	-
VAH10559.1	lcl|LT934111.1_cds_VAH10559.1_10556	TRITD_1Av1G211240	chr1A	549019793	549020230	-	-	-	-	-	-	-	-	-
VAH10561.1	lcl|LT934111.1_cds_VAH10561.1_10557	TRITD_1Av1G211270	chr1A	549116264	549117133	-	-	-	-	-	-	-	-	-
VAH10562.1	lcl|LT934111.1_cds_VAH10562.1_10558	TRITD_1Av1G211300	chr1A	549137628	549138428	-	-	-	-	-	-	-	-	-
VAH10563.1	lcl|LT934111.1_cds_VAH10563.1_10559	TRITD_1Av1G211310	chr1A	549180769	549183368	-	-	-	-	-	-	-	-	-
VAH10567.1	lcl|LT934111.1_cds_VAH10567.1_10563	TRITD_1Av1G211440	chr1A	549333277	549333618	-	-	-	-	-	-	-	-	-
VAH10571.1	lcl|LT934111.1_cds_VAH10571.1_10566	TRITD_1Av1G211520	chr1A	549598389	549601070	-	-	-	-	-	-	-	-	-
VAH10573.1	lcl|LT934111.1_cds_VAH10573.1_10569	TRITD_1Av1G211650	chr1A	549875155	549876197	-	-	-	-	-	-	-	-	-
VAH10574.1	lcl|LT934111.1_cds_VAH10574.1_10570	TRITD_1Av1G211670	chr1A	549883433	549886161	-	-	-	-	-	-	-	-	-
VAH10578.1	lcl|LT934111.1_cds_VAH10578.1_10573	TRITD_1Av1G211710	chr1A	549946975	549948877	-	-	-	-	-	-	-	-	-
VAH10584.1	lcl|LT934111.1_cds_VAH10584.1_10580	TRITD_1Av1G211720	chr1A	549972699	549972902	-	-	-	-	-	-	-	-	-
VAH10585.1	lcl|LT934111.1_cds_VAH10585.1_10581	TRITD_1Av1G211820	chr1A	550203856	550204361	-	-	-	-	-	-	-	-	-
VAH10586.1	lcl|LT934111.1_cds_VAH10586.1_10582	TRITD_1Av1G211830	chr1A	550206091	550208495	-	-	-	-	-	-	-	-	-
VAH10587.1	lcl|LT934111.1_cds_VAH10587.1_10583	TRITD_1Av1G211850	chr1A	550256695	550258298	-	-	-	-	-	-	-	-	-
VAH10590.1	lcl|LT934111.1_cds_VAH10590.1_10586	TRITD_1Av1G211870	chr1A	550269119	550269780	-	-	-	-	-	-	-	-	-
VAH10591.1	lcl|LT934111.1_cds_VAH10591.1_10587	TRITD_1Av1G211890	chr1A	550322642	550323870	-	-	-	-	-	-	-	-	-
VAH10595.1	lcl|LT934111.1_cds_VAH10595.1_10591	TRITD_1Av1G211900	chr1A	550338539	550339897	-	-	-	-	-	-	-	-	-
VAH10596.1	lcl|LT934111.1_cds_VAH10596.1_10592	TRITD_1Av1G211910	chr1A	550343662	550344212	-	-	-	-	-	-	-	-	-
VAH10597.1	lcl|LT934111.1_cds_VAH10597.1_10593	TRITD_1Av1G211960	chr1A	550367164	550367682	-	-	-	-	-	-	-	-	-
VAH10598.1	lcl|LT934111.1_cds_VAH10598.1_10594	TRITD_1Av1G211970	chr1A	550384726	550386157	-	-	-	-	-	-	-	-	-
VAH10600.1	lcl|LT934111.1_cds_VAH10600.1_10596	TRITD_1Av1G211980	chr1A	550387376	550389111	-	-	-	-	-	-	-	-	-
VAH10602.1	lcl|LT934111.1_cds_VAH10602.1_10597	TRITD_1Av1G212000	chr1A	550426590	550428408	-	-	-	-	-	-	-	-	-
VAH10604.1	lcl|LT934111.1_cds_VAH10604.1_10600	TRITD_1Av1G212050	chr1A	550495486	550499779	-	-	-	-	-	-	-	-	-
VAH10607.1	lcl|LT934111.1_cds_VAH10607.1_10604	TRITD_1Av1G212060	chr1A	550506881	550509054	-	-	-	-	-	-	-	-	-
VAH10609.1	lcl|LT934111.1_cds_VAH10609.1_10605	TRITD_1Av1G212070	chr1A	550514673	550514879	-	-	-	-	-	-	-	-	-
VAH10610.1	lcl|LT934111.1_cds_VAH10610.1_10606	TRITD_1Av1G212250	chr1A	550827070	550828503	-	-	-	-	-	-	-	-	-
VAH10614.1	lcl|LT934111.1_cds_VAH10614.1_10607	TRITD_1Av1G212290	chr1A	550889588	550892918	-	-	-	-	-	-	-	-	-
VAH10616.1	lcl|LT934111.1_cds_VAH10616.1_10612	TRITD_1Av1G212380	chr1A	551138159	551138611	-	-	-	-	-	-	-	-	-
VAH10617.1	lcl|LT934111.1_cds_VAH10617.1_10613	TRITD_1Av1G212450	chr1A	551322229	551323236	-	-	-	-	-	-	-	-	-
VAH10619.1	lcl|LT934111.1_cds_VAH10619.1_10615	TRITD_1Av1G212500	chr1A	551348143	551350471	-	-	-	-	-	-	-	-	-
VAH10621.1	lcl|LT934111.1_cds_VAH10621.1_10617	TRITD_1Av1G212510	chr1A	551411560	551418413	-	-	-	-	-	-	-	-	-
VAH10622.1	lcl|LT934111.1_cds_VAH10622.1_10618	TRITD_1Av1G212520	chr1A	551423327	551424927	-	-	-	-	-	-	-	-	-
VAH10624.1	lcl|LT934111.1_cds_VAH10624.1_10620	TRITD_1Av1G212530	chr1A	551435634	551435897	-	-	-	-	-	-	-	-	-
VAH10625.1	lcl|LT934111.1_cds_VAH10625.1_10621	TRITD_1Av1G212580	chr1A	551784557	551784949	-	-	-	-	-	-	-	-	-
VAH10626.1	lcl|LT934111.1_cds_VAH10626.1_10622	TRITD_1Av1G212610	chr1A	551832906	551833361	-	-	-	-	-	-	-	-	-
VAH10627.1	lcl|LT934111.1_cds_VAH10627.1_10623	TRITD_1Av1G212630	chr1A	551862298	551862690	-	-	-	-	-	-	-	-	-
VAH10628.1	lcl|LT934111.1_cds_VAH10628.1_10624	TRITD_1Av1G212650	chr1A	551896878	551897111	-	-	-	-	-	-	-	-	-
VAH10629.1	lcl|LT934111.1_cds_VAH10629.1_10625	TRITD_1Av1G212660	chr1A	551901562	551901831	-	-	-	-	-	-	-	-	-
VAH10630.1	lcl|LT934111.1_cds_VAH10630.1_10626	TRITD_1Av1G212670	chr1A	551909919	551910185	-	-	-	-	-	-	-	-	-
VAH10631.1	lcl|LT934111.1_cds_VAH10631.1_10627	TRITD_1Av1G212680	chr1A	551917164	551917424	-	-	-	-	-	-	-	-	-
VAH10632.1	lcl|LT934111.1_cds_VAH10632.1_10628	TRITD_1Av1G212690	chr1A	552022934	552023393	-	-	-	-	-	-	-	-	-
VAH10633.1	lcl|LT934111.1_cds_VAH10633.1_10629	TRITD_1Av1G212700	chr1A	552038045	552038839	-	-	-	-	-	-	-	-	-
VAH10634.1	lcl|LT934111.1_cds_VAH10634.1_10630	TRITD_1Av1G212760	chr1A	552353018	552354400	-	-	-	-	-	-	-	-	-
VAH10636.1	lcl|LT934111.1_cds_VAH10636.1_10631	TRITD_1Av1G212820	chr1A	552656587	552658012	-	-	-	-	-	-	-	-	-
VAH10638.1	lcl|LT934111.1_cds_VAH10638.1_10633	TRITD_1Av1G212850	chr1A	552720753	552722371	-	-	-	-	-	-	-	-	-
VAH10639.1	lcl|LT934111.1_cds_VAH10639.1_10635	TRITD_1Av1G212880	chr1A	552980803	552981483	-	-	-	-	-	-	-	-	-
VAH10640.1	lcl|LT934111.1_cds_VAH10640.1_10636	TRITD_1Av1G212920	chr1A	553096547	553098961	-	-	-	-	-	-	-	-	-
VAH10641.1	lcl|LT934111.1_cds_VAH10641.1_10637	TRITD_1Av1G212940	chr1A	553100683	553101199	-	-	-	-	-	-	-	-	-
VAH10643.1	lcl|LT934111.1_cds_VAH10643.1_10639	TRITD_1Av1G213000	chr1A	553138209	553139214	-	-	-	-	-	-	-	-	-
VAH10645.1	lcl|LT934111.1_cds_VAH10645.1_10641	TRITD_1Av1G213020	chr1A	553151703	553153492	-	-	-	-	-	-	-	-	-
VAH10654.1	lcl|LT934111.1_cds_VAH10654.1_10642	TRITD_1Av1G213030	chr1A	553175127	553183013	-	-	-	-	-	-	-	-	-
VAH10666.1	lcl|LT934111.1_cds_VAH10666.1_10662	TRITD_1Av1G213180	chr1A	553354776	553356257	-	-	-	-	-	-	-	-	-
VAH10667.1	lcl|LT934111.1_cds_VAH10667.1_10663	TRITD_1Av1G213190	chr1A	553367236	553367598	-	-	-	-	-	-	-	-	-
VAH10669.1	lcl|LT934111.1_cds_VAH10669.1_10666	TRITD_1Av1G213240	chr1A	553490013	553490906	-	-	-	-	-	-	-	-	-
VAH10676.1	lcl|LT934111.1_cds_VAH10676.1_10672	TRITD_1Av1G213290	chr1A	553566202	553568202	-	-	-	-	-	-	-	-	-
VAH10677.1	lcl|LT934111.1_cds_VAH10677.1_10673	TRITD_1Av1G213320	chr1A	553692729	553692989	-	-	-	-	-	-	-	-	-
VAH10678.1	lcl|LT934111.1_cds_VAH10678.1_10674	TRITD_1Av1G213330	chr1A	553694254	553694735	-	-	-	-	-	-	-	-	-
VAH10679.1	lcl|LT934111.1_cds_VAH10679.1_10675	TRITD_1Av1G213410	chr1A	553942906	553943151	-	-	-	-	-	-	-	-	-
VAH10680.1	lcl|LT934111.1_cds_VAH10680.1_10676	TRITD_1Av1G213430	chr1A	553945312	553945974	-	-	-	-	-	-	-	-	-
VAH10681.1	lcl|LT934111.1_cds_VAH10681.1_10677	TRITD_1Av1G213470	chr1A	553977238	553980301	-	-	-	-	-	-	-	-	-
VAH10683.1	lcl|LT934111.1_cds_VAH10683.1_10678	TRITD_1Av1G213490	chr1A	553983393	553986219	-	-	-	-	-	-	-	-	-
VAH10693.1	lcl|LT934111.1_cds_VAH10693.1_10686	TRITD_1Av1G213510	chr1A	553998970	554000862	-	-	-	-	-	-	-	-	-
VAH10699.1	lcl|LT934111.1_cds_VAH10699.1_10693	TRITD_1Av1G213520	chr1A	554021488	554022752	-	-	-	-	-	-	-	-	-
VAH10704.1	lcl|LT934111.1_cds_VAH10704.1_10699	TRITD_1Av1G213530	chr1A	554040037	554049857	-	-	-	-	-	-	-	-	-
VAH10707.1	lcl|LT934111.1_cds_VAH10707.1_10702	TRITD_1Av1G213540	chr1A	554066814	554067905	-	-	-	-	-	-	-	-	-
VAH10708.1	lcl|LT934111.1_cds_VAH10708.1_10703	TRITD_1Av1G213550	chr1A	554082454	554083753	-	-	-	-	-	-	-	-	-
VAH10710.1	lcl|LT934111.1_cds_VAH10710.1_10705	TRITD_1Av1G213650	chr1A	554404279	554407836	-	-	-	-	-	-	-	-	-
VAH10711.1	lcl|LT934111.1_cds_VAH10711.1_10706	TRITD_1Av1G213660	chr1A	554411132	554413006	-	-	-	-	-	-	-	-	-
VAH10713.1	lcl|LT934111.1_cds_VAH10713.1_10708	TRITD_1Av1G213670	chr1A	554463752	554465664	-	-	-	-	-	-	-	-	-
VAH10716.1	lcl|LT934111.1_cds_VAH10716.1_10711	TRITD_1Av1G213680	chr1A	554467221	554468371	-	-	-	-	-	-	-	-	-
VAH10725.1	lcl|LT934111.1_cds_VAH10725.1_10715	TRITD_1Av1G213700	chr1A	554477109	554518652	-	-	-	-	-	-	-	-	-
VAH10728.1	lcl|LT934111.1_cds_VAH10728.1_10723	TRITD_1Av1G213730	chr1A	554521964	554525411	-	-	-	-	-	-	-	-	-
VAH10729.1	lcl|LT934111.1_cds_VAH10729.1_10724	TRITD_1Av1G213780	chr1A	554664310	554664591	-	-	-	-	-	-	-	-	-
VAH10730.1	lcl|LT934111.1_cds_VAH10730.1_10725	TRITD_1Av1G213810	chr1A	554666629	554666826	-	-	-	-	-	-	-	-	-
VAH10735.1	lcl|LT934111.1_cds_VAH10735.1_10727	TRITD_1Av1G213830	chr1A	554680744	554684971	-	-	-	-	-	-	-	-	-
VAH10742.1	lcl|LT934111.1_cds_VAH10742.1_10735	TRITD_1Av1G213980	chr1A	554982439	554984193	-	-	-	-	-	-	-	-	-
VAH10744.1	lcl|LT934111.1_cds_VAH10744.1_10739	TRITD_1Av1G214060	chr1A	555036974	555037953	-	-	-	-	-	-	-	-	-
VAH10746.1	lcl|LT934111.1_cds_VAH10746.1_10741	TRITD_1Av1G214080	chr1A	555044051	555044413	-	-	-	-	-	-	-	-	-
VAH10751.1	lcl|LT934111.1_cds_VAH10751.1_10747	TRITD_1Av1G214250	chr1A	555350441	555351838	-	-	-	-	-	-	-	-	-
VAH10753.1	lcl|LT934111.1_cds_VAH10753.1_10748	TRITD_1Av1G214270	chr1A	555352360	555353608	-	-	-	-	-	-	-	-	-
VAH10755.1	lcl|LT934111.1_cds_VAH10755.1_10751	TRITD_1Av1G214290	chr1A	555396802	555399787	-	-	-	-	-	-	-	-	-
VAH10757.1	lcl|LT934111.1_cds_VAH10757.1_10752	TRITD_1Av1G214320	chr1A	555412117	555414308	-	-	-	-	-	-	-	-	-
VAH10759.1	lcl|LT934111.1_cds_VAH10759.1_10754	TRITD_1Av1G214330	chr1A	555416703	555417164	-	-	-	-	-	-	-	-	-
VAH10761.1	lcl|LT934111.1_cds_VAH10761.1_10756	TRITD_1Av1G214460	chr1A	555579687	555584325	-	-	-	-	-	-	-	-	-
VAH10768.1	lcl|LT934111.1_cds_VAH10768.1_10759	TRITD_1Av1G214470	chr1A	555600827	555602843	-	-	-	-	-	-	-	-	-
VAH10776.1	lcl|LT934111.1_cds_VAH10776.1_10771	TRITD_1Av1G214560	chr1A	555732857	555733141	-	-	-	-	-	-	-	-	-
VAH10778.1	lcl|LT934111.1_cds_VAH10778.1_10772	TRITD_1Av1G214570	chr1A	555748710	555750719	-	-	-	-	-	-	-	-	-
VAH10781.1	lcl|LT934111.1_cds_VAH10781.1_10776	TRITD_1Av1G214580	chr1A	555752355	555754547	-	-	-	-	-	-	-	-	-
VAH10785.1	lcl|LT934111.1_cds_VAH10785.1_10780	TRITD_1Av1G214600	chr1A	555758794	555759164	-	-	-	-	-	-	-	-	-
VAH10786.1	lcl|LT934111.1_cds_VAH10786.1_10781	TRITD_1Av1G214780	chr1A	556235365	556241012	-	-	-	-	-	-	-	-	-
VAH10792.1	lcl|LT934111.1_cds_VAH10792.1_10788	TRITD_1Av1G214800	chr1A	556242364	556243116	-	-	-	-	-	-	-	-	-
VAH10795.1	lcl|LT934111.1_cds_VAH10795.1_10790	TRITD_1Av1G214910	chr1A	556449300	556452631	-	-	-	-	-	-	-	-	-
VAH10797.1	lcl|LT934111.1_cds_VAH10797.1_10792	TRITD_1Av1G215000	chr1A	556590807	556591244	-	-	-	-	-	-	-	-	-
VAH10799.1	lcl|LT934111.1_cds_VAH10799.1_10794	TRITD_1Av1G215080	chr1A	556716422	556717039	-	-	-	-	-	-	-	-	-
VAH10800.1	lcl|LT934111.1_cds_VAH10800.1_10795	TRITD_1Av1G215090	chr1A	556727541	556728428	-	-	-	-	-	-	-	-	-
VAH10801.1	lcl|LT934111.1_cds_VAH10801.1_10796	TRITD_1Av1G215100	chr1A	556735660	556736460	-	-	-	-	-	-	-	-	-
VAH10802.1	lcl|LT934111.1_cds_VAH10802.1_10797	TRITD_1Av1G215130	chr1A	556800368	556801357	-	-	-	-	-	-	-	-	-
VAH10804.1	lcl|LT934111.1_cds_VAH10804.1_10798	TRITD_1Av1G215200	chr1A	556875681	556876346	-	-	-	-	-	-	-	-	-
VAH10806.1	lcl|LT934111.1_cds_VAH10806.1_10801	TRITD_1Av1G215220	chr1A	556891473	556892289	-	-	-	-	-	-	-	-	-
VAH10808.1	lcl|LT934111.1_cds_VAH10808.1_10803	TRITD_1Av1G215230	chr1A	556896441	556897809	tr|M8C3L2|M8C3L2_AEGTA	tr|M8C3L2|M8C3L2_AEGTA 60S ribosomal protein L37a OS=Aegilops tauschii OX=37682 GN=F775_28636 PE=3 SV=1	100	100	91	146	145	2.92e-63	DOWN-Rcontrol_vs_Scontrol
VAH10809.1	lcl|LT934111.1_cds_VAH10809.1_10804	TRITD_1Av1G215300	chr1A	556999266	557000480	-	-	-	-	-	-	-	-	-
VAH10810.1	lcl|LT934111.1_cds_VAH10810.1_10805	TRITD_1Av1G215310	chr1A	557010541	557011671	-	-	-	-	-	-	-	-	-
VAH10811.1	lcl|LT934111.1_cds_VAH10811.1_10806	TRITD_1Av1G215320	chr1A	557020081	557020839	-	-	-	-	-	-	-	-	-
VAH10812.1	lcl|LT934111.1_cds_VAH10812.1_10807	TRITD_1Av1G215340	chr1A	557048336	557049550	-	-	-	-	-	-	-	-	-
VAH10814.1	lcl|LT934111.1_cds_VAH10814.1_10809	TRITD_1Av1G215380	chr1A	557158235	557160517	-	-	-	-	-	-	-	-	-
VAH10815.1	lcl|LT934111.1_cds_VAH10815.1_10810	TRITD_1Av1G215400	chr1A	557231771	557232789	-	-	-	-	-	-	-	-	-
VAH10818.1	lcl|LT934111.1_cds_VAH10818.1_10813	TRITD_1Av1G215410	chr1A	557234621	557237203	-	-	-	-	-	-	-	-	-
VAH10819.1	lcl|LT934111.1_cds_VAH10819.1_10814	TRITD_1Av1G215500	chr1A	557403518	557404033	-	-	-	-	-	-	-	-	-
VAH10825.1	lcl|LT934111.1_cds_VAH10825.1_10815	TRITD_1Av1G215560	chr1A	557507782	557508761	-	-	-	-	-	-	-	-	-
VAH10826.1	lcl|LT934111.1_cds_VAH10826.1_10821	TRITD_1Av1G215570	chr1A	557529228	557529515	-	-	-	-	-	-	-	-	-
VAH10830.1	lcl|LT934111.1_cds_VAH10830.1_10825	TRITD_1Av1G215620	chr1A	557769709	557770908	-	-	-	-	-	-	-	-	-
VAH10838.1	lcl|LT934111.1_cds_VAH10838.1_10834	TRITD_1Av1G215640	chr1A	557925275	557928734	-	-	-	-	-	-	-	-	-
VAH10843.1	lcl|LT934111.1_cds_VAH10843.1_10838	TRITD_1Av1G215650	chr1A	557979642	557980140	-	-	-	-	-	-	-	-	-
VAH10844.1	lcl|LT934111.1_cds_VAH10844.1_10839	TRITD_1Av1G215720	chr1A	558269314	558269758	-	-	-	-	-	-	-	-	-
VAH10846.1	lcl|LT934111.1_cds_VAH10846.1_10841	TRITD_1Av1G215770	chr1A	558354080	558355420	-	-	-	-	-	-	-	-	-
VAH10847.1	lcl|LT934111.1_cds_VAH10847.1_10842	TRITD_1Av1G215830	chr1A	558440826	558443600	-	-	-	-	-	-	-	-	-
VAH10848.1	lcl|LT934111.1_cds_VAH10848.1_10843	TRITD_1Av1G215900	chr1A	558522131	558524113	-	-	-	-	-	-	-	-	-
VAH10849.1	lcl|LT934111.1_cds_VAH10849.1_10844	TRITD_1Av1G215920	chr1A	558540270	558565300	-	-	-	-	-	-	-	-	-
VAH10850.1	lcl|LT934111.1_cds_VAH10850.1_10845	TRITD_1Av1G215930	chr1A	558574870	558581962	-	-	-	-	-	-	-	-	-
VAH10851.1	lcl|LT934111.1_cds_VAH10851.1_10846	TRITD_1Av1G216070	chr1A	558950804	558951046	-	-	-	-	-	-	-	-	-
VAH10852.1	lcl|LT934111.1_cds_VAH10852.1_10847	TRITD_1Av1G216210	chr1A	559235556	559236947	-	-	-	-	-	-	-	-	-
VAH10853.1	lcl|LT934111.1_cds_VAH10853.1_10848	TRITD_1Av1G216220	chr1A	559239654	559241677	-	-	-	-	-	-	-	-	-
VAH10854.1	lcl|LT934111.1_cds_VAH10854.1_10849	TRITD_1Av1G216250	chr1A	559270741	559271496	-	-	-	-	-	-	-	-	-
VAH10856.1	lcl|LT934111.1_cds_VAH10856.1_10850	TRITD_1Av1G216260	chr1A	559284924	559288215	-	-	-	-	-	-	-	-	-
VAH10857.1	lcl|LT934111.1_cds_VAH10857.1_10852	TRITD_1Av1G216290	chr1A	559333496	559333756	-	-	-	-	-	-	-	-	-
VAH10858.1	lcl|LT934111.1_cds_VAH10858.1_10853	TRITD_1Av1G216360	chr1A	559361543	559363577	-	-	-	-	-	-	-	-	-
VAH10860.1	lcl|LT934111.1_cds_VAH10860.1_10854	TRITD_1Av1G216400	chr1A	559468033	559469261	-	-	-	-	-	-	-	-	-
VAH10865.1	lcl|LT934111.1_cds_VAH10865.1_10857	TRITD_1Av1G216420	chr1A	559474126	559474998	-	-	-	-	-	-	-	-	-
VAH10867.1	lcl|LT934111.1_cds_VAH10867.1_10862	TRITD_1Av1G216430	chr1A	559504940	559506476	-	-	-	-	-	-	-	-	-
VAH10869.1	lcl|LT934111.1_cds_VAH10869.1_10864	TRITD_1Av1G216510	chr1A	559573337	559577399	-	-	-	-	-	-	-	-	-
VAH10870.1	lcl|LT934111.1_cds_VAH10870.1_10865	TRITD_1Av1G216550	chr1A	559641700	559642269	-	-	-	-	-	-	-	-	-
VAH10872.1	lcl|LT934111.1_cds_VAH10872.1_10866	TRITD_1Av1G216570	chr1A	559667351	559668288	-	-	-	-	-	-	-	-	-
VAH10873.1	lcl|LT934111.1_cds_VAH10873.1_10868	TRITD_1Av1G216580	chr1A	559709432	559711564	-	-	-	-	-	-	-	-	-
VAH10875.1	lcl|LT934111.1_cds_VAH10875.1_10870	TRITD_1Av1G216590	chr1A	559776131	559777027	-	-	-	-	-	-	-	-	-
VAH10876.1	lcl|LT934111.1_cds_VAH10876.1_10871	TRITD_1Av1G216600	chr1A	559782303	559783679	-	-	-	-	-	-	-	-	-
VAH10877.1	lcl|LT934111.1_cds_VAH10877.1_10872	TRITD_1Av1G216610	chr1A	559792507	559793116	-	-	-	-	-	-	-	-	-
VAH10878.1	lcl|LT934111.1_cds_VAH10878.1_10873	TRITD_1Av1G216630	chr1A	559813759	559814182	-	-	-	-	-	-	-	-	-
VAH10879.1	lcl|LT934111.1_cds_VAH10879.1_10874	TRITD_1Av1G216640	chr1A	559821000	559823210	-	-	-	-	-	-	-	-	-
VAH10881.1	lcl|LT934111.1_cds_VAH10881.1_10875	TRITD_1Av1G216670	chr1A	559844615	559846703	-	-	-	-	-	-	-	-	-
VAH10882.1	lcl|LT934111.1_cds_VAH10882.1_10877	TRITD_1Av1G216680	chr1A	559850243	559852726	-	-	-	-	-	-	-	-	-
VAH10884.1	lcl|LT934111.1_cds_VAH10884.1_10879	TRITD_1Av1G216690	chr1A	559861240	559862258	-	-	-	-	-	-	-	-	-
VAH10886.1	lcl|LT934111.1_cds_VAH10886.1_10881	TRITD_1Av1G216730	chr1A	559920742	559922343	-	-	-	-	-	-	-	-	-
VAH10892.1	lcl|LT934111.1_cds_VAH10892.1_10882	TRITD_1Av1G216750	chr1A	559929694	559930581	-	-	-	-	-	-	-	-	-
VAH10894.1	lcl|LT934111.1_cds_VAH10894.1_10889	TRITD_1Av1G216770	chr1A	559959313	559960599	-	-	-	-	-	-	-	-	-
VAH10898.1	lcl|LT934111.1_cds_VAH10898.1_10890	TRITD_1Av1G216780	chr1A	559967006	559968014	-	-	-	-	-	-	-	-	-
VAH10901.1	lcl|LT934111.1_cds_VAH10901.1_10894	TRITD_1Av1G216790	chr1A	559973667	559974656	-	-	-	-	-	-	-	-	-
VAH10903.1	lcl|LT934111.1_cds_VAH10903.1_10899	TRITD_1Av1G216830	chr1A	559987620	559992096	-	-	-	-	-	-	-	-	-
VAH10905.1	lcl|LT934111.1_cds_VAH10905.1_10900	TRITD_1Av1G216840	chr1A	559992191	559992757	-	-	-	-	-	-	-	-	-
VAH10907.1	lcl|LT934111.1_cds_VAH10907.1_10902	TRITD_1Av1G216900	chr1A	560008212	560008778	-	-	-	-	-	-	-	-	-
VAH10912.1	lcl|LT934111.1_cds_VAH10912.1_10903	TRITD_1Av1G216930	chr1A	560128637	560129936	-	-	-	-	-	-	-	-	-
VAH10918.1	lcl|LT934111.1_cds_VAH10918.1_10913	TRITD_1Av1G216940	chr1A	560133581	560136429	-	-	-	-	-	-	-	-	-
VAH10923.1	lcl|LT934111.1_cds_VAH10923.1_10918	TRITD_1Av1G216950	chr1A	560137895	560139109	-	-	-	-	-	-	-	-	-
VAH10924.1	lcl|LT934111.1_cds_VAH10924.1_10919	TRITD_1Av1G216970	chr1A	560141856	560142713	-	-	-	-	-	-	-	-	-
VAH10927.1	lcl|LT934111.1_cds_VAH10927.1_10922	TRITD_1Av1G217000	chr1A	560156737	560159273	-	-	-	-	-	-	-	-	-
VAH10928.1	lcl|LT934111.1_cds_VAH10928.1_10923	TRITD_1Av1G217010	chr1A	560220579	560221139	-	-	-	-	-	-	-	-	-
VAH10929.1	lcl|LT934111.1_cds_VAH10929.1_10924	TRITD_1Av1G217040	chr1A	560278216	560279625	-	-	-	-	-	-	-	-	-
VAH10930.1	lcl|LT934111.1_cds_VAH10930.1_10926	TRITD_1Av1G217070	chr1A	560382754	560384782	-	-	-	-	-	-	-	-	-
VAH10936.1	lcl|LT934111.1_cds_VAH10936.1_10932	TRITD_1Av1G217080	chr1A	560385576	560386927	-	-	-	-	-	-	-	-	-
VAH10938.1	lcl|LT934111.1_cds_VAH10938.1_10933	TRITD_1Av1G217100	chr1A	560462954	560465002	tr|W5D4F5|W5D4F5_WHEAT	tr|W5D4F5|W5D4F5_WHEAT WD_REPEATS_REGION domain-containing protein OS=Triticum aestivum OX=4565 GN=TRAES_3BF007900030CFD_c1 PE=4 SV=1	83.434	91.57	332	332	335	0	UP-Rcontrol_vs_Scontrol,UP-Rinfested_vs_Sinfested
VAH10940.1	lcl|LT934111.1_cds_VAH10940.1_10935	TRITD_1Av1G217110	chr1A	560465899	560466909	-	-	-	-	-	-	-	-	-
VAH10941.1	lcl|LT934111.1_cds_VAH10941.1_10936	TRITD_1Av1G217170	chr1A	560539341	560541182	-	-	-	-	-	-	-	-	-
VAH10943.1	lcl|LT934111.1_cds_VAH10943.1_10939	TRITD_1Av1G217180	chr1A	560553646	560554089	-	-	-	-	-	-	-	-	-
VAH10949.1	lcl|LT934111.1_cds_VAH10949.1_10944	TRITD_1Av1G217200	chr1A	560609652	560609894	-	-	-	-	-	-	-	-	-
VAH10950.1	lcl|LT934111.1_cds_VAH10950.1_10945	TRITD_1Av1G217210	chr1A	560641248	560641490	-	-	-	-	-	-	-	-	-
VAH10951.1	lcl|LT934111.1_cds_VAH10951.1_10946	TRITD_1Av1G217220	chr1A	560646243	560646898	-	-	-	-	-	-	-	-	-
VAH10952.1	lcl|LT934111.1_cds_VAH10952.1_10947	TRITD_1Av1G217250	chr1A	560734208	560734711	-	-	-	-	-	-	-	-	-
VAH10953.1	lcl|LT934111.1_cds_VAH10953.1_10948	TRITD_1Av1G217260	chr1A	560740707	560740949	-	-	-	-	-	-	-	-	-
VAH10954.1	lcl|LT934111.1_cds_VAH10954.1_10949	TRITD_1Av1G217270	chr1A	560765354	560765569	-	-	-	-	-	-	-	-	-
VAH10955.1	lcl|LT934111.1_cds_VAH10955.1_10950	TRITD_1Av1G217280	chr1A	560773535	560773777	-	-	-	-	-	-	-	-	-
VAH10957.1	lcl|LT934111.1_cds_VAH10957.1_10951	TRITD_1Av1G217310	chr1A	560804986	560812455	-	-	-	-	-	-	-	-	-
VAH10961.1	lcl|LT934111.1_cds_VAH10961.1_10954	TRITD_1Av1G217320	chr1A	560818723	560822892	-	-	-	-	-	-	-	-	-
VAH10962.1	lcl|LT934111.1_cds_VAH10962.1_10957	TRITD_1Av1G217430	chr1A	560987948	560990119	-	-	-	-	-	-	-	-	-
VAH10966.1	lcl|LT934111.1_cds_VAH10966.1_10961	TRITD_1Av1G217460	chr1A	561007172	561008374	-	-	-	-	-	-	-	-	-
VAH10967.1	lcl|LT934111.1_cds_VAH10967.1_10962	TRITD_1Av1G217470	chr1A	561012977	561014047	-	-	-	-	-	-	-	-	-
VAH10970.1	lcl|LT934111.1_cds_VAH10970.1_10964	TRITD_1Av1G217520	chr1A	561088592	561090575	-	-	-	-	-	-	-	-	-
VAH10971.1	lcl|LT934111.1_cds_VAH10971.1_10966	TRITD_1Av1G217540	chr1A	561094634	561095026	-	-	-	-	-	-	-	-	-
VAH10972.1	lcl|LT934111.1_cds_VAH10972.1_10967	TRITD_1Av1G217550	chr1A	561119887	561120743	-	-	-	-	-	-	-	-	-
VAH10976.1	lcl|LT934111.1_cds_VAH10976.1_10971	TRITD_1Av1G217580	chr1A	561130902	561135250	-	-	-	-	-	-	-	-	-
VAH10977.1	lcl|LT934111.1_cds_VAH10977.1_10972	TRITD_1Av1G217640	chr1A	561308993	561311712	-	-	-	-	-	-	-	-	-
VAH10980.1	lcl|LT934111.1_cds_VAH10980.1_10974	TRITD_1Av1G217660	chr1A	561337786	561338217	-	-	-	-	-	-	-	-	-
VAH10982.1	lcl|LT934111.1_cds_VAH10982.1_10977	TRITD_1Av1G217710	chr1A	561456775	561457287	-	-	-	-	-	-	-	-	-
VAH10983.1	lcl|LT934111.1_cds_VAH10983.1_10978	TRITD_1Av1G217750	chr1A	561507175	561507995	-	-	-	-	-	-	-	-	-
VAH10985.1	lcl|LT934111.1_cds_VAH10985.1_10979	TRITD_1Av1G217810	chr1A	561593851	561595794	-	-	-	-	-	-	-	-	-
VAH10991.1	lcl|LT934111.1_cds_VAH10991.1_10984	TRITD_1Av1G217820	chr1A	561605545	561607961	-	-	-	-	-	-	-	-	-
VAH10995.1	lcl|LT934111.1_cds_VAH10995.1_10990	TRITD_1Av1G217840	chr1A	561647634	561650756	-	-	-	-	-	-	-	-	-
VAH10998.1	lcl|LT934111.1_cds_VAH10998.1_10993	TRITD_1Av1G217880	chr1A	561663553	561663846	-	-	-	-	-	-	-	-	-
VAH10999.1	lcl|LT934111.1_cds_VAH10999.1_10994	TRITD_1Av1G217900	chr1A	561691750	561692040	-	-	-	-	-	-	-	-	-
VAH11000.1	lcl|LT934111.1_cds_VAH11000.1_10995	TRITD_1Av1G217910	chr1A	561699871	561730608	-	-	-	-	-	-	-	-	-
VAH11001.1	lcl|LT934111.1_cds_VAH11001.1_10996	TRITD_1Av1G217920	chr1A	561710179	561710469	-	-	-	-	-	-	-	-	-
VAH11002.1	lcl|LT934111.1_cds_VAH11002.1_10997	TRITD_1Av1G217940	chr1A	561750608	561752759	-	-	-	-	-	-	-	-	-
VAH11003.1	lcl|LT934111.1_cds_VAH11003.1_10998	TRITD_1Av1G217990	chr1A	561959894	561960898	-	-	-	-	-	-	-	-	-
VAH11004.1	lcl|LT934111.1_cds_VAH11004.1_10999	TRITD_1Av1G218030	chr1A	561977829	561981821	-	-	-	-	-	-	-	-	-
VAH11005.1	lcl|LT934111.1_cds_VAH11005.1_11001	TRITD_1Av1G218060	chr1A	562231280	562234246	-	-	-	-	-	-	-	-	-
VAH11014.1	lcl|LT934111.1_cds_VAH11014.1_11009	TRITD_1Av1G218090	chr1A	562253482	562255447	-	-	-	-	-	-	-	-	-
VAH11015.1	lcl|LT934111.1_cds_VAH11015.1_11011	TRITD_1Av1G218110	chr1A	562255668	562258151	-	-	-	-	-	-	-	-	-
VAH11017.1	lcl|LT934111.1_cds_VAH11017.1_11012	TRITD_1Av1G218120	chr1A	562299026	562301261	-	-	-	-	-	-	-	-	-
VAH11023.1	lcl|LT934111.1_cds_VAH11023.1_11018	TRITD_1Av1G218140	chr1A	562346140	562346665	-	-	-	-	-	-	-	-	-
VAH11028.1	lcl|LT934111.1_cds_VAH11028.1_11024	TRITD_1Av1G218210	chr1A	562362911	562364141	-	-	-	-	-	-	-	-	-
VAH11030.1	lcl|LT934111.1_cds_VAH11030.1_11025	TRITD_1Av1G218220	chr1A	562373706	562375891	-	-	-	-	-	-	-	-	-
VAH11035.1	lcl|LT934111.1_cds_VAH11035.1_11030	TRITD_1Av1G218230	chr1A	562415190	562417262	-	-	-	-	-	-	-	-	-
VAH11036.1	lcl|LT934111.1_cds_VAH11036.1_11031	TRITD_1Av1G218340	chr1A	562629886	562631886	-	-	-	-	-	-	-	-	-
VAH11041.1	lcl|LT934111.1_cds_VAH11041.1_11033	TRITD_1Av1G218410	chr1A	562774701	562776600	-	-	-	-	-	-	-	-	-
VAH11055.1	lcl|LT934111.1_cds_VAH11055.1_11048	TRITD_1Av1G218480	chr1A	562891160	562892338	-	-	-	-	-	-	-	-	-
VAH11056.1	lcl|LT934111.1_cds_VAH11056.1_11052	TRITD_1Av1G218490	chr1A	562917852	562918652	-	-	-	-	-	-	-	-	-
VAH11059.1	lcl|LT934111.1_cds_VAH11059.1_11053	TRITD_1Av1G218520	chr1A	563030680	563031643	-	-	-	-	-	-	-	-	-
VAH11060.1	lcl|LT934111.1_cds_VAH11060.1_11055	TRITD_1Av1G218560	chr1A	563118777	563119874	-	-	-	-	-	-	-	-	-
VAH11061.1	lcl|LT934111.1_cds_VAH11061.1_11056	TRITD_1Av1G218570	chr1A	563130185	563132732	-	-	-	-	-	-	-	-	-
VAH11064.1	lcl|LT934111.1_cds_VAH11064.1_11058	TRITD_1Av1G218580	chr1A	563138160	563140179	-	-	-	-	-	-	-	-	-
VAH11068.1	lcl|LT934111.1_cds_VAH11068.1_11062	TRITD_1Av1G218640	chr1A	563308007	563309151	-	-	-	-	-	-	-	-	-
VAH11069.1	lcl|LT934111.1_cds_VAH11069.1_11064	TRITD_1Av1G218650	chr1A	563340968	563342515	-	-	-	-	-	-	-	-	-
VAH11070.1	lcl|LT934111.1_cds_VAH11070.1_11065	TRITD_1Av1G218710	chr1A	563541583	563542126	-	-	-	-	-	-	-	-	-
VAH11071.1	lcl|LT934111.1_cds_VAH11071.1_11066	TRITD_1Av1G218750	chr1A	563719366	563719716	-	-	-	-	-	-	-	-	-
VAH11073.1	lcl|LT934111.1_cds_VAH11073.1_11068	TRITD_1Av1G218780	chr1A	563789548	563790639	-	-	-	-	-	-	-	-	-
VAH11074.1	lcl|LT934111.1_cds_VAH11074.1_11073	TRITD_1Av1G218790	chr1A	563803386	563807025	-	-	-	-	-	-	-	-	-
VAH11080.1	lcl|LT934111.1_cds_VAH11080.1_11075	TRITD_1Av1G218840	chr1A	563862285	563863082	-	-	-	-	-	-	-	-	-
VAH11082.1	lcl|LT934111.1_cds_VAH11082.1_11077	TRITD_1Av1G218850	chr1A	563883042	563883812	-	-	-	-	-	-	-	-	-
VAH11084.1	lcl|LT934111.1_cds_VAH11084.1_11078	TRITD_1Av1G218860	chr1A	563906632	563907414	-	-	-	-	-	-	-	-	-
VAH11085.1	lcl|LT934111.1_cds_VAH11085.1_11080	TRITD_1Av1G218930	chr1A	564193776	564196014	-	-	-	-	-	-	-	-	-
VAH11087.1	lcl|LT934111.1_cds_VAH11087.1_11081	TRITD_1Av1G218950	chr1A	564209829	564228887	-	-	-	-	-	-	-	-	-
VAH11089.1	lcl|LT934111.1_cds_VAH11089.1_11083	TRITD_1Av1G218980	chr1A	564230818	564232656	-	-	-	-	-	-	-	-	-
VAH11092.1	lcl|LT934111.1_cds_VAH11092.1_11086	TRITD_1Av1G218990	chr1A	564233910	564236637	-	-	-	-	-	-	-	-	-
VAH11100.1	lcl|LT934111.1_cds_VAH11100.1_11092	TRITD_1Av1G219080	chr1A	564413549	564417078	-	-	-	-	-	-	-	-	-
VAH11107.1	lcl|LT934111.1_cds_VAH11107.1_11100	TRITD_1Av1G219100	chr1A	564546291	564547461	-	-	-	-	-	-	-	-	-
VAH11108.1	lcl|LT934111.1_cds_VAH11108.1_11103	TRITD_1Av1G219110	chr1A	564549430	564549672	-	-	-	-	-	-	-	-	-
VAH11109.1	lcl|LT934111.1_cds_VAH11109.1_11104	TRITD_1Av1G219130	chr1A	564562199	564563400	-	-	-	-	-	-	-	-	-
VAH11110.1	lcl|LT934111.1_cds_VAH11110.1_11105	TRITD_1Av1G219210	chr1A	564781228	564785174	-	-	-	-	-	-	-	-	-
VAH11112.1	lcl|LT934111.1_cds_VAH11112.1_11107	TRITD_1Av1G219220	chr1A	564785471	564788052	-	-	-	-	-	-	-	-	-
VAH11113.1	lcl|LT934111.1_cds_VAH11113.1_11108	TRITD_1Av1G219270	chr1A	564885858	564887063	-	-	-	-	-	-	-	-	-
VAH11114.1	lcl|LT934111.1_cds_VAH11114.1_11109	TRITD_1Av1G219300	chr1A	564945943	564952438	-	-	-	-	-	-	-	-	-
VAH11115.1	lcl|LT934111.1_cds_VAH11115.1_11110	TRITD_1Av1G219390	chr1A	565069841	565072452	-	-	-	-	-	-	-	-	-
VAH11116.1	lcl|LT934111.1_cds_VAH11116.1_11111	TRITD_1Av1G219410	chr1A	565101264	565101950	-	-	-	-	-	-	-	-	-
VAH11117.1	lcl|LT934111.1_cds_VAH11117.1_11112	TRITD_1Av1G219520	chr1A	565220219	565220665	-	-	-	-	-	-	-	-	-
VAH11118.1	lcl|LT934111.1_cds_VAH11118.1_11113	TRITD_1Av1G219540	chr1A	565231624	565233580	-	-	-	-	-	-	-	-	-
VAH11119.1	lcl|LT934111.1_cds_VAH11119.1_11114	TRITD_1Av1G219560	chr1A	565235497	565236033	-	-	-	-	-	-	-	-	-
VAH11124.1	lcl|LT934111.1_cds_VAH11124.1_11115	TRITD_1Av1G219570	chr1A	565242810	565243329	-	-	-	-	-	-	-	-	-
VAH11128.1	lcl|LT934111.1_cds_VAH11128.1_11123	TRITD_1Av1G219590	chr1A	565261145	565261462	-	-	-	-	-	-	-	-	-
VAH11129.1	lcl|LT934111.1_cds_VAH11129.1_11124	TRITD_1Av1G219650	chr1A	565292081	565292898	-	-	-	-	-	-	-	-	-
VAH11132.1	lcl|LT934111.1_cds_VAH11132.1_11127	TRITD_1Av1G219660	chr1A	565296387	565296890	-	-	-	-	-	-	-	-	-
VAH11133.1	lcl|LT934111.1_cds_VAH11133.1_11128	TRITD_1Av1G219690	chr1A	565315706	565325212	-	-	-	-	-	-	-	-	-
VAH11134.1	lcl|LT934111.1_cds_VAH11134.1_11129	TRITD_1Av1G219700	chr1A	565326095	565326664	-	-	-	-	-	-	-	-	-
VAH11136.1	lcl|LT934111.1_cds_VAH11136.1_11131	TRITD_1Av1G219710	chr1A	565337383	565337682	-	-	-	-	-	-	-	-	-
VAH11138.1	lcl|LT934111.1_cds_VAH11138.1_11132	TRITD_1Av1G219740	chr1A	565368589	565369374	-	-	-	-	-	-	-	-	-
VAH11140.1	lcl|LT934111.1_cds_VAH11140.1_11135	TRITD_1Av1G219760	chr1A	565387925	565390308	-	-	-	-	-	-	-	-	-
VAH11147.1	lcl|LT934111.1_cds_VAH11147.1_11142	TRITD_1Av1G219770	chr1A	565393857	565394521	-	-	-	-	-	-	-	-	-
VAH11150.1	lcl|LT934111.1_cds_VAH11150.1_11145	TRITD_1Av1G219850	chr1A	565532040	565533591	-	-	-	-	-	-	-	-	-
VAH11152.1	lcl|LT934111.1_cds_VAH11152.1_11147	TRITD_1Av1G219870	chr1A	565543220	565544072	-	-	-	-	-	-	-	-	-
VAH11156.1	lcl|LT934111.1_cds_VAH11156.1_11151	TRITD_1Av1G219880	chr1A	565555676	565558607	-	-	-	-	-	-	-	-	-
VAH11158.1	lcl|LT934111.1_cds_VAH11158.1_11153	TRITD_1Av1G219920	chr1A	565567510	565569072	-	-	-	-	-	-	-	-	-
VAH11159.1	lcl|LT934111.1_cds_VAH11159.1_11154	TRITD_1Av1G220000	chr1A	565645311	565646677	-	-	-	-	-	-	-	-	-
VAH11173.1	lcl|LT934111.1_cds_VAH11173.1_11159	TRITD_1Av1G220020	chr1A	565655858	565658232	-	-	-	-	-	-	-	-	-
VAH11174.1	lcl|LT934111.1_cds_VAH11174.1_11169	TRITD_1Av1G220060	chr1A	565718222	565718959	-	-	-	-	-	-	-	-	-
VAH11177.1	lcl|LT934111.1_cds_VAH11177.1_11170	TRITD_1Av1G220130	chr1A	565789930	565792008	-	-	-	-	-	-	-	-	-
VAH11178.1	lcl|LT934111.1_cds_VAH11178.1_11173	TRITD_1Av1G220220	chr1A	565976141	565976614	-	-	-	-	-	-	-	-	-
VAH11179.1	lcl|LT934111.1_cds_VAH11179.1_11174	TRITD_1Av1G220340	chr1A	566109473	566109706	-	-	-	-	-	-	-	-	-
VAH11180.1	lcl|LT934111.1_cds_VAH11180.1_11175	TRITD_1Av1G220390	chr1A	566193511	566194763	-	-	-	-	-	-	-	-	-
VAH11181.1	lcl|LT934111.1_cds_VAH11181.1_11177	TRITD_1Av1G220400	chr1A	566198918	566200095	-	-	-	-	-	-	-	-	-
VAH11183.1	lcl|LT934111.1_cds_VAH11183.1_11178	TRITD_1Av1G220460	chr1A	566227871	566229052	-	-	-	-	-	-	-	-	-
VAH11184.1	lcl|LT934111.1_cds_VAH11184.1_11179	TRITD_1Av1G220600	chr1A	566529104	566529682	-	-	-	-	-	-	-	-	-
VAH11185.1	lcl|LT934111.1_cds_VAH11185.1_11180	TRITD_1Av1G220670	chr1A	566594094	566594456	-	-	-	-	-	-	-	-	-
VAH11186.1	lcl|LT934111.1_cds_VAH11186.1_11181	TRITD_1Av1G220720	chr1A	566633869	566634372	-	-	-	-	-	-	-	-	-
VAH11189.1	lcl|LT934111.1_cds_VAH11189.1_11185	TRITD_1Av1G220730	chr1A	566640091	566642960	-	-	-	-	-	-	-	-	-
VAH11198.1	lcl|LT934111.1_cds_VAH11198.1_11192	TRITD_1Av1G220750	chr1A	566654187	566657684	-	-	-	-	-	-	-	-	-

## Sheet: Zavitan_1A
*For Zavitan homologous 1A-QTL proteins a minimum threshold of 90% similarity for iTRAQ wheat proteins and 80% for iTRAQ barley proteins were set
Query protein	Query gene	Locus ID	Chromosome	Start	End	iTRAQ protein hit	iTRAQ protein description	% identity	% similarity	Alignment length	iTRAQ hit length	Query protein length	E-value	Found in iTRAQ samples
XP_037423825.1	lcl|NC_041380.1_cds_XP_037423825.1_4013	LOC119288289	chr1A	549494647	549497424	-	-	-	-	-	-	-	-	-
XP_037423831.1	lcl|NC_041380.1_cds_XP_037423831.1_4014	LOC119288298	chr1A	549501877	549506013	-	-	-	-	-	-	-	-	-
XP_037423834.1	lcl|NC_041380.1_cds_XP_037423834.1_4015	LOC119288309	chr1A	549506991	549510640	-	-	-	-	-	-	-	-	-
XP_037455445.1	lcl|NC_041380.1_cds_XP_037455445.1_4016	LOC119325796	chr1A	549799446	549800031	-	-	-	-	-	-	-	-	-
XP_037455596.1	lcl|NC_041380.1_cds_XP_037455596.1_4018	LOC119325954	chr1A	549802710	549803424	-	-	-	-	-	-	-	-	-
XP_037423840.1	lcl|NC_041380.1_cds_XP_037423840.1_4019	LOC119288319	chr1A	549808739	549813280	-	-	-	-	-	-	-	-	-
XP_037423851.1	lcl|NC_041380.1_cds_XP_037423851.1_4020	LOC119288328	chr1A	549944007	549948199	-	-	-	-	-	-	-	-	-
XP_037423861.1	lcl|NC_041380.1_cds_XP_037423861.1_4021	LOC119288338	chr1A	549948922	549949661	-	-	-	-	-	-	-	-	-
XP_037423875.1	lcl|NC_041380.1_cds_XP_037423875.1_4022	LOC119288344	chr1A	549952445	549955526	-	-	-	-	-	-	-	-	-
XP_037423887.1	lcl|NC_041380.1_cds_XP_037423887.1_4023	LOC119288351	chr1A	549956292	549960875	-	-	-	-	-	-	-	-	-
XP_037477730.1	lcl|NC_041380.1_cds_XP_037477730.1_4024	LOC119355047	chr1A	550703218	550721379	-	-	-	-	-	-	-	-	-
XP_037455800.1	lcl|NC_041380.1_cds_XP_037455800.1_4025	LOC119326169	chr1A	550844036	550845032	-	-	-	-	-	-	-	-	-
XP_037423901.1	lcl|NC_041380.1_cds_XP_037423901.1_4026	LOC119288367	chr1A	550872788	550876234	-	-	-	-	-	-	-	-	-
XP_037477739.1	lcl|NC_041380.1_cds_XP_037477739.1_4027	LOC119355056	chr1A	551300063	551300488	-	-	-	-	-	-	-	-	-
XP_037423915.1	lcl|NC_041380.1_cds_XP_037423915.1_4028	LOC119288387	chr1A	551310761	551311701	-	-	-	-	-	-	-	-	-
XP_037423910.1	lcl|NC_041380.1_cds_XP_037423910.1_4029	LOC119288377	chr1A	551318148	551319402	-	-	-	-	-	-	-	-	-
XP_037423926.1	lcl|NC_041380.1_cds_XP_037423926.1_4030	LOC119288408	chr1A	551422213	551424815	-	-	-	-	-	-	-	-	-
XP_037455874.1	lcl|NC_041380.1_cds_XP_037455874.1_4031	LOC119326266	chr1A	551458904	551461321	-	-	-	-	-	-	-	-	-
XP_037423932.1	lcl|NC_041380.1_cds_XP_037423932.1_4032	LOC119288415	chr1A	551548019	551549363	-	-	-	-	-	-	-	-	-
XP_037455945.1	lcl|NC_041380.1_cds_XP_037455945.1_4033	LOC119326361	chr1A	551586057	551587395	-	-	-	-	-	-	-	-	-
XP_037423945.1	lcl|NC_041380.1_cds_XP_037423945.1_4034	LOC119288421	chr1A	551603824	551607601	-	-	-	-	-	-	-	-	-
XP_037423954.1	lcl|NC_041380.1_cds_XP_037423954.1_4035	LOC119288432	chr1A	551609417	551613346	-	-	-	-	-	-	-	-	-
XP_037456027.1	lcl|NC_041380.1_cds_XP_037456027.1_4036	LOC119326463	chr1A	551722820	551734874	-	-	-	-	-	-	-	-	-
XP_037423963.1	lcl|NC_041380.1_cds_XP_037423963.1_4037	LOC119288441	chr1A	551775424	551778810	-	-	-	-	-	-	-	-	-
XP_037423972.1	lcl|NC_041380.1_cds_XP_037423972.1_4038	LOC119288454	chr1A	551793049	551806459	-	-	-	-	-	-	-	-	-
XP_037423991.1	lcl|NC_041380.1_cds_XP_037423991.1_4041	LOC119288477	chr1A	551809115	551811091	-	-	-	-	-	-	-	-	-
XP_037423999.1	lcl|NC_041380.1_cds_XP_037423999.1_4043	LOC119288488	chr1A	551878749	551883273	-	-	-	-	-	-	-	-	-
XP_037424023.1	lcl|NC_041380.1_cds_XP_037424023.1_4045	LOC119288513	chr1A	551884611	551887386	-	-	-	-	-	-	-	-	-
XP_037424028.1	lcl|NC_041380.1_cds_XP_037424028.1_4046	LOC119288521	chr1A	551887609	551891753	-	-	-	-	-	-	-	-	-
XP_037424037.1	lcl|NC_041380.1_cds_XP_037424037.1_4047	LOC119288531	chr1A	551962502	551967222	-	-	-	-	-	-	-	-	-
XP_037477771.1	lcl|NC_041380.1_cds_XP_037477771.1_4049	LOC119355086	chr1A	551967568	551972061	-	-	-	-	-	-	-	-	-
XP_037456191.1	lcl|NC_041380.1_cds_XP_037456191.1_4050	LOC119326647	chr1A	551977635	551979488	-	-	-	-	-	-	-	-	-
XP_037456274.1	lcl|NC_041380.1_cds_XP_037456274.1_4051	LOC119326730	chr1A	552047950	552049498	-	-	-	-	-	-	-	-	-
XP_037424049.1	lcl|NC_041380.1_cds_XP_037424049.1_4052	LOC119288549	chr1A	552057809	552064733	-	-	-	-	-	-	-	-	-
XP_037424058.1	lcl|NC_041380.1_cds_XP_037424058.1_4053	LOC119288560	chr1A	552066437	552068815	-	-	-	-	-	-	-	-	-
XP_037424067.1	lcl|NC_041380.1_cds_XP_037424067.1_4054	LOC119288571	chr1A	552087069	552087956	-	-	-	-	-	-	-	-	-
XP_037456326.1	lcl|NC_041380.1_cds_XP_037456326.1_4055	LOC119326834	chr1A	552090854	552094470	-	-	-	-	-	-	-	-	-
XP_037424086.1	lcl|NC_041380.1_cds_XP_037424086.1_4056	LOC119288594	chr1A	552184747	552186019	-	-	-	-	-	-	-	-	-
XP_037424076.1	lcl|NC_041380.1_cds_XP_037424076.1_4057	LOC119288582	chr1A	552187282	552188301	-	-	-	-	-	-	-	-	-
XP_037424094.1	lcl|NC_041380.1_cds_XP_037424094.1_4058	LOC119288605	chr1A	552219046	552236917	-	-	-	-	-	-	-	-	-
XP_037424102.1	lcl|NC_041380.1_cds_XP_037424102.1_4059	LOC119288616	chr1A	552236962	552239749	-	-	-	-	-	-	-	-	-
XP_037424108.1	lcl|NC_041380.1_cds_XP_037424108.1_4061	LOC119288626	chr1A	552306650	552314703	-	-	-	-	-	-	-	-	-
XP_037456333.1	lcl|NC_041380.1_cds_XP_037456333.1_4064	LOC119326992	chr1A	552318396	552319514	-	-	-	-	-	-	-	-	-
XP_037424143.1	lcl|NC_041380.1_cds_XP_037424143.1_4065	LOC119288669	chr1A	552527137	552528642	-	-	-	-	-	-	-	-	-
XP_037424154.1	lcl|NC_041380.1_cds_XP_037424154.1_4066	LOC119288679	chr1A	552534003	552543424	-	-	-	-	-	-	-	-	-
XP_037424161.1	lcl|NC_041380.1_cds_XP_037424161.1_4067	LOC119288699	chr1A	552548894	552558095	-	-	-	-	-	-	-	-	-
XP_037424176.1	lcl|NC_041380.1_cds_XP_037424176.1_4071	LOC119288718	chr1A	552631239	552633991	-	-	-	-	-	-	-	-	-
XP_037424226.1	lcl|NC_041380.1_cds_XP_037424226.1_4075	LOC119288788	chr1A	552790254	552791297	-	-	-	-	-	-	-	-	-
XP_037477780.1	lcl|NC_041380.1_cds_XP_037477780.1_4076	LOC119355094	chr1A	552970243	552971340	-	-	-	-	-	-	-	-	-
XP_037424247.1	lcl|NC_041380.1_cds_XP_037424247.1_4077	LOC119288809	chr1A	553206649	553207347	-	-	-	-	-	-	-	-	-
XP_037424256.1	lcl|NC_041380.1_cds_XP_037424256.1_4078	LOC119288819	chr1A	553238088	553238537	-	-	-	-	-	-	-	-	-
XP_037424238.1	lcl|NC_041380.1_cds_XP_037424238.1_4079	LOC119288799	chr1A	553275999	553276669	-	-	-	-	-	-	-	-	-
XP_037477785.1	lcl|NC_041380.1_cds_XP_037477785.1_4080	LOC119355101	chr1A	553376257	553376807	-	-	-	-	-	-	-	-	-
XP_037424268.1	lcl|NC_041380.1_cds_XP_037424268.1_4081	LOC119288843	chr1A	553382429	553383114	-	-	-	-	-	-	-	-	-
XP_037424262.1	lcl|NC_041380.1_cds_XP_037424262.1_4082	LOC119288831	chr1A	553385639	553392764	-	-	-	-	-	-	-	-	-
XP_037424280.1	lcl|NC_041380.1_cds_XP_037424280.1_4083	LOC119288865	chr1A	553546087	553550011	-	-	-	-	-	-	-	-	-
XP_037424286.1	lcl|NC_041380.1_cds_XP_037424286.1_4085	LOC119288874	chr1A	553550673	553554021	-	-	-	-	-	-	-	-	-
XP_037456568.1	lcl|NC_041380.1_cds_XP_037456568.1_4086	LOC119327546	chr1A	553633795	553634400	-	-	-	-	-	-	-	-	-
XP_037424291.1	lcl|NC_041380.1_cds_XP_037424291.1_4087	LOC119288895	chr1A	553675982	553678787	-	-	-	-	-	-	-	-	-
XP_037456657.1	lcl|NC_041380.1_cds_XP_037456657.1_4088	LOC119327629	chr1A	553800502	553802665	-	-	-	-	-	-	-	-	-
XP_037424294.1	lcl|NC_041380.1_cds_XP_037424294.1_4089	LOC119288917	chr1A	553865062	553868595	-	-	-	-	-	-	-	-	-
XP_037424299.1	lcl|NC_041380.1_cds_XP_037424299.1_4090	LOC119288929	chr1A	553870531	553874674	-	-	-	-	-	-	-	-	-
XP_037424305.1	lcl|NC_041380.1_cds_XP_037424305.1_4091	LOC119288940	chr1A	553875236	553879488	-	-	-	-	-	-	-	-	-
XP_037424311.1	lcl|NC_041380.1_cds_XP_037424311.1_4092	LOC119288949	chr1A	553879532	553880522	-	-	-	-	-	-	-	-	-
XP_037424319.1	lcl|NC_041380.1_cds_XP_037424319.1_4093	LOC119288959	chr1A	553881552	553886594	-	-	-	-	-	-	-	-	-
XP_037424328.1	lcl|NC_041380.1_cds_XP_037424328.1_4094	LOC119288971	chr1A	554053777	554060530	-	-	-	-	-	-	-	-	-
XP_037424337.1	lcl|NC_041380.1_cds_XP_037424337.1_4095	LOC119288980	chr1A	554085362	554086138	tr|M8APF3|M8APF3_AEGTA	tr|M8APF3|M8APF3_AEGTA Histone H2B OS=Aegilops tauschii OX=37682 GN=F775_28688 PE=3 SV=1	96.667	98	150	226	153	2.24e-100	UP-Rcontrol_vs_Scontrol,UP-Sinfested_vs_Scontrol
XP_037424345.1	lcl|NC_041380.1_cds_XP_037424345.1_4096	LOC119288992	chr1A	554087762	554088422	-	-	-	-	-	-	-	-	-
XP_037456744.1	lcl|NC_041380.1_cds_XP_037456744.1_4097	LOC119327716	chr1A	554401784	554402734	-	-	-	-	-	-	-	-	-
XP_037424364.1	lcl|NC_041380.1_cds_XP_037424364.1_4098	LOC119289024	chr1A	554453993	554460529	-	-	-	-	-	-	-	-	-
XP_037424372.1	lcl|NC_041380.1_cds_XP_037424372.1_4102	LOC119289034	chr1A	554735623	554737981	-	-	-	-	-	-	-	-	-
XP_037424396.1	lcl|NC_041380.1_cds_XP_037424396.1_4103	LOC119289066	chr1A	554864603	554866108	-	-	-	-	-	-	-	-	-
XP_037424402.1	lcl|NC_041380.1_cds_XP_037424402.1_4104	LOC119289077	chr1A	555102269	555105406	-	-	-	-	-	-	-	-	-
XP_037424413.1	lcl|NC_041380.1_cds_XP_037424413.1_4105	LOC119289088	chr1A	555108764	555110719	-	-	-	-	-	-	-	-	-
XP_037456904.1	lcl|NC_041380.1_cds_XP_037456904.1_4106	LOC119327916	chr1A	555213841	555214272	-	-	-	-	-	-	-	-	-
XP_037457036.1	lcl|NC_041380.1_cds_XP_037457036.1_4107	LOC119328072	chr1A	555225981	555228240	-	-	-	-	-	-	-	-	-
XP_037424418.1	lcl|NC_041380.1_cds_XP_037424418.1_4108	LOC119289099	chr1A	555681712	555687877	-	-	-	-	-	-	-	-	-
XP_037457122.1	lcl|NC_041380.1_cds_XP_037457122.1_4109	LOC119328171	chr1A	555697330	555699313	-	-	-	-	-	-	-	-	-
XP_037457202.1	lcl|NC_041380.1_cds_XP_037457202.1_4110	LOC119328262	chr1A	555705863	555709937	-	-	-	-	-	-	-	-	-
XP_037457281.1	lcl|NC_041380.1_cds_XP_037457281.1_4111	LOC119328361	chr1A	555834580	555835629	-	-	-	-	-	-	-	-	-
XP_037424426.1	lcl|NC_041380.1_cds_XP_037424426.1_4112	LOC119289110	chr1A	555981776	555982331	-	-	-	-	-	-	-	-	-
XP_037424432.1	lcl|NC_041380.1_cds_XP_037424432.1_4113	LOC119289118	chr1A	555983124	555986604	-	-	-	-	-	-	-	-	-
XP_037424440.1	lcl|NC_041380.1_cds_XP_037424440.1_4114	LOC119289131	chr1A	555994303	555997717	-	-	-	-	-	-	-	-	-
XP_037424447.1	lcl|NC_041380.1_cds_XP_037424447.1_4115	LOC119289142	chr1A	556000654	556006350	-	-	-	-	-	-	-	-	-
XP_037457368.1	lcl|NC_041380.1_cds_XP_037457368.1_4116	LOC119328464	chr1A	556007146	556008219	-	-	-	-	-	-	-	-	-
XP_037457456.1	lcl|NC_041380.1_cds_XP_037457456.1_4117	LOC119328553	chr1A	556064636	556065820	-	-	-	-	-	-	-	-	-
XP_037424454.1	lcl|NC_041380.1_cds_XP_037424454.1_4119	LOC119289155	chr1A	556068798	556075239	tr|W5DEJ5|W5DEJ5_WHEAT	tr|W5DEJ5|W5DEJ5_WHEAT Ribosomal_L28e domain-containing protein OS=Triticum aestivum OX=4565 GN=TRAES_3BF074400050CFD_c1 PE=3 SV=1	83.916	90.91	143	143	197	1.76e-88	DOWN-Rcontrol_vs_Scontrol,DOWN-Rinfested_vs_Sinfested
XP_037424459.1	lcl|NC_041380.1_cds_XP_037424459.1_4121	LOC119289167	chr1A	556076746	556080610	-	-	-	-	-	-	-	-	-
XP_037457956.1	lcl|NC_041380.1_cds_XP_037457956.1_4122	LOC119329040	chr1A	556171863	556173553	-	-	-	-	-	-	-	-	-
XP_037424484.1	lcl|NC_041380.1_cds_XP_037424484.1_4123	LOC119289203	chr1A	556192332	556193449	-	-	-	-	-	-	-	-	-
XP_037458052.1	lcl|NC_041380.1_cds_XP_037458052.1_4124	LOC119329127	chr1A	556210185	556210895	-	-	-	-	-	-	-	-	-
XP_037424489.1	lcl|NC_041380.1_cds_XP_037424489.1_4125	LOC119289216	chr1A	556215239	556219538	-	-	-	-	-	-	-	-	-
XP_037458149.1	lcl|NC_041380.1_cds_XP_037458149.1_4126	LOC119329214	chr1A	556327495	556328506	-	-	-	-	-	-	-	-	-
XP_037458234.1	lcl|NC_041380.1_cds_XP_037458234.1_4127	LOC119329294	chr1A	556353150	556354176	-	-	-	-	-	-	-	-	-
XP_037424494.1	lcl|NC_041380.1_cds_XP_037424494.1_4128	LOC119289228	chr1A	556399095	556403511	-	-	-	-	-	-	-	-	-
XP_037424502.1	lcl|NC_041380.1_cds_XP_037424502.1_4129	LOC119289239	chr1A	556405352	556411700	-	-	-	-	-	-	-	-	-
XP_037424509.1	lcl|NC_041380.1_cds_XP_037424509.1_4130	LOC119289251	chr1A	556412401	556413833	-	-	-	-	-	-	-	-	-
XP_037424521.1	lcl|NC_041380.1_cds_XP_037424521.1_4131	LOC119289261	chr1A	556424022	556426902	-	-	-	-	-	-	-	-	-
XP_037424532.1	lcl|NC_041380.1_cds_XP_037424532.1_4132	LOC119289272	chr1A	556455396	556459822	-	-	-	-	-	-	-	-	-
XP_037424557.1	lcl|NC_041380.1_cds_XP_037424557.1_4133	LOC119289283	chr1A	556494082	556503968	-	-	-	-	-	-	-	-	-
XP_037424568.1	lcl|NC_041380.1_cds_XP_037424568.1_4136	LOC119289305	chr1A	556524113	556526455	-	-	-	-	-	-	-	-	-
XP_037424578.1	lcl|NC_041380.1_cds_XP_037424578.1_4138	LOC119289324	chr1A	556532280	556533732	-	-	-	-	-	-	-	-	-
XP_037458418.1	lcl|NC_041380.1_cds_XP_037458418.1_4139	LOC119329445	chr1A	556620183	556621566	-	-	-	-	-	-	-	-	-
XP_037424586.1	lcl|NC_041380.1_cds_XP_037424586.1_4140	LOC119289335	chr1A	556622377	556625655	-	-	-	-	-	-	-	-	-
XP_037424593.1	lcl|NC_041380.1_cds_XP_037424593.1_4141	LOC119289345	chr1A	556630252	556638461	-	-	-	-	-	-	-	-	-
XP_037424598.1	lcl|NC_041380.1_cds_XP_037424598.1_4142	LOC119289356	chr1A	556639157	556642847	-	-	-	-	-	-	-	-	-
XP_037424605.1	lcl|NC_041380.1_cds_XP_037424605.1_4143	LOC119289368	chr1A	556794091	556795644	-	-	-	-	-	-	-	-	-
XP_037424622.1	lcl|NC_041380.1_cds_XP_037424622.1_4144	LOC119289390	chr1A	556987476	556989168	-	-	-	-	-	-	-	-	-
XP_037424613.1	lcl|NC_041380.1_cds_XP_037424613.1_4145	LOC119289379	chr1A	556995883	556997456	-	-	-	-	-	-	-	-	-
XP_037424634.1	lcl|NC_041380.1_cds_XP_037424634.1_4146	LOC119289400	chr1A	557011593	557012983	-	-	-	-	-	-	-	-	-
XP_037424642.1	lcl|NC_041380.1_cds_XP_037424642.1_4147	LOC119289411	chr1A	557420766	557424870	-	-	-	-	-	-	-	-	-
XP_037424651.1	lcl|NC_041380.1_cds_XP_037424651.1_4148	LOC119289422	chr1A	557504631	557506494	-	-	-	-	-	-	-	-	-
XP_037424669.1	lcl|NC_041380.1_cds_XP_037424669.1_4149	LOC119289452	chr1A	557612233	557618652	-	-	-	-	-	-	-	-	-
XP_037424657.1	lcl|NC_041380.1_cds_XP_037424657.1_4151	LOC119289433	chr1A	557619175	557625348	-	-	-	-	-	-	-	-	-
XP_037477828.1	lcl|NC_041380.1_cds_XP_037477828.1_4153	LOC119355150	chr1A	557742072	557743679	-	-	-	-	-	-	-	-	-
XP_037424683.1	lcl|NC_041380.1_cds_XP_037424683.1_4154	LOC119289470	chr1A	557812472	557814065	-	-	-	-	-	-	-	-	-
XP_037477838.1	lcl|NC_041380.1_cds_XP_037477838.1_4155	LOC119355160	chr1A	557822894	557824412	-	-	-	-	-	-	-	-	-
XP_037477849.1	lcl|NC_041380.1_cds_XP_037477849.1_4156	LOC119355170	chr1A	557837565	557838979	-	-	-	-	-	-	-	-	-
XP_037477858.1	lcl|NC_041380.1_cds_XP_037477858.1_4157	LOC119355180	chr1A	557918315	557919745	-	-	-	-	-	-	-	-	-
XP_037477868.1	lcl|NC_041380.1_cds_XP_037477868.1_4158	LOC119355188	chr1A	557923391	557924655	-	-	-	-	-	-	-	-	-
XP_037424701.1	lcl|NC_041380.1_cds_XP_037424701.1_4159	LOC119289495	chr1A	557965526	557969396	-	-	-	-	-	-	-	-	-
XP_037424710.1	lcl|NC_041380.1_cds_XP_037424710.1_4160	LOC119289502	chr1A	557973256	557974947	-	-	-	-	-	-	-	-	-
XP_037424718.1	lcl|NC_041380.1_cds_XP_037424718.1_4161	LOC119289512	chr1A	558129676	558133304	-	-	-	-	-	-	-	-	-
XP_037424788.1	lcl|NC_041380.1_cds_XP_037424788.1_4163	LOC119289590	chr1A	558351231	558351972	tr|M8APF3|M8APF3_AEGTA	tr|M8APF3|M8APF3_AEGTA Histone H2B OS=Aegilops tauschii OX=37682 GN=F775_28688 PE=3 SV=1	97.333	98	150	226	153	2.67e-101	UP-Rcontrol_vs_Scontrol,UP-Sinfested_vs_Scontrol
XP_037424777.1	lcl|NC_041380.1_cds_XP_037424777.1_4164	LOC119289580	chr1A	558359588	558360395	tr|M8APF3|M8APF3_AEGTA	tr|M8APF3|M8APF3_AEGTA Histone H2B OS=Aegilops tauschii OX=37682 GN=F775_28688 PE=3 SV=1	97.333	98	150	226	153	2.67e-101	UP-Rcontrol_vs_Scontrol,UP-Sinfested_vs_Scontrol
XP_037424758.1	lcl|NC_041380.1_cds_XP_037424758.1_4165	LOC119289557	chr1A	558361216	558364041	-	-	-	-	-	-	-	-	-
XP_037424768.1	lcl|NC_041380.1_cds_XP_037424768.1_4166	LOC119289568	chr1A	558364064	558365054	-	-	-	-	-	-	-	-	-
XP_037477885.1	lcl|NC_041380.1_cds_XP_037477885.1_4167	LOC119355203	chr1A	558396322	558397026	-	-	-	-	-	-	-	-	-
XP_037477891.1	lcl|NC_041380.1_cds_XP_037477891.1_4168	LOC119355210	chr1A	558439512	558440631	-	-	-	-	-	-	-	-	-
XP_037424799.1	lcl|NC_041380.1_cds_XP_037424799.1_4169	LOC119289610	chr1A	558446392	558452759	-	-	-	-	-	-	-	-	-
XP_037458663.1	lcl|NC_041380.1_cds_XP_037458663.1_4170	LOC119329671	chr1A	558619947	558621044	-	-	-	-	-	-	-	-	-
XP_037424811.1	lcl|NC_041380.1_cds_XP_037424811.1_4171	LOC119289630	chr1A	558628638	558630147	-	-	-	-	-	-	-	-	-
XP_037424821.1	lcl|NC_041380.1_cds_XP_037424821.1_4172	LOC119289641	chr1A	558630889	558633335	-	-	-	-	-	-	-	-	-
XP_037424828.1	lcl|NC_041380.1_cds_XP_037424828.1_4173	LOC119289653	chr1A	558637861	558639726	-	-	-	-	-	-	-	-	-
XP_037458813.1	lcl|NC_041380.1_cds_XP_037458813.1_4175	LOC119329793	chr1A	558900553	558902368	-	-	-	-	-	-	-	-	-
XP_037477901.1	lcl|NC_041380.1_cds_XP_037477901.1_4176	LOC119355220	chr1A	559261478	559262252	-	-	-	-	-	-	-	-	-
XP_037424852.1	lcl|NC_041380.1_cds_XP_037424852.1_4177	LOC119289697	chr1A	559277430	559283324	-	-	-	-	-	-	-	-	-
XP_037424859.1	lcl|NC_041380.1_cds_XP_037424859.1_4178	LOC119289708	chr1A	559470243	559471290	-	-	-	-	-	-	-	-	-
XP_037424866.1	lcl|NC_041380.1_cds_XP_037424866.1_4179	LOC119289719	chr1A	559491678	559492791	-	-	-	-	-	-	-	-	-
XP_037424878.1	lcl|NC_041380.1_cds_XP_037424878.1_4180	LOC119289742	chr1A	559535569	559536688	-	-	-	-	-	-	-	-	-
XP_037424873.1	lcl|NC_041380.1_cds_XP_037424873.1_4181	LOC119289729	chr1A	559558727	559559784	-	-	-	-	-	-	-	-	-
XP_037424885.1	lcl|NC_041380.1_cds_XP_037424885.1_4182	LOC119289754	chr1A	559562639	559567348	-	-	-	-	-	-	-	-	-
XP_037424890.1	lcl|NC_041380.1_cds_XP_037424890.1_4184	LOC119289765	chr1A	559599000	559602255	-	-	-	-	-	-	-	-	-
XP_037424903.1	lcl|NC_041380.1_cds_XP_037424903.1_4185	LOC119289784	chr1A	559612006	559619025	-	-	-	-	-	-	-	-	-
XP_037424912.1	lcl|NC_041380.1_cds_XP_037424912.1_4186	LOC119289796	chr1A	559624843	559634406	-	-	-	-	-	-	-	-	-
XP_037424919.1	lcl|NC_041380.1_cds_XP_037424919.1_4187	LOC119289805	chr1A	559688066	559690906	-	-	-	-	-	-	-	-	-
XP_037459059.1	lcl|NC_041380.1_cds_XP_037459059.1_4188	LOC119330022	chr1A	559691265	559692076	-	-	-	-	-	-	-	-	-
XP_037477923.1	lcl|NC_041380.1_cds_XP_037477923.1_4190	LOC119355237	chr1A	559698086	559702354	-	-	-	-	-	-	-	-	-
XP_037459209.1	lcl|NC_041380.1_cds_XP_037459209.1_4191	LOC119330166	chr1A	559717232	559723614	-	-	-	-	-	-	-	-	-
XP_037424928.1	lcl|NC_041380.1_cds_XP_037424928.1_4192	LOC119289817	chr1A	559809429	559817650	-	-	-	-	-	-	-	-	-
XP_037477932.1	lcl|NC_041380.1_cds_XP_037477932.1_4193	LOC119355246	chr1A	559897336	559906816	-	-	-	-	-	-	-	-	-
XP_037477944.1	lcl|NC_041380.1_cds_XP_037477944.1_4194	LOC119355254	chr1A	560030381	560035080	-	-	-	-	-	-	-	-	-
XP_037459344.1	lcl|NC_041380.1_cds_XP_037459344.1_4195	LOC119330313	chr1A	560169062	560170302	-	-	-	-	-	-	-	-	-
XP_037424937.1	lcl|NC_041380.1_cds_XP_037424937.1_4196	LOC119289828	chr1A	560192433	560193467	-	-	-	-	-	-	-	-	-
XP_037477953.1	lcl|NC_041380.1_cds_XP_037477953.1_4197	LOC119355266	chr1A	560210768	560212791	-	-	-	-	-	-	-	-	-
XP_037424947.1	lcl|NC_041380.1_cds_XP_037424947.1_4198	LOC119289840	chr1A	560212988	560214047	-	-	-	-	-	-	-	-	-
XP_037424952.1	lcl|NC_041380.1_cds_XP_037424952.1_4199	LOC119289850	chr1A	560269577	560273886	-	-	-	-	-	-	-	-	-
XP_037424956.1	lcl|NC_041380.1_cds_XP_037424956.1_4200	LOC119289863	chr1A	560285767	560287499	-	-	-	-	-	-	-	-	-
XP_037459494.1	lcl|NC_041380.1_cds_XP_037459494.1_4201	LOC119330459	chr1A	560715570	560719030	-	-	-	-	-	-	-	-	-
XP_037424961.1	lcl|NC_041380.1_cds_XP_037424961.1_4202	LOC119289876	chr1A	560754363	560756987	-	-	-	-	-	-	-	-	-
XP_037459593.1	lcl|NC_041380.1_cds_XP_037459593.1_4203	LOC119330548	chr1A	560773262	560773674	-	-	-	-	-	-	-	-	-
XP_037459688.1	lcl|NC_041380.1_cds_XP_037459688.1_4204	LOC119330644	chr1A	560808774	560811422	-	-	-	-	-	-	-	-	-
XP_037477965.1	lcl|NC_041380.1_cds_XP_037477965.1_4205	LOC119355277	chr1A	560829635	560844969	-	-	-	-	-	-	-	-	-
XP_037424989.1	lcl|NC_041380.1_cds_XP_037424989.1_4206	LOC119289919	chr1A	560881526	560887806	-	-	-	-	-	-	-	-	-
XP_037424999.1	lcl|NC_041380.1_cds_XP_037424999.1_4207	LOC119289930	chr1A	560888748	560891758	-	-	-	-	-	-	-	-	-
XP_037425002.1	lcl|NC_041380.1_cds_XP_037425002.1_4208	LOC119289941	chr1A	560986340	560990254	-	-	-	-	-	-	-	-	-
XP_037425012.1	lcl|NC_041380.1_cds_XP_037425012.1_4209	LOC119289952	chr1A	560990729	560992603	-	-	-	-	-	-	-	-	-
XP_037477972.1	lcl|NC_041380.1_cds_XP_037477972.1_4210	LOC119355286	chr1A	560995182	561000482	-	-	-	-	-	-	-	-	-
XP_037477984.1	lcl|NC_041380.1_cds_XP_037477984.1_4211	LOC119355297	chr1A	561028150	561030139	-	-	-	-	-	-	-	-	-
XP_037459847.1	lcl|NC_041380.1_cds_XP_037459847.1_4212	LOC119330791	chr1A	561034900	561036275	-	-	-	-	-	-	-	-	-
XP_037459926.1	lcl|NC_041380.1_cds_XP_037459926.1_4213	LOC119330882	chr1A	561075194	561076656	-	-	-	-	-	-	-	-	-
XP_037425020.1	lcl|NC_041380.1_cds_XP_037425020.1_4214	LOC119289963	chr1A	561102063	561103535	-	-	-	-	-	-	-	-	-
XP_037425025.1	lcl|NC_041380.1_cds_XP_037425025.1_4215	LOC119289975	chr1A	561192115	561196779	-	-	-	-	-	-	-	-	-
XP_037425096.1	lcl|NC_041380.1_cds_XP_037425096.1_4233	LOC119290107	chr1A	561282727	561287799	-	-	-	-	-	-	-	-	-
XP_037478009.1	lcl|NC_041380.1_cds_XP_037478009.1_4234	LOC119355320	chr1A	561336427	561353162	-	-	-	-	-	-	-	-	-
XP_037460027.1	lcl|NC_041380.1_cds_XP_037460027.1_4235	LOC119330951	chr1A	561407717	561411103	-	-	-	-	-	-	-	-	-
XP_037460193.1	lcl|NC_041380.1_cds_XP_037460193.1_4237	LOC119331090	chr1A	561423131	561425731	-	-	-	-	-	-	-	-	-
XP_037425097.1	lcl|NC_041380.1_cds_XP_037425097.1_4238	LOC119290139	chr1A	561599918	561604020	-	-	-	-	-	-	-	-	-
XP_037460288.1	lcl|NC_041380.1_cds_XP_037460288.1_4239	LOC119331184	chr1A	561616064	561617620	-	-	-	-	-	-	-	-	-
XP_037425098.1	lcl|NC_041380.1_cds_XP_037425098.1_4240	LOC119290176	chr1A	561625038	561627687	-	-	-	-	-	-	-	-	-
XP_037425099.1	lcl|NC_041380.1_cds_XP_037425099.1_4243	LOC119290192	chr1A	561675253	561678239	-	-	-	-	-	-	-	-	-
XP_037425104.1	lcl|NC_041380.1_cds_XP_037425104.1_4244	LOC119290261	chr1A	561735701	561738519	-	-	-	-	-	-	-	-	-
XP_037425102.1	lcl|NC_041380.1_cds_XP_037425102.1_4245	LOC119290229	chr1A	561738552	561740617	-	-	-	-	-	-	-	-	-
XP_037425103.1	lcl|NC_041380.1_cds_XP_037425103.1_4246	LOC119290245	chr1A	561741686	561745299	-	-	-	-	-	-	-	-	-
XP_037460379.1	lcl|NC_041380.1_cds_XP_037460379.1_4247	LOC119331281	chr1A	561831470	561832766	-	-	-	-	-	-	-	-	-
XP_037425105.1	lcl|NC_041380.1_cds_XP_037425105.1_4248	LOC119290321	chr1A	562007019	562011695	-	-	-	-	-	-	-	-	-
XP_037425107.1	lcl|NC_041380.1_cds_XP_037425107.1_4250	LOC119290347	chr1A	562016926	562025805	-	-	-	-	-	-	-	-	-
XP_037425108.1	lcl|NC_041380.1_cds_XP_037425108.1_4251	LOC119290363	chr1A	562041380	562041963	-	-	-	-	-	-	-	-	-
XP_037460458.1	lcl|NC_041380.1_cds_XP_037460458.1_4252	LOC119331377	chr1A	562066278	562066857	-	-	-	-	-	-	-	-	-
XP_037460550.1	lcl|NC_041380.1_cds_XP_037460550.1_4253	LOC119331464	chr1A	562074817	562075383	-	-	-	-	-	-	-	-	-
XP_037425110.1	lcl|NC_041380.1_cds_XP_037425110.1_4254	LOC119290379	chr1A	562087297	562087860	-	-	-	-	-	-	-	-	-
XP_037460638.1	lcl|NC_041380.1_cds_XP_037460638.1_4255	LOC119331551	chr1A	562091325	562091979	-	-	-	-	-	-	-	-	-
XP_037460724.1	lcl|NC_041380.1_cds_XP_037460724.1_4256	LOC119331642	chr1A	562124354	562125065	-	-	-	-	-	-	-	-	-
XP_037425111.1	lcl|NC_041380.1_cds_XP_037425111.1_4257	LOC119290395	chr1A	562131170	562133929	-	-	-	-	-	-	-	-	-
XP_037425113.1	lcl|NC_041380.1_cds_XP_037425113.1_4259	LOC119290421	chr1A	562137427	562142043	-	-	-	-	-	-	-	-	-
XP_037425114.1	lcl|NC_041380.1_cds_XP_037425114.1_4260	LOC119290437	chr1A	562235639	562244561	-	-	-	-	-	-	-	-	-
XP_037425115.1	lcl|NC_041380.1_cds_XP_037425115.1_4262	LOC119290453	chr1A	562278162	562282525	-	-	-	-	-	-	-	-	-
XP_037460827.1	lcl|NC_041380.1_cds_XP_037460827.1_4263	LOC119331735	chr1A	562368287	562369605	-	-	-	-	-	-	-	-	-
XP_037460925.1	lcl|NC_041380.1_cds_XP_037460925.1_4264	LOC119331823	chr1A	562378475	562379798	-	-	-	-	-	-	-	-	-
XP_037425118.1	lcl|NC_041380.1_cds_XP_037425118.1_4265	LOC119290479	chr1A	562537556	562539656	-	-	-	-	-	-	-	-	-
XP_037461006.1	lcl|NC_041380.1_cds_XP_037461006.1_4266	LOC119331907	chr1A	562551271	562554395	-	-	-	-	-	-	-	-	-
XP_037478059.1	lcl|NC_041380.1_cds_XP_037478059.1_4267	LOC119355371	chr1A	562609467	562611973	-	-	-	-	-	-	-	-	-
XP_037461104.1	lcl|NC_041380.1_cds_XP_037461104.1_4268	LOC119331995	chr1A	562695098	562700097	-	-	-	-	-	-	-	-	-
XP_037425119.1	lcl|NC_041380.1_cds_XP_037425119.1_4269	LOC119290506	chr1A	562709577	562712841	-	-	-	-	-	-	-	-	-
XP_037425120.1	lcl|NC_041380.1_cds_XP_037425120.1_4270	LOC119290522	chr1A	562718326	562720323	-	-	-	-	-	-	-	-	-
XP_037425122.1	lcl|NC_041380.1_cds_XP_037425122.1_4272	LOC119290548	chr1A	562723877	562726228	-	-	-	-	-	-	-	-	-
XP_037425123.1	lcl|NC_041380.1_cds_XP_037425123.1_4273	LOC119290580	chr1A	562820684	562825375	-	-	-	-	-	-	-	-	-
XP_037461190.1	lcl|NC_041380.1_cds_XP_037461190.1_4274	LOC119332091	chr1A	562956447	562958069	-	-	-	-	-	-	-	-	-
XP_037478087.1	lcl|NC_041380.1_cds_XP_037478087.1_4275	LOC119355389	chr1A	562975571	562980853	-	-	-	-	-	-	-	-	-
XP_037461472.1	lcl|NC_041380.1_cds_XP_037461472.1_4276	LOC119332361	chr1A	563010683	563011262	-	-	-	-	-	-	-	-	-
XP_037461647.1	lcl|NC_041380.1_cds_XP_037461647.1_4277	LOC119332541	chr1A	563021735	563022703	-	-	-	-	-	-	-	-	-
XP_037461725.1	lcl|NC_041380.1_cds_XP_037461725.1_4278	LOC119332634	chr1A	563032508	563033113	-	-	-	-	-	-	-	-	-
XP_037461803.1	lcl|NC_041380.1_cds_XP_037461803.1_4279	LOC119332725	chr1A	563037471	563037996	-	-	-	-	-	-	-	-	-
XP_037461868.1	lcl|NC_041380.1_cds_XP_037461868.1_4280	LOC119332817	chr1A	563057033	563057645	-	-	-	-	-	-	-	-	-
XP_037461927.1	lcl|NC_041380.1_cds_XP_037461927.1_4281	LOC119332924	chr1A	563142070	563142790	-	-	-	-	-	-	-	-	-
XP_037461991.1	lcl|NC_041380.1_cds_XP_037461991.1_4282	LOC119333031	chr1A	563210475	563210823	-	-	-	-	-	-	-	-	-
XP_037425124.1	lcl|NC_041380.1_cds_XP_037425124.1_4283	LOC119290597	chr1A	563343139	563353698	-	-	-	-	-	-	-	-	-
XP_037425128.1	lcl|NC_041380.1_cds_XP_037425128.1_4284	LOC119290613	chr1A	563366724	563368062	-	-	-	-	-	-	-	-	-
XP_037425140.1	lcl|NC_041380.1_cds_XP_037425140.1_4285	LOC119290623	chr1A	563368572	563370919	tr|W5D4F5|W5D4F5_WHEAT	tr|W5D4F5|W5D4F5_WHEAT WD_REPEATS_REGION domain-containing protein OS=Triticum aestivum OX=4565 GN=TRAES_3BF007900030CFD_c1 PE=4 SV=1	83.434	91.57	332	332	335	0	UP-Rcontrol_vs_Scontrol,UP-Rinfested_vs_Sinfested
XP_037425174.1	lcl|NC_041380.1_cds_XP_037425174.1_4286	LOC119290651	chr1A	563455462	563457321	-	-	-	-	-	-	-	-	-
XP_037425150.1	lcl|NC_041380.1_cds_XP_037425150.1_4288	LOC119290633	chr1A	563457892	563462062	-	-	-	-	-	-	-	-	-
XP_037425210.1	lcl|NC_041380.1_cds_XP_037425210.1_4290	LOC119290678	chr1A	563544410	563548093	-	-	-	-	-	-	-	-	-
XP_037425188.1	lcl|NC_041380.1_cds_XP_037425188.1_4292	LOC119290658	chr1A	563548698	563571450	-	-	-	-	-	-	-	-	-
XP_037462118.1	lcl|NC_041380.1_cds_XP_037462118.1_4293	LOC119333243	chr1A	563602710	563603932	-	-	-	-	-	-	-	-	-
XP_037425235.1	lcl|NC_041380.1_cds_XP_037425235.1_4294	LOC119290706	chr1A	563660121	563662981	-	-	-	-	-	-	-	-	-
XP_037462258.1	lcl|NC_041380.1_cds_XP_037462258.1_4295	LOC119333452	chr1A	563696815	563697141	-	-	-	-	-	-	-	-	-
XP_037425240.1	lcl|NC_041380.1_cds_XP_037425240.1_4296	LOC119290712	chr1A	563699780	563701454	-	-	-	-	-	-	-	-	-
XP_037425254.1	lcl|NC_041380.1_cds_XP_037425254.1_4298	LOC119290721	chr1A	563703755	563705461	-	-	-	-	-	-	-	-	-
XP_037425265.1	lcl|NC_041380.1_cds_XP_037425265.1_4299	LOC119290730	chr1A	563706304	563710515	-	-	-	-	-	-	-	-	-
XP_037425276.1	lcl|NC_041380.1_cds_XP_037425276.1_4300	LOC119290738	chr1A	563712854	563716362	-	-	-	-	-	-	-	-	-
XP_037425305.1	lcl|NC_041380.1_cds_XP_037425305.1_4301	LOC119290759	chr1A	563854599	563863450	-	-	-	-	-	-	-	-	-
XP_037425295.1	lcl|NC_041380.1_cds_XP_037425295.1_4302	LOC119290749	chr1A	563865213	563868817	-	-	-	-	-	-	-	-	-
XP_037462327.1	lcl|NC_041380.1_cds_XP_037462327.1_4303	LOC119333545	chr1A	563879822	563880848	-	-	-	-	-	-	-	-	-
XP_037478116.1	lcl|NC_041380.1_cds_XP_037478116.1_4304	LOC119355414	chr1A	563891234	563894428	-	-	-	-	-	-	-	-	-
XP_037478124.1	lcl|NC_041380.1_cds_XP_037478124.1_4305	LOC119355424	chr1A	563894541	563903182	-	-	-	-	-	-	-	-	-
XP_037425332.1	lcl|NC_041380.1_cds_XP_037425332.1_4306	LOC119290781	chr1A	563908582	563911963	-	-	-	-	-	-	-	-	-
XP_037425342.1	lcl|NC_041380.1_cds_XP_037425342.1_4307	LOC119290792	chr1A	563953070	563959349	-	-	-	-	-	-	-	-	-
XP_037425367.1	lcl|NC_041380.1_cds_XP_037425367.1_4309	LOC119290818	chr1A	563965462	563966393	-	-	-	-	-	-	-	-	-
XP_037425388.1	lcl|NC_041380.1_cds_XP_037425388.1_4310	LOC119290838	chr1A	564031275	564032622	-	-	-	-	-	-	-	-	-
XP_037425399.1	lcl|NC_041380.1_cds_XP_037425399.1_4311	LOC119290847	chr1A	564049714	564053228	-	-	-	-	-	-	-	-	-
XP_037425411.1	lcl|NC_041380.1_cds_XP_037425411.1_4312	LOC119290855	chr1A	564054615	564059186	-	-	-	-	-	-	-	-	-
XP_037425461.1	lcl|NC_041380.1_cds_XP_037425461.1_4318	LOC119290891	chr1A	564088853	564093368	-	-	-	-	-	-	-	-	-
XP_037425472.1	lcl|NC_041380.1_cds_XP_037425472.1_4319	LOC119290898	chr1A	564142871	564146262	-	-	-	-	-	-	-	-	-
XP_037462394.1	lcl|NC_041380.1_cds_XP_037462394.1_4325	LOC119333643	chr1A	564166857	564168085	-	-	-	-	-	-	-	-	-
XP_037462449.1	lcl|NC_041380.1_cds_XP_037462449.1_4326	LOC119333749	chr1A	564223381	564224724	-	-	-	-	-	-	-	-	-
XP_037425509.1	lcl|NC_041380.1_cds_XP_037425509.1_4327	LOC119290928	chr1A	564232786	564235577	-	-	-	-	-	-	-	-	-
XP_037462515.1	lcl|NC_041380.1_cds_XP_037462515.1_4328	LOC119333855	chr1A	564289372	564299376	-	-	-	-	-	-	-	-	-
XP_037462577.1	lcl|NC_041380.1_cds_XP_037462577.1_4329	LOC119333962	chr1A	564301520	564302351	-	-	-	-	-	-	-	-	-
XP_037425519.1	lcl|NC_041380.1_cds_XP_037425519.1_4330	LOC119290938	chr1A	564357110	564362203	-	-	-	-	-	-	-	-	-
XP_037462652.1	lcl|NC_041380.1_cds_XP_037462652.1_4331	LOC119334065	chr1A	564397850	564399327	-	-	-	-	-	-	-	-	-
XP_037462767.1	lcl|NC_041380.1_cds_XP_037462767.1_4333	LOC119334239	chr1A	564414541	564415799	-	-	-	-	-	-	-	-	-
XP_037425529.1	lcl|NC_041380.1_cds_XP_037425529.1_4334	LOC119290948	chr1A	564450448	564466764	-	-	-	-	-	-	-	-	-
XP_037425599.1	lcl|NC_041380.1_cds_XP_037425599.1_4337	LOC119291010	chr1A	564467448	564468972	-	-	-	-	-	-	-	-	-
XP_037478153.1	lcl|NC_041380.1_cds_XP_037478153.1_4338	LOC119355447	chr1A	564492099	564508428	-	-	-	-	-	-	-	-	-
XP_037425552.1	lcl|NC_041380.1_cds_XP_037425552.1_4340	LOC119290970	chr1A	564514817	564517866	-	-	-	-	-	-	-	-	-
XP_037425607.1	lcl|NC_041380.1_cds_XP_037425607.1_4343	LOC119291020	chr1A	564518115	564519636	-	-	-	-	-	-	-	-	-
XP_037425612.1	lcl|NC_041380.1_cds_XP_037425612.1_4344	LOC119291027	chr1A	564519991	564522095	-	-	-	-	-	-	-	-	-
XP_037425623.1	lcl|NC_041380.1_cds_XP_037425623.1_4345	LOC119291034	chr1A	564609327	564610997	-	-	-	-	-	-	-	-	-
XP_037462853.1	lcl|NC_041380.1_cds_XP_037462853.1_4347	LOC119334343	chr1A	564636077	564636674	-	-	-	-	-	-	-	-	-
XP_037425638.1	lcl|NC_041380.1_cds_XP_037425638.1_4348	LOC119291046	chr1A	564667592	564672724	-	-	-	-	-	-	-	-	-
XP_037462927.1	lcl|NC_041380.1_cds_XP_037462927.1_4349	LOC119334443	chr1A	564685909	564686817	-	-	-	-	-	-	-	-	-
XP_037425651.1	lcl|NC_041380.1_cds_XP_037425651.1_4350	LOC119291050	chr1A	564716222	564718671	-	-	-	-	-	-	-	-	-
XP_037463092.1	lcl|NC_041380.1_cds_XP_037463092.1_4351	LOC119334625	chr1A	564796863	564797382	-	-	-	-	-	-	-	-	-
XP_037425664.1	lcl|NC_041380.1_cds_XP_037425664.1_4352	LOC119291055	chr1A	564924977	564928009	-	-	-	-	-	-	-	-	-
XP_037425711.1	lcl|NC_041380.1_cds_XP_037425711.1_4353	LOC119291098	chr1A	565676280	565676998	-	-	-	-	-	-	-	-	-
XP_037425686.1	lcl|NC_041380.1_cds_XP_037425686.1_4355	LOC119291072	chr1A	565677350	565678687	-	-	-	-	-	-	-	-	-
XP_037463204.1	lcl|NC_041380.1_cds_XP_037463204.1_4357	LOC119334786	chr1A	565720714	565723033	-	-	-	-	-	-	-	-	-
XP_037478182.1	lcl|NC_041380.1_cds_XP_037478182.1_4358	LOC119355475	chr1A	565742889	565749064	-	-	-	-	-	-	-	-	-
XP_037425734.1	lcl|NC_041380.1_cds_XP_037425734.1_4359	LOC119291122	chr1A	565783790	565785989	-	-	-	-	-	-	-	-	-
XP_037478191.1	lcl|NC_041380.1_cds_XP_037478191.1_4360	LOC119355483	chr1A	565802862	565808757	-	-	-	-	-	-	-	-	-
XP_037425744.1	lcl|NC_041380.1_cds_XP_037425744.1_4361	LOC119291131	chr1A	565811922	565813907	-	-	-	-	-	-	-	-	-
XP_037478203.1	lcl|NC_041380.1_cds_XP_037478203.1_4362	LOC119355492	chr1A	565869404	565873196	-	-	-	-	-	-	-	-	-
XP_037478214.1	lcl|NC_041380.1_cds_XP_037478214.1_4363	LOC119355503	chr1A	565975976	565978705	-	-	-	-	-	-	-	-	-
XP_037425750.1	lcl|NC_041380.1_cds_XP_037425750.1_4364	LOC119291141	chr1A	566432235	566438739	-	-	-	-	-	-	-	-	-
XP_037425762.1	lcl|NC_041380.1_cds_XP_037425762.1_4365	LOC119291148	chr1A	566597219	566600177	-	-	-	-	-	-	-	-	-
XP_037463219.1	lcl|NC_041380.1_cds_XP_037463219.1_4366	LOC119335051	chr1A	566609943	566611457	-	-	-	-	-	-	-	-	-
XP_037463343.1	lcl|NC_041380.1_cds_XP_037463343.1_4367	LOC119335275	chr1A	566862572	566865048	-	-	-	-	-	-	-	-	-
XP_037425771.1	lcl|NC_041380.1_cds_XP_037425771.1_4368	LOC119291158	chr1A	566876092	566877589	-	-	-	-	-	-	-	-	-
XP_037478245.1	lcl|NC_041380.1_cds_XP_037478245.1_4369	LOC119355529	chr1A	566910857	566912178	-	-	-	-	-	-	-	-	-
XP_037425776.1	lcl|NC_041380.1_cds_XP_037425776.1_4370	LOC119291167	chr1A	566964940	566967053	tr|M7ZIA1|M7ZIA1_TRIUA	tr|M7ZIA1|M7ZIA1_TRIUA 60S ribosomal protein L35a-1 OS=Triticum urartu OX=4572 GN=TRIUR3_11416 PE=3 SV=1	84.545	95.45	110	190	112	1.15e-68	DOWN-Rcontrol_vs_Scontrol,DOWN-Rinfested_vs_Sinfested
XP_037463601.1	lcl|NC_041380.1_cds_XP_037463601.1_4371	LOC119335561	chr1A	566983664	566984355	-	-	-	-	-	-	-	-	-
XP_037463678.1	lcl|NC_041380.1_cds_XP_037463678.1_4372	LOC119335656	chr1A	566998516	567000731	-	-	-	-	-	-	-	-	-
XP_037463758.1	lcl|NC_041380.1_cds_XP_037463758.1_4373	LOC119335755	chr1A	567019180	567019806	-	-	-	-	-	-	-	-	-
XP_037425790.1	lcl|NC_041380.1_cds_XP_037425790.1_4374	LOC119291181	chr1A	567117391	567122312	-	-	-	-	-	-	-	-	-
XP_037478282.1	lcl|NC_041380.1_cds_XP_037478282.1_4375	LOC119355563	chr1A	567204339	567215104	-	-	-	-	-	-	-	-	-
XP_037425802.1	lcl|NC_041380.1_cds_XP_037425802.1_4376	LOC119291191	chr1A	567215017	567220443	-	-	-	-	-	-	-	-	-
XP_037425820.1	lcl|NC_041380.1_cds_XP_037425820.1_4378	LOC119291207	chr1A	567232501	567235638	-	-	-	-	-	-	-	-	-
XP_037478294.1	lcl|NC_041380.1_cds_XP_037478294.1_4379	LOC119355572	chr1A	567496096	567503650	-	-	-	-	-	-	-	-	-
XP_037478305.1	lcl|NC_041380.1_cds_XP_037478305.1_4380	LOC119355581	chr1A	567565614	567567005	-	-	-	-	-	-	-	-	-
XP_037478323.1	lcl|NC_041380.1_cds_XP_037478323.1_4381	LOC119355599	chr1A	567593109	567595566	-	-	-	-	-	-	-	-	-
XP_037425832.1	lcl|NC_041380.1_cds_XP_037425832.1_4382	LOC119291216	chr1A	567862309	567867678	-	-	-	-	-	-	-	-	-
XP_037425844.1	lcl|NC_041380.1_cds_XP_037425844.1_4383	LOC119291223	chr1A	567918117	567920373	-	-	-	-	-	-	-	-	-
XP_037478335.1	lcl|NC_041380.1_cds_XP_037478335.1_4384	LOC119355608	chr1A	567977728	567982463	-	-	-	-	-	-	-	-	-
XP_037425855.1	lcl|NC_041380.1_cds_XP_037425855.1_4385	LOC119291233	chr1A	568113197	568114765	-	-	-	-	-	-	-	-	-
XP_037478346.1	lcl|NC_041380.1_cds_XP_037478346.1_4386	LOC119355617	chr1A	568118475	568126178	-	-	-	-	-	-	-	-	-
XP_037463909.1	lcl|NC_041380.1_cds_XP_037463909.1_4387	LOC119335936	chr1A	568335206	568341504	-	-	-	-	-	-	-	-	-
XP_037463995.1	lcl|NC_041380.1_cds_XP_037463995.1_4388	LOC119336031	chr1A	568438822	568440454	-	-	-	-	-	-	-	-	-
XP_037464072.1	lcl|NC_041380.1_cds_XP_037464072.1_4389	LOC119336126	chr1A	568476607	568478063	-	-	-	-	-	-	-	-	-
XP_037464143.1	lcl|NC_041380.1_cds_XP_037464143.1_4390	LOC119336213	chr1A	568487902	568489537	-	-	-	-	-	-	-	-	-
XP_037425872.1	lcl|NC_041380.1_cds_XP_037425872.1_4391	LOC119291247	chr1A	568492087	568507091	-	-	-	-	-	-	-	-	-
XP_037425897.1	lcl|NC_041380.1_cds_XP_037425897.1_4393	LOC119291266	chr1A	568599471	568601046	tr|M8C3L2|M8C3L2_AEGTA	tr|M8C3L2|M8C3L2_AEGTA 60S ribosomal protein L37a OS=Aegilops tauschii OX=37682 GN=F775_28636 PE=3 SV=1	100	100	91	146	98	2.07e-63	DOWN-Rcontrol_vs_Scontrol
XP_037425882.1	lcl|NC_041380.1_cds_XP_037425882.1_4394	LOC119291255	chr1A	568602034	568605823	-	-	-	-	-	-	-	-	-
XP_037464225.1	lcl|NC_041380.1_cds_XP_037464225.1_4396	LOC119336305	chr1A	568616155	568622231	-	-	-	-	-	-	-	-	-
XP_037464431.1	lcl|NC_041380.1_cds_XP_037464431.1_4397	LOC119336467	chr1A	568643818	568644969	-	-	-	-	-	-	-	-	-
XP_037464602.1	lcl|NC_041380.1_cds_XP_037464602.1_4398	LOC119336624	chr1A	568686746	568688040	-	-	-	-	-	-	-	-	-
XP_037478367.1	lcl|NC_041380.1_cds_XP_037478367.1_4399	LOC119355636	chr1A	568796517	568797458	-	-	-	-	-	-	-	-	-
XP_037425904.1	lcl|NC_041380.1_cds_XP_037425904.1_4400	LOC119291273	chr1A	569063452	569067467	-	-	-	-	-	-	-	-	-
XP_037425916.1	lcl|NC_041380.1_cds_XP_037425916.1_4401	LOC119291281	chr1A	569280293	569282573	-	-	-	-	-	-	-	-	-
XP_037425926.1	lcl|NC_041380.1_cds_XP_037425926.1_4402	LOC119291291	chr1A	569282549	569289067	-	-	-	-	-	-	-	-	-
XP_037478392.1	lcl|NC_041380.1_cds_XP_037478392.1_4403	LOC119355651	chr1A	569436973	569438162	-	-	-	-	-	-	-	-	-
XP_037425935.1	lcl|NC_041380.1_cds_XP_037425935.1_4404	LOC119291300	chr1A	569825298	569828400	-	-	-	-	-	-	-	-	-
XP_037425946.1	lcl|NC_041380.1_cds_XP_037425946.1_4405	LOC119291308	chr1A	569829420	569834086	-	-	-	-	-	-	-	-	-
XP_037425959.1	lcl|NC_041380.1_cds_XP_037425959.1_4406	LOC119291317	chr1A	569995252	569999763	-	-	-	-	-	-	-	-	-
XP_037425981.1	lcl|NC_041380.1_cds_XP_037425981.1_4409	LOC119291337	chr1A	570014280	570019308	-	-	-	-	-	-	-	-	-
XP_037425992.1	lcl|NC_041380.1_cds_XP_037425992.1_4410	LOC119291343	chr1A	570168507	570169320	tr|M8APF3|M8APF3_AEGTA	tr|M8APF3|M8APF3_AEGTA Histone H2B OS=Aegilops tauschii OX=37682 GN=F775_28688 PE=3 SV=1	95.333	96.67	150	226	153	8.05e-99	UP-Rcontrol_vs_Scontrol,UP-Sinfested_vs_Scontrol
XP_037426031.1	lcl|NC_041380.1_cds_XP_037426031.1_4411	LOC119291377	chr1A	570172620	570179178	-	-	-	-	-	-	-	-	-
XP_037425999.1	lcl|NC_041380.1_cds_XP_037425999.1_4412	LOC119291353	chr1A	570179067	570180929	-	-	-	-	-	-	-	-	-
XP_037426054.1	lcl|NC_041380.1_cds_XP_037426054.1_4416	LOC119291401	chr1A	570193639	570196896	-	-	-	-	-	-	-	-	-
XP_037426074.1	lcl|NC_041380.1_cds_XP_037426074.1_4418	LOC119291415	chr1A	570231106	570232843	-	-	-	-	-	-	-	-	-
XP_037426063.1	lcl|NC_041380.1_cds_XP_037426063.1_4419	LOC119291407	chr1A	570232987	570234758	-	-	-	-	-	-	-	-	-
XP_037426092.1	lcl|NC_041380.1_cds_XP_037426092.1_4420	LOC119291434	chr1A	570255069	570257827	-	-	-	-	-	-	-	-	-
XP_037426095.1	lcl|NC_041380.1_cds_XP_037426095.1_4421	LOC119291443	chr1A	570368242	570467731	-	-	-	-	-	-	-	-	-
XP_037478415.1	lcl|NC_041380.1_cds_XP_037478415.1_4422	LOC119355675	chr1A	570468008	570468835	-	-	-	-	-	-	-	-	-
XP_037426108.1	lcl|NC_041380.1_cds_XP_037426108.1_4423	LOC119291454	chr1A	570596233	570599442	-	-	-	-	-	-	-	-	-
XP_037464891.1	lcl|NC_041380.1_cds_XP_037464891.1_4424	LOC119336884	chr1A	570601225	570603933	-	-	-	-	-	-	-	-	-
XP_037478422.1	lcl|NC_041380.1_cds_XP_037478422.1_4425	LOC119355680	chr1A	570602404	570634979	-	-	-	-	-	-	-	-	-
XP_037426120.1	lcl|NC_041380.1_cds_XP_037426120.1_4426	LOC119291464	chr1A	570640029	570644282	-	-	-	-	-	-	-	-	-
XP_037426131.1	lcl|NC_041380.1_cds_XP_037426131.1_4427	LOC119291471	chr1A	570644468	570647122	-	-	-	-	-	-	-	-	-
XP_037478433.1	lcl|NC_041380.1_cds_XP_037478433.1_4428	LOC119355687	chr1A	570696863	570698884	-	-	-	-	-	-	-	-	-
XP_037464984.1	lcl|NC_041380.1_cds_XP_037464984.1_4429	LOC119336965	chr1A	570701729	570705680	-	-	-	-	-	-	-	-	-
XP_037426143.1	lcl|NC_041380.1_cds_XP_037426143.1_4430	LOC119291482	chr1A	570979357	570984209	-	-	-	-	-	-	-	-	-
XP_037426148.1	lcl|NC_041380.1_cds_XP_037426148.1_4432	LOC119291487	chr1A	570997355	571026525	-	-	-	-	-	-	-	-	-
XP_037426161.1	lcl|NC_041380.1_cds_XP_037426161.1_4433	LOC119291498	chr1A	571043705	571048151	-	-	-	-	-	-	-	-	-
XP_037426172.1	lcl|NC_041380.1_cds_XP_037426172.1_4434	LOC119291507	chr1A	571059253	571064014	-	-	-	-	-	-	-	-	-
XP_037426193.1	lcl|NC_041380.1_cds_XP_037426193.1_4436	LOC119291520	chr1A	571064859	571068320	-	-	-	-	-	-	-	-	-
XP_037478444.1	lcl|NC_041380.1_cds_XP_037478444.1_4437	LOC119355697	chr1A	571082489	571087244	-	-	-	-	-	-	-	-	-
XP_037426201.1	lcl|NC_041380.1_cds_XP_037426201.1_4438	LOC119291528	chr1A	571099695	571100689	-	-	-	-	-	-	-	-	-
XP_037426212.1	lcl|NC_041380.1_cds_XP_037426212.1_4441	LOC119291538	chr1A	571290980	571298877	-	-	-	-	-	-	-	-	-
XP_037478456.1	lcl|NC_041380.1_cds_XP_037478456.1_4442	LOC119355708	chr1A	571321663	571324027	-	-	-	-	-	-	-	-	-
XP_037465333.1	lcl|NC_041380.1_cds_XP_037465333.1_4443	LOC119337303	chr1A	571535566	571537572	-	-	-	-	-	-	-	-	-
XP_037478475.1	lcl|NC_041380.1_cds_XP_037478475.1_4444	LOC119355724	chr1A	571552896	571555794	-	-	-	-	-	-	-	-	-
XP_037426236.1	lcl|NC_041380.1_cds_XP_037426236.1_4445	LOC119291557	chr1A	571591650	571595397	-	-	-	-	-	-	-	-	-
XP_037478487.1	lcl|NC_041380.1_cds_XP_037478487.1_4447	LOC119355734	chr1A	571605917	571607979	-	-	-	-	-	-	-	-	-
XP_037426261.1	lcl|NC_041380.1_cds_XP_037426261.1_4448	LOC119291580	chr1A	571696331	571700298	-	-	-	-	-	-	-	-	-
XP_037465418.1	lcl|NC_041380.1_cds_XP_037465418.1_4449	LOC119337373	chr1A	571730504	571732411	-	-	-	-	-	-	-	-	-
XP_037426272.1	lcl|NC_041380.1_cds_XP_037426272.1_4451	LOC119291590	chr1A	571875950	571876675	-	-	-	-	-	-	-	-	-
XP_037478500.1	lcl|NC_041380.1_cds_XP_037478500.1_4452	LOC119355741	chr1A	571877307	571879457	-	-	-	-	-	-	-	-	-
XP_037426290.1	lcl|NC_041380.1_cds_XP_037426290.1_4453	LOC119291604	chr1A	571893330	571903462	-	-	-	-	-	-	-	-	-
XP_037426300.1	lcl|NC_041380.1_cds_XP_037426300.1_4454	LOC119291611	chr1A	571936942	571940797	-	-	-	-	-	-	-	-	-
XP_037426312.1	lcl|NC_041380.1_cds_XP_037426312.1_4455	LOC119291619	chr1A	571977838	571978620	-	-	-	-	-	-	-	-	-
XP_037465521.1	lcl|NC_041380.1_cds_XP_037465521.1_4456	LOC119337445	chr1A	571979781	571983047	-	-	-	-	-	-	-	-	-
XP_037465618.1	lcl|NC_041380.1_cds_XP_037465618.1_4457	LOC119337528	chr1A	572091528	572092458	-	-	-	-	-	-	-	-	-
XP_037426328.1	lcl|NC_041380.1_cds_XP_037426328.1_4458	LOC119291636	chr1A	572329711	572331546	-	-	-	-	-	-	-	-	-
XP_037478519.1	lcl|NC_041380.1_cds_XP_037478519.1_4459	LOC119355753	chr1A	572332951	572333960	-	-	-	-	-	-	-	-	-
XP_037426338.1	lcl|NC_041380.1_cds_XP_037426338.1_4460	LOC119291643	chr1A	572349159	572352646	-	-	-	-	-	-	-	-	-
XP_037465706.1	lcl|NC_041380.1_cds_XP_037465706.1_4461	LOC119337613	chr1A	572415834	572417570	-	-	-	-	-	-	-	-	-
XP_037478530.1	lcl|NC_041380.1_cds_XP_037478530.1_4462	LOC119355762	chr1A	572605134	572606173	-	-	-	-	-	-	-	-	-
XP_037465770.1	lcl|NC_041380.1_cds_XP_037465770.1_4463	LOC119337691	chr1A	572723576	572725218	-	-	-	-	-	-	-	-	-
XP_037478541.1	lcl|NC_041380.1_cds_XP_037478541.1_4464	LOC119355771	chr1A	572726648	572727505	-	-	-	-	-	-	-	-	-
XP_037465874.1	lcl|NC_041380.1_cds_XP_037465874.1_4465	LOC119337759	chr1A	573078946	573109602	-	-	-	-	-	-	-	-	-
XP_037466048.1	lcl|NC_041380.1_cds_XP_037466048.1_4466	LOC119337886	chr1A	573314268	573314891	-	-	-	-	-	-	-	-	-
XP_037466160.1	lcl|NC_041380.1_cds_XP_037466160.1_4467	LOC119337949	chr1A	573369320	573369963	-	-	-	-	-	-	-	-	-
XP_037466248.1	lcl|NC_041380.1_cds_XP_037466248.1_4468	LOC119338032	chr1A	573406563	573407291	-	-	-	-	-	-	-	-	-
XP_037426350.1	lcl|NC_041380.1_cds_XP_037426350.1_4469	LOC119291651	chr1A	573951688	573955561	-	-	-	-	-	-	-	-	-
XP_037426362.1	lcl|NC_041380.1_cds_XP_037426362.1_4470	LOC119291660	chr1A	573958311	573965497	-	-	-	-	-	-	-	-	-
XP_037426374.1	lcl|NC_041380.1_cds_XP_037426374.1_4471	LOC119291667	chr1A	574032393	574035884	-	-	-	-	-	-	-	-	-
XP_037466410.1	lcl|NC_041380.1_cds_XP_037466410.1_4473	LOC119338175	chr1A	574067832	574068763	-	-	-	-	-	-	-	-	-
XP_037478554.1	lcl|NC_041380.1_cds_XP_037478554.1_4474	LOC119355779	chr1A	574070383	574072821	-	-	-	-	-	-	-	-	-
XP_037466558.1	lcl|NC_041380.1_cds_XP_037466558.1_4475	LOC119338267	chr1A	574113319	574116257	-	-	-	-	-	-	-	-	-
XP_037466654.1	lcl|NC_041380.1_cds_XP_037466654.1_4477	LOC119338406	chr1A	574121678	574122397	-	-	-	-	-	-	-	-	-
XP_037426390.1	lcl|NC_041380.1_cds_XP_037426390.1_4478	LOC119291681	chr1A	574126685	574127789	-	-	-	-	-	-	-	-	-
XP_037466725.1	lcl|NC_041380.1_cds_XP_037466725.1_4479	LOC119338485	chr1A	574180293	574181921	-	-	-	-	-	-	-	-	-
XP_037426405.1	lcl|NC_041380.1_cds_XP_037426405.1_4480	LOC119291692	chr1A	574199255	574202190	-	-	-	-	-	-	-	-	-
XP_037466800.1	lcl|NC_041380.1_cds_XP_037466800.1_4481	LOC119338568	chr1A	574237350	574238364	-	-	-	-	-	-	-	-	-
XP_037466865.1	lcl|NC_041380.1_cds_XP_037466865.1_4482	LOC119338669	chr1A	574277073	574279040	-	-	-	-	-	-	-	-	-
XP_037466932.1	lcl|NC_041380.1_cds_XP_037466932.1_4483	LOC119338774	chr1A	574280073	574281818	-	-	-	-	-	-	-	-	-
XP_037426414.1	lcl|NC_041380.1_cds_XP_037426414.1_4484	LOC119291705	chr1A	574297664	574299885	-	-	-	-	-	-	-	-	-
XP_037426422.1	lcl|NC_041380.1_cds_XP_037426422.1_4485	LOC119291715	chr1A	574374355	574379226	-	-	-	-	-	-	-	-	-
XP_037426433.1	lcl|NC_041380.1_cds_XP_037426433.1_4486	LOC119291726	chr1A	574386009	574388726	-	-	-	-	-	-	-	-	-
XP_037478581.1	lcl|NC_041380.1_cds_XP_037478581.1_4487	LOC119355806	chr1A	574871003	574873010	-	-	-	-	-	-	-	-	-
XP_037426453.1	lcl|NC_041380.1_cds_XP_037426453.1_4488	LOC119291741	chr1A	574898560	574900771	-	-	-	-	-	-	-	-	-
XP_037426475.1	lcl|NC_041380.1_cds_XP_037426475.1_4490	LOC119291767	chr1A	574932871	574945050	-	-	-	-	-	-	-	-	-
XP_037467114.1	lcl|NC_041380.1_cds_XP_037467114.1_4491	LOC119338999	chr1A	575081601	575082520	-	-	-	-	-	-	-	-	-
XP_037426484.1	lcl|NC_041380.1_cds_XP_037426484.1_4492	LOC119291776	chr1A	575703848	575713294	-	-	-	-	-	-	-	-	-
XP_037426494.1	lcl|NC_041380.1_cds_XP_037426494.1_4493	LOC119291787	chr1A	575759889	575776144	-	-	-	-	-	-	-	-	-
XP_037426509.1	lcl|NC_041380.1_cds_XP_037426509.1_4495	LOC119291802	chr1A	575782545	575783982	-	-	-	-	-	-	-	-	-
XP_037426520.1	lcl|NC_041380.1_cds_XP_037426520.1_4496	LOC119291812	chr1A	576067850	576072883	-	-	-	-	-	-	-	-	-
XP_037478591.1	lcl|NC_041380.1_cds_XP_037478591.1_4497	LOC119355813	chr1A	576313090	576332188	-	-	-	-	-	-	-	-	-
XP_037426545.1	lcl|NC_041380.1_cds_XP_037426545.1_4498	LOC119291839	chr1A	576487839	576490572	-	-	-	-	-	-	-	-	-
XP_037426557.1	lcl|NC_041380.1_cds_XP_037426557.1_4499	LOC119291848	chr1A	576555697	576556862	-	-	-	-	-	-	-	-	-
XP_037426566.1	lcl|NC_041380.1_cds_XP_037426566.1_4500	LOC119291856	chr1A	576577793	576579050	-	-	-	-	-	-	-	-	-
XP_037426577.1	lcl|NC_041380.1_cds_XP_037426577.1_4501	LOC119291867	chr1A	576674847	576675818	-	-	-	-	-	-	-	-	-
XP_037426589.1	lcl|NC_041380.1_cds_XP_037426589.1_4502	LOC119291876	chr1A	576680931	576685316	-	-	-	-	-	-	-	-	-
XP_037426596.1	lcl|NC_041380.1_cds_XP_037426596.1_4503	LOC119291884	chr1A	576685408	576688019	-	-	-	-	-	-	-	-	-
XP_037467423.1	lcl|NC_041380.1_cds_XP_037467423.1_4505	LOC119339453	chr1A	576695264	576696036	-	-	-	-	-	-	-	-	-
XP_037426602.1	lcl|NC_041380.1_cds_XP_037426602.1_4506	LOC119291894	chr1A	576701820	576708683	-	-	-	-	-	-	-	-	-
XP_037426633.1	lcl|NC_041380.1_cds_XP_037426633.1_4510	LOC119291921	chr1A	576913459	576916501	-	-	-	-	-	-	-	-	-
XP_037478615.1	lcl|NC_041380.1_cds_XP_037478615.1_4511	LOC119355830	chr1A	576935504	576939702	-	-	-	-	-	-	-	-	-
XP_037426644.1	lcl|NC_041380.1_cds_XP_037426644.1_4512	LOC119291929	chr1A	577115757	577119888	-	-	-	-	-	-	-	-	-
XP_037467525.1	lcl|NC_041380.1_cds_XP_037467525.1_4513	LOC119339623	chr1A	577138121	577141395	-	-	-	-	-	-	-	-	-
XP_037467591.1	lcl|NC_041380.1_cds_XP_037467591.1_4514	LOC119339727	chr1A	577141524	577142218	-	-	-	-	-	-	-	-	-
XP_037478626.1	lcl|NC_041380.1_cds_XP_037478626.1_4515	LOC119355839	chr1A	577142203	577143406	-	-	-	-	-	-	-	-	-
XP_037478633.1	lcl|NC_041380.1_cds_XP_037478633.1_4516	LOC119355850	chr1A	577248230	577250603	-	-	-	-	-	-	-	-	-
XP_037467720.1	lcl|NC_041380.1_cds_XP_037467720.1_4517	LOC119339889	chr1A	577412285	577413572	-	-	-	-	-	-	-	-	-
XP_037426657.1	lcl|NC_041380.1_cds_XP_037426657.1_4518	LOC119291948	chr1A	577426510	577427648	-	-	-	-	-	-	-	-	-
XP_037426647.1	lcl|NC_041380.1_cds_XP_037426647.1_4519	LOC119291938	chr1A	577430829	577431958	-	-	-	-	-	-	-	-	-
XP_037426664.1	lcl|NC_041380.1_cds_XP_037426664.1_4520	LOC119291957	chr1A	577523582	577528495	-	-	-	-	-	-	-	-	-
XP_037426696.1	lcl|NC_041380.1_cds_XP_037426696.1_4525	LOC119291983	chr1A	577528825	577530451	-	-	-	-	-	-	-	-	-
XP_037426709.1	lcl|NC_041380.1_cds_XP_037426709.1_4526	LOC119291995	chr1A	577530645	577532732	-	-	-	-	-	-	-	-	-
XP_037426720.1	lcl|NC_041380.1_cds_XP_037426720.1_4527	LOC119292001	chr1A	577534431	577536261	-	-	-	-	-	-	-	-	-
XP_037426730.1	lcl|NC_041380.1_cds_XP_037426730.1_4529	LOC119292009	chr1A	577539919	577541753	-	-	-	-	-	-	-	-	-
XP_037478651.1	lcl|NC_041380.1_cds_XP_037478651.1_4530	LOC119355866	chr1A	577598599	577599304	-	-	-	-	-	-	-	-	-
XP_037426742.1	lcl|NC_041380.1_cds_XP_037426742.1_4531	LOC119292017	chr1A	577601218	577608687	-	-	-	-	-	-	-	-	-
XP_037467805.1	lcl|NC_041380.1_cds_XP_037467805.1_4533	LOC119339974	chr1A	577611144	577612954	-	-	-	-	-	-	-	-	-
XP_037426759.1	lcl|NC_041380.1_cds_XP_037426759.1_4534	LOC119292030	chr1A	577615559	577617347	-	-	-	-	-	-	-	-	-
XP_037467898.1	lcl|NC_041380.1_cds_XP_037467898.1_4535	LOC119340062	chr1A	577651321	577653349	-	-	-	-	-	-	-	-	-
XP_037478660.1	lcl|NC_041380.1_cds_XP_037478660.1_4536	LOC119355876	chr1A	577878146	577901529	-	-	-	-	-	-	-	-	-
XP_037426781.1	lcl|NC_041380.1_cds_XP_037426781.1_4537	LOC119292049	chr1A	577913642	577916161	tr|M8BT65|M8BT65_AEGTA	tr|M8BT65|M8BT65_AEGTA 60S ribosomal protein L18a OS=Aegilops tauschii OX=37682 GN=F775_31595 PE=3 SV=1	100	100	178	178	178	1.16e-136	UP-Rcontrol_vs_Scontrol,UP-Rinfested_vs_Sinfested
XP_037426798.1	lcl|NC_041380.1_cds_XP_037426798.1_4538	LOC119292070	chr1A	577928903	577930775	-	-	-	-	-	-	-	-	-
XP_037478689.1	lcl|NC_041380.1_cds_XP_037478689.1_4539	LOC119355905	chr1A	577951153	577954154	-	-	-	-	-	-	-	-	-
XP_037468262.1	lcl|NC_041380.1_cds_XP_037468262.1_4540	LOC119340425	chr1A	578049048	578050163	-	-	-	-	-	-	-	-	-
XP_037468364.1	lcl|NC_041380.1_cds_XP_037468364.1_4541	LOC119340513	chr1A	578070930	578072370	-	-	-	-	-	-	-	-	-
XP_037426817.1	lcl|NC_041380.1_cds_XP_037426817.1_4542	LOC119292089	chr1A	578189633	578192421	-	-	-	-	-	-	-	-	-
XP_037426827.1	lcl|NC_041380.1_cds_XP_037426827.1_4543	LOC119292097	chr1A	578203716	578213161	-	-	-	-	-	-	-	-	-
XP_037426840.1	lcl|NC_041380.1_cds_XP_037426840.1_4544	LOC119292110	chr1A	578295061	578298231	-	-	-	-	-	-	-	-	-
XP_037426831.1	lcl|NC_041380.1_cds_XP_037426831.1_4545	LOC119292104	chr1A	578298479	578299594	-	-	-	-	-	-	-	-	-
XP_037426849.1	lcl|NC_041380.1_cds_XP_037426849.1_4546	LOC119292121	chr1A	578299700	578300389	-	-	-	-	-	-	-	-	-
XP_037478756.1	lcl|NC_041380.1_cds_XP_037478756.1_4547	LOC119355955	chr1A	578305599	578306923	-	-	-	-	-	-	-	-	-
XP_037468774.1	lcl|NC_041380.1_cds_XP_037468774.1_4548	LOC119340951	chr1A	578490060	578492760	-	-	-	-	-	-	-	-	-
XP_037426858.1	lcl|NC_041380.1_cds_XP_037426858.1_4549	LOC119292130	chr1A	578521597	578526780	-	-	-	-	-	-	-	-	-
XP_037426870.1	lcl|NC_041380.1_cds_XP_037426870.1_4550	LOC119292141	chr1A	578540701	578547824	-	-	-	-	-	-	-	-	-
XP_037426886.1	lcl|NC_041380.1_cds_XP_037426886.1_4552	LOC119292155	chr1A	578548614	578552614	-	-	-	-	-	-	-	-	-
XP_037426913.1	lcl|NC_041380.1_cds_XP_037426913.1_4553	LOC119292181	chr1A	578578787	578583021	-	-	-	-	-	-	-	-	-
XP_037426921.1	lcl|NC_041380.1_cds_XP_037426921.1_4554	LOC119292190	chr1A	578846496	578849654	-	-	-	-	-	-	-	-	-
XP_037478787.1	lcl|NC_041380.1_cds_XP_037478787.1_4555	LOC119355994	chr1A	579257065	579258141	-	-	-	-	-	-	-	-	-
XP_037469079.1	lcl|NC_041380.1_cds_XP_037469079.1_4556	LOC119341273	chr1A	579289216	579290297	-	-	-	-	-	-	-	-	-
XP_037478803.1	lcl|NC_041380.1_cds_XP_037478803.1_4557	LOC119356010	chr1A	579400593	579403370	-	-	-	-	-	-	-	-	-
XP_037478814.1	lcl|NC_041380.1_cds_XP_037478814.1_4558	LOC119356020	chr1A	579500366	579501715	-	-	-	-	-	-	-	-	-
XP_037426930.1	lcl|NC_041380.1_cds_XP_037426930.1_4559	LOC119292199	chr1A	579505744	579507228	-	-	-	-	-	-	-	-	-
XP_037426939.1	lcl|NC_041380.1_cds_XP_037426939.1_4560	LOC119292210	chr1A	579523959	579526354	-	-	-	-	-	-	-	-	-
XP_037426951.1	lcl|NC_041380.1_cds_XP_037426951.1_4561	LOC119292220	chr1A	579606912	579610640	-	-	-	-	-	-	-	-	-
XP_037469166.1	lcl|NC_041380.1_cds_XP_037469166.1_4562	LOC119341366	chr1A	579691462	579693450	-	-	-	-	-	-	-	-	-
XP_037469254.1	lcl|NC_041380.1_cds_XP_037469254.1_4563	LOC119341456	chr1A	579776249	579779327	-	-	-	-	-	-	-	-	-
XP_037426958.1	lcl|NC_041380.1_cds_XP_037426958.1_4564	LOC119292229	chr1A	579901232	579905009	-	-	-	-	-	-	-	-	-
XP_037426978.1	lcl|NC_041380.1_cds_XP_037426978.1_4567	LOC119292243	chr1A	579964244	579968877	-	-	-	-	-	-	-	-	-
XP_037426996.1	lcl|NC_041380.1_cds_XP_037426996.1_4568	LOC119292260	chr1A	579973959	579981857	-	-	-	-	-	-	-	-	-
XP_037427025.1	lcl|NC_041380.1_cds_XP_037427025.1_4571	LOC119292282	chr1A	579983377	579991225	-	-	-	-	-	-	-	-	-
XP_037478867.1	lcl|NC_041380.1_cds_XP_037478867.1_4572	LOC119356068	chr1A	580524458	580595520	-	-	-	-	-	-	-	-	-
XP_037427044.1	lcl|NC_041380.1_cds_XP_037427044.1_4573	LOC119292296	chr1A	580667111	580671120	-	-	-	-	-	-	-	-	-
XP_037427052.1	lcl|NC_041380.1_cds_XP_037427052.1_4574	LOC119292306	chr1A	580734233	580738247	-	-	-	-	-	-	-	-	-
XP_037427061.1	lcl|NC_041380.1_cds_XP_037427061.1_4576	LOC119292318	chr1A	580797122	580801110	-	-	-	-	-	-	-	-	-
XP_037469342.1	lcl|NC_041380.1_cds_XP_037469342.1_4578	LOC119341544	chr1A	581037694	581038915	-	-	-	-	-	-	-	-	-
XP_037469489.1	lcl|NC_041380.1_cds_XP_037469489.1_4579	LOC119341698	chr1A	581118952	581120717	-	-	-	-	-	-	-	-	-
XP_037478884.1	lcl|NC_041380.1_cds_XP_037478884.1_4580	LOC119356085	chr1A	581150130	581151652	-	-	-	-	-	-	-	-	-
XP_037427087.1	lcl|NC_041380.1_cds_XP_037427087.1_4581	LOC119292337	chr1A	581205496	581208628	-	-	-	-	-	-	-	-	-
XP_037427093.1	lcl|NC_041380.1_cds_XP_037427093.1_4582	LOC119292346	chr1A	581424315	581425371	-	-	-	-	-	-	-	-	-
XP_037427103.1	lcl|NC_041380.1_cds_XP_037427103.1_4583	LOC119292356	chr1A	581459430	581464498	-	-	-	-	-	-	-	-	-
XP_037478903.1	lcl|NC_041380.1_cds_XP_037478903.1_4584	LOC119356100	chr1A	581471533	581487082	-	-	-	-	-	-	-	-	-
XP_037427115.1	lcl|NC_041380.1_cds_XP_037427115.1_4586	LOC119292363	chr1A	581495424	581501441	-	-	-	-	-	-	-	-	-
XP_037427140.1	lcl|NC_041380.1_cds_XP_037427140.1_4589	LOC119292382	chr1A	581513907	581519324	-	-	-	-	-	-	-	-	-
XP_037427141.1	lcl|NC_041380.1_cds_XP_037427141.1_4590	LOC119292386	chr1A	581550033	581551011	-	-	-	-	-	-	-	-	-
XP_037427145.1	lcl|NC_041380.1_cds_XP_037427145.1_4591	LOC119292389	chr1A	582174484	582182911	-	-	-	-	-	-	-	-	-
XP_037427155.1	lcl|NC_041380.1_cds_XP_037427155.1_4593	LOC119292403	chr1A	582487238	582488057	-	-	-	-	-	-	-	-	-
XP_037478930.1	lcl|NC_041380.1_cds_XP_037478930.1_4594	LOC119356122	chr1A	582687643	582689576	-	-	-	-	-	-	-	-	-
XP_037427168.1	lcl|NC_041380.1_cds_XP_037427168.1_4595	LOC119292423	chr1A	582721694	582726441	-	-	-	-	-	-	-	-	-
XP_037427193.1	lcl|NC_041380.1_cds_XP_037427193.1_4599	LOC119292459	chr1A	582738382	582741666	-	-	-	-	-	-	-	-	-
XP_037427202.1	lcl|NC_041380.1_cds_XP_037427202.1_4600	LOC119292470	chr1A	582767533	582770680	-	-	-	-	-	-	-	-	-
XP_037427208.1	lcl|NC_041380.1_cds_XP_037427208.1_4601	LOC119292482	chr1A	582818410	582822052	-	-	-	-	-	-	-	-	-
XP_037478953.1	lcl|NC_041380.1_cds_XP_037478953.1_4602	LOC119356140	chr1A	582966212	582968930	-	-	-	-	-	-	-	-	-
XP_037427216.1	lcl|NC_041380.1_cds_XP_037427216.1_4603	LOC119292493	chr1A	582969210	582973299	-	-	-	-	-	-	-	-	-
XP_037427223.1	lcl|NC_041380.1_cds_XP_037427223.1_4604	LOC119292504	chr1A	582973502	582978357	-	-	-	-	-	-	-	-	-
XP_037427230.1	lcl|NC_041380.1_cds_XP_037427230.1_4605	LOC119292515	chr1A	582986902	582987974	-	-	-	-	-	-	-	-	-
XP_037469877.1	lcl|NC_041380.1_cds_XP_037469877.1_4606	LOC119342112	chr1A	583003371	583003637	-	-	-	-	-	-	-	-	-
XP_037469986.1	lcl|NC_041380.1_cds_XP_037469986.1_4607	LOC119342264	chr1A	583238112	583238378	-	-	-	-	-	-	-	-	-
XP_037469997.1	lcl|NC_041380.1_cds_XP_037469997.1_4608	LOC119342426	chr1A	583293745	583294875	-	-	-	-	-	-	-	-	-
XP_037470004.1	lcl|NC_041380.1_cds_XP_037470004.1_4609	LOC119342587	chr1A	583299361	583299716	-	-	-	-	-	-	-	-	-
XP_037478974.1	lcl|NC_041380.1_cds_XP_037478974.1_4610	LOC119356156	chr1A	583300426	583302793	-	-	-	-	-	-	-	-	-
XP_037470049.1	lcl|NC_041380.1_cds_XP_037470049.1_4611	LOC119342725	chr1A	583306933	583308495	-	-	-	-	-	-	-	-	-
XP_037427236.1	lcl|NC_041380.1_cds_XP_037427236.1_4612	LOC119292525	chr1A	583313742	583314851	-	-	-	-	-	-	-	-	-
XP_037427244.1	lcl|NC_041380.1_cds_XP_037427244.1_4613	LOC119292536	chr1A	583326547	583330898	-	-	-	-	-	-	-	-	-
XP_037478985.1	lcl|NC_041380.1_cds_XP_037478985.1_4614	LOC119356167	chr1A	583372616	583379122	-	-	-	-	-	-	-	-	-
XP_037427252.1	lcl|NC_041380.1_cds_XP_037427252.1_4615	LOC119292547	chr1A	583473154	583477370	-	-	-	-	-	-	-	-	-
XP_037427258.1	lcl|NC_041380.1_cds_XP_037427258.1_4616	LOC119292558	chr1A	583628996	583631844	-	-	-	-	-	-	-	-	-
XP_037470091.1	lcl|NC_041380.1_cds_XP_037470091.1_4617	LOC119342858	chr1A	583692065	583693851	-	-	-	-	-	-	-	-	-
XP_037427266.1	lcl|NC_041380.1_cds_XP_037427266.1_4618	LOC119292569	chr1A	584071746	584072646	-	-	-	-	-	-	-	-	-
XP_037479007.1	lcl|NC_041380.1_cds_XP_037479007.1_4619	LOC119356181	chr1A	584077283	584078176	-	-	-	-	-	-	-	-	-
XP_037479029.1	lcl|NC_041380.1_cds_XP_037479029.1_4620	LOC119356199	chr1A	584134037	584137109	-	-	-	-	-	-	-	-	-
XP_037470191.1	lcl|NC_041380.1_cds_XP_037470191.1_4621	LOC119343111	chr1A	584297029	584298240	-	-	-	-	-	-	-	-	-
XP_037427273.1	lcl|NC_041380.1_cds_XP_037427273.1_4622	LOC119292580	chr1A	584421001	584423794	-	-	-	-	-	-	-	-	-
XP_037427283.1	lcl|NC_041380.1_cds_XP_037427283.1_4624	LOC119292597	chr1A	584440006	584443010	-	-	-	-	-	-	-	-	-
XP_037479045.1	lcl|NC_041380.1_cds_XP_037479045.1_4625	LOC119356219	chr1A	584578429	584580110	-	-	-	-	-	-	-	-	-
XP_037470378.1	lcl|NC_041380.1_cds_XP_037470378.1_4626	LOC119343569	chr1A	584690238	584691177	-	-	-	-	-	-	-	-	-
XP_037479066.1	lcl|NC_041380.1_cds_XP_037479066.1_4627	LOC119356236	chr1A	584746984	584749383	-	-	-	-	-	-	-	-	-
XP_037427291.1	lcl|NC_041380.1_cds_XP_037427291.1_4628	LOC119292608	chr1A	584956421	584965602	-	-	-	-	-	-	-	-	-
XP_037427298.1	lcl|NC_041380.1_cds_XP_037427298.1_4630	LOC119292626	chr1A	584969385	584972369	-	-	-	-	-	-	-	-	-
XP_037427321.1	lcl|NC_041380.1_cds_XP_037427321.1_4637	LOC119292666	chr1A	584980593	584982597	-	-	-	-	-	-	-	-	-
XP_037470499.1	lcl|NC_041380.1_cds_XP_037470499.1_4638	LOC119343817	chr1A	585052419	585053862	-	-	-	-	-	-	-	-	-
XP_037470606.1	lcl|NC_041380.1_cds_XP_037470606.1_4639	LOC119344055	chr1A	585082067	585083089	-	-	-	-	-	-	-	-	-
XP_037470658.1	lcl|NC_041380.1_cds_XP_037470658.1_4640	LOC119344179	chr1A	585091867	585092745	-	-	-	-	-	-	-	-	-
XP_037427332.1	lcl|NC_041380.1_cds_XP_037427332.1_4641	LOC119292693	chr1A	585191509	585192232	-	-	-	-	-	-	-	-	-
XP_037479116.1	lcl|NC_041380.1_cds_XP_037479116.1_4642	LOC119356275	chr1A	585214825	585216449	-	-	-	-	-	-	-	-	-
XP_037479128.1	lcl|NC_041380.1_cds_XP_037479128.1_4643	LOC119356284	chr1A	585250298	585251947	-	-	-	-	-	-	-	-	-
XP_037427338.1	lcl|NC_041380.1_cds_XP_037427338.1_4644	LOC119292704	chr1A	585253977	585255825	-	-	-	-	-	-	-	-	-
XP_037427348.1	lcl|NC_041380.1_cds_XP_037427348.1_4645	LOC119292715	chr1A	585275223	585276812	-	-	-	-	-	-	-	-	-
XP_037427367.1	lcl|NC_041380.1_cds_XP_037427367.1_4650	LOC119292748	chr1A	585277177	585281512	-	-	-	-	-	-	-	-	-
XP_037427374.1	lcl|NC_041380.1_cds_XP_037427374.1_4651	LOC119292760	chr1A	585687777	585689863	-	-	-	-	-	-	-	-	-
XP_037427393.1	lcl|NC_041380.1_cds_XP_037427393.1_4658	LOC119292792	chr1A	586100632	586112109	-	-	-	-	-	-	-	-	-
XP_037427431.1	lcl|NC_041380.1_cds_XP_037427431.1_4659	LOC119292839	chr1A	586112356	586113940	-	-	-	-	-	-	-	-	-
XP_037427435.1	lcl|NC_041380.1_cds_XP_037427435.1_4660	LOC119292849	chr1A	586117414	586122267	-	-	-	-	-	-	-	-	-
XP_037470912.1	lcl|NC_041380.1_cds_XP_037470912.1_4661	LOC119344598	chr1A	586393329	586396047	-	-	-	-	-	-	-	-	-
XP_037470993.1	lcl|NC_041380.1_cds_XP_037470993.1_4662	LOC119344700	chr1A	586405229	586406042	-	-	-	-	-	-	-	-	-
XP_037471057.1	lcl|NC_041380.1_cds_XP_037471057.1_4663	LOC119344807	chr1A	586409103	586410140	-	-	-	-	-	-	-	-	-
XP_037427440.1	lcl|NC_041380.1_cds_XP_037427440.1_4664	LOC119292861	chr1A	586411269	586420765	-	-	-	-	-	-	-	-	-
XP_037427452.1	lcl|NC_041380.1_cds_XP_037427452.1_4666	LOC119292877	chr1A	586485203	586487434	-	-	-	-	-	-	-	-	-
XP_037427460.1	lcl|NC_041380.1_cds_XP_037427460.1_4667	LOC119292886	chr1A	586598756	586599844	-	-	-	-	-	-	-	-	-
XP_037427465.1	lcl|NC_041380.1_cds_XP_037427465.1_4668	LOC119292908	chr1A	586650065	586650970	-	-	-	-	-	-	-	-	-
XP_037427470.1	lcl|NC_041380.1_cds_XP_037427470.1_4670	LOC119292918	chr1A	586651058	586652997	-	-	-	-	-	-	-	-	-
XP_037427485.1	lcl|NC_041380.1_cds_XP_037427485.1_4671	LOC119292946	chr1A	586848374	586849737	-	-	-	-	-	-	-	-	-
XP_037427490.1	lcl|NC_041380.1_cds_XP_037427490.1_4672	LOC119292958	chr1A	586906232	586909280	-	-	-	-	-	-	-	-	-
XP_037471197.1	lcl|NC_041380.1_cds_XP_037471197.1_4673	LOC119345039	chr1A	586922496	586941548	-	-	-	-	-	-	-	-	-
XP_037427498.1	lcl|NC_041380.1_cds_XP_037427498.1_4674	LOC119292968	chr1A	586941978	586945546	-	-	-	-	-	-	-	-	-
XP_037427508.1	lcl|NC_041380.1_cds_XP_037427508.1_4677	LOC119292985	chr1A	586946362	586949485	-	-	-	-	-	-	-	-	-
XP_037471261.1	lcl|NC_041380.1_cds_XP_037471261.1_4678	LOC119345147	chr1A	587015258	587016726	-	-	-	-	-	-	-	-	-
XP_037479155.1	lcl|NC_041380.1_cds_XP_037479155.1_4679	LOC119356311	chr1A	587094186	587100613	-	-	-	-	-	-	-	-	-
XP_037427520.1	lcl|NC_041380.1_cds_XP_037427520.1_4680	LOC119293003	chr1A	587145663	587151621	-	-	-	-	-	-	-	-	-
XP_037427527.1	lcl|NC_041380.1_cds_XP_037427527.1_4681	LOC119293014	chr1A	587290534	587292748	-	-	-	-	-	-	-	-	-
XP_037427534.1	lcl|NC_041380.1_cds_XP_037427534.1_4682	LOC119293025	chr1A	587306352	587309784	-	-	-	-	-	-	-	-	-
XP_037479175.1	lcl|NC_041380.1_cds_XP_037479175.1_4683	LOC119356328	chr1A	587314966	587316782	-	-	-	-	-	-	-	-	-
XP_037427541.1	lcl|NC_041380.1_cds_XP_037427541.1_4684	LOC119293036	chr1A	587523320	587527651	-	-	-	-	-	-	-	-	-
XP_037427548.1	lcl|NC_041380.1_cds_XP_037427548.1_4685	LOC119293047	chr1A	587527776	587530584	-	-	-	-	-	-	-	-	-
XP_037479182.1	lcl|NC_041380.1_cds_XP_037479182.1_4686	LOC119356339	chr1A	587678701	587680385	-	-	-	-	-	-	-	-	-
XP_037479193.1	lcl|NC_041380.1_cds_XP_037479193.1_4687	LOC119356348	chr1A	587865638	587868076	-	-	-	-	-	-	-	-	-
XP_037479205.1	lcl|NC_041380.1_cds_XP_037479205.1_4688	LOC119356355	chr1A	587883579	587895210	-	-	-	-	-	-	-	-	-
XP_037471539.1	lcl|NC_041380.1_cds_XP_037471539.1_4689	LOC119345644	chr1A	588006655	588009758	-	-	-	-	-	-	-	-	-
XP_037427559.1	lcl|NC_041380.1_cds_XP_037427559.1_4690	LOC119293066	chr1A	588049364	588053968	-	-	-	-	-	-	-	-	-
XP_037427566.1	lcl|NC_041380.1_cds_XP_037427566.1_4691	LOC119293077	chr1A	588057536	588060107	-	-	-	-	-	-	-	-	-
XP_037427570.1	lcl|NC_041380.1_cds_XP_037427570.1_4692	LOC119293084	chr1A	588177428	588209980	-	-	-	-	-	-	-	-	-
XP_037427575.1	lcl|NC_041380.1_cds_XP_037427575.1_4693	LOC119293105	chr1A	588196022	588199259	-	-	-	-	-	-	-	-	-
XP_037427591.1	lcl|NC_041380.1_cds_XP_037427591.1_4695	LOC119293130	chr1A	588276265	588279264	-	-	-	-	-	-	-	-	-
XP_037427596.1	lcl|NC_041380.1_cds_XP_037427596.1_4696	LOC119293138	chr1A	588283105	588286625	-	-	-	-	-	-	-	-	-
XP_037427624.1	lcl|NC_041380.1_cds_XP_037427624.1_4700	LOC119293171	chr1A	588291653	588297792	-	-	-	-	-	-	-	-	-
XP_037479217.1	lcl|NC_041380.1_cds_XP_037479217.1_4701	LOC119356365	chr1A	588384836	588386314	-	-	-	-	-	-	-	-	-
XP_037427633.1	lcl|NC_041380.1_cds_XP_037427633.1_4702	LOC119293183	chr1A	588432042	588435441	-	-	-	-	-	-	-	-	-
XP_037471585.1	lcl|NC_041380.1_cds_XP_037471585.1_4703	LOC119345774	chr1A	588564544	588565461	-	-	-	-	-	-	-	-	-
XP_037471643.1	lcl|NC_041380.1_cds_XP_037471643.1_4704	LOC119345899	chr1A	588646103	588647154	-	-	-	-	-	-	-	-	-
XP_037471693.1	lcl|NC_041380.1_cds_XP_037471693.1_4705	LOC119346022	chr1A	588665308	588666113	-	-	-	-	-	-	-	-	-
XP_037479226.1	lcl|NC_041380.1_cds_XP_037479226.1_4706	LOC119356376	chr1A	588774681	588776537	-	-	-	-	-	-	-	-	-
XP_037427640.1	lcl|NC_041380.1_cds_XP_037427640.1_4707	LOC119293195	chr1A	588865866	588868188	-	-	-	-	-	-	-	-	-
XP_037427652.1	lcl|NC_041380.1_cds_XP_037427652.1_4708	LOC119293206	chr1A	588871139	588877765	-	-	-	-	-	-	-	-	-
XP_037471722.1	lcl|NC_041380.1_cds_XP_037471722.1_4709	LOC119346143	chr1A	588881404	588882194	-	-	-	-	-	-	-	-	-
XP_037471727.1	lcl|NC_041380.1_cds_XP_037471727.1_4710	LOC119346295	chr1A	588894939	588895636	-	-	-	-	-	-	-	-	-
XP_037479236.1	lcl|NC_041380.1_cds_XP_037479236.1_4711	LOC119356387	chr1A	588899023	588900204	-	-	-	-	-	-	-	-	-
XP_037471740.1	lcl|NC_041380.1_cds_XP_037471740.1_4712	LOC119346450	chr1A	589180510	589181377	-	-	-	-	-	-	-	-	-
XP_037427685.1	lcl|NC_041380.1_cds_XP_037427685.1_4713	LOC119293258	chr1A	589256560	589257416	-	-	-	-	-	-	-	-	-
XP_037427695.1	lcl|NC_041380.1_cds_XP_037427695.1_4714	LOC119293269	chr1A	589261180	589266096	-	-	-	-	-	-	-	-	-
XP_037427701.1	lcl|NC_041380.1_cds_XP_037427701.1_4715	LOC119293282	chr1A	589276027	589281189	-	-	-	-	-	-	-	-	-

## Sheet: IWGSC_2B
*For Chinese Spring homologous 1A-QTL proteins a minimum threshold of 90% similarity for iTRAQ wheat proteins and 80% for iTRAQ barley proteins were set
Query protein	Query gene	Chromosome	Start	End	iTRAQ protein hit	iTRAQ protein description	% identity	% similarity	Alignment length	iTRAQ hit length	Query protein length	E-value	Found in iTRAQ samples
TraesCS2B03G0040100.1	TraesCS2B03G0040100.1	chr2B	10886848	10888396	-	-	-	-	-	-	-	-	-
TraesCS2B03G0040200.1	TraesCS2B03G0040200.1	chr2B	10903928	10905735	-	-	-	-	-	-	-	-	-
TraesCS2B03G0040300.1	TraesCS2B03G0040300.1	chr2B	10906588	10908620	-	-	-	-	-	-	-	-	-
TraesCS2B03G0041400.1	TraesCS2B03G0041400.1	chr2B	11227892	11229787	-	-	-	-	-	-	-	-	-
TraesCS2B03G0041600.1	TraesCS2B03G0041600.1	chr2B	11261441	11263050	-	-	-	-	-	-	-	-	-
TraesCS2B03G0041700.1	TraesCS2B03G0041700.1	chr2B	11266726	11269064	-	-	-	-	-	-	-	-	-
TraesCS2B03G0041900.1	TraesCS2B03G0041900.1	chr2B	11286708	11288360	-	-	-	-	-	-	-	-	-
TraesCS2B03G0042000.1	TraesCS2B03G0042000.1	chr2B	11291128	11293476	-	-	-	-	-	-	-	-	-
TraesCS2B03G0042100.1	TraesCS2B03G0042100.1	chr2B	11295799	11296835	-	-	-	-	-	-	-	-	-
TraesCS2B03G0042200.1	TraesCS2B03G0042200.1	chr2B	11302011	11303624	-	-	-	-	-	-	-	-	-
TraesCS2B03G0042300.1	TraesCS2B03G0042300.1	chr2B	11306412	11308716	-	-	-	-	-	-	-	-	-
TraesCS2B03G0042400.1	TraesCS2B03G0042400.1	chr2B	11310962	11311999	-	-	-	-	-	-	-	-	-
TraesCS2B03G0042500.1	TraesCS2B03G0042500.1	chr2B	11354501	11355306	-	-	-	-	-	-	-	-	-
TraesCS2B03G0043200.1	TraesCS2B03G0043200.1	chr2B	11539698	11543017	-	-	-	-	-	-	-	-	-
TraesCS2B03G0043300.1	TraesCS2B03G0043300.1	chr2B	11562536	11562888	-	-	-	-	-	-	-	-	-
TraesCS2B03G0043800.1	TraesCS2B03G0043800.1	chr2B	11608498	11608872	-	-	-	-	-	-	-	-	-
TraesCS2B03G0044000.1	TraesCS2B03G0044000.1	chr2B	11664482	11675152	-	-	-	-	-	-	-	-	-
TraesCS2B03G0044500.1	TraesCS2B03G0044500.1	chr2B	11728100	11729813	-	-	-	-	-	-	-	-	-
TraesCS2B03G0044900.1	TraesCS2B03G0044900.1	chr2B	11886292	11888004	-	-	-	-	-	-	-	-	-
TraesCS2B03G0045000.2	TraesCS2B03G0045000.2	chr2B	11901573	11904269	-	-	-	-	-	-	-	-	-
TraesCS2B03G0045200.1	TraesCS2B03G0045200.1	chr2B	11908629	11909914	-	-	-	-	-	-	-	-	-
TraesCS2B03G0045500.1	TraesCS2B03G0045500.1	chr2B	11953152	11954641	-	-	-	-	-	-	-	-	-
TraesCS2B03G0045900.1	TraesCS2B03G0045900.1	chr2B	12020844	12022072	-	-	-	-	-	-	-	-	-
TraesCS2B03G0046000.1	TraesCS2B03G0046000.1	chr2B	12127147	12129575	-	-	-	-	-	-	-	-	-
TraesCS2B03G0046100.1	TraesCS2B03G0046100.1	chr2B	12230579	12231627	-	-	-	-	-	-	-	-	-
TraesCS2B03G0046300.1	TraesCS2B03G0046300.1	chr2B	12245024	12246636	-	-	-	-	-	-	-	-	-
TraesCS2B03G0046400.1	TraesCS2B03G0046400.1	chr2B	12245084	12246319	-	-	-	-	-	-	-	-	-
TraesCS2B03G0046600.1	TraesCS2B03G0046600.1	chr2B	12298712	12301127	-	-	-	-	-	-	-	-	-
TraesCS2B03G0046700.1	TraesCS2B03G0046700.1	chr2B	12396725	12399054	-	-	-	-	-	-	-	-	-
TraesCS2B03G0047000.1	TraesCS2B03G0047000.1	chr2B	12537971	12540326	-	-	-	-	-	-	-	-	-
TraesCS2B03G0047100.1	TraesCS2B03G0047100.1	chr2B	12584834	12585947	-	-	-	-	-	-	-	-	-
TraesCS2B03G0047200.1	TraesCS2B03G0047200.1	chr2B	12595123	12596934	-	-	-	-	-	-	-	-	-
TraesCS2B03G0047300.1	TraesCS2B03G0047300.1	chr2B	12606495	12608204	-	-	-	-	-	-	-	-	-
TraesCS2B03G0047700.2	TraesCS2B03G0047700.2	chr2B	12772668	12777056	-	-	-	-	-	-	-	-	-
TraesCS2B03G0047800.1	TraesCS2B03G0047800.1	chr2B	12781702	12782631	-	-	-	-	-	-	-	-	-
TraesCS2B03G0047900.1	TraesCS2B03G0047900.1	chr2B	12783163	12784476	-	-	-	-	-	-	-	-	-
TraesCS2B03G0048000.1	TraesCS2B03G0048000.1	chr2B	12785502	12793555	-	-	-	-	-	-	-	-	-
TraesCS2B03G0048100.2	TraesCS2B03G0048100.2	chr2B	12795192	12804217	-	-	-	-	-	-	-	-	-
TraesCS2B03G0048200.1	TraesCS2B03G0048200.1	chr2B	12852446	12853800	-	-	-	-	-	-	-	-	-
TraesCS2B03G0048300.1	TraesCS2B03G0048300.1	chr2B	12858646	12859579	-	-	-	-	-	-	-	-	-
TraesCS2B03G0048400.1	TraesCS2B03G0048400.1	chr2B	12864616	12866219	-	-	-	-	-	-	-	-	-
TraesCS2B03G0048500.1	TraesCS2B03G0048500.1	chr2B	12877573	12878121	-	-	-	-	-	-	-	-	-
TraesCS2B03G0048600.1	TraesCS2B03G0048600.1	chr2B	12888956	12891430	-	-	-	-	-	-	-	-	-
TraesCS2B03G0048700.1	TraesCS2B03G0048700.1	chr2B	12902737	12907993	-	-	-	-	-	-	-	-	-
TraesCS2B03G0048800.1	TraesCS2B03G0048800.1	chr2B	12926381	12930952	-	-	-	-	-	-	-	-	-
TraesCS2B03G0049400.1	TraesCS2B03G0049400.1	chr2B	12981259	12981576	-	-	-	-	-	-	-	-	-
TraesCS2B03G0049600.1	TraesCS2B03G0049600.1	chr2B	13071865	13080320	-	-	-	-	-	-	-	-	-
TraesCS2B03G0050200.1	TraesCS2B03G0050200.1	chr2B	13099079	13103584	-	-	-	-	-	-	-	-	-
TraesCS2B03G0050400.1	TraesCS2B03G0050400.1	chr2B	13120432	13121992	-	-	-	-	-	-	-	-	-
TraesCS2B03G0050600.1	TraesCS2B03G0050600.1	chr2B	13132669	13133442	-	-	-	-	-	-	-	-	-
TraesCS2B03G0050700.2	TraesCS2B03G0050700.2	chr2B	13182204	13189613	-	-	-	-	-	-	-	-	-
TraesCS2B03G0051000.2	TraesCS2B03G0051000.2	chr2B	13253976	13259260	-	-	-	-	-	-	-	-	-
TraesCS2B03G0051100.1	TraesCS2B03G0051100.1	chr2B	13285094	13286551	-	-	-	-	-	-	-	-	-
TraesCS2B03G0051300.1	TraesCS2B03G0051300.1	chr2B	13296175	13297080	-	-	-	-	-	-	-	-	-
TraesCS2B03G0051600.1	TraesCS2B03G0051600.1	chr2B	13340976	13341932	-	-	-	-	-	-	-	-	-
TraesCS2B03G0051800.1	TraesCS2B03G0051800.1	chr2B	13348269	13349759	-	-	-	-	-	-	-	-	-
TraesCS2B03G0051900.1	TraesCS2B03G0051900.1	chr2B	13354219	13358897	-	-	-	-	-	-	-	-	-
TraesCS2B03G0052000.1	TraesCS2B03G0052000.1	chr2B	13412369	13413850	-	-	-	-	-	-	-	-	-
TraesCS2B03G0052500.1	TraesCS2B03G0052500.1	chr2B	13433734	13435191	-	-	-	-	-	-	-	-	-
TraesCS2B03G0052700.1	TraesCS2B03G0052700.1	chr2B	13453543	13455138	-	-	-	-	-	-	-	-	-
TraesCS2B03G0052900.1	TraesCS2B03G0052900.1	chr2B	13555036	13564201	-	-	-	-	-	-	-	-	-
TraesCS2B03G0053000.1	TraesCS2B03G0053000.1	chr2B	13619007	13620911	-	-	-	-	-	-	-	-	-
TraesCS2B03G0053200.1	TraesCS2B03G0053200.1	chr2B	13732514	13733128	-	-	-	-	-	-	-	-	-
TraesCS2B03G0053300.1	TraesCS2B03G0053300.1	chr2B	13909547	13910761	-	-	-	-	-	-	-	-	-
TraesCS2B03G0053400.1	TraesCS2B03G0053400.1	chr2B	13912472	13913471	-	-	-	-	-	-	-	-	-
TraesCS2B03G0053800.1	TraesCS2B03G0053800.1	chr2B	13988408	13989622	-	-	-	-	-	-	-	-	-
TraesCS2B03G0054400.1	TraesCS2B03G0054400.1	chr2B	14028498	14030981	-	-	-	-	-	-	-	-	-
TraesCS2B03G0054500.1	TraesCS2B03G0054500.1	chr2B	14079067	14081658	-	-	-	-	-	-	-	-	-
TraesCS2B03G0055700.1	TraesCS2B03G0055700.1	chr2B	14423940	14425421	-	-	-	-	-	-	-	-	-
TraesCS2B03G0056000.1	TraesCS2B03G0056000.1	chr2B	14842559	14851874	-	-	-	-	-	-	-	-	-
TraesCS2B03G0056200.1	TraesCS2B03G0056200.1	chr2B	14851905	14854208	-	-	-	-	-	-	-	-	-
TraesCS2B03G0056300.1	TraesCS2B03G0056300.1	chr2B	14878192	14884749	-	-	-	-	-	-	-	-	-
TraesCS2B03G0056500.1	TraesCS2B03G0056500.1	chr2B	14916612	14918380	-	-	-	-	-	-	-	-	-
TraesCS2B03G0056800.1	TraesCS2B03G0056800.1	chr2B	14931634	14946100	-	-	-	-	-	-	-	-	-
TraesCS2B03G0056900.1	TraesCS2B03G0056900.1	chr2B	14950883	14955112	-	-	-	-	-	-	-	-	-
TraesCS2B03G0057800.1	TraesCS2B03G0057800.1	chr2B	14995711	14997185	-	-	-	-	-	-	-	-	-
TraesCS2B03G0057900.1	TraesCS2B03G0057900.1	chr2B	15020941	15022701	-	-	-	-	-	-	-	-	-
TraesCS2B03G0058000.1	TraesCS2B03G0058000.1	chr2B	15040304	15044216	-	-	-	-	-	-	-	-	-
TraesCS2B03G0058100.1	TraesCS2B03G0058100.1	chr2B	15056953	15058428	-	-	-	-	-	-	-	-	-
TraesCS2B03G0058200.1	TraesCS2B03G0058200.1	chr2B	15066509	15067231	-	-	-	-	-	-	-	-	-
TraesCS2B03G0058800.1	TraesCS2B03G0058800.1	chr2B	15153345	15155117	-	-	-	-	-	-	-	-	-
TraesCS2B03G0058900.1	TraesCS2B03G0058900.1	chr2B	15164970	15165835	-	-	-	-	-	-	-	-	-
TraesCS2B03G0059100.1	TraesCS2B03G0059100.1	chr2B	15181002	15185195	-	-	-	-	-	-	-	-	-
TraesCS2B03G0059200.1	TraesCS2B03G0059200.1	chr2B	15183375	15183677	-	-	-	-	-	-	-	-	-
TraesCS2B03G0059400.1	TraesCS2B03G0059400.1	chr2B	15202297	15203277	-	-	-	-	-	-	-	-	-
TraesCS2B03G0059500.1	TraesCS2B03G0059500.1	chr2B	15206589	15220051	-	-	-	-	-	-	-	-	-
TraesCS2B03G0059700.1	TraesCS2B03G0059700.1	chr2B	15236750	15237704	-	-	-	-	-	-	-	-	-
TraesCS2B03G0059800.1	TraesCS2B03G0059800.1	chr2B	15312884	15314326	-	-	-	-	-	-	-	-	-
TraesCS2B03G0060000.1	TraesCS2B03G0060000.1	chr2B	15336749	15339104	-	-	-	-	-	-	-	-	-
TraesCS2B03G0060200.1	TraesCS2B03G0060200.1	chr2B	15343619	15345038	-	-	-	-	-	-	-	-	-
TraesCS2B03G0060500.1	TraesCS2B03G0060500.1	chr2B	15357145	15358855	-	-	-	-	-	-	-	-	-
TraesCS2B03G0060600.1	TraesCS2B03G0060600.1	chr2B	15388048	15390077	-	-	-	-	-	-	-	-	-
TraesCS2B03G0060700.1	TraesCS2B03G0060700.1	chr2B	15391038	15392507	-	-	-	-	-	-	-	-	-
TraesCS2B03G0060800.1	TraesCS2B03G0060800.1	chr2B	15400720	15402557	-	-	-	-	-	-	-	-	-
TraesCS2B03G0060900.1	TraesCS2B03G0060900.1	chr2B	15417072	15419414	-	-	-	-	-	-	-	-	-
TraesCS2B03G0061000.1	TraesCS2B03G0061000.1	chr2B	15476370	15477194	-	-	-	-	-	-	-	-	-
TraesCS2B03G0061200.1	TraesCS2B03G0061200.1	chr2B	15488914	15492486	-	-	-	-	-	-	-	-	-
TraesCS2B03G0061300.1	TraesCS2B03G0061300.1	chr2B	15493665	15495325	-	-	-	-	-	-	-	-	-
TraesCS2B03G0061500.1	TraesCS2B03G0061500.1	chr2B	15502335	15504197	-	-	-	-	-	-	-	-	-
TraesCS2B03G0061600.1	TraesCS2B03G0061600.1	chr2B	15691603	15693102	-	-	-	-	-	-	-	-	-
TraesCS2B03G0061700.1	TraesCS2B03G0061700.1	chr2B	15705799	15711751	-	-	-	-	-	-	-	-	-
TraesCS2B03G0061800.1	TraesCS2B03G0061800.1	chr2B	15714189	15715772	-	-	-	-	-	-	-	-	-
TraesCS2B03G0061900.1	TraesCS2B03G0061900.1	chr2B	15715800	15719528	-	-	-	-	-	-	-	-	-
TraesCS2B03G0062000.1	TraesCS2B03G0062000.1	chr2B	15734666	15742419	-	-	-	-	-	-	-	-	-
TraesCS2B03G0062100.1	TraesCS2B03G0062100.1	chr2B	15744804	15761068	-	-	-	-	-	-	-	-	-
TraesCS2B03G0062300.1	TraesCS2B03G0062300.1	chr2B	15771452	15772210	-	-	-	-	-	-	-	-	-
TraesCS2B03G0062400.2	TraesCS2B03G0062400.2	chr2B	15784449	15788634	-	-	-	-	-	-	-	-	-
TraesCS2B03G0062900.1	TraesCS2B03G0062900.1	chr2B	15885181	15888466	-	-	-	-	-	-	-	-	-
TraesCS2B03G0063000.2	TraesCS2B03G0063000.2	chr2B	16017616	16023460	-	-	-	-	-	-	-	-	-
TraesCS2B03G0063100.2	TraesCS2B03G0063100.2	chr2B	16027451	16031718	-	-	-	-	-	-	-	-	-
TraesCS2B03G0063400.1	TraesCS2B03G0063400.1	chr2B	16183726	16186214	-	-	-	-	-	-	-	-	-
TraesCS2B03G0063600.1	TraesCS2B03G0063600.1	chr2B	16320725	16323530	-	-	-	-	-	-	-	-	-
TraesCS2B03G0063700.1	TraesCS2B03G0063700.1	chr2B	16376422	16379328	-	-	-	-	-	-	-	-	-
TraesCS2B03G0063800.1	TraesCS2B03G0063800.1	chr2B	16384086	16387128	-	-	-	-	-	-	-	-	-
TraesCS2B03G0064000.1	TraesCS2B03G0064000.1	chr2B	16405168	16406778	-	-	-	-	-	-	-	-	-
TraesCS2B03G0064200.1	TraesCS2B03G0064200.1	chr2B	16430735	16432617	-	-	-	-	-	-	-	-	-
TraesCS2B03G0064600.1	TraesCS2B03G0064600.1	chr2B	16459531	16462754	-	-	-	-	-	-	-	-	-
TraesCS2B03G0064800.1	TraesCS2B03G0064800.1	chr2B	16476596	16478267	-	-	-	-	-	-	-	-	-
TraesCS2B03G0065200.1	TraesCS2B03G0065200.1	chr2B	16589219	16591647	-	-	-	-	-	-	-	-	-
TraesCS2B03G0065500.1	TraesCS2B03G0065500.1	chr2B	16802889	16806438	-	-	-	-	-	-	-	-	-
TraesCS2B03G0065700.1	TraesCS2B03G0065700.1	chr2B	16910638	16912587	-	-	-	-	-	-	-	-	-
TraesCS2B03G0066100.1	TraesCS2B03G0066100.1	chr2B	17067715	17069496	-	-	-	-	-	-	-	-	-
TraesCS2B03G0066200.1	TraesCS2B03G0066200.1	chr2B	17097251	17098928	-	-	-	-	-	-	-	-	-
TraesCS2B03G0066300.1	TraesCS2B03G0066300.1	chr2B	17186539	17186802	-	-	-	-	-	-	-	-	-
TraesCS2B03G0066500.2	TraesCS2B03G0066500.2	chr2B	17470998	17473608	-	-	-	-	-	-	-	-	-
TraesCS2B03G0066600.1	TraesCS2B03G0066600.1	chr2B	17644370	17644987	-	-	-	-	-	-	-	-	-
TraesCS2B03G0066700.1	TraesCS2B03G0066700.1	chr2B	17687507	17706103	-	-	-	-	-	-	-	-	-
TraesCS2B03G0067200.1	TraesCS2B03G0067200.1	chr2B	17749713	17753085	-	-	-	-	-	-	-	-	-
TraesCS2B03G0067400.1	TraesCS2B03G0067400.1	chr2B	17765779	17767569	-	-	-	-	-	-	-	-	-
TraesCS2B03G0067800.1	TraesCS2B03G0067800.1	chr2B	17794264	17795398	-	-	-	-	-	-	-	-	-
TraesCS2B03G0068000.1	TraesCS2B03G0068000.1	chr2B	17811513	17814575	-	-	-	-	-	-	-	-	-
TraesCS2B03G0068600.1	TraesCS2B03G0068600.1	chr2B	17886739	17888851	-	-	-	-	-	-	-	-	-
TraesCS2B03G0068700.1	TraesCS2B03G0068700.1	chr2B	17909853	17912915	-	-	-	-	-	-	-	-	-
TraesCS2B03G0069000.1	TraesCS2B03G0069000.1	chr2B	17966416	17968132	-	-	-	-	-	-	-	-	-
TraesCS2B03G0069200.1	TraesCS2B03G0069200.1	chr2B	18075997	18076383	-	-	-	-	-	-	-	-	-
TraesCS2B03G0069700.1	TraesCS2B03G0069700.1	chr2B	18126681	18128720	-	-	-	-	-	-	-	-	-
TraesCS2B03G0070100.1	TraesCS2B03G0070100.1	chr2B	18212020	18216607	-	-	-	-	-	-	-	-	-
TraesCS2B03G0070200.1	TraesCS2B03G0070200.1	chr2B	18276278	18288573	-	-	-	-	-	-	-	-	-
TraesCS2B03G0070600.1	TraesCS2B03G0070600.1	chr2B	18346402	18354110	-	-	-	-	-	-	-	-	-
TraesCS2B03G0071300.1	TraesCS2B03G0071300.1	chr2B	18418423	18419715	-	-	-	-	-	-	-	-	-
TraesCS2B03G0071400.1	TraesCS2B03G0071400.1	chr2B	18850610	18853041	-	-	-	-	-	-	-	-	-
TraesCS2B03G0071500.1	TraesCS2B03G0071500.1	chr2B	18854395	18856318	-	-	-	-	-	-	-	-	-
TraesCS2B03G0071600.2	TraesCS2B03G0071600.2	chr2B	18895753	18898711	-	-	-	-	-	-	-	-	-
TraesCS2B03G0071700.2	TraesCS2B03G0071700.2	chr2B	18908091	18910613	-	-	-	-	-	-	-	-	-
TraesCS2B03G0071800.1	TraesCS2B03G0071800.1	chr2B	18910934	18911453	-	-	-	-	-	-	-	-	-
TraesCS2B03G0072000.1	TraesCS2B03G0072000.1	chr2B	18929037	18929414	-	-	-	-	-	-	-	-	-
TraesCS2B03G0072100.1	TraesCS2B03G0072100.1	chr2B	18936382	18939017	-	-	-	-	-	-	-	-	-
TraesCS2B03G0072200.1	TraesCS2B03G0072200.1	chr2B	18949770	18952839	-	-	-	-	-	-	-	-	-
TraesCS2B03G0072400.1	TraesCS2B03G0072400.1	chr2B	18972703	18975727	-	-	-	-	-	-	-	-	-
TraesCS2B03G0072500.1	TraesCS2B03G0072500.1	chr2B	18976655	18979429	-	-	-	-	-	-	-	-	-
TraesCS2B03G0072600.1	TraesCS2B03G0072600.1	chr2B	18986839	18988803	-	-	-	-	-	-	-	-	-
TraesCS2B03G0072700.1	TraesCS2B03G0072700.1	chr2B	19040151	19041798	-	-	-	-	-	-	-	-	-
TraesCS2B03G0072800.1	TraesCS2B03G0072800.1	chr2B	19050030	19052053	-	-	-	-	-	-	-	-	-
TraesCS2B03G0072900.1	TraesCS2B03G0072900.1	chr2B	19069938	19072375	-	-	-	-	-	-	-	-	-
TraesCS2B03G0073000.1	TraesCS2B03G0073000.1	chr2B	19103655	19107150	-	-	-	-	-	-	-	-	-
TraesCS2B03G0073100.1	TraesCS2B03G0073100.1	chr2B	19120250	19122157	-	-	-	-	-	-	-	-	-
TraesCS2B03G0073400.1	TraesCS2B03G0073400.1	chr2B	19190051	19191732	-	-	-	-	-	-	-	-	-
TraesCS2B03G0073500.1	TraesCS2B03G0073500.1	chr2B	19223207	19229584	-	-	-	-	-	-	-	-	-
TraesCS2B03G0073600.1	TraesCS2B03G0073600.1	chr2B	19232027	19240431	-	-	-	-	-	-	-	-	-
TraesCS2B03G0073700.1	TraesCS2B03G0073700.1	chr2B	19240917	19243210	-	-	-	-	-	-	-	-	-
TraesCS2B03G0073900.1	TraesCS2B03G0073900.1	chr2B	19249330	19250628	-	-	-	-	-	-	-	-	-
TraesCS2B03G0074600.1	TraesCS2B03G0074600.1	chr2B	19280617	19281536	-	-	-	-	-	-	-	-	-
TraesCS2B03G0074900.1	TraesCS2B03G0074900.1	chr2B	19315550	19318075	-	-	-	-	-	-	-	-	-
TraesCS2B03G0075000.1	TraesCS2B03G0075000.1	chr2B	19419340	19422539	-	-	-	-	-	-	-	-	-
TraesCS2B03G0075500.1	TraesCS2B03G0075500.1	chr2B	19444129	19444685	-	-	-	-	-	-	-	-	-
TraesCS2B03G0075700.1	TraesCS2B03G0075700.1	chr2B	19464419	19467030	-	-	-	-	-	-	-	-	-
TraesCS2B03G0075800.1	TraesCS2B03G0075800.1	chr2B	19469866	19475872	-	-	-	-	-	-	-	-	-
TraesCS2B03G0075900.1	TraesCS2B03G0075900.1	chr2B	19506340	19509369	-	-	-	-	-	-	-	-	-
TraesCS2B03G0076300.1	TraesCS2B03G0076300.1	chr2B	19513692	19515110	-	-	-	-	-	-	-	-	-
TraesCS2B03G0076400.1	TraesCS2B03G0076400.1	chr2B	19519620	19520264	-	-	-	-	-	-	-	-	-
TraesCS2B03G0076500.1	TraesCS2B03G0076500.1	chr2B	19522420	19525608	-	-	-	-	-	-	-	-	-
TraesCS2B03G0076800.1	TraesCS2B03G0076800.1	chr2B	19532920	19534614	-	-	-	-	-	-	-	-	-
TraesCS2B03G0076900.1	TraesCS2B03G0076900.1	chr2B	19538202	19539947	-	-	-	-	-	-	-	-	-
TraesCS2B03G0077300.1	TraesCS2B03G0077300.1	chr2B	19558814	19565723	-	-	-	-	-	-	-	-	-
TraesCS2B03G0077400.1	TraesCS2B03G0077400.1	chr2B	19568823	19572034	-	-	-	-	-	-	-	-	-
TraesCS2B03G0077500.1	TraesCS2B03G0077500.1	chr2B	19575081	19576745	-	-	-	-	-	-	-	-	-
TraesCS2B03G0077600.1	TraesCS2B03G0077600.1	chr2B	19586562	19588321	-	-	-	-	-	-	-	-	-
TraesCS2B03G0079000.1	TraesCS2B03G0079000.1	chr2B	19664252	19668117	-	-	-	-	-	-	-	-	-
TraesCS2B03G0079200.2	TraesCS2B03G0079200.2	chr2B	19766681	19773156	-	-	-	-	-	-	-	-	-
TraesCS2B03G0079300.1	TraesCS2B03G0079300.1	chr2B	19847863	19864430	-	-	-	-	-	-	-	-	-
TraesCS2B03G0079600.1	TraesCS2B03G0079600.1	chr2B	19892696	19895499	-	-	-	-	-	-	-	-	-
TraesCS2B03G0079700.1	TraesCS2B03G0079700.1	chr2B	19895885	19899631	-	-	-	-	-	-	-	-	-
TraesCS2B03G0079800.1	TraesCS2B03G0079800.1	chr2B	19904005	19906548	-	-	-	-	-	-	-	-	-
TraesCS2B03G0080200.1	TraesCS2B03G0080200.1	chr2B	19940441	19941727	-	-	-	-	-	-	-	-	-
TraesCS2B03G0080400.1	TraesCS2B03G0080400.1	chr2B	19949339	19951089	-	-	-	-	-	-	-	-	-
TraesCS2B03G0080700.1	TraesCS2B03G0080700.1	chr2B	19993367	19998150	-	-	-	-	-	-	-	-	-
TraesCS2B03G0080800.1	TraesCS2B03G0080800.1	chr2B	20001150	20006521	-	-	-	-	-	-	-	-	-
TraesCS2B03G0081300.1	TraesCS2B03G0081300.1	chr2B	20133138	20139973	-	-	-	-	-	-	-	-	-
TraesCS2B03G0081400.1	TraesCS2B03G0081400.1	chr2B	20155219	20156193	-	-	-	-	-	-	-	-	-
TraesCS2B03G0081500.1	TraesCS2B03G0081500.1	chr2B	20156917	20159166	-	-	-	-	-	-	-	-	-
TraesCS2B03G0081600.1	TraesCS2B03G0081600.1	chr2B	20172877	20179171	-	-	-	-	-	-	-	-	-
TraesCS2B03G0081900.1	TraesCS2B03G0081900.1	chr2B	20200961	20207071	-	-	-	-	-	-	-	-	-
TraesCS2B03G0082000.1	TraesCS2B03G0082000.1	chr2B	20233170	20235341	-	-	-	-	-	-	-	-	-
TraesCS2B03G0082200.1	TraesCS2B03G0082200.1	chr2B	20238865	20241033	-	-	-	-	-	-	-	-	-
TraesCS2B03G0082300.1	TraesCS2B03G0082300.1	chr2B	20241048	20242667	-	-	-	-	-	-	-	-	-
TraesCS2B03G0082400.1	TraesCS2B03G0082400.1	chr2B	20260490	20261879	-	-	-	-	-	-	-	-	-
TraesCS2B03G0082600.1	TraesCS2B03G0082600.1	chr2B	20324578	20327381	-	-	-	-	-	-	-	-	-
TraesCS2B03G0082700.1	TraesCS2B03G0082700.1	chr2B	20328298	20340185	-	-	-	-	-	-	-	-	-
TraesCS2B03G0082900.1	TraesCS2B03G0082900.1	chr2B	20370257	20375297	-	-	-	-	-	-	-	-	-
TraesCS2B03G0083000.1	TraesCS2B03G0083000.1	chr2B	20383222	20384914	-	-	-	-	-	-	-	-	-
TraesCS2B03G0083100.1	TraesCS2B03G0083100.1	chr2B	20449626	20451293	-	-	-	-	-	-	-	-	-
TraesCS2B03G0083400.1	TraesCS2B03G0083400.1	chr2B	20723134	20728421	-	-	-	-	-	-	-	-	-
TraesCS2B03G0083600.1	TraesCS2B03G0083600.1	chr2B	20745976	20768177	-	-	-	-	-	-	-	-	-
TraesCS2B03G0084000.1	TraesCS2B03G0084000.1	chr2B	20774062	20779041	-	-	-	-	-	-	-	-	-
TraesCS2B03G0084100.1	TraesCS2B03G0084100.1	chr2B	21255267	21260229	-	-	-	-	-	-	-	-	-
TraesCS2B03G0084200.1	TraesCS2B03G0084200.1	chr2B	21263746	21270294	-	-	-	-	-	-	-	-	-
TraesCS2B03G0084600.1	TraesCS2B03G0084600.1	chr2B	21354510	21359355	-	-	-	-	-	-	-	-	-
TraesCS2B03G0084700.1	TraesCS2B03G0084700.1	chr2B	21373691	21375933	-	-	-	-	-	-	-	-	-
TraesCS2B03G0084900.1	TraesCS2B03G0084900.1	chr2B	21448932	21458912	-	-	-	-	-	-	-	-	-
TraesCS2B03G0085000.1	TraesCS2B03G0085000.1	chr2B	21459954	21467951	-	-	-	-	-	-	-	-	-
TraesCS2B03G0085100.1	TraesCS2B03G0085100.1	chr2B	21473256	21487855	-	-	-	-	-	-	-	-	-
TraesCS2B03G0085200.1	TraesCS2B03G0085200.1	chr2B	21483804	21487258	-	-	-	-	-	-	-	-	-
TraesCS2B03G0085300.1	TraesCS2B03G0085300.1	chr2B	21488153	21490714	-	-	-	-	-	-	-	-	-
TraesCS2B03G0086200.1	TraesCS2B03G0086200.1	chr2B	21608410	21610352	-	-	-	-	-	-	-	-	-
TraesCS2B03G0086300.1	TraesCS2B03G0086300.1	chr2B	21611707	21612433	-	-	-	-	-	-	-	-	-
TraesCS2B03G0086500.1	TraesCS2B03G0086500.1	chr2B	21635943	21637760	-	-	-	-	-	-	-	-	-
TraesCS2B03G0086600.1	TraesCS2B03G0086600.1	chr2B	21706944	21709923	-	-	-	-	-	-	-	-	-
TraesCS2B03G0087100.1	TraesCS2B03G0087100.1	chr2B	21928523	21931900	-	-	-	-	-	-	-	-	-
TraesCS2B03G0087200.1	TraesCS2B03G0087200.1	chr2B	21948115	21950923	-	-	-	-	-	-	-	-	-
TraesCS2B03G0087300.1	TraesCS2B03G0087300.1	chr2B	21975258	21977531	-	-	-	-	-	-	-	-	-
TraesCS2B03G0087500.1	TraesCS2B03G0087500.1	chr2B	21990421	21991596	-	-	-	-	-	-	-	-	-
TraesCS2B03G0087700.1	TraesCS2B03G0087700.1	chr2B	22377297	22381286	-	-	-	-	-	-	-	-	-
TraesCS2B03G0088300.1	TraesCS2B03G0088300.1	chr2B	22399655	22402599	-	-	-	-	-	-	-	-	-
TraesCS2B03G0088500.1	TraesCS2B03G0088500.1	chr2B	22502241	22505769	-	-	-	-	-	-	-	-	-
TraesCS2B03G0088600.1	TraesCS2B03G0088600.1	chr2B	22556786	22558943	-	-	-	-	-	-	-	-	-
TraesCS2B03G0088700.1	TraesCS2B03G0088700.1	chr2B	22607776	22609707	-	-	-	-	-	-	-	-	-
TraesCS2B03G0088900.1	TraesCS2B03G0088900.1	chr2B	22677481	22681335	-	-	-	-	-	-	-	-	-
TraesCS2B03G0089000.1	TraesCS2B03G0089000.1	chr2B	22682353	22686949	-	-	-	-	-	-	-	-	-
TraesCS2B03G0089100.1	TraesCS2B03G0089100.1	chr2B	22805370	22809970	-	-	-	-	-	-	-	-	-
TraesCS2B03G0089700.1	TraesCS2B03G0089700.1	chr2B	22896795	22900123	-	-	-	-	-	-	-	-	-
TraesCS2B03G0090000.1	TraesCS2B03G0090000.1	chr2B	23214061	23216124	-	-	-	-	-	-	-	-	-
TraesCS2B03G0090100.2	TraesCS2B03G0090100.2	chr2B	23271032	23274088	-	-	-	-	-	-	-	-	-
TraesCS2B03G0090200.1	TraesCS2B03G0090200.1	chr2B	23737194	23741033	-	-	-	-	-	-	-	-	-
TraesCS2B03G0090800.1	TraesCS2B03G0090800.1	chr2B	24189115	24190232	-	-	-	-	-	-	-	-	-
TraesCS2B03G0090900.1	TraesCS2B03G0090900.1	chr2B	24233798	24238362	-	-	-	-	-	-	-	-	-
TraesCS2B03G0091200.1	TraesCS2B03G0091200.1	chr2B	24271279	24276088	-	-	-	-	-	-	-	-	-
TraesCS2B03G0091300.1	TraesCS2B03G0091300.1	chr2B	24301080	24304106	-	-	-	-	-	-	-	-	-
TraesCS2B03G0091400.1	TraesCS2B03G0091400.1	chr2B	24307436	24309750	-	-	-	-	-	-	-	-	-
TraesCS2B03G0091500.1	TraesCS2B03G0091500.1	chr2B	24374977	24379053	-	-	-	-	-	-	-	-	-
TraesCS2B03G0091700.1	TraesCS2B03G0091700.1	chr2B	24433425	24438407	-	-	-	-	-	-	-	-	-
TraesCS2B03G0091800.1	TraesCS2B03G0091800.1	chr2B	24456778	24465363	-	-	-	-	-	-	-	-	-
TraesCS2B03G0091900.3	TraesCS2B03G0091900.3	chr2B	24473429	24477709	-	-	-	-	-	-	-	-	-
TraesCS2B03G0092000.1	TraesCS2B03G0092000.1	chr2B	24530164	24538242	-	-	-	-	-	-	-	-	-
TraesCS2B03G0092100.1	TraesCS2B03G0092100.1	chr2B	24541340	24544822	-	-	-	-	-	-	-	-	-
TraesCS2B03G0092200.1	TraesCS2B03G0092200.1	chr2B	24660876	24667968	-	-	-	-	-	-	-	-	-
TraesCS2B03G0092300.1	TraesCS2B03G0092300.1	chr2B	24828189	24831796	-	-	-	-	-	-	-	-	-
TraesCS2B03G0092400.1	TraesCS2B03G0092400.1	chr2B	24838478	24842336	-	-	-	-	-	-	-	-	-
TraesCS2B03G0093600.1	TraesCS2B03G0093600.1	chr2B	25136805	25138279	-	-	-	-	-	-	-	-	-
TraesCS2B03G0093900.1	TraesCS2B03G0093900.1	chr2B	25242044	25245519	-	-	-	-	-	-	-	-	-
TraesCS2B03G0094000.1	TraesCS2B03G0094000.1	chr2B	25299769	25303959	-	-	-	-	-	-	-	-	-
TraesCS2B03G0095000.1	TraesCS2B03G0095000.1	chr2B	25528953	25534068	-	-	-	-	-	-	-	-	-
TraesCS2B03G0095200.1	TraesCS2B03G0095200.1	chr2B	25536825	25538651	-	-	-	-	-	-	-	-	-
TraesCS2B03G0095400.1	TraesCS2B03G0095400.1	chr2B	25562864	25569143	-	-	-	-	-	-	-	-	-
TraesCS2B03G0095600.1	TraesCS2B03G0095600.1	chr2B	25611862	25618638	-	-	-	-	-	-	-	-	-
TraesCS2B03G0095700.1	TraesCS2B03G0095700.1	chr2B	25621853	25625690	-	-	-	-	-	-	-	-	-
TraesCS2B03G0095800.1	TraesCS2B03G0095800.1	chr2B	25629028	25633398	-	-	-	-	-	-	-	-	-
TraesCS2B03G0097700.1	TraesCS2B03G0097700.1	chr2B	26574282	26576254	-	-	-	-	-	-	-	-	-
TraesCS2B03G0097800.1	TraesCS2B03G0097800.1	chr2B	26578138	26578811	-	-	-	-	-	-	-	-	-
TraesCS2B03G0097900.1	TraesCS2B03G0097900.1	chr2B	26582745	26585810	-	-	-	-	-	-	-	-	-
TraesCS2B03G0098000.1	TraesCS2B03G0098000.1	chr2B	26588743	26592302	-	-	-	-	-	-	-	-	-
TraesCS2B03G0098100.1	TraesCS2B03G0098100.1	chr2B	26595216	26597908	-	-	-	-	-	-	-	-	-
TraesCS2B03G0098400.1	TraesCS2B03G0098400.1	chr2B	26616434	26619225	-	-	-	-	-	-	-	-	-
TraesCS2B03G0098600.1	TraesCS2B03G0098600.1	chr2B	26620896	26624147	tr|Q9ZRG0|Q9ZRG0_WHEAT	tr|Q9ZRG0|Q9ZRG0_WHEAT Heat shock protein 80 OS=Triticum aestivum OX=4565 PE=2 SV=1	83.761	92.02	702	700	713	0	DOWN-Rcontrol_vs_Scontrol,DOWN-Rinfested_vs_Sinfested
TraesCS2B03G0098800.1	TraesCS2B03G0098800.1	chr2B	26630273	26632016	-	-	-	-	-	-	-	-	-
TraesCS2B03G0098900.1	TraesCS2B03G0098900.1	chr2B	26636965	26637874	tr|A7LM74|A7LM74_WHEAT	tr|A7LM74|A7LM74_WHEAT Dirigent protein OS=Triticum aestivum OX=4565 PE=2 SV=1	84.541	90.82	207	304	225	1.46e-119	DOWN-Rinfested_vs_Sinfested
TraesCS2B03G0099000.1	TraesCS2B03G0099000.1	chr2B	26637979	26638284	-	-	-	-	-	-	-	-	-
TraesCS2B03G0099200.1	TraesCS2B03G0099200.1	chr2B	26688930	26692608	-	-	-	-	-	-	-	-	-
TraesCS2B03G0099800.1	TraesCS2B03G0099800.1	chr2B	26753967	26755901	-	-	-	-	-	-	-	-	-
TraesCS2B03G0100000.1	TraesCS2B03G0100000.1	chr2B	26774427	26775401	-	-	-	-	-	-	-	-	-
TraesCS2B03G0100100.1	TraesCS2B03G0100100.1	chr2B	26846138	26850456	-	-	-	-	-	-	-	-	-
TraesCS2B03G0100400.1	TraesCS2B03G0100400.1	chr2B	26913689	26914408	-	-	-	-	-	-	-	-	-
TraesCS2B03G0100800.1	TraesCS2B03G0100800.1	chr2B	27000580	27003197	-	-	-	-	-	-	-	-	-
TraesCS2B03G0101800.1	TraesCS2B03G0101800.1	chr2B	27123402	27125025	-	-	-	-	-	-	-	-	-
TraesCS2B03G0101900.1	TraesCS2B03G0101900.1	chr2B	27125703	27128031	-	-	-	-	-	-	-	-	-
TraesCS2B03G0102000.1	TraesCS2B03G0102000.1	chr2B	27131082	27132758	-	-	-	-	-	-	-	-	-
TraesCS2B03G0102100.1	TraesCS2B03G0102100.1	chr2B	27133489	27136905	-	-	-	-	-	-	-	-	-
TraesCS2B03G0102200.1	TraesCS2B03G0102200.1	chr2B	27142608	27144332	-	-	-	-	-	-	-	-	-
TraesCS2B03G0102300.1	TraesCS2B03G0102300.1	chr2B	27158312	27159900	-	-	-	-	-	-	-	-	-
TraesCS2B03G0102400.1	TraesCS2B03G0102400.1	chr2B	27168289	27169153	-	-	-	-	-	-	-	-	-
TraesCS2B03G0102700.1	TraesCS2B03G0102700.1	chr2B	27250103	27251971	-	-	-	-	-	-	-	-	-
TraesCS2B03G0102800.1	TraesCS2B03G0102800.1	chr2B	27271384	27276984	-	-	-	-	-	-	-	-	-
TraesCS2B03G0103100.2	TraesCS2B03G0103100.2	chr2B	27297291	27312624	-	-	-	-	-	-	-	-	-
TraesCS2B03G0103800.1	TraesCS2B03G0103800.1	chr2B	27491053	27495580	-	-	-	-	-	-	-	-	-
TraesCS2B03G0104000.1	TraesCS2B03G0104000.1	chr2B	27537732	27545296	-	-	-	-	-	-	-	-	-
TraesCS2B03G0104500.1	TraesCS2B03G0104500.1	chr2B	27562132	27569020	-	-	-	-	-	-	-	-	-
TraesCS2B03G0104600.1	TraesCS2B03G0104600.1	chr2B	27688193	27688710	-	-	-	-	-	-	-	-	-
TraesCS2B03G0104700.1	TraesCS2B03G0104700.1	chr2B	27691447	27697636	-	-	-	-	-	-	-	-	-
TraesCS2B03G0104900.1	TraesCS2B03G0104900.1	chr2B	27703981	27708023	-	-	-	-	-	-	-	-	-
TraesCS2B03G0105000.1	TraesCS2B03G0105000.1	chr2B	27716226	27718833	-	-	-	-	-	-	-	-	-
TraesCS2B03G0105100.1	TraesCS2B03G0105100.1	chr2B	27730080	27739413	-	-	-	-	-	-	-	-	-
TraesCS2B03G0105500.1	TraesCS2B03G0105500.1	chr2B	27841993	27849957	-	-	-	-	-	-	-	-	-
TraesCS2B03G0105800.1	TraesCS2B03G0105800.1	chr2B	27881564	27883134	-	-	-	-	-	-	-	-	-
TraesCS2B03G0105900.1	TraesCS2B03G0105900.1	chr2B	27889256	27890742	-	-	-	-	-	-	-	-	-
TraesCS2B03G0106000.1	TraesCS2B03G0106000.1	chr2B	27897451	27898966	-	-	-	-	-	-	-	-	-
TraesCS2B03G0106200.1	TraesCS2B03G0106200.1	chr2B	27937718	27939243	-	-	-	-	-	-	-	-	-
TraesCS2B03G0106300.1	TraesCS2B03G0106300.1	chr2B	27940963	27942954	-	-	-	-	-	-	-	-	-
TraesCS2B03G0106400.1	TraesCS2B03G0106400.1	chr2B	27943463	27949121	-	-	-	-	-	-	-	-	-
TraesCS2B03G0106500.1	TraesCS2B03G0106500.1	chr2B	27949490	27951684	-	-	-	-	-	-	-	-	-
TraesCS2B03G0106700.1	TraesCS2B03G0106700.1	chr2B	27957697	27965664	-	-	-	-	-	-	-	-	-
TraesCS2B03G0107000.1	TraesCS2B03G0107000.1	chr2B	27976948	27982218	-	-	-	-	-	-	-	-	-
TraesCS2B03G0107100.1	TraesCS2B03G0107100.1	chr2B	28015171	28016662	-	-	-	-	-	-	-	-	-
TraesCS2B03G0107200.1	TraesCS2B03G0107200.1	chr2B	28045568	28056791	-	-	-	-	-	-	-	-	-
TraesCS2B03G0107400.1	TraesCS2B03G0107400.1	chr2B	28097012	28098223	-	-	-	-	-	-	-	-	-
TraesCS2B03G0107600.1	TraesCS2B03G0107600.1	chr2B	28099084	28101425	-	-	-	-	-	-	-	-	-
TraesCS2B03G0107700.1	TraesCS2B03G0107700.1	chr2B	28099344	28099667	-	-	-	-	-	-	-	-	-
TraesCS2B03G0108200.1	TraesCS2B03G0108200.1	chr2B	28213360	28214252	-	-	-	-	-	-	-	-	-
TraesCS2B03G0108300.2	TraesCS2B03G0108300.2	chr2B	28260506	28266095	-	-	-	-	-	-	-	-	-
TraesCS2B03G0108400.1	TraesCS2B03G0108400.1	chr2B	28273456	28278337	-	-	-	-	-	-	-	-	-
TraesCS2B03G0108700.1	TraesCS2B03G0108700.1	chr2B	28283456	28287193	-	-	-	-	-	-	-	-	-
TraesCS2B03G0108900.4	TraesCS2B03G0108900.4	chr2B	28314645	28321070	-	-	-	-	-	-	-	-	-
TraesCS2B03G0109200.1	TraesCS2B03G0109200.1	chr2B	28365183	28366661	-	-	-	-	-	-	-	-	-
TraesCS2B03G0109400.1	TraesCS2B03G0109400.1	chr2B	28374984	28378484	-	-	-	-	-	-	-	-	-
TraesCS2B03G0110800.1	TraesCS2B03G0110800.1	chr2B	28468185	28470970	-	-	-	-	-	-	-	-	-
TraesCS2B03G0111700.4	TraesCS2B03G0111700.4	chr2B	28618126	28626409	-	-	-	-	-	-	-	-	-
TraesCS2B03G0111900.2	TraesCS2B03G0111900.2	chr2B	28656762	28658286	-	-	-	-	-	-	-	-	-
TraesCS2B03G0112200.1	TraesCS2B03G0112200.1	chr2B	28696364	28712868	-	-	-	-	-	-	-	-	-
TraesCS2B03G0112400.1	TraesCS2B03G0112400.1	chr2B	28759294	28763136	-	-	-	-	-	-	-	-	-
TraesCS2B03G0113100.1	TraesCS2B03G0113100.1	chr2B	28864244	28866977	-	-	-	-	-	-	-	-	-
TraesCS2B03G0113200.1	TraesCS2B03G0113200.1	chr2B	28870560	28871317	-	-	-	-	-	-	-	-	-
TraesCS2B03G0113300.1	TraesCS2B03G0113300.1	chr2B	28884301	28884848	-	-	-	-	-	-	-	-	-
TraesCS2B03G0113700.1	TraesCS2B03G0113700.1	chr2B	29115219	29118287	-	-	-	-	-	-	-	-	-
TraesCS2B03G0113800.3	TraesCS2B03G0113800.3	chr2B	29120038	29123070	-	-	-	-	-	-	-	-	-
TraesCS2B03G0114200.1	TraesCS2B03G0114200.1	chr2B	29151678	29152809	-	-	-	-	-	-	-	-	-
TraesCS2B03G0114500.1	TraesCS2B03G0114500.1	chr2B	29191231	29193394	-	-	-	-	-	-	-	-	-
TraesCS2B03G0114600.1	TraesCS2B03G0114600.1	chr2B	29202268	29203305	-	-	-	-	-	-	-	-	-
TraesCS2B03G0115000.1	TraesCS2B03G0115000.1	chr2B	29305628	29307832	-	-	-	-	-	-	-	-	-
TraesCS2B03G0115100.1	TraesCS2B03G0115100.1	chr2B	29311785	29316224	-	-	-	-	-	-	-	-	-
TraesCS2B03G0115200.2	TraesCS2B03G0115200.2	chr2B	29324125	29332900	-	-	-	-	-	-	-	-	-
TraesCS2B03G0115300.1	TraesCS2B03G0115300.1	chr2B	29336404	29351897	-	-	-	-	-	-	-	-	-
TraesCS2B03G0115400.1	TraesCS2B03G0115400.1	chr2B	29363102	29363991	-	-	-	-	-	-	-	-	-
TraesCS2B03G0115500.1	TraesCS2B03G0115500.1	chr2B	29368743	29369631	-	-	-	-	-	-	-	-	-
TraesCS2B03G0116000.1	TraesCS2B03G0116000.1	chr2B	29462898	29463809	-	-	-	-	-	-	-	-	-
TraesCS2B03G0116100.1	TraesCS2B03G0116100.1	chr2B	29504213	29508488	-	-	-	-	-	-	-	-	-
TraesCS2B03G0116300.1	TraesCS2B03G0116300.1	chr2B	29521493	29523369	-	-	-	-	-	-	-	-	-
TraesCS2B03G0116500.1	TraesCS2B03G0116500.1	chr2B	29576084	29580750	-	-	-	-	-	-	-	-	-
TraesCS2B03G0116600.1	TraesCS2B03G0116600.1	chr2B	29583278	29586630	-	-	-	-	-	-	-	-	-
TraesCS2B03G0116700.1	TraesCS2B03G0116700.1	chr2B	29586895	29591171	-	-	-	-	-	-	-	-	-
TraesCS2B03G0116800.2	TraesCS2B03G0116800.2	chr2B	29593693	29599431	-	-	-	-	-	-	-	-	-
TraesCS2B03G0117000.1	TraesCS2B03G0117000.1	chr2B	29715981	29726802	-	-	-	-	-	-	-	-	-
TraesCS2B03G0117200.1	TraesCS2B03G0117200.1	chr2B	29762256	29766516	-	-	-	-	-	-	-	-	-
TraesCS2B03G0117500.1	TraesCS2B03G0117500.1	chr2B	29914377	29916000	-	-	-	-	-	-	-	-	-
TraesCS2B03G0117600.2	TraesCS2B03G0117600.2	chr2B	29950857	29964768	-	-	-	-	-	-	-	-	-
TraesCS2B03G0117800.1	TraesCS2B03G0117800.1	chr2B	29996216	30002700	-	-	-	-	-	-	-	-	-
TraesCS2B03G0118100.1	TraesCS2B03G0118100.1	chr2B	30019544	30020629	-	-	-	-	-	-	-	-	-
TraesCS2B03G0118200.1	TraesCS2B03G0118200.1	chr2B	30026590	30027190	-	-	-	-	-	-	-	-	-
TraesCS2B03G0118300.1	TraesCS2B03G0118300.1	chr2B	30038975	30039868	-	-	-	-	-	-	-	-	-
TraesCS2B03G0118500.1	TraesCS2B03G0118500.1	chr2B	30094828	30097980	-	-	-	-	-	-	-	-	-
TraesCS2B03G0118700.1	TraesCS2B03G0118700.1	chr2B	30258652	30260419	-	-	-	-	-	-	-	-	-
TraesCS2B03G0118800.1	TraesCS2B03G0118800.1	chr2B	30296204	30298272	-	-	-	-	-	-	-	-	-
TraesCS2B03G0118900.2	TraesCS2B03G0118900.2	chr2B	30364825	30366538	-	-	-	-	-	-	-	-	-
TraesCS2B03G0119100.1	TraesCS2B03G0119100.1	chr2B	30415563	30417643	-	-	-	-	-	-	-	-	-
TraesCS2B03G0119400.1	TraesCS2B03G0119400.1	chr2B	30536372	30537623	-	-	-	-	-	-	-	-	-
TraesCS2B03G0119500.1	TraesCS2B03G0119500.1	chr2B	30543556	30544749	-	-	-	-	-	-	-	-	-
TraesCS2B03G0119600.1	TraesCS2B03G0119600.1	chr2B	30549908	30554317	-	-	-	-	-	-	-	-	-
TraesCS2B03G0120000.1	TraesCS2B03G0120000.1	chr2B	30623521	30624730	-	-	-	-	-	-	-	-	-
TraesCS2B03G0120200.1	TraesCS2B03G0120200.1	chr2B	30639930	30640927	-	-	-	-	-	-	-	-	-
TraesCS2B03G0120300.1	TraesCS2B03G0120300.1	chr2B	30710993	30716388	-	-	-	-	-	-	-	-	-
TraesCS2B03G0120500.1	TraesCS2B03G0120500.1	chr2B	30719373	30722733	-	-	-	-	-	-	-	-	-
TraesCS2B03G0120600.2	TraesCS2B03G0120600.2	chr2B	30724713	30733601	-	-	-	-	-	-	-	-	-
TraesCS2B03G0120700.1	TraesCS2B03G0120700.1	chr2B	30739519	30741729	-	-	-	-	-	-	-	-	-
TraesCS2B03G0120800.1	TraesCS2B03G0120800.1	chr2B	30892014	30897986	-	-	-	-	-	-	-	-	-
TraesCS2B03G0121000.1	TraesCS2B03G0121000.1	chr2B	30899568	30903280	-	-	-	-	-	-	-	-	-
TraesCS2B03G0121200.1	TraesCS2B03G0121200.1	chr2B	30956191	30957285	-	-	-	-	-	-	-	-	-
TraesCS2B03G0121300.1	TraesCS2B03G0121300.1	chr2B	31016009	31017242	-	-	-	-	-	-	-	-	-
TraesCS2B03G0121500.1	TraesCS2B03G0121500.1	chr2B	31093806	31098141	-	-	-	-	-	-	-	-	-
TraesCS2B03G0121600.1	TraesCS2B03G0121600.1	chr2B	31172309	31174625	-	-	-	-	-	-	-	-	-
TraesCS2B03G0121800.1	TraesCS2B03G0121800.1	chr2B	31269840	31272469	-	-	-	-	-	-	-	-	-
TraesCS2B03G0122200.1	TraesCS2B03G0122200.1	chr2B	31362283	31370277	-	-	-	-	-	-	-	-	-
TraesCS2B03G0122400.1	TraesCS2B03G0122400.1	chr2B	31395452	31405154	-	-	-	-	-	-	-	-	-
TraesCS2B03G0122600.1	TraesCS2B03G0122600.1	chr2B	31411302	31420847	-	-	-	-	-	-	-	-	-
TraesCS2B03G0122700.1	TraesCS2B03G0122700.1	chr2B	31461038	31462368	-	-	-	-	-	-	-	-	-
TraesCS2B03G0122800.1	TraesCS2B03G0122800.1	chr2B	31464624	31469178	-	-	-	-	-	-	-	-	-
TraesCS2B03G0122900.1	TraesCS2B03G0122900.1	chr2B	31469596	31474689	-	-	-	-	-	-	-	-	-
TraesCS2B03G0123000.1	TraesCS2B03G0123000.1	chr2B	31496337	31497647	-	-	-	-	-	-	-	-	-
TraesCS2B03G0123100.1	TraesCS2B03G0123100.1	chr2B	31506111	31506530	-	-	-	-	-	-	-	-	-
TraesCS2B03G0123200.1	TraesCS2B03G0123200.1	chr2B	31516188	31526531	-	-	-	-	-	-	-	-	-
TraesCS2B03G0123600.1	TraesCS2B03G0123600.1	chr2B	31646578	31666344	-	-	-	-	-	-	-	-	-
TraesCS2B03G0123800.1	TraesCS2B03G0123800.1	chr2B	31763221	31764653	-	-	-	-	-	-	-	-	-
TraesCS2B03G0123900.1	TraesCS2B03G0123900.1	chr2B	31767869	31771971	-	-	-	-	-	-	-	-	-
TraesCS2B03G0124300.1	TraesCS2B03G0124300.1	chr2B	31810983	31811370	-	-	-	-	-	-	-	-	-
TraesCS2B03G0124400.1	TraesCS2B03G0124400.1	chr2B	31881986	31883365	-	-	-	-	-	-	-	-	-
TraesCS2B03G0124500.1	TraesCS2B03G0124500.1	chr2B	31924156	31926533	-	-	-	-	-	-	-	-	-
TraesCS2B03G0124700.1	TraesCS2B03G0124700.1	chr2B	31934023	31934721	-	-	-	-	-	-	-	-	-
TraesCS2B03G0124900.1	TraesCS2B03G0124900.1	chr2B	31959600	31959866	-	-	-	-	-	-	-	-	-
TraesCS2B03G0125000.1	TraesCS2B03G0125000.1	chr2B	32034943	32035553	-	-	-	-	-	-	-	-	-
TraesCS2B03G0125100.1	TraesCS2B03G0125100.1	chr2B	32041914	32042233	-	-	-	-	-	-	-	-	-
TraesCS2B03G0125700.1	TraesCS2B03G0125700.1	chr2B	32070934	32073478	-	-	-	-	-	-	-	-	-
TraesCS2B03G0125900.1	TraesCS2B03G0125900.1	chr2B	32078560	32078799	-	-	-	-	-	-	-	-	-
TraesCS2B03G0126000.1	TraesCS2B03G0126000.1	chr2B	32080712	32081486	-	-	-	-	-	-	-	-	-
TraesCS2B03G0126200.1	TraesCS2B03G0126200.1	chr2B	32090464	32090718	-	-	-	-	-	-	-	-	-
TraesCS2B03G0126300.1	TraesCS2B03G0126300.1	chr2B	32129733	32129972	-	-	-	-	-	-	-	-	-
TraesCS2B03G0126400.1	TraesCS2B03G0126400.1	chr2B	32131836	32132177	-	-	-	-	-	-	-	-	-
TraesCS2B03G0126800.1	TraesCS2B03G0126800.1	chr2B	32251305	32252438	-	-	-	-	-	-	-	-	-
TraesCS2B03G0127000.1	TraesCS2B03G0127000.1	chr2B	32360374	32361988	-	-	-	-	-	-	-	-	-
TraesCS2B03G0127400.1	TraesCS2B03G0127400.1	chr2B	32367984	32368884	-	-	-	-	-	-	-	-	-
TraesCS2B03G0127600.1	TraesCS2B03G0127600.1	chr2B	32377587	32378184	-	-	-	-	-	-	-	-	-
TraesCS2B03G0127900.1	TraesCS2B03G0127900.1	chr2B	32399350	32399872	-	-	-	-	-	-	-	-	-
TraesCS2B03G0128100.1	TraesCS2B03G0128100.1	chr2B	32413501	32414220	-	-	-	-	-	-	-	-	-
TraesCS2B03G0128200.1	TraesCS2B03G0128200.1	chr2B	32563113	32563486	-	-	-	-	-	-	-	-	-
TraesCS2B03G0128300.1	TraesCS2B03G0128300.1	chr2B	32564071	32566114	-	-	-	-	-	-	-	-	-
TraesCS2B03G0128400.1	TraesCS2B03G0128400.1	chr2B	32569034	32570449	-	-	-	-	-	-	-	-	-
TraesCS2B03G0128700.1	TraesCS2B03G0128700.1	chr2B	32582784	32586978	-	-	-	-	-	-	-	-	-
TraesCS2B03G0128900.1	TraesCS2B03G0128900.1	chr2B	32768119	32768391	-	-	-	-	-	-	-	-	-
TraesCS2B03G0129000.1	TraesCS2B03G0129000.1	chr2B	32799025	32800426	-	-	-	-	-	-	-	-	-
TraesCS2B03G0129100.1	TraesCS2B03G0129100.1	chr2B	32854221	32855742	-	-	-	-	-	-	-	-	-
TraesCS2B03G0129400.1	TraesCS2B03G0129400.1	chr2B	32898855	32900327	-	-	-	-	-	-	-	-	-
TraesCS2B03G0129600.1	TraesCS2B03G0129600.1	chr2B	32930299	32933580	-	-	-	-	-	-	-	-	-
TraesCS2B03G0129800.1	TraesCS2B03G0129800.1	chr2B	32938697	32945167	-	-	-	-	-	-	-	-	-
TraesCS2B03G0130200.1	TraesCS2B03G0130200.1	chr2B	32960723	32966460	-	-	-	-	-	-	-	-	-
TraesCS2B03G0130700.1	TraesCS2B03G0130700.1	chr2B	32997616	32998896	-	-	-	-	-	-	-	-	-
TraesCS2B03G0130800.1	TraesCS2B03G0130800.1	chr2B	33007947	33009192	-	-	-	-	-	-	-	-	-
TraesCS2B03G0131200.1	TraesCS2B03G0131200.1	chr2B	33172600	33173082	-	-	-	-	-	-	-	-	-
TraesCS2B03G0131400.1	TraesCS2B03G0131400.1	chr2B	33186971	33187540	-	-	-	-	-	-	-	-	-
TraesCS2B03G0132500.1	TraesCS2B03G0132500.1	chr2B	33256583	33257146	-	-	-	-	-	-	-	-	-
TraesCS2B03G0133100.1	TraesCS2B03G0133100.1	chr2B	33276425	33276967	-	-	-	-	-	-	-	-	-
TraesCS2B03G0133300.1	TraesCS2B03G0133300.1	chr2B	33326349	33328266	-	-	-	-	-	-	-	-	-
TraesCS2B03G0133400.1	TraesCS2B03G0133400.1	chr2B	33339625	33340206	-	-	-	-	-	-	-	-	-
TraesCS2B03G0133800.1	TraesCS2B03G0133800.1	chr2B	33360773	33362572	-	-	-	-	-	-	-	-	-
TraesCS2B03G0134100.1	TraesCS2B03G0134100.1	chr2B	33454984	33457172	-	-	-	-	-	-	-	-	-
TraesCS2B03G0134200.1	TraesCS2B03G0134200.1	chr2B	33466119	33468158	-	-	-	-	-	-	-	-	-
TraesCS2B03G0134500.2	TraesCS2B03G0134500.2	chr2B	33519853	33525060	-	-	-	-	-	-	-	-	-
TraesCS2B03G0134700.1	TraesCS2B03G0134700.1	chr2B	33563429	33564761	-	-	-	-	-	-	-	-	-
TraesCS2B03G0134800.1	TraesCS2B03G0134800.1	chr2B	33570783	33571958	-	-	-	-	-	-	-	-	-
TraesCS2B03G0135600.1	TraesCS2B03G0135600.1	chr2B	33661458	33662062	-	-	-	-	-	-	-	-	-
TraesCS2B03G0135700.1	TraesCS2B03G0135700.1	chr2B	33676212	33700971	-	-	-	-	-	-	-	-	-
TraesCS2B03G0136100.1	TraesCS2B03G0136100.1	chr2B	33692862	33693161	-	-	-	-	-	-	-	-	-
TraesCS2B03G0136200.1	TraesCS2B03G0136200.1	chr2B	33693847	33694331	-	-	-	-	-	-	-	-	-
TraesCS2B03G0136800.1	TraesCS2B03G0136800.1	chr2B	34005579	34008081	-	-	-	-	-	-	-	-	-
TraesCS2B03G0137300.1	TraesCS2B03G0137300.1	chr2B	34082389	34083024	-	-	-	-	-	-	-	-	-
TraesCS2B03G0137600.1	TraesCS2B03G0137600.1	chr2B	34320803	34322494	-	-	-	-	-	-	-	-	-
TraesCS2B03G0138000.1	TraesCS2B03G0138000.1	chr2B	34441063	34444743	-	-	-	-	-	-	-	-	-
TraesCS2B03G0138700.1	TraesCS2B03G0138700.1	chr2B	34523935	34524327	-	-	-	-	-	-	-	-	-
TraesCS2B03G0139000.1	TraesCS2B03G0139000.1	chr2B	34748859	34754621	-	-	-	-	-	-	-	-	-
TraesCS2B03G0139100.1	TraesCS2B03G0139100.1	chr2B	34759427	34766801	-	-	-	-	-	-	-	-	-
TraesCS2B03G0139900.1	TraesCS2B03G0139900.1	chr2B	35196381	35198156	-	-	-	-	-	-	-	-	-
TraesCS2B03G0140600.1	TraesCS2B03G0140600.1	chr2B	35303100	35320262	-	-	-	-	-	-	-	-	-
TraesCS2B03G0141100.1	TraesCS2B03G0141100.1	chr2B	36043525	36045113	-	-	-	-	-	-	-	-	-
TraesCS2B03G0141200.1	TraesCS2B03G0141200.1	chr2B	36634861	36636273	-	-	-	-	-	-	-	-	-
TraesCS2B03G0141700.1	TraesCS2B03G0141700.1	chr2B	37375274	37375612	-	-	-	-	-	-	-	-	-
TraesCS2B03G0141800.1	TraesCS2B03G0141800.1	chr2B	37375274	37375612	-	-	-	-	-	-	-	-	-
TraesCS2B03G0141900.1	TraesCS2B03G0141900.1	chr2B	37397945	37399642	-	-	-	-	-	-	-	-	-
TraesCS2B03G0142700.2	TraesCS2B03G0142700.2	chr2B	37418730	37420605	-	-	-	-	-	-	-	-	-
TraesCS2B03G0142800.1	TraesCS2B03G0142800.1	chr2B	37806389	37808362	-	-	-	-	-	-	-	-	-
TraesCS2B03G0143100.1	TraesCS2B03G0143100.1	chr2B	37839473	37839970	-	-	-	-	-	-	-	-	-
TraesCS2B03G0143500.1	TraesCS2B03G0143500.1	chr2B	37990337	37992136	-	-	-	-	-	-	-	-	-
TraesCS2B03G0144500.1	TraesCS2B03G0144500.1	chr2B	38033763	38034563	-	-	-	-	-	-	-	-	-
TraesCS2B03G0144600.1	TraesCS2B03G0144600.1	chr2B	38118303	38120140	-	-	-	-	-	-	-	-	-
TraesCS2B03G0144700.1	TraesCS2B03G0144700.1	chr2B	38183608	38185360	-	-	-	-	-	-	-	-	-
TraesCS2B03G0144900.1	TraesCS2B03G0144900.1	chr2B	38339312	38342018	-	-	-	-	-	-	-	-	-
TraesCS2B03G0145100.1	TraesCS2B03G0145100.1	chr2B	38348364	38351197	-	-	-	-	-	-	-	-	-
TraesCS2B03G0145300.1	TraesCS2B03G0145300.1	chr2B	38406999	38408380	-	-	-	-	-	-	-	-	-
TraesCS2B03G0145500.2	TraesCS2B03G0145500.2	chr2B	38439792	38449071	-	-	-	-	-	-	-	-	-

## Sheet: Hordeum2H
*For Hordeum vulgare homologous 1A-QTL proteins a minimum threshold of 90% similarity for iTRAQ barley proteins and 80% for iTRAQ wheat proteins were set
Query protein	Query gene	Chromosome	Start	End	iTRAQ protein hit	iTRAQ protein description	% identity	% similarity	Alignment length	iTRAQ hit length	Query protein length	E-value	Found in iTRAQ samples
HORVU2Hr1G004540.1	HORVU2Hr1G004540.1	HORVU2Hr	10050664	10055643	-	-	-	-	-	-	-	-	-
HORVU2Hr1G000390.1	HORVU2Hr1G000390.1	HORVU2Hr	1021119	1032724	-	-	-	-	-	-	-	-	-
HORVU2Hr1G004620.1	HORVU2Hr1G004620.1	HORVU2Hr	10361355	10503687	-	-	-	-	-	-	-	-	-
HORVU2Hr1G004690.1	HORVU2Hr1G004690.1	HORVU2Hr	10830496	10832502	-	-	-	-	-	-	-	-	-
HORVU2Hr1G004710.1	HORVU2Hr1G004710.1	HORVU2Hr	10854799	10856557	-	-	-	-	-	-	-	-	-
HORVU2Hr1G004720.1	HORVU2Hr1G004720.1	HORVU2Hr	10878615	10880675	-	-	-	-	-	-	-	-	-
HORVU2Hr1G004730.1	HORVU2Hr1G004730.1	HORVU2Hr	10879600	10898736	-	-	-	-	-	-	-	-	-
HORVU2Hr1G004820.1	HORVU2Hr1G004820.1	HORVU2Hr	10945879	10948068	-	-	-	-	-	-	-	-	-
HORVU2Hr1G004870.1	HORVU2Hr1G004870.1	HORVU2Hr	11021587	11049826	-	-	-	-	-	-	-	-	-
HORVU2Hr1G004890.1	HORVU2Hr1G004890.1	HORVU2Hr	11026641	11027989	-	-	-	-	-	-	-	-	-
HORVU2Hr1G004920.1	HORVU2Hr1G004920.1	HORVU2Hr	11056333	11056826	-	-	-	-	-	-	-	-	-
HORVU2Hr1G004960.10	HORVU2Hr1G004960.10	HORVU2Hr	11117088	11118116	-	-	-	-	-	-	-	-	-
HORVU2Hr1G004980.2	HORVU2Hr1G004980.2	HORVU2Hr	11120254	11123252	-	-	-	-	-	-	-	-	-
HORVU2Hr1G005000.10	HORVU2Hr1G005000.10	HORVU2Hr	11126535	11127355	-	-	-	-	-	-	-	-	-
HORVU2Hr1G005020.2	HORVU2Hr1G005020.2	HORVU2Hr	11167193	11168154	-	-	-	-	-	-	-	-	-
HORVU2Hr1G005140.1	HORVU2Hr1G005140.1	HORVU2Hr	11262477	11265766	-	-	-	-	-	-	-	-	-
HORVU2Hr1G005150.4	HORVU2Hr1G005150.4	HORVU2Hr	11270148	11270989	-	-	-	-	-	-	-	-	-
HORVU2Hr1G005160.1	HORVU2Hr1G005160.1	HORVU2Hr	11289048	11291890	-	-	-	-	-	-	-	-	-
HORVU2Hr1G005210.1	HORVU2Hr1G005210.1	HORVU2Hr	11388047	11390542	-	-	-	-	-	-	-	-	-
HORVU2Hr1G005220.1	HORVU2Hr1G005220.1	HORVU2Hr	11389270	11398014	-	-	-	-	-	-	-	-	-
HORVU2Hr1G005230.1	HORVU2Hr1G005230.1	HORVU2Hr	11394522	11403493	-	-	-	-	-	-	-	-	-
HORVU2Hr1G005310.1	HORVU2Hr1G005310.1	HORVU2Hr	11625039	11625492	-	-	-	-	-	-	-	-	-
HORVU2Hr1G005320.1	HORVU2Hr1G005320.1	HORVU2Hr	11632470	11635553	-	-	-	-	-	-	-	-	-
HORVU2Hr1G005330.1	HORVU2Hr1G005330.1	HORVU2Hr	11638191	11640163	-	-	-	-	-	-	-	-	-
HORVU2Hr1G005420.1	HORVU2Hr1G005420.1	HORVU2Hr	11802049	11805927	-	-	-	-	-	-	-	-	-
HORVU2Hr1G005470.1	HORVU2Hr1G005470.1	HORVU2Hr	11898099	11900815	-	-	-	-	-	-	-	-	-
HORVU2Hr1G005480.10	HORVU2Hr1G005480.10	HORVU2Hr	11904906	11907350	-	-	-	-	-	-	-	-	-
HORVU2Hr1G005510.1	HORVU2Hr1G005510.1	HORVU2Hr	11998503	11999596	-	-	-	-	-	-	-	-	-
HORVU2Hr1G005520.1	HORVU2Hr1G005520.1	HORVU2Hr	12006999	12008267	-	-	-	-	-	-	-	-	-
HORVU2Hr1G005530.1	HORVU2Hr1G005530.1	HORVU2Hr	12008724	12010002	-	-	-	-	-	-	-	-	-
HORVU2Hr1G005570.1	HORVU2Hr1G005570.1	HORVU2Hr	12033106	12034592	-	-	-	-	-	-	-	-	-
HORVU2Hr1G005590.1	HORVU2Hr1G005590.1	HORVU2Hr	12053305	12054786	-	-	-	-	-	-	-	-	-
HORVU2Hr1G005600.1	HORVU2Hr1G005600.1	HORVU2Hr	12053315	12056161	-	-	-	-	-	-	-	-	-
HORVU2Hr1G005620.1	HORVU2Hr1G005620.1	HORVU2Hr	12199716	12200898	-	-	-	-	-	-	-	-	-
HORVU2Hr1G005630.1	HORVU2Hr1G005630.1	HORVU2Hr	12212314	12215544	-	-	-	-	-	-	-	-	-
HORVU2Hr1G005650.1	HORVU2Hr1G005650.1	HORVU2Hr	12232966	12243629	-	-	-	-	-	-	-	-	-
HORVU2Hr1G005660.1	HORVU2Hr1G005660.1	HORVU2Hr	12270196	12272305	-	-	-	-	-	-	-	-	-
HORVU2Hr1G005670.1	HORVU2Hr1G005670.1	HORVU2Hr	12325257	12326094	-	-	-	-	-	-	-	-	-
HORVU2Hr1G005680.1	HORVU2Hr1G005680.1	HORVU2Hr	12340249	12437409	-	-	-	-	-	-	-	-	-
HORVU2Hr1G005690.1	HORVU2Hr1G005690.1	HORVU2Hr	12345172	12354105	-	-	-	-	-	-	-	-	-
HORVU2Hr1G005870.1	HORVU2Hr1G005870.1	HORVU2Hr	12603170	12605744	-	-	-	-	-	-	-	-	-
HORVU2Hr1G005910.1	HORVU2Hr1G005910.1	HORVU2Hr	12670409	12673506	-	-	-	-	-	-	-	-	-
HORVU2Hr1G005940.1	HORVU2Hr1G005940.1	HORVU2Hr	12690525	12698204	-	-	-	-	-	-	-	-	-
HORVU2Hr1G005980.1	HORVU2Hr1G005980.1	HORVU2Hr	12774927	12775623	-	-	-	-	-	-	-	-	-
HORVU2Hr1G005990.1	HORVU2Hr1G005990.1	HORVU2Hr	12800339	12808205	-	-	-	-	-	-	-	-	-
HORVU2Hr1G006000.1	HORVU2Hr1G006000.1	HORVU2Hr	12859720	12861380	-	-	-	-	-	-	-	-	-
HORVU2Hr1G006010.1	HORVU2Hr1G006010.1	HORVU2Hr	12860026	12865563	-	-	-	-	-	-	-	-	-
HORVU2Hr1G006030.1	HORVU2Hr1G006030.1	HORVU2Hr	12867240	12870499	-	-	-	-	-	-	-	-	-
HORVU2Hr1G006100.1	HORVU2Hr1G006100.1	HORVU2Hr	13004116	13006535	-	-	-	-	-	-	-	-	-
HORVU2Hr1G006170.1	HORVU2Hr1G006170.1	HORVU2Hr	13056652	13057281	-	-	-	-	-	-	-	-	-
HORVU2Hr1G006280.1	HORVU2Hr1G006280.1	HORVU2Hr	13231362	13236797	-	-	-	-	-	-	-	-	-
HORVU2Hr1G006320.1	HORVU2Hr1G006320.1	HORVU2Hr	13255781	13260920	-	-	-	-	-	-	-	-	-
HORVU2Hr1G006330.1	HORVU2Hr1G006330.1	HORVU2Hr	13265820	13270008	-	-	-	-	-	-	-	-	-
HORVU2Hr1G006470.13	HORVU2Hr1G006470.13	HORVU2Hr	13497276	13498666	-	-	-	-	-	-	-	-	-
HORVU2Hr1G006480.1	HORVU2Hr1G006480.1	HORVU2Hr	13506272	13510854	-	-	-	-	-	-	-	-	-
HORVU2Hr1G006500.1	HORVU2Hr1G006500.1	HORVU2Hr	13601197	13601520	-	-	-	-	-	-	-	-	-
HORVU2Hr1G006520.1	HORVU2Hr1G006520.1	HORVU2Hr	13644166	13646353	-	-	-	-	-	-	-	-	-
HORVU2Hr1G006530.1	HORVU2Hr1G006530.1	HORVU2Hr	13676587	13677516	-	-	-	-	-	-	-	-	-
HORVU2Hr1G000580.1	HORVU2Hr1G000580.1	HORVU2Hr	1376246	1382745	-	-	-	-	-	-	-	-	-
HORVU2Hr1G000590.1	HORVU2Hr1G000590.1	HORVU2Hr	1380815	1383975	-	-	-	-	-	-	-	-	-
HORVU2Hr1G006690.10	HORVU2Hr1G006690.10	HORVU2Hr	14013272	14014143	-	-	-	-	-	-	-	-	-
HORVU2Hr1G006700.1	HORVU2Hr1G006700.1	HORVU2Hr	14019238	14030237	-	-	-	-	-	-	-	-	-
HORVU2Hr1G006760.1	HORVU2Hr1G006760.1	HORVU2Hr	14086308	14089000	-	-	-	-	-	-	-	-	-
HORVU2Hr1G006770.13	HORVU2Hr1G006770.13	HORVU2Hr	14097906	14110475	-	-	-	-	-	-	-	-	-
HORVU2Hr1G006810.1	HORVU2Hr1G006810.1	HORVU2Hr	14214133	14214948	-	-	-	-	-	-	-	-	-
HORVU2Hr1G006820.1	HORVU2Hr1G006820.1	HORVU2Hr	14223328	14227479	-	-	-	-	-	-	-	-	-
HORVU2Hr1G006830.2	HORVU2Hr1G006830.2	HORVU2Hr	14250911	14253324	-	-	-	-	-	-	-	-	-
HORVU2Hr1G006850.2	HORVU2Hr1G006850.2	HORVU2Hr	14264867	14296472	-	-	-	-	-	-	-	-	-
HORVU2Hr1G006900.1	HORVU2Hr1G006900.1	HORVU2Hr	14312537	14345144	-	-	-	-	-	-	-	-	-
HORVU2Hr1G006910.10	HORVU2Hr1G006910.10	HORVU2Hr	14352377	14363118	-	-	-	-	-	-	-	-	-
HORVU2Hr1G006930.8	HORVU2Hr1G006930.8	HORVU2Hr	14374655	14381123	-	-	-	-	-	-	-	-	-
HORVU2Hr1G007000.1	HORVU2Hr1G007000.1	HORVU2Hr	14415216	14427814	-	-	-	-	-	-	-	-	-
HORVU2Hr1G007070.1	HORVU2Hr1G007070.1	HORVU2Hr	14590654	14600661	-	-	-	-	-	-	-	-	-
HORVU2Hr1G007080.10	HORVU2Hr1G007080.10	HORVU2Hr	14611465	14613069	-	-	-	-	-	-	-	-	-
HORVU2Hr1G007130.1	HORVU2Hr1G007130.1	HORVU2Hr	14631508	14640923	-	-	-	-	-	-	-	-	-
HORVU2Hr1G000660.1	HORVU2Hr1G000660.1	HORVU2Hr	1491544	1493077	-	-	-	-	-	-	-	-	-
HORVU2Hr1G007350.1	HORVU2Hr1G007350.1	HORVU2Hr	14998609	14999466	-	-	-	-	-	-	-	-	-
HORVU2Hr1G007490.1	HORVU2Hr1G007490.1	HORVU2Hr	15306395	15307647	-	-	-	-	-	-	-	-	-
HORVU2Hr1G007530.1	HORVU2Hr1G007530.1	HORVU2Hr	15344489	15345177	-	-	-	-	-	-	-	-	-
HORVU2Hr1G007540.1	HORVU2Hr1G007540.1	HORVU2Hr	15354204	15377911	-	-	-	-	-	-	-	-	-
HORVU2Hr1G007570.2	HORVU2Hr1G007570.2	HORVU2Hr	15435735	15437541	-	-	-	-	-	-	-	-	-
HORVU2Hr1G007580.1	HORVU2Hr1G007580.1	HORVU2Hr	15455412	15456024	-	-	-	-	-	-	-	-	-
HORVU2Hr1G007600.1	HORVU2Hr1G007600.1	HORVU2Hr	15507307	15512399	-	-	-	-	-	-	-	-	-
HORVU2Hr1G007610.1	HORVU2Hr1G007610.1	HORVU2Hr	15520807	15522129	-	-	-	-	-	-	-	-	-
HORVU2Hr1G007640.1	HORVU2Hr1G007640.1	HORVU2Hr	15538389	15540592	-	-	-	-	-	-	-	-	-
HORVU2Hr1G007650.1	HORVU2Hr1G007650.1	HORVU2Hr	15541056	15541815	-	-	-	-	-	-	-	-	-
HORVU2Hr1G007680.1	HORVU2Hr1G007680.1	HORVU2Hr	15559973	15560797	-	-	-	-	-	-	-	-	-
HORVU2Hr1G007840.1	HORVU2Hr1G007840.1	HORVU2Hr	16406629	16411091	-	-	-	-	-	-	-	-	-
HORVU2Hr1G007980.1	HORVU2Hr1G007980.1	HORVU2Hr	16636961	16751735	-	-	-	-	-	-	-	-	-
HORVU2Hr1G008030.1	HORVU2Hr1G008030.1	HORVU2Hr	16705713	16705940	-	-	-	-	-	-	-	-	-
HORVU2Hr1G000770.3	HORVU2Hr1G000770.3	HORVU2Hr	1676568	1676852	-	-	-	-	-	-	-	-	-
HORVU2Hr1G008090.1	HORVU2Hr1G008090.1	HORVU2Hr	16801116	16807677	-	-	-	-	-	-	-	-	-
HORVU2Hr1G008120.1	HORVU2Hr1G008120.1	HORVU2Hr	16818682	16819627	-	-	-	-	-	-	-	-	-
HORVU2Hr1G008140.10	HORVU2Hr1G008140.10	HORVU2Hr	16835664	16848372	-	-	-	-	-	-	-	-	-
HORVU2Hr1G008250.1	HORVU2Hr1G008250.1	HORVU2Hr	16960907	16963734	-	-	-	-	-	-	-	-	-
HORVU2Hr1G008330.1	HORVU2Hr1G008330.1	HORVU2Hr	17153344	17155159	-	-	-	-	-	-	-	-	-
HORVU2Hr1G008370.1	HORVU2Hr1G008370.1	HORVU2Hr	17190892	17192991	-	-	-	-	-	-	-	-	-
HORVU2Hr1G008380.1	HORVU2Hr1G008380.1	HORVU2Hr	17231510	17272468	-	-	-	-	-	-	-	-	-
HORVU2Hr1G008390.13	HORVU2Hr1G008390.13	HORVU2Hr	17257285	17262703	-	-	-	-	-	-	-	-	-
HORVU2Hr1G009150.1	HORVU2Hr1G009150.1	HORVU2Hr	17923795	17924904	-	-	-	-	-	-	-	-	-
HORVU2Hr1G000900.1	HORVU2Hr1G000900.1	HORVU2Hr	1796640	1802230	-	-	-	-	-	-	-	-	-
HORVU2Hr1G000910.1	HORVU2Hr1G000910.1	HORVU2Hr	1802247	1802642	-	-	-	-	-	-	-	-	-
HORVU2Hr1G009510.1	HORVU2Hr1G009510.1	HORVU2Hr	18230929	18232225	-	-	-	-	-	-	-	-	-
HORVU2Hr1G009540.1	HORVU2Hr1G009540.1	HORVU2Hr	18279341	18279895	-	-	-	-	-	-	-	-	-
HORVU2Hr1G009610.1	HORVU2Hr1G009610.1	HORVU2Hr	18350115	18351220	-	-	-	-	-	-	-	-	-
HORVU2Hr1G009640.1	HORVU2Hr1G009640.1	HORVU2Hr	18363151	18364257	-	-	-	-	-	-	-	-	-
HORVU2Hr1G009580.10	HORVU2Hr1G009580.10	HORVU2Hr	18521530	18522309	-	-	-	-	-	-	-	-	-
HORVU2Hr1G009710.10	HORVU2Hr1G009710.10	HORVU2Hr	18543231	18547943	-	-	-	-	-	-	-	-	-
HORVU2Hr1G010630.1	HORVU2Hr1G010630.1	HORVU2Hr	20252719	20254301	tr|M8AQ24|M8AQ24_TRIUA	tr|M8AQ24|M8AQ24_TRIUA Ribulose bisphosphate carboxylase small subunit OS=Triticum urartu OX=4572 GN=TRIUR3_33919 PE=3 SV=1	96.094	100	128	128	175	2.65e-96	DOWN-Rinfested_vs_Sinfested,UP-Sinfested_vs_Scontrol
HORVU2Hr1G010630.1	HORVU2Hr1G010630.1	HORVU2Hr	20252719	20254301	tr|M8BIS3|M8BIS3_AEGTA	tr|M8BIS3|M8BIS3_AEGTA Ribulose bisphosphate carboxylase small subunit OS=Aegilops tauschii OX=37682 GN=F775_06084 PE=3 SV=1	99.219	100	128	128	175	1.34e-97	DOWN-Rinfested_vs_Sinfested,UP-Sinfested_vs_Scontrol
HORVU2Hr1G010670.1	HORVU2Hr1G010670.1	HORVU2Hr	20509006	20510542	tr|M8AQ24|M8AQ24_TRIUA	tr|M8AQ24|M8AQ24_TRIUA Ribulose bisphosphate carboxylase small subunit OS=Triticum urartu OX=4572 GN=TRIUR3_33919 PE=3 SV=1	96.094	100	128	128	190	1.78e-96	DOWN-Rinfested_vs_Sinfested,UP-Sinfested_vs_Scontrol
HORVU2Hr1G010670.1	HORVU2Hr1G010670.1	HORVU2Hr	20509006	20510542	tr|M8BIS3|M8BIS3_AEGTA	tr|M8BIS3|M8BIS3_AEGTA Ribulose bisphosphate carboxylase small subunit OS=Aegilops tauschii OX=37682 GN=F775_06084 PE=3 SV=1	99.219	100	128	128	190	6.06e-98	DOWN-Rinfested_vs_Sinfested,UP-Sinfested_vs_Scontrol
HORVU2Hr1G010690.1	HORVU2Hr1G010690.1	HORVU2Hr	20579138	21090091	tr|M8AQ24|M8AQ24_TRIUA	tr|M8AQ24|M8AQ24_TRIUA Ribulose bisphosphate carboxylase small subunit OS=Triticum urartu OX=4572 GN=TRIUR3_33919 PE=3 SV=1	96.094	100	128	128	175	2.65e-96	DOWN-Rinfested_vs_Sinfested,UP-Sinfested_vs_Scontrol
HORVU2Hr1G010690.1	HORVU2Hr1G010690.1	HORVU2Hr	20579138	21090091	tr|M8BIS3|M8BIS3_AEGTA	tr|M8BIS3|M8BIS3_AEGTA Ribulose bisphosphate carboxylase small subunit OS=Aegilops tauschii OX=37682 GN=F775_06084 PE=3 SV=1	99.219	100	128	128	175	1.34e-97	DOWN-Rinfested_vs_Sinfested,UP-Sinfested_vs_Scontrol
HORVU2Hr1G000940.1	HORVU2Hr1G000940.1	HORVU2Hr	2084530	2097713	-	-	-	-	-	-	-	-	-
HORVU2Hr1G001010.1	HORVU2Hr1G001010.1	HORVU2Hr	2167031	2171278	-	-	-	-	-	-	-	-	-
HORVU2Hr1G001070.1	HORVU2Hr1G001070.1	HORVU2Hr	2245699	2246897	-	-	-	-	-	-	-	-	-
HORVU2Hr1G011340.4	HORVU2Hr1G011340.4	HORVU2Hr	22676699	22677609	-	-	-	-	-	-	-	-	-
HORVU2Hr1G001110.1	HORVU2Hr1G001110.1	HORVU2Hr	2335786	2337820	-	-	-	-	-	-	-	-	-
HORVU2Hr1G011640.10	HORVU2Hr1G011640.10	HORVU2Hr	23428341	23432076	-	-	-	-	-	-	-	-	-
HORVU2Hr1G001120.1	HORVU2Hr1G001120.1	HORVU2Hr	2347405	2351445	-	-	-	-	-	-	-	-	-
HORVU2Hr1G011790.2	HORVU2Hr1G011790.2	HORVU2Hr	24847480	24851813	-	-	-	-	-	-	-	-	-
HORVU2Hr1G011870.4	HORVU2Hr1G011870.4	HORVU2Hr	25148328	25152610	-	-	-	-	-	-	-	-	-
HORVU2Hr1G011910.2	HORVU2Hr1G011910.2	HORVU2Hr	25206123	25208078	-	-	-	-	-	-	-	-	-
HORVU2Hr1G011970.1	HORVU2Hr1G011970.1	HORVU2Hr	25395677	25399012	-	-	-	-	-	-	-	-	-
HORVU2Hr1G011980.1	HORVU2Hr1G011980.1	HORVU2Hr	25425898	25426308	-	-	-	-	-	-	-	-	-
HORVU2Hr1G012010.1	HORVU2Hr1G012010.1	HORVU2Hr	25563354	25568831	-	-	-	-	-	-	-	-	-
HORVU2Hr1G012060.1	HORVU2Hr1G012060.1	HORVU2Hr	25609955	25621659	-	-	-	-	-	-	-	-	-
HORVU2Hr1G012130.1	HORVU2Hr1G012130.1	HORVU2Hr	25715888	25717608	-	-	-	-	-	-	-	-	-
HORVU2Hr1G012180.1	HORVU2Hr1G012180.1	HORVU2Hr	25740004	25740692	-	-	-	-	-	-	-	-	-
HORVU2Hr1G012230.1	HORVU2Hr1G012230.1	HORVU2Hr	25776379	25782473	-	-	-	-	-	-	-	-	-
HORVU2Hr1G001350.1	HORVU2Hr1G001350.1	HORVU2Hr	2844905	2847059	-	-	-	-	-	-	-	-	-
HORVU2Hr1G001360.1	HORVU2Hr1G001360.1	HORVU2Hr	2847952	2853519	-	-	-	-	-	-	-	-	-
HORVU2Hr1G001410.1	HORVU2Hr1G001410.1	HORVU2Hr	2956639	2960980	-	-	-	-	-	-	-	-	-
HORVU2Hr1G001530.10	HORVU2Hr1G001530.10	HORVU2Hr	3179265	3189225	-	-	-	-	-	-	-	-	-
HORVU2Hr1G001560.1	HORVU2Hr1G001560.1	HORVU2Hr	3272998	3275819	-	-	-	-	-	-	-	-	-
HORVU2Hr1G001600.1	HORVU2Hr1G001600.1	HORVU2Hr	3328266	3331632	-	-	-	-	-	-	-	-	-
HORVU2Hr1G001620.1	HORVU2Hr1G001620.1	HORVU2Hr	3346665	3347544	-	-	-	-	-	-	-	-	-
HORVU2Hr1G001630.10	HORVU2Hr1G001630.10	HORVU2Hr	3361411	3364050	-	-	-	-	-	-	-	-	-
HORVU2Hr1G001640.1	HORVU2Hr1G001640.1	HORVU2Hr	3404268	3404942	-	-	-	-	-	-	-	-	-
HORVU2Hr1G001690.1	HORVU2Hr1G001690.1	HORVU2Hr	3580668	3583565	-	-	-	-	-	-	-	-	-
HORVU2Hr1G001760.14	HORVU2Hr1G001760.14	HORVU2Hr	3687825	3690454	-	-	-	-	-	-	-	-	-
HORVU2Hr1G001790.1	HORVU2Hr1G001790.1	HORVU2Hr	3731629	3732640	-	-	-	-	-	-	-	-	-
HORVU2Hr1G001810.1	HORVU2Hr1G001810.1	HORVU2Hr	3742224	3747695	-	-	-	-	-	-	-	-	-
HORVU2Hr1G001820.1	HORVU2Hr1G001820.1	HORVU2Hr	3757576	3759427	-	-	-	-	-	-	-	-	-
HORVU2Hr1G001830.1	HORVU2Hr1G001830.1	HORVU2Hr	3811573	3816301	-	-	-	-	-	-	-	-	-
HORVU2Hr1G001900.2	HORVU2Hr1G001900.2	HORVU2Hr	3989391	3996560	-	-	-	-	-	-	-	-	-
HORVU2Hr1G002410.1	HORVU2Hr1G002410.1	HORVU2Hr	5023225	5025549	-	-	-	-	-	-	-	-	-
HORVU2Hr1G002460.1	HORVU2Hr1G002460.1	HORVU2Hr	5145289	5147070	-	-	-	-	-	-	-	-	-
HORVU2Hr1G002480.1	HORVU2Hr1G002480.1	HORVU2Hr	5161327	5164258	-	-	-	-	-	-	-	-	-
HORVU2Hr1G002440.11	HORVU2Hr1G002440.11	HORVU2Hr	5380885	5383743	-	-	-	-	-	-	-	-	-
HORVU2Hr1G002520.1	HORVU2Hr1G002520.1	HORVU2Hr	5425313	5425911	-	-	-	-	-	-	-	-	-
HORVU2Hr1G002600.1	HORVU2Hr1G002600.1	HORVU2Hr	5689544	5692391	-	-	-	-	-	-	-	-	-
HORVU2Hr1G002620.1	HORVU2Hr1G002620.1	HORVU2Hr	5923085	5924837	-	-	-	-	-	-	-	-	-
HORVU2Hr1G002630.1	HORVU2Hr1G002630.1	HORVU2Hr	5952442	5953596	-	-	-	-	-	-	-	-	-
HORVU2Hr1G002640.1	HORVU2Hr1G002640.1	HORVU2Hr	5999399	6001783	-	-	-	-	-	-	-	-	-
HORVU2Hr1G002650.1	HORVU2Hr1G002650.1	HORVU2Hr	6024789	6027911	-	-	-	-	-	-	-	-	-
HORVU2Hr1G002660.1	HORVU2Hr1G002660.1	HORVU2Hr	6082791	6083319	-	-	-	-	-	-	-	-	-
HORVU2Hr1G002700.1	HORVU2Hr1G002700.1	HORVU2Hr	6177034	6184496	-	-	-	-	-	-	-	-	-
HORVU2Hr1G002720.1	HORVU2Hr1G002720.1	HORVU2Hr	6206445	6208112	-	-	-	-	-	-	-	-	-
HORVU2Hr1G002830.1	HORVU2Hr1G002830.1	HORVU2Hr	6243901	6248371	-	-	-	-	-	-	-	-	-
HORVU2Hr1G002880.2	HORVU2Hr1G002880.2	HORVU2Hr	6354026	6497366	-	-	-	-	-	-	-	-	-
HORVU2Hr1G002920.1	HORVU2Hr1G002920.1	HORVU2Hr	6418717	6420349	-	-	-	-	-	-	-	-	-
HORVU2Hr1G002930.1	HORVU2Hr1G002930.1	HORVU2Hr	6418717	6420681	-	-	-	-	-	-	-	-	-
HORVU2Hr1G003040.1	HORVU2Hr1G003040.1	HORVU2Hr	6565668	6567495	-	-	-	-	-	-	-	-	-
HORVU2Hr1G003060.2	HORVU2Hr1G003060.2	HORVU2Hr	6576942	6578213	-	-	-	-	-	-	-	-	-
HORVU2Hr1G003070.1	HORVU2Hr1G003070.1	HORVU2Hr	6649883	6650309	-	-	-	-	-	-	-	-	-
HORVU2Hr1G003080.1	HORVU2Hr1G003080.1	HORVU2Hr	6687808	6689353	-	-	-	-	-	-	-	-	-
HORVU2Hr1G003110.1	HORVU2Hr1G003110.1	HORVU2Hr	6752476	6756962	-	-	-	-	-	-	-	-	-
HORVU2Hr1G003180.1	HORVU2Hr1G003180.1	HORVU2Hr	6965149	6966103	-	-	-	-	-	-	-	-	-
HORVU2Hr1G003210.1	HORVU2Hr1G003210.1	HORVU2Hr	7017183	7037272	-	-	-	-	-	-	-	-	-
HORVU2Hr1G003280.6	HORVU2Hr1G003280.6	HORVU2Hr	7158534	7160088	-	-	-	-	-	-	-	-	-
HORVU2Hr1G003290.1	HORVU2Hr1G003290.1	HORVU2Hr	7191698	7192098	-	-	-	-	-	-	-	-	-
HORVU2Hr1G003340.1	HORVU2Hr1G003340.1	HORVU2Hr	7266680	7272554	-	-	-	-	-	-	-	-	-
HORVU2Hr1G003350.10	HORVU2Hr1G003350.10	HORVU2Hr	7278381	7283817	-	-	-	-	-	-	-	-	-
HORVU2Hr1G003360.1	HORVU2Hr1G003360.1	HORVU2Hr	7347961	7353399	-	-	-	-	-	-	-	-	-
HORVU2Hr1G003370.1	HORVU2Hr1G003370.1	HORVU2Hr	7347961	7354324	-	-	-	-	-	-	-	-	-
HORVU2Hr1G003420.3	HORVU2Hr1G003420.3	HORVU2Hr	7580418	7583865	-	-	-	-	-	-	-	-	-
HORVU2Hr1G003430.1	HORVU2Hr1G003430.1	HORVU2Hr	7822237	7823372	-	-	-	-	-	-	-	-	-
HORVU2Hr1G003460.1	HORVU2Hr1G003460.1	HORVU2Hr	8034285	8035302	-	-	-	-	-	-	-	-	-
HORVU2Hr1G003470.3	HORVU2Hr1G003470.3	HORVU2Hr	8041722	8043633	-	-	-	-	-	-	-	-	-
HORVU2Hr1G003480.1	HORVU2Hr1G003480.1	HORVU2Hr	8080337	8081229	-	-	-	-	-	-	-	-	-
HORVU2Hr1G003500.1	HORVU2Hr1G003500.1	HORVU2Hr	8136804	8138809	-	-	-	-	-	-	-	-	-
HORVU2Hr1G003580.1	HORVU2Hr1G003580.1	HORVU2Hr	8467853	8474604	-	-	-	-	-	-	-	-	-
HORVU2Hr1G003640.17	HORVU2Hr1G003640.17	HORVU2Hr	8569958	8571032	-	-	-	-	-	-	-	-	-
HORVU2Hr1G003720.1	HORVU2Hr1G003720.1	HORVU2Hr	8880642	8991380	-	-	-	-	-	-	-	-	-
HORVU2Hr1G003770.1	HORVU2Hr1G003770.1	HORVU2Hr	8943374	8946031	-	-	-	-	-	-	-	-	-
HORVU2Hr1G003870.3	HORVU2Hr1G003870.3	HORVU2Hr	9071818	9073754	-	-	-	-	-	-	-	-	-
HORVU2Hr1G003880.1	HORVU2Hr1G003880.1	HORVU2Hr	9074165	9076542	-	-	-	-	-	-	-	-	-
HORVU2Hr1G003900.1	HORVU2Hr1G003900.1	HORVU2Hr	9079307	9080435	-	-	-	-	-	-	-	-	-
HORVU2Hr1G003950.1	HORVU2Hr1G003950.1	HORVU2Hr	9154680	9156975	-	-	-	-	-	-	-	-	-
HORVU2Hr1G003940.6	HORVU2Hr1G003940.6	HORVU2Hr	9154973	9155349	-	-	-	-	-	-	-	-	-
HORVU2Hr1G003970.1	HORVU2Hr1G003970.1	HORVU2Hr	9164984	9181781	-	-	-	-	-	-	-	-	-
HORVU2Hr1G003980.11	HORVU2Hr1G003980.11	HORVU2Hr	9183111	9184105	-	-	-	-	-	-	-	-	-
HORVU2Hr1G004000.1	HORVU2Hr1G004000.1	HORVU2Hr	9192726	9194252	-	-	-	-	-	-	-	-	-
HORVU2Hr1G000360.1	HORVU2Hr1G000360.1	HORVU2Hr	923012	929841	-	-	-	-	-	-	-	-	-
HORVU2Hr1G004070.1	HORVU2Hr1G004070.1	HORVU2Hr	9291069	9292220	-	-	-	-	-	-	-	-	-
HORVU2Hr1G004170.1	HORVU2Hr1G004170.1	HORVU2Hr	9397662	9399496	-	-	-	-	-	-	-	-	-
HORVU2Hr1G004180.1	HORVU2Hr1G004180.1	HORVU2Hr	9407115	9447013	-	-	-	-	-	-	-	-	-
HORVU2Hr1G004190.1	HORVU2Hr1G004190.1	HORVU2Hr	9576411	9577139	-	-	-	-	-	-	-	-	-
HORVU2Hr1G004200.1	HORVU2Hr1G004200.1	HORVU2Hr	9611388	9613590	-	-	-	-	-	-	-	-	-
HORVU2Hr1G004230.2	HORVU2Hr1G004230.2	HORVU2Hr	9658119	9659385	-	-	-	-	-	-	-	-	-
HORVU2Hr1G004280.1	HORVU2Hr1G004280.1	HORVU2Hr	9668728	9669945	-	-	-	-	-	-	-	-	-
HORVU2Hr1G004290.1	HORVU2Hr1G004290.1	HORVU2Hr	9699845	9700365	-	-	-	-	-	-	-	-	-
HORVU2Hr1G004300.1	HORVU2Hr1G004300.1	HORVU2Hr	9736950	9737255	-	-	-	-	-	-	-	-	-
HORVU2Hr1G004460.1	HORVU2Hr1G004460.1	HORVU2Hr	9835740	9853062	-	-	-	-	-	-	-	-	-
HORVU2Hr1G004480.3	HORVU2Hr1G004480.3	HORVU2Hr	9874804	9876720	-	-	-	-	-	-	-	-	-

## Sheet: OryzaSativa_2B
*For Oryza Sativa homologous 1A-QTL proteins a minimum threshold of 70% similarity for iTRAQ wheat/barley proteins were set
Query protein	Query gene	Chromosome	Start	End	iTRAQ protein hit	iTRAQ protein description	% identity	% similarity	Alignment length	iTRAQ hit length	Query protein length	E-value	Found in iTRAQ samples
Os04t0117600-01	Os04t0117600-01	chr4	1046902	1053870	-	-	-	-	-	-	-	-	-
Os04t0118700-00	Os04t0118700-00	chr4	1110678	1113347	-	-	-	-	-	-	-	-	-
Os04t0118900-01	Os04t0118900-01	chr4	1120673	1124998	-	-	-	-	-	-	-	-	-
Os04t0119400-01	Os04t0119400-01	chr4	1136017	1139638	-	-	-	-	-	-	-	-	-
Os04t0119500-02	Os04t0119500-02	chr4	1148894	1151980	-	-	-	-	-	-	-	-	-
Os04t0102500-01	Os04t0102500-01	chr4	177466	182211	-	-	-	-	-	-	-	-	-
Os04t0128900-01	Os04t0128900-01	chr4	1813960	1816070	-	-	-	-	-	-	-	-	-
Os04t0102600-01	Os04t0102600-01	chr4	182523	186397	-	-	-	-	-	-	-	-	-
Os04t0129500-01	Os04t0129500-01	chr4	1857915	1865237	-	-	-	-	-	-	-	-	-
Os04t0129600-01	Os04t0129600-01	chr4	1866264	1870065	-	-	-	-	-	-	-	-	-
Os04t0102700-01	Os04t0102700-01	chr4	187899	196971	-	-	-	-	-	-	-	-	-
Os04t0103100-01	Os04t0103100-01	chr4	216134	219439	-	-	-	-	-	-	-	-	-
Os04t0103200-01	Os04t0103200-01	chr4	219768	222818	-	-	-	-	-	-	-	-	-
Os04t0103300-01	Os04t0103300-01	chr4	226927	230020	-	-	-	-	-	-	-	-	-
Os04t0136700-01	Os04t0136700-01	chr4	2426978	2429504	-	-	-	-	-	-	-	-	-
Os04t0137201-01	Os04t0137201-01	chr4	2480533	2485914	-	-	-	-	-	-	-	-	-
Os04t0105000-01	Os04t0105000-01	chr4	321281	328894	-	-	-	-	-	-	-	-	-
Os04t0105300-01	Os04t0105300-01	chr4	354021	355335	-	-	-	-	-	-	-	-	-
Os04t0105400-01	Os04t0105400-01	chr4	357603	360450	-	-	-	-	-	-	-	-	-
Os04t0105500-01	Os04t0105500-01	chr4	362983	367447	-	-	-	-	-	-	-	-	-
Os04t0105700-01	Os04t0105700-01	chr4	370795	372419	-	-	-	-	-	-	-	-	-
Os04t0106300-01	Os04t0106300-01	chr4	396563	400802	-	-	-	-	-	-	-	-	-
Os04t0107200-01	Os04t0107200-01	chr4	443167	444830	-	-	-	-	-	-	-	-	-
Os04t0165400-01	Os04t0165400-01	chr4	4441922	4443953	-	-	-	-	-	-	-	-	-
Os04t0107500-01	Os04t0107500-01	chr4	453595	457102	-	-	-	-	-	-	-	-	-
Os04t0169100-01	Os04t0169100-01	chr4	4738375	4741229	-	-	-	-	-	-	-	-	-
Os04t0107900-01	Os04t0107900-01	chr4	483234	485958	tr|Q9ZRG0|Q9ZRG0_WHEAT	tr|Q9ZRG0|Q9ZRG0_WHEAT Heat shock protein 80 OS=Triticum aestivum OX=4565 PE=2 SV=1	62.222	70	90	700	90	2.96e-22	DOWN-Rcontrol_vs_Scontrol,DOWN-Rinfested_vs_Sinfested
Os04t0108101-00	Os04t0108101-00	chr4	485272	485663	-	-	-	-	-	-	-	-	-
Os04t0177600-02	Os04t0177600-02	chr4	5291177	5306497	-	-	-	-	-	-	-	-	-
Os04t0181100-01	Os04t0181100-01	chr4	5526864	5530223	-	-	-	-	-	-	-	-	-
Os04t0182200-01	Os04t0182200-01	chr4	5590414	5592679	-	-	-	-	-	-	-	-	-
Os04t0182650-00	Os04t0182650-00	chr4	5621072	5626882	-	-	-	-	-	-	-	-	-
Os04t0182875-00	Os04t0182875-00	chr4	5644979	5645554	-	-	-	-	-	-	-	-	-
Os04t0183201-00	Os04t0183201-00	chr4	5669190	5673221	-	-	-	-	-	-	-	-	-
Os04t0183401-00	Os04t0183401-00	chr4	5686454	5689200	-	-	-	-	-	-	-	-	-
Os04t0184250-00	Os04t0184250-00	chr4	5728136	5731769	-	-	-	-	-	-	-	-	-
Os04t0184500-00	Os04t0184500-00	chr4	5739476	5740015	-	-	-	-	-	-	-	-	-
Os04t0184801-00	Os04t0184801-00	chr4	5740039	5740266	-	-	-	-	-	-	-	-	-
Os04t0110200-01	Os04t0110200-01	chr4	599975	600881	-	-	-	-	-	-	-	-	-
Os04t0110400-01	Os04t0110400-01	chr4	610122	612879	-	-	-	-	-	-	-	-	-
Os04t0110600-01	Os04t0110600-01	chr4	617514	622710	-	-	-	-	-	-	-	-	-
Os04t0111200-01	Os04t0111200-01	chr4	646206	647358	-	-	-	-	-	-	-	-	-
Os04t0194500-01	Os04t0194500-01	chr4	6475357	6481772	-	-	-	-	-	-	-	-	-
Os04t0111225-00	Os04t0111225-00	chr4	647538	650068	-	-	-	-	-	-	-	-	-
Os04t0111250-01	Os04t0111250-01	chr4	649031	650373	-	-	-	-	-	-	-	-	-
Os04t0194600-01	Os04t0194600-01	chr4	6490902	6495594	-	-	-	-	-	-	-	-	-
Os04t0201900-00	Os04t0201900-00	chr4	6940275	6942746	-	-	-	-	-	-	-	-	-
Os04t0112300-02	Os04t0112300-02	chr4	715786	722218	-	-	-	-	-	-	-	-	-
Os04t0209200-01	Os04t0209200-01	chr4	7301574	7312295	-	-	-	-	-	-	-	-	-
Os04t0101300-00	Os04t0101300-00	chr4	89024	97611	-	-	-	-	-	-	-	-	-
Os04t0115400-01	Os04t0115400-01	chr4	906375	909802	-	-	-	-	-	-	-	-	-
Os04t0115500-00	Os04t0115500-00	chr4	913931	917426	-	-	-	-	-	-	-	-	-

## Sheet: SecaleCereale_2B
*For Secale cereale homologous 1A-QTL proteins a minimum threshold of 80% similarity for iTRAQ wheat proteins and 90% for iTRAQ barley proteins were set
Query protein	Query gene	Chromosome	Start	End	iTRAQ protein hit	iTRAQ protein description	% identity	% similarity	Alignment length	iTRAQ hit length	Query protein length	E-value	Found in iTRAQ samples
SECCE7Rv1G0520070.1	SECCE7Rv1G0520070.1	chr7R	867374311	867375472	tr|M8AQ24|M8AQ24_TRIUA	tr|M8AQ24|M8AQ24_TRIUA Ribulose bisphosphate carboxylase small subunit OS=Triticum urartu OX=4572 GN=TRIUR3_33919 PE=3 SV=1	96.094	100	128	128	176	4.86e-96	DOWN-Rinfested_vs_Sinfested,UP-Sinfested_vs_Scontrol
SECCE7Rv1G0520070.1	SECCE7Rv1G0520070.1	chr7R	867374311	867375472	tr|M8BIS3|M8BIS3_AEGTA	tr|M8BIS3|M8BIS3_AEGTA Ribulose bisphosphate carboxylase small subunit OS=Aegilops tauschii OX=37682 GN=F775_06084 PE=3 SV=1	99.219	100	128	128	176	5.07e-97	DOWN-Rinfested_vs_Sinfested,UP-Sinfested_vs_Scontrol
SECCE7Rv1G0520090.1	SECCE7Rv1G0520090.1	chr7R	867472446	867473607	tr|M8AQ24|M8AQ24_TRIUA	tr|M8AQ24|M8AQ24_TRIUA Ribulose bisphosphate carboxylase small subunit OS=Triticum urartu OX=4572 GN=TRIUR3_33919 PE=3 SV=1	96.094	100	128	128	176	4.86e-96	DOWN-Rinfested_vs_Sinfested,UP-Sinfested_vs_Scontrol
SECCE7Rv1G0520090.1	SECCE7Rv1G0520090.1	chr7R	867472446	867473607	tr|M8BIS3|M8BIS3_AEGTA	tr|M8BIS3|M8BIS3_AEGTA Ribulose bisphosphate carboxylase small subunit OS=Aegilops tauschii OX=37682 GN=F775_06084 PE=3 SV=1	99.219	100	128	128	176	5.07e-97	DOWN-Rinfested_vs_Sinfested,UP-Sinfested_vs_Scontrol
SECCE7Rv1G0520120.1	SECCE7Rv1G0520120.1	chr7R	867590273	867591887	-	-	-	-	-	-	-	-	-
SECCE7Rv1G0520130.1	SECCE7Rv1G0520130.1	chr7R	867779962	867781576	-	-	-	-	-	-	-	-	-
SECCE7Rv1G0520140.1	SECCE7Rv1G0520140.1	chr7R	867790503	867796532	-	-	-	-	-	-	-	-	-
SECCE7Rv1G0520150.1	SECCE7Rv1G0520150.1	chr7R	867870184	867871719	-	-	-	-	-	-	-	-	-
SECCE7Rv1G0520160.1	SECCE7Rv1G0520160.1	chr7R	867878831	867880458	-	-	-	-	-	-	-	-	-
SECCE7Rv1G0520170.1	SECCE7Rv1G0520170.1	chr7R	867903016	867907122	-	-	-	-	-	-	-	-	-
SECCE7Rv1G0520180.1	SECCE7Rv1G0520180.1	chr7R	867920169	867921614	-	-	-	-	-	-	-	-	-
SECCE7Rv1G0520210.1	SECCE7Rv1G0520210.1	chr7R	867964675	867968148	-	-	-	-	-	-	-	-	-
SECCE7Rv1G0520220.1	SECCE7Rv1G0520220.1	chr7R	867993839	867995290	-	-	-	-	-	-	-	-	-
SECCE7Rv1G0520230.1	SECCE7Rv1G0520230.1	chr7R	868012710	868014309	-	-	-	-	-	-	-	-	-
SECCE7Rv1G0520240.1	SECCE7Rv1G0520240.1	chr7R	868031700	868033406	-	-	-	-	-	-	-	-	-
SECCE7Rv1G0520250.1	SECCE7Rv1G0520250.1	chr7R	868105956	868110765	-	-	-	-	-	-	-	-	-
SECCE7Rv1G0520260.1	SECCE7Rv1G0520260.1	chr7R	868121859	868123553	-	-	-	-	-	-	-	-	-
SECCE7Rv1G0520270.1	SECCE7Rv1G0520270.1	chr7R	868153095	868154973	-	-	-	-	-	-	-	-	-
SECCE7Rv1G0520350.1	SECCE7Rv1G0520350.1	chr7R	868326381	868333687	-	-	-	-	-	-	-	-	-
SECCE7Rv1G0520360.1	SECCE7Rv1G0520360.1	chr7R	868402366	868404617	-	-	-	-	-	-	-	-	-
SECCE7Rv1G0520390.1	SECCE7Rv1G0520390.1	chr7R	868437219	868444956	-	-	-	-	-	-	-	-	-
SECCE7Rv1G0520410.1	SECCE7Rv1G0520410.1	chr7R	868523005	868524372	-	-	-	-	-	-	-	-	-
SECCE7Rv1G0520420.1	SECCE7Rv1G0520420.1	chr7R	868559634	868561877	-	-	-	-	-	-	-	-	-
SECCE7Rv1G0520430.1	SECCE7Rv1G0520430.1	chr7R	868577249	868580453	-	-	-	-	-	-	-	-	-
SECCE7Rv1G0520440.1	SECCE7Rv1G0520440.1	chr7R	868620553	868621941	-	-	-	-	-	-	-	-	-
SECCE7Rv1G0520450.1	SECCE7Rv1G0520450.1	chr7R	868625499	868627934	-	-	-	-	-	-	-	-	-
SECCE7Rv1G0520480.1	SECCE7Rv1G0520480.1	chr7R	868734532	868734945	-	-	-	-	-	-	-	-	-
SECCE7Rv1G0520620.1	SECCE7Rv1G0520620.1	chr7R	870411946	870412369	-	-	-	-	-	-	-	-	-
SECCE7Rv1G0520630.1	SECCE7Rv1G0520630.1	chr7R	870483000	870483341	-	-	-	-	-	-	-	-	-
SECCE7Rv1G0520690.1	SECCE7Rv1G0520690.1	chr7R	871828091	871829133	-	-	-	-	-	-	-	-	-
SECCE7Rv1G0520700.1	SECCE7Rv1G0520700.1	chr7R	871832857	871833899	-	-	-	-	-	-	-	-	-
SECCE7Rv1G0520710.1	SECCE7Rv1G0520710.1	chr7R	871835128	871837094	-	-	-	-	-	-	-	-	-
SECCE7Rv1G0520720.1	SECCE7Rv1G0520720.1	chr7R	871838211	871848828	-	-	-	-	-	-	-	-	-
SECCE7Rv1G0520760.1	SECCE7Rv1G0520760.1	chr7R	871911286	871912854	-	-	-	-	-	-	-	-	-
SECCE7Rv1G0520780.1	SECCE7Rv1G0520780.1	chr7R	871919123	871920716	-	-	-	-	-	-	-	-	-
SECCE7Rv1G0520790.1	SECCE7Rv1G0520790.1	chr7R	871924442	871924729	-	-	-	-	-	-	-	-	-
SECCE7Rv1G0520800.1	SECCE7Rv1G0520800.1	chr7R	871951195	871952804	-	-	-	-	-	-	-	-	-
SECCE7Rv1G0520810.1	SECCE7Rv1G0520810.1	chr7R	871980587	871982495	-	-	-	-	-	-	-	-	-
SECCE7Rv1G0520840.1	SECCE7Rv1G0520840.1	chr7R	872023093	872023721	-	-	-	-	-	-	-	-	-
SECCE7Rv1G0520860.1	SECCE7Rv1G0520860.1	chr7R	872228965	872232878	-	-	-	-	-	-	-	-	-
SECCE7Rv1G0520870.1	SECCE7Rv1G0520870.1	chr7R	872234437	872238190	-	-	-	-	-	-	-	-	-
SECCE7Rv1G0520890.1	SECCE7Rv1G0520890.1	chr7R	872266943	872268365	-	-	-	-	-	-	-	-	-
SECCE7Rv1G0520900.1	SECCE7Rv1G0520900.1	chr7R	872269121	872270608	-	-	-	-	-	-	-	-	-
SECCE7Rv1G0520940.1	SECCE7Rv1G0520940.1	chr7R	872395669	872398160	-	-	-	-	-	-	-	-	-
SECCE7Rv1G0521010.1	SECCE7Rv1G0521010.1	chr7R	872525000	872527048	-	-	-	-	-	-	-	-	-
SECCE7Rv1G0521030.1	SECCE7Rv1G0521030.1	chr7R	872663149	872663490	-	-	-	-	-	-	-	-	-
SECCE7Rv1G0521040.1	SECCE7Rv1G0521040.1	chr7R	872892961	872895705	-	-	-	-	-	-	-	-	-
SECCE7Rv1G0521050.1	SECCE7Rv1G0521050.1	chr7R	872897402	872898838	-	-	-	-	-	-	-	-	-
SECCE7Rv1G0521060.1	SECCE7Rv1G0521060.1	chr7R	872903359	872907065	-	-	-	-	-	-	-	-	-
SECCE7Rv1G0521070.1	SECCE7Rv1G0521070.1	chr7R	872952979	872956845	-	-	-	-	-	-	-	-	-
SECCE7Rv1G0521080.1	SECCE7Rv1G0521080.1	chr7R	872958407	872963698	-	-	-	-	-	-	-	-	-
SECCE7Rv1G0521090.1	SECCE7Rv1G0521090.1	chr7R	872964732	872967401	-	-	-	-	-	-	-	-	-
SECCE7Rv1G0521120.1	SECCE7Rv1G0521120.1	chr7R	873084541	873085140	-	-	-	-	-	-	-	-	-
SECCE7Rv1G0521130.1	SECCE7Rv1G0521130.1	chr7R	873093455	873095270	-	-	-	-	-	-	-	-	-
SECCE7Rv1G0521150.1	SECCE7Rv1G0521150.1	chr7R	873116028	873118088	-	-	-	-	-	-	-	-	-
SECCE7Rv1G0521160.1	SECCE7Rv1G0521160.1	chr7R	873120924	873121115	-	-	-	-	-	-	-	-	-
SECCE7Rv1G0521170.1	SECCE7Rv1G0521170.1	chr7R	873122815	873126245	-	-	-	-	-	-	-	-	-
SECCE7Rv1G0521180.1	SECCE7Rv1G0521180.1	chr7R	873130367	873131227	-	-	-	-	-	-	-	-	-
SECCE7Rv1G0521190.1	SECCE7Rv1G0521190.1	chr7R	873136275	873137516	-	-	-	-	-	-	-	-	-
SECCE7Rv1G0521200.1	SECCE7Rv1G0521200.1	chr7R	873151880	873154349	tr|Q9ZRG0|Q9ZRG0_WHEAT	tr|Q9ZRG0|Q9ZRG0_WHEAT Heat shock protein 80 OS=Triticum aestivum OX=4565 PE=2 SV=1	84.375	93.32	704	700	714	0	DOWN-Rcontrol_vs_Scontrol,DOWN-Rinfested_vs_Sinfested
SECCE7Rv1G0521210.1	SECCE7Rv1G0521210.1	chr7R	873166931	873171466	-	-	-	-	-	-	-	-	-
SECCE7Rv1G0521230.1	SECCE7Rv1G0521230.1	chr7R	873199882	873204990	-	-	-	-	-	-	-	-	-
SECCE7Rv1G0521240.1	SECCE7Rv1G0521240.1	chr7R	873208630	873208917	-	-	-	-	-	-	-	-	-
SECCE7Rv1G0521250.1	SECCE7Rv1G0521250.1	chr7R	873284654	873291813	-	-	-	-	-	-	-	-	-
SECCE7Rv1G0521260.1	SECCE7Rv1G0521260.1	chr7R	873306555	873306842	-	-	-	-	-	-	-	-	-
SECCE7Rv1G0521270.1	SECCE7Rv1G0521270.1	chr7R	873321497	873322496	-	-	-	-	-	-	-	-	-
SECCE7Rv1G0521280.1	SECCE7Rv1G0521280.1	chr7R	873329866	873330501	-	-	-	-	-	-	-	-	-
SECCE7Rv1G0521320.1	SECCE7Rv1G0521320.1	chr7R	873357533	873357907	-	-	-	-	-	-	-	-	-
SECCE7Rv1G0521330.1	SECCE7Rv1G0521330.1	chr7R	873385212	873414435	-	-	-	-	-	-	-	-	-
SECCE7Rv1G0521340.1	SECCE7Rv1G0521340.1	chr7R	873451578	873453275	-	-	-	-	-	-	-	-	-
SECCE7Rv1G0521350.1	SECCE7Rv1G0521350.1	chr7R	873453396	873454370	-	-	-	-	-	-	-	-	-
SECCE7Rv1G0521360.1	SECCE7Rv1G0521360.1	chr7R	873509129	873510514	-	-	-	-	-	-	-	-	-
SECCE7Rv1G0521370.1	SECCE7Rv1G0521370.1	chr7R	873515079	873515462	-	-	-	-	-	-	-	-	-
SECCE7Rv1G0521410.1	SECCE7Rv1G0521410.1	chr7R	873940008	873942066	-	-	-	-	-	-	-	-	-
SECCE7Rv1G0521420.1	SECCE7Rv1G0521420.1	chr7R	874017615	874018903	-	-	-	-	-	-	-	-	-
SECCE7Rv1G0521430.1	SECCE7Rv1G0521430.1	chr7R	874053908	874055191	-	-	-	-	-	-	-	-	-
SECCE7Rv1G0521440.1	SECCE7Rv1G0521440.1	chr7R	874063975	874065977	-	-	-	-	-	-	-	-	-
SECCE7Rv1G0521450.1	SECCE7Rv1G0521450.1	chr7R	874069045	874071152	-	-	-	-	-	-	-	-	-
SECCE7Rv1G0521460.1	SECCE7Rv1G0521460.1	chr7R	874074830	874075333	-	-	-	-	-	-	-	-	-
SECCE7Rv1G0521470.1	SECCE7Rv1G0521470.1	chr7R	874135168	874136564	-	-	-	-	-	-	-	-	-
SECCE7Rv1G0521480.1	SECCE7Rv1G0521480.1	chr7R	874139834	874141216	-	-	-	-	-	-	-	-	-
SECCE7Rv1G0521490.1	SECCE7Rv1G0521490.1	chr7R	874162600	874165981	-	-	-	-	-	-	-	-	-
SECCE7Rv1G0521500.1	SECCE7Rv1G0521500.1	chr7R	874227905	874229315	-	-	-	-	-	-	-	-	-
SECCE7Rv1G0521550.1	SECCE7Rv1G0521550.1	chr7R	874288258	874290780	-	-	-	-	-	-	-	-	-
SECCE7Rv1G0521560.1	SECCE7Rv1G0521560.1	chr7R	874296676	874300885	-	-	-	-	-	-	-	-	-
SECCE7Rv1G0521570.1	SECCE7Rv1G0521570.1	chr7R	874307660	874309003	-	-	-	-	-	-	-	-	-
SECCE7Rv1G0521580.1	SECCE7Rv1G0521580.1	chr7R	874317265	874318348	-	-	-	-	-	-	-	-	-
SECCE7Rv1G0521590.1	SECCE7Rv1G0521590.1	chr7R	874324844	874326226	-	-	-	-	-	-	-	-	-
SECCE7Rv1G0521610.1	SECCE7Rv1G0521610.1	chr7R	874329751	874334679	-	-	-	-	-	-	-	-	-
SECCE7Rv1G0521620.1	SECCE7Rv1G0521620.1	chr7R	874338147	874342928	-	-	-	-	-	-	-	-	-
SECCE7Rv1G0521630.1	SECCE7Rv1G0521630.1	chr7R	874345247	874345810	-	-	-	-	-	-	-	-	-
SECCE7Rv1G0521650.1	SECCE7Rv1G0521650.1	chr7R	874359113	874359805	-	-	-	-	-	-	-	-	-
SECCE7Rv1G0521680.1	SECCE7Rv1G0521680.1	chr7R	874531130	874539637	-	-	-	-	-	-	-	-	-
SECCE7Rv1G0521690.1	SECCE7Rv1G0521690.1	chr7R	874566622	874567689	-	-	-	-	-	-	-	-	-
SECCE7Rv1G0521700.1	SECCE7Rv1G0521700.1	chr7R	874575313	874584707	-	-	-	-	-	-	-	-	-
SECCE7Rv1G0521730.1	SECCE7Rv1G0521730.1	chr7R	874610545	874611627	-	-	-	-	-	-	-	-	-
SECCE7Rv1G0521750.1	SECCE7Rv1G0521750.1	chr7R	874613498	874614788	-	-	-	-	-	-	-	-	-
SECCE7Rv1G0521760.1	SECCE7Rv1G0521760.1	chr7R	874758511	874760286	-	-	-	-	-	-	-	-	-
SECCE7Rv1G0521770.1	SECCE7Rv1G0521770.1	chr7R	874794416	874796185	-	-	-	-	-	-	-	-	-
SECCE7Rv1G0521790.1	SECCE7Rv1G0521790.1	chr7R	874858128	874858520	-	-	-	-	-	-	-	-	-
SECCE7Rv1G0521800.1	SECCE7Rv1G0521800.1	chr7R	874868401	874874058	-	-	-	-	-	-	-	-	-
SECCE7Rv1G0521810.1	SECCE7Rv1G0521810.1	chr7R	874925643	874933222	-	-	-	-	-	-	-	-	-
SECCE7Rv1G0521820.1	SECCE7Rv1G0521820.1	chr7R	874951906	874954903	-	-	-	-	-	-	-	-	-
SECCE7Rv1G0521830.1	SECCE7Rv1G0521830.1	chr7R	874965451	874972523	-	-	-	-	-	-	-	-	-
SECCE7Rv1G0521850.1	SECCE7Rv1G0521850.1	chr7R	874977332	874977970	-	-	-	-	-	-	-	-	-
SECCE7Rv1G0521880.1	SECCE7Rv1G0521880.1	chr7R	875117184	875119849	-	-	-	-	-	-	-	-	-
SECCE7Rv1G0521890.1	SECCE7Rv1G0521890.1	chr7R	875144436	875145323	-	-	-	-	-	-	-	-	-
SECCE7Rv1G0521900.1	SECCE7Rv1G0521900.1	chr7R	875175061	875177109	-	-	-	-	-	-	-	-	-
SECCE7Rv1G0521920.1	SECCE7Rv1G0521920.1	chr7R	875284280	875286346	-	-	-	-	-	-	-	-	-
SECCE7Rv1G0521930.1	SECCE7Rv1G0521930.1	chr7R	875312077	875319128	-	-	-	-	-	-	-	-	-
SECCE7Rv1G0521940.1	SECCE7Rv1G0521940.1	chr7R	875325099	875326982	-	-	-	-	-	-	-	-	-
SECCE7Rv1G0521950.1	SECCE7Rv1G0521950.1	chr7R	875330968	875332254	-	-	-	-	-	-	-	-	-
SECCE7Rv1G0521960.1	SECCE7Rv1G0521960.1	chr7R	875333531	875334001	-	-	-	-	-	-	-	-	-
SECCE7Rv1G0522010.1	SECCE7Rv1G0522010.1	chr7R	875816627	875818992	-	-	-	-	-	-	-	-	-
SECCE7Rv1G0522020.1	SECCE7Rv1G0522020.1	chr7R	875821453	875824004	-	-	-	-	-	-	-	-	-
SECCE7Rv1G0522030.1	SECCE7Rv1G0522030.1	chr7R	875826530	875828387	-	-	-	-	-	-	-	-	-
SECCE7Rv1G0522050.1	SECCE7Rv1G0522050.1	chr7R	875897458	875899347	-	-	-	-	-	-	-	-	-
SECCE7Rv1G0522060.1	SECCE7Rv1G0522060.1	chr7R	875902390	875904342	-	-	-	-	-	-	-	-	-
SECCE7Rv1G0522070.1	SECCE7Rv1G0522070.1	chr7R	875971340	875979245	-	-	-	-	-	-	-	-	-
SECCE7Rv1G0522080.1	SECCE7Rv1G0522080.1	chr7R	876002956	876007340	-	-	-	-	-	-	-	-	-
SECCE7Rv1G0522090.1	SECCE7Rv1G0522090.1	chr7R	876019639	876027820	-	-	-	-	-	-	-	-	-
SECCE7Rv1G0522110.1	SECCE7Rv1G0522110.1	chr7R	876154464	876155069	-	-	-	-	-	-	-	-	-
SECCE7Rv1G0522130.1	SECCE7Rv1G0522130.1	chr7R	876176059	876176790	-	-	-	-	-	-	-	-	-
SECCE7Rv1G0522150.1	SECCE7Rv1G0522150.1	chr7R	876225885	876230033	-	-	-	-	-	-	-	-	-
SECCE7Rv1G0522160.1	SECCE7Rv1G0522160.1	chr7R	876235983	876239813	-	-	-	-	-	-	-	-	-
SECCE7Rv1G0522170.1	SECCE7Rv1G0522170.1	chr7R	876241627	876244327	-	-	-	-	-	-	-	-	-
SECCE7Rv1G0522180.1	SECCE7Rv1G0522180.1	chr7R	876244764	876247854	-	-	-	-	-	-	-	-	-
SECCE7Rv1G0522190.1	SECCE7Rv1G0522190.1	chr7R	876250515	876255867	-	-	-	-	-	-	-	-	-
SECCE7Rv1G0522200.1	SECCE7Rv1G0522200.1	chr7R	876290863	876292473	-	-	-	-	-	-	-	-	-
SECCE7Rv1G0522210.1	SECCE7Rv1G0522210.1	chr7R	876298186	876300450	-	-	-	-	-	-	-	-	-
SECCE7Rv1G0522220.1	SECCE7Rv1G0522220.1	chr7R	876307545	876309272	-	-	-	-	-	-	-	-	-
SECCE7Rv1G0522250.1	SECCE7Rv1G0522250.1	chr7R	876638264	876639991	-	-	-	-	-	-	-	-	-
SECCE7Rv1G0522260.1	SECCE7Rv1G0522260.1	chr7R	876662369	876662656	-	-	-	-	-	-	-	-	-
SECCE7Rv1G0522270.1	SECCE7Rv1G0522270.1	chr7R	876665334	876667900	-	-	-	-	-	-	-	-	-
SECCE7Rv1G0522290.1	SECCE7Rv1G0522290.1	chr7R	876707844	876709391	-	-	-	-	-	-	-	-	-
SECCE7Rv1G0522300.1	SECCE7Rv1G0522300.1	chr7R	876722224	876722737	-	-	-	-	-	-	-	-	-
SECCE7Rv1G0522310.1	SECCE7Rv1G0522310.1	chr7R	877025734	877026328	-	-	-	-	-	-	-	-	-
SECCE7Rv1G0522320.1	SECCE7Rv1G0522320.1	chr7R	877050021	877052730	-	-	-	-	-	-	-	-	-
SECCE7Rv1G0522330.1	SECCE7Rv1G0522330.1	chr7R	877189110	877190757	-	-	-	-	-	-	-	-	-
SECCE7Rv1G0522340.1	SECCE7Rv1G0522340.1	chr7R	877301066	877302696	-	-	-	-	-	-	-	-	-
SECCE7Rv1G0522370.1	SECCE7Rv1G0522370.1	chr7R	877421893	877423554	-	-	-	-	-	-	-	-	-
SECCE7Rv1G0522380.1	SECCE7Rv1G0522380.1	chr7R	877462152	877463794	-	-	-	-	-	-	-	-	-
SECCE7Rv1G0522410.1	SECCE7Rv1G0522410.1	chr7R	877496233	877497219	-	-	-	-	-	-	-	-	-
SECCE7Rv1G0522420.1	SECCE7Rv1G0522420.1	chr7R	877500943	877502051	-	-	-	-	-	-	-	-	-
SECCE7Rv1G0522430.1	SECCE7Rv1G0522430.1	chr7R	877524554	877533036	-	-	-	-	-	-	-	-	-
SECCE7Rv1G0522440.1	SECCE7Rv1G0522440.1	chr7R	877617167	877617795	-	-	-	-	-	-	-	-	-
SECCE7Rv1G0522460.1	SECCE7Rv1G0522460.1	chr7R	877640320	877645959	-	-	-	-	-	-	-	-	-
SECCE7Rv1G0522470.1	SECCE7Rv1G0522470.1	chr7R	877655577	877657310	-	-	-	-	-	-	-	-	-
SECCE7Rv1G0522490.1	SECCE7Rv1G0522490.1	chr7R	877835872	877841115	-	-	-	-	-	-	-	-	-
SECCE7Rv1G0522500.1	SECCE7Rv1G0522500.1	chr7R	877843958	877847096	-	-	-	-	-	-	-	-	-
SECCE7Rv1G0522520.1	SECCE7Rv1G0522520.1	chr7R	878420770	878421042	-	-	-	-	-	-	-	-	-
SECCE7Rv1G0522530.1	SECCE7Rv1G0522530.1	chr7R	878432771	878433875	-	-	-	-	-	-	-	-	-
SECCE7Rv1G0522540.1	SECCE7Rv1G0522540.1	chr7R	878443522	878444518	-	-	-	-	-	-	-	-	-
SECCE7Rv1G0522550.1	SECCE7Rv1G0522550.1	chr7R	878448984	878449980	-	-	-	-	-	-	-	-	-
SECCE7Rv1G0522560.1	SECCE7Rv1G0522560.1	chr7R	878453171	878454262	-	-	-	-	-	-	-	-	-
SECCE7Rv1G0522580.1	SECCE7Rv1G0522580.1	chr7R	878581496	878583969	-	-	-	-	-	-	-	-	-
SECCE7Rv1G0522590.1	SECCE7Rv1G0522590.1	chr7R	878590595	878591686	-	-	-	-	-	-	-	-	-
SECCE7Rv1G0522600.1	SECCE7Rv1G0522600.1	chr7R	878677459	878680576	-	-	-	-	-	-	-	-	-
SECCE7Rv1G0522610.1	SECCE7Rv1G0522610.1	chr7R	878800920	878804480	-	-	-	-	-	-	-	-	-
SECCE7Rv1G0522640.1	SECCE7Rv1G0522640.1	chr7R	878827870	878835341	-	-	-	-	-	-	-	-	-
SECCE7Rv1G0522650.1	SECCE7Rv1G0522650.1	chr7R	878850851	878852898	-	-	-	-	-	-	-	-	-
SECCE7Rv1G0522660.1	SECCE7Rv1G0522660.1	chr7R	878893039	878895086	-	-	-	-	-	-	-	-	-
SECCE7Rv1G0522670.1	SECCE7Rv1G0522670.1	chr7R	878921249	878923479	-	-	-	-	-	-	-	-	-
SECCE7Rv1G0522680.1	SECCE7Rv1G0522680.1	chr7R	878932477	878935512	-	-	-	-	-	-	-	-	-
SECCE7Rv1G0522690.1	SECCE7Rv1G0522690.1	chr7R	878945933	878948793	-	-	-	-	-	-	-	-	-
SECCE7Rv1G0522700.1	SECCE7Rv1G0522700.1	chr7R	878987032	878987337	-	-	-	-	-	-	-	-	-
SECCE7Rv1G0522710.1	SECCE7Rv1G0522710.1	chr7R	879044226	879045319	-	-	-	-	-	-	-	-	-
SECCE7Rv1G0522720.1	SECCE7Rv1G0522720.1	chr7R	879078658	879082649	-	-	-	-	-	-	-	-	-
SECCE7Rv1G0522730.1	SECCE7Rv1G0522730.1	chr7R	879086769	879087653	-	-	-	-	-	-	-	-	-
SECCE7Rv1G0522740.1	SECCE7Rv1G0522740.1	chr7R	879090568	879101296	-	-	-	-	-	-	-	-	-
SECCE7Rv1G0522750.1	SECCE7Rv1G0522750.1	chr7R	879103401	879108384	-	-	-	-	-	-	-	-	-
SECCE7Rv1G0522760.1	SECCE7Rv1G0522760.1	chr7R	879160942	879162642	-	-	-	-	-	-	-	-	-
SECCE7Rv1G0522770.1	SECCE7Rv1G0522770.1	chr7R	879168836	879169459	-	-	-	-	-	-	-	-	-
SECCE7Rv1G0522790.1	SECCE7Rv1G0522790.1	chr7R	879219316	879221365	-	-	-	-	-	-	-	-	-
SECCE7Rv1G0522800.1	SECCE7Rv1G0522800.1	chr7R	879249962	879251094	-	-	-	-	-	-	-	-	-
SECCE7Rv1G0522810.1	SECCE7Rv1G0522810.1	chr7R	879269414	879272625	-	-	-	-	-	-	-	-	-
SECCE7Rv1G0522820.1	SECCE7Rv1G0522820.1	chr7R	879304112	879305244	-	-	-	-	-	-	-	-	-
SECCE7Rv1G0522830.1	SECCE7Rv1G0522830.1	chr7R	879329760	879330098	-	-	-	-	-	-	-	-	-
SECCE7Rv1G0522840.1	SECCE7Rv1G0522840.1	chr7R	879459175	879459414	-	-	-	-	-	-	-	-	-
SECCE7Rv1G0522850.1	SECCE7Rv1G0522850.1	chr7R	879461403	879461666	-	-	-	-	-	-	-	-	-
SECCE7Rv1G0522860.1	SECCE7Rv1G0522860.1	chr7R	879480457	879480702	-	-	-	-	-	-	-	-	-
SECCE7Rv1G0522870.1	SECCE7Rv1G0522870.1	chr7R	879487349	879487603	-	-	-	-	-	-	-	-	-
SECCE7Rv1G0522880.1	SECCE7Rv1G0522880.1	chr7R	879504053	879504292	-	-	-	-	-	-	-	-	-
SECCE7Rv1G0522890.1	SECCE7Rv1G0522890.1	chr7R	879506146	879506409	-	-	-	-	-	-	-	-	-
SECCE7Rv1G0522910.1	SECCE7Rv1G0522910.1	chr7R	879527854	879528099	-	-	-	-	-	-	-	-	-
SECCE7Rv1G0522920.1	SECCE7Rv1G0522920.1	chr7R	879567707	879567946	-	-	-	-	-	-	-	-	-
SECCE7Rv1G0522930.1	SECCE7Rv1G0522930.1	chr7R	879569402	879569665	-	-	-	-	-	-	-	-	-
SECCE7Rv1G0522940.1	SECCE7Rv1G0522940.1	chr7R	879608472	879608717	-	-	-	-	-	-	-	-	-
SECCE7Rv1G0522950.1	SECCE7Rv1G0522950.1	chr7R	879611577	879611831	-	-	-	-	-	-	-	-	-
SECCE7Rv1G0522960.1	SECCE7Rv1G0522960.1	chr7R	879638053	879639479	-	-	-	-	-	-	-	-	-
SECCE7Rv1G0522970.1	SECCE7Rv1G0522970.1	chr7R	879747821	879748042	-	-	-	-	-	-	-	-	-
SECCE7Rv1G0522980.1	SECCE7Rv1G0522980.1	chr7R	879751348	879751738	-	-	-	-	-	-	-	-	-
SECCE7Rv1G0522990.1	SECCE7Rv1G0522990.1	chr7R	879855606	879855979	-	-	-	-	-	-	-	-	-
SECCE7Rv1G0523000.1	SECCE7Rv1G0523000.1	chr7R	879856930	879857247	-	-	-	-	-	-	-	-	-
SECCE7Rv1G0523010.1	SECCE7Rv1G0523010.1	chr7R	879891173	879897538	-	-	-	-	-	-	-	-	-
SECCE7Rv1G0523020.1	SECCE7Rv1G0523020.1	chr7R	879907583	879913677	-	-	-	-	-	-	-	-	-
SECCE7Rv1G0523030.1	SECCE7Rv1G0523030.1	chr7R	879921364	879926993	-	-	-	-	-	-	-	-	-
SECCE7Rv1G0523040.1	SECCE7Rv1G0523040.1	chr7R	879964173	879965576	-	-	-	-	-	-	-	-	-
SECCE7Rv1G0523050.1	SECCE7Rv1G0523050.1	chr7R	879966564	879967670	-	-	-	-	-	-	-	-	-
SECCE7Rv1G0523060.1	SECCE7Rv1G0523060.1	chr7R	879995554	879996360	-	-	-	-	-	-	-	-	-
SECCE7Rv1G0523070.1	SECCE7Rv1G0523070.1	chr7R	880161381	880162775	-	-	-	-	-	-	-	-	-
SECCE7Rv1G0523080.1	SECCE7Rv1G0523080.1	chr7R	880164063	880165225	-	-	-	-	-	-	-	-	-
SECCE7Rv1G0523090.1	SECCE7Rv1G0523090.1	chr7R	880189066	880190058	-	-	-	-	-	-	-	-	-
SECCE7Rv1G0523100.1	SECCE7Rv1G0523100.1	chr7R	880321779	880322585	-	-	-	-	-	-	-	-	-
SECCE7Rv1G0523110.1	SECCE7Rv1G0523110.1	chr7R	880362347	880363492	-	-	-	-	-	-	-	-	-
SECCE7Rv1G0523120.1	SECCE7Rv1G0523120.1	chr7R	880584586	880585983	-	-	-	-	-	-	-	-	-
SECCE7Rv1G0523130.1	SECCE7Rv1G0523130.1	chr7R	880587236	880588398	-	-	-	-	-	-	-	-	-
SECCE7Rv1G0523150.1	SECCE7Rv1G0523150.1	chr7R	880611681	880612673	-	-	-	-	-	-	-	-	-
SECCE7Rv1G0523160.1	SECCE7Rv1G0523160.1	chr7R	880733309	880734492	-	-	-	-	-	-	-	-	-
SECCE7Rv1G0523180.1	SECCE7Rv1G0523180.1	chr7R	880993434	880994426	-	-	-	-	-	-	-	-	-
SECCE7Rv1G0523190.1	SECCE7Rv1G0523190.1	chr7R	881106293	881107344	-	-	-	-	-	-	-	-	-
SECCE7Rv1G0523210.1	SECCE7Rv1G0523210.1	chr7R	881339299	881340155	-	-	-	-	-	-	-	-	-
SECCE7Rv1G0523230.1	SECCE7Rv1G0523230.1	chr7R	881393954	881395711	-	-	-	-	-	-	-	-	-
SECCE7Rv1G0523250.1	SECCE7Rv1G0523250.1	chr7R	881454376	881455380	-	-	-	-	-	-	-	-	-
SECCE7Rv1G0523260.1	SECCE7Rv1G0523260.1	chr7R	881545864	881546868	-	-	-	-	-	-	-	-	-
SECCE7Rv1G0523300.1	SECCE7Rv1G0523300.1	chr7R	881636051	881639756	-	-	-	-	-	-	-	-	-
SECCE7Rv1G0523310.1	SECCE7Rv1G0523310.1	chr7R	881691724	881692224	-	-	-	-	-	-	-	-	-
SECCE7Rv1G0523340.1	SECCE7Rv1G0523340.1	chr7R	881769651	881781415	-	-	-	-	-	-	-	-	-
SECCE7Rv1G0523350.1	SECCE7Rv1G0523350.1	chr7R	881854112	881855252	-	-	-	-	-	-	-	-	-
SECCE7Rv1G0523360.1	SECCE7Rv1G0523360.1	chr7R	881871745	881872908	-	-	-	-	-	-	-	-	-
SECCE7Rv1G0523370.1	SECCE7Rv1G0523370.1	chr7R	881877962	881881975	-	-	-	-	-	-	-	-	-
SECCE7Rv1G0523400.1	SECCE7Rv1G0523400.1	chr7R	882014794	882016497	-	-	-	-	-	-	-	-	-
SECCE7Rv1G0523410.1	SECCE7Rv1G0523410.1	chr7R	882016679	882017037	-	-	-	-	-	-	-	-	-
SECCE7Rv1G0523420.1	SECCE7Rv1G0523420.1	chr7R	882017278	882017748	-	-	-	-	-	-	-	-	-
SECCE7Rv1G0523430.1	SECCE7Rv1G0523430.1	chr7R	882064547	882065152	-	-	-	-	-	-	-	-	-
SECCE7Rv1G0523470.1	SECCE7Rv1G0523470.1	chr7R	882226299	882232394	-	-	-	-	-	-	-	-	-
SECCE7Rv1G0523480.1	SECCE7Rv1G0523480.1	chr7R	882324991	882325596	-	-	-	-	-	-	-	-	-
SECCE7Rv1G0523490.1	SECCE7Rv1G0523490.1	chr7R	882359606	882360769	-	-	-	-	-	-	-	-	-
SECCE7Rv1G0523500.1	SECCE7Rv1G0523500.1	chr7R	882415208	882416017	-	-	-	-	-	-	-	-	-
SECCE7Rv1G0523520.1	SECCE7Rv1G0523520.1	chr7R	882492211	882492816	-	-	-	-	-	-	-	-	-
SECCE7Rv1G0523530.1	SECCE7Rv1G0523530.1	chr7R	882526007	882527170	-	-	-	-	-	-	-	-	-
SECCE7Rv1G0523550.1	SECCE7Rv1G0523550.1	chr7R	882559169	882559774	-	-	-	-	-	-	-	-	-
SECCE7Rv1G0523560.1	SECCE7Rv1G0523560.1	chr7R	882584795	882588804	-	-	-	-	-	-	-	-	-
SECCE7Rv1G0523570.1	SECCE7Rv1G0523570.1	chr7R	882596160	882597311	-	-	-	-	-	-	-	-	-
SECCE7Rv1G0523580.1	SECCE7Rv1G0523580.1	chr7R	882606188	882607314	-	-	-	-	-	-	-	-	-
SECCE7Rv1G0523600.1	SECCE7Rv1G0523600.1	chr7R	882620097	882620702	-	-	-	-	-	-	-	-	-
SECCE7Rv1G0523610.1	SECCE7Rv1G0523610.1	chr7R	882633367	882633972	-	-	-	-	-	-	-	-	-
SECCE7Rv1G0523620.1	SECCE7Rv1G0523620.1	chr7R	882694363	882694968	-	-	-	-	-	-	-	-	-
SECCE7Rv1G0523640.1	SECCE7Rv1G0523640.1	chr7R	883045367	883050523	-	-	-	-	-	-	-	-	-
SECCE7Rv1G0523650.1	SECCE7Rv1G0523650.1	chr7R	883222956	883229548	-	-	-	-	-	-	-	-	-
SECCE7Rv1G0523660.1	SECCE7Rv1G0523660.1	chr7R	883244340	883245791	-	-	-	-	-	-	-	-	-
SECCE7Rv1G0523670.1	SECCE7Rv1G0523670.1	chr7R	883256486	883260357	-	-	-	-	-	-	-	-	-
SECCE7Rv1G0523680.1	SECCE7Rv1G0523680.1	chr7R	883280903	883282167	-	-	-	-	-	-	-	-	-
SECCE7Rv1G0523690.1	SECCE7Rv1G0523690.1	chr7R	883317012	883318352	-	-	-	-	-	-	-	-	-
SECCE7Rv1G0523700.1	SECCE7Rv1G0523700.1	chr7R	883335984	883337428	-	-	-	-	-	-	-	-	-
SECCE7Rv1G0523730.1	SECCE7Rv1G0523730.1	chr7R	883368790	883370452	-	-	-	-	-	-	-	-	-
SECCE7Rv1G0523740.1	SECCE7Rv1G0523740.1	chr7R	883423998	883426391	-	-	-	-	-	-	-	-	-
SECCE7Rv1G0523750.1	SECCE7Rv1G0523750.1	chr7R	883429148	883431235	-	-	-	-	-	-	-	-	-
SECCE7Rv1G0523760.1	SECCE7Rv1G0523760.1	chr7R	883480027	883482114	-	-	-	-	-	-	-	-	-
SECCE7Rv1G0523770.1	SECCE7Rv1G0523770.1	chr7R	883691342	883698660	-	-	-	-	-	-	-	-	-
SECCE7Rv1G0523810.1	SECCE7Rv1G0523810.1	chr7R	883800187	883800738	-	-	-	-	-	-	-	-	-
SECCE7Rv1G0523820.1	SECCE7Rv1G0523820.1	chr7R	883801426	883802676	-	-	-	-	-	-	-	-	-
SECCE7Rv1G0523830.1	SECCE7Rv1G0523830.1	chr7R	883811652	883818916	-	-	-	-	-	-	-	-	-
SECCE7Rv1G0523850.1	SECCE7Rv1G0523850.1	chr7R	883911191	883914098	-	-	-	-	-	-	-	-	-
SECCE7Rv1G0523860.1	SECCE7Rv1G0523860.1	chr7R	883934903	883936996	-	-	-	-	-	-	-	-	-
SECCE7Rv1G0523900.1	SECCE7Rv1G0523900.1	chr7R	884000244	884002319	-	-	-	-	-	-	-	-	-
SECCE7Rv1G0523910.1	SECCE7Rv1G0523910.1	chr7R	884079697	884081840	-	-	-	-	-	-	-	-	-
SECCE7Rv1G0523920.1	SECCE7Rv1G0523920.1	chr7R	884149930	884151582	-	-	-	-	-	-	-	-	-
SECCE7Rv1G0523940.1	SECCE7Rv1G0523940.1	chr7R	884205048	884205599	-	-	-	-	-	-	-	-	-
SECCE7Rv1G0523950.1	SECCE7Rv1G0523950.1	chr7R	884213946	884215528	-	-	-	-	-	-	-	-	-
SECCE7Rv1G0523970.1	SECCE7Rv1G0523970.1	chr7R	884235220	884236518	-	-	-	-	-	-	-	-	-
SECCE7Rv1G0523990.1	SECCE7Rv1G0523990.1	chr7R	884242401	884244767	-	-	-	-	-	-	-	-	-
SECCE7Rv1G0524010.1	SECCE7Rv1G0524010.1	chr7R	884282421	884284433	-	-	-	-	-	-	-	-	-
SECCE7Rv1G0524020.1	SECCE7Rv1G0524020.1	chr7R	884312970	884314418	-	-	-	-	-	-	-	-	-
SECCE7Rv1G0524030.1	SECCE7Rv1G0524030.1	chr7R	884400934	884402424	-	-	-	-	-	-	-	-	-
SECCE7Rv1G0524040.1	SECCE7Rv1G0524040.1	chr7R	884430888	884433396	-	-	-	-	-	-	-	-	-
SECCE7Rv1G0524060.1	SECCE7Rv1G0524060.1	chr7R	884435939	884437420	-	-	-	-	-	-	-	-	-
SECCE7Rv1G0524080.1	SECCE7Rv1G0524080.1	chr7R	884468560	884479905	-	-	-	-	-	-	-	-	-
SECCE7Rv1G0524090.1	SECCE7Rv1G0524090.1	chr7R	884482038	884483570	-	-	-	-	-	-	-	-	-
SECCE7Rv1G0524110.1	SECCE7Rv1G0524110.1	chr7R	884492389	884493861	-	-	-	-	-	-	-	-	-
SECCE7Rv1G0524120.1	SECCE7Rv1G0524120.1	chr7R	884513236	884514729	-	-	-	-	-	-	-	-	-
SECCE7Rv1G0524130.1	SECCE7Rv1G0524130.1	chr7R	884720156	884720764	-	-	-	-	-	-	-	-	-
SECCE7Rv1G0524150.1	SECCE7Rv1G0524150.1	chr7R	885009611	885011098	-	-	-	-	-	-	-	-	-
SECCE7Rv1G0524160.1	SECCE7Rv1G0524160.1	chr7R	885033711	885034964	-	-	-	-	-	-	-	-	-
SECCE7Rv1G0524170.1	SECCE7Rv1G0524170.1	chr7R	885088172	885089413	-	-	-	-	-	-	-	-	-
SECCE7Rv1G0524180.1	SECCE7Rv1G0524180.1	chr7R	885118251	885129432	-	-	-	-	-	-	-	-	-
SECCE7Rv1G0524210.1	SECCE7Rv1G0524210.1	chr7R	885419741	885421285	-	-	-	-	-	-	-	-	-
SECCE7Rv1G0524240.1	SECCE7Rv1G0524240.1	chr7R	885559930	885560937	-	-	-	-	-	-	-	-	-
SECCE7Rv1G0524260.1	SECCE7Rv1G0524260.1	chr7R	885585858	885593962	-	-	-	-	-	-	-	-	-
SECCE7Rv1G0524270.1	SECCE7Rv1G0524270.1	chr7R	885595064	885595348	-	-	-	-	-	-	-	-	-
SECCE7Rv1G0524280.1	SECCE7Rv1G0524280.1	chr7R	885660959	885662818	-	-	-	-	-	-	-	-	-
SECCE7Rv1G0524320.1	SECCE7Rv1G0524320.1	chr7R	885753922	885758295	-	-	-	-	-	-	-	-	-
SECCE7Rv1G0524340.1	SECCE7Rv1G0524340.1	chr7R	885761707	885766101	-	-	-	-	-	-	-	-	-
SECCE7Rv1G0524350.1	SECCE7Rv1G0524350.1	chr7R	885766373	885770569	-	-	-	-	-	-	-	-	-
SECCE7Rv1G0524360.1	SECCE7Rv1G0524360.1	chr7R	885799466	885802840	-	-	-	-	-	-	-	-	-
SECCE7Rv1G0524370.1	SECCE7Rv1G0524370.1	chr7R	885863418	885864965	-	-	-	-	-	-	-	-	-
SECCE7Rv1G0524380.1	SECCE7Rv1G0524380.1	chr7R	885898375	885900732	-	-	-	-	-	-	-	-	-
SECCE7Rv1G0524400.1	SECCE7Rv1G0524400.1	chr7R	885953751	885955500	-	-	-	-	-	-	-	-	-
SECCE7Rv1G0524410.1	SECCE7Rv1G0524410.1	chr7R	885956306	885957298	-	-	-	-	-	-	-	-	-
SECCE7Rv1G0524440.1	SECCE7Rv1G0524440.1	chr7R	886061888	886063333	-	-	-	-	-	-	-	-	-
SECCE7Rv1G0524470.1	SECCE7Rv1G0524470.1	chr7R	886085012	886086761	-	-	-	-	-	-	-	-	-
SECCE7Rv1G0524480.1	SECCE7Rv1G0524480.1	chr7R	886087732	886088728	-	-	-	-	-	-	-	-	-
SECCE7Rv1G0524530.1	SECCE7Rv1G0524530.1	chr7R	886329019	886333140	-	-	-	-	-	-	-	-	-
SECCE7Rv1G0524540.1	SECCE7Rv1G0524540.1	chr7R	886348027	886351925	-	-	-	-	-	-	-	-	-
SECCE7Rv1G0524550.1	SECCE7Rv1G0524550.1	chr7R	886429643	886431534	-	-	-	-	-	-	-	-	-
SECCE7Rv1G0524560.1	SECCE7Rv1G0524560.1	chr7R	886437979	886441092	-	-	-	-	-	-	-	-	-
SECCE7Rv1G0524570.1	SECCE7Rv1G0524570.1	chr7R	886462879	886465992	-	-	-	-	-	-	-	-	-
SECCE7Rv1G0524580.1	SECCE7Rv1G0524580.1	chr7R	886479787	886481644	-	-	-	-	-	-	-	-	-
SECCE7Rv1G0524590.1	SECCE7Rv1G0524590.1	chr7R	886488116	886491222	-	-	-	-	-	-	-	-	-
SECCE7Rv1G0524630.1	SECCE7Rv1G0524630.1	chr7R	886770508	886775269	-	-	-	-	-	-	-	-	-
SECCE7Rv1G0524680.1	SECCE7Rv1G0524680.1	chr7R	886895980	886896636	-	-	-	-	-	-	-	-	-
SECCE7Rv1G0524690.1	SECCE7Rv1G0524690.1	chr7R	886911446	886912993	-	-	-	-	-	-	-	-	-
[truncated: 160 more rows]

[truncated: 9 more sheets: Svevo_2B, Zavitan_2B, IWGSC_3B, Hordeum_3B, Oryza_3B, SecaleCereale_3B, Svevo_3B, Zavitan_3B, iTRAQ-based Proteomic analysis]
