# Supplementary material for: Comparative Analysis of Coding and Non-Coding Features within Insect Tolerance Loci in Wheat with Their Homologs in Cereal Genomes
Source: Int J Mol Sci. 2021 Nov 16;22(22):12349. doi: 10.3390/ijms222212349 (PMC8623949; doi:10.3390/ijms222212349)
Supplement: Supplementary file 1 [file ijms-22-12349-s001.zip › Supplementary_Table-S4.xlsx]

## Sheet: Oat-contigs-matching-marker_WSS
Supplementary Table S4. Oat contigs matching the molecular markers defining 1A-QTL, 2B-QTL, 3B-QTL and 4A-QTLs and transcript sequences identified from homologous regions
Contig	Matching marker	Percent identity	Alignment length	Mismatch	Gapopen	Contig start	Contig end	Marker start	Marker end	E-value	Contig length	Marker length
Sc80uBt_13471;HRSCAF=16487	Ku_c25527_773	96.04	101	4	0	537474	537374	1	101	7.86e-39	2930353	101
Sc80uBt_13471;HRSCAF=16487	RAC875_c37741_218	88.119	101	12	0	1303891	1303791	1	101	1.72e-25	2930353	101
Sc80uBt_13471;HRSCAF=16487	RAC875_c5222_290	89.796	98	10	0	1298969	1298872	4	101	3.71e-27	2930353	101
Sc80uBt_17173;HRSCAF=20594	Excalibur_c63859_285	88.119	101	12	0	1520635	1520735	1	101	1.72e-25	3038896	101
Sc80uBt_17173;HRSCAF=20594	wsnp_BE444579B_Ta_2_1	86.885	122	13	3	1629754	1629874	1	120	2.82e-29	3038896	121
Sc80uBt_3194;HRSCAF=4453	Excalibur_c6906_2385	94.059	101	6	0	318910	319010	1	101	1.7e-35	671673	101
Sc80uBt_42949;HRSCAF=48325	Kukri_c37097_1849	94.059	101	6	0	57567	57667	1	101	1.7e-35	57954	101
Sc80uBt_43863;HRSCAF=49529	Kukri_c37097_1849	93.75	96	6	0	47504	47599	5	100	1.02e-32	140372	101
Sc80uBt_48440;HRSCAF=55376	Kukri_c37097_1849	95.05	101	5	0	299174	299274	1	101	3.66e-37	653407	101
Sc80uBt_49751;HRSCAF=57032	RAC875_c53037_181	90.526	95	9	0	114723	114629	6	100	3.71e-27	163450	101
Sc80uBt_51984;HRSCAF=59883	BobWhite_c11000_1049	89.796	98	10	0	435605	435702	1	98	3.71e-27	3380477	101
Sc80uBt_55223;HRSCAF=63992	wsnp_BE444579B_Ta_2_1	86.885	122	13	3	48396	48516	1	120	2.82e-29	117170	121
Sc80uBt_56870;HRSCAF=66088	Kukri_c37097_1791	92.929	99	7	0	716053	715955	3	101	1.02e-32	1981690	101
Sc80uBt_56870;HRSCAF=66088	Kukri_c37097_1849	93	100	7	0	715997	715898	1	100	2.85e-33	1981690	101
Sc80uBt_60553;HRSCAF=70909	Excalibur_c63859_285	88.119	101	11	1	15710	15809	1	101	6.2e-25	26459	101
Sc80uBt_830;HRSCAF=1295	RAC875_c13406_65	89.899	99	8	1	654335	654431	3	101	3.71e-27	970443	101

## Sheet: OatContigMatchingHomologousWSS
Contig	Matching transcript	Percent identity	Alignment length	Mismatch	Gapopen	Contig start	Contig end	Transcript start	Transcript end	E-value	Contig length	Transcript length
Sc80uBt_7;HRSCAF=11	NC_041385.1_cds_XP_037418767.1_7094	94.796	711	37	0	212836	213546	711	1	0	399737	723
Sc80uBt_7;HRSCAF=11	HORVU3Hr1G115100.1	95.946	592	22	2	116135	116725	1	591	0	399737	594
Sc80uBt_7;HRSCAF=11	HORVU3Hr1G115130.1	95.637	573	25	0	328328	328900	1	573	0	399737	573
Sc80uBt_7;HRSCAF=11	HORVU3Hr1G115090.2	89.26	419	22	8	116927	117336	510	106	2.04e-140	399737	510
Sc80uBt_90;HRSCAF=171	NC_041385.1_cds_XP_037417085.1_6802	85.655	969	122	9	217255	218210	1031	67	0	226893	1530
Sc80uBt_90;HRSCAF=171	LT934116.1_cds_VAH86085.1_15573	85.223	988	121	14	217255	218225	980	1	0	226893	1479
Sc80uBt_90;HRSCAF=171	TraesCS3B03G1461100.1	85.223	988	121	14	217255	218225	980	1	0	226893	1479
Sc80uBt_90;HRSCAF=171	SECCE6Rv1G0436680.1	88.62	413	42	2	217255	217662	923	511	5.38e-139	226893	1422
Sc80uBt_151;HRSCAF=283	TraesCS3B03G1497200.1	85.42	631	84	2	227378	228008	639	17	0	702446	639
Sc80uBt_151;HRSCAF=283	TraesCS3B03G1496000.1	85.932	590	81	2	227378	227966	1746	1158	5.66e-178	702446	1746
Sc80uBt_151;HRSCAF=283	HORVU3Hr1G115700.1	85.593	590	85	0	227378	227967	1746	1157	3.41e-175	702446	1746
Sc80uBt_151;HRSCAF=283	TraesCS3B03G1496300.1	85.593	590	83	2	227378	227966	1227	639	1.23e-174	702446	1227
Sc80uBt_151;HRSCAF=283	NC_041385.1_cds_XP_037418736.1_6983	85.424	590	84	2	227378	227966	1746	1158	5.7e-173	702446	1746
Sc80uBt_151;HRSCAF=283	NC_041385.1_cds_XP_037418727.1_6973	85.424	590	84	2	227378	227966	1755	1167	5.7e-173	702446	1755
Sc80uBt_151;HRSCAF=283	HORVU3Hr1G115640.1	85.689	559	77	3	227412	227969	1721	1165	3.46e-165	702446	1755
Sc80uBt_318;HRSCAF=535	NC_041385.1_cds_XP_037417085.1_6802	85.674	356	47	3	62659	63012	1026	1379	3.13e-100	2089197	1530
Sc80uBt_318;HRSCAF=535	LT934116.1_cds_VAH86085.1_15573	85.434	357	48	3	62658	63012	974	1328	4.05e-99	2089197	1479
Sc80uBt_318;HRSCAF=535	TraesCS3B03G1461100.1	85.434	357	48	3	62658	63012	974	1328	4.05e-99	2089197	1479
Sc80uBt_318;HRSCAF=535	SECCE6Rv1G0436680.1	85.122	410	56	3	62177	62581	511	920	5.12e-113	2089197	1422
Sc80uBt_416;HRSCAF=693	TraesCS3B03G1515400.1	90.762	433	38	2	923066	923497	462	893	3.19e-162	1079344	1131
Sc80uBt_416;HRSCAF=693	SECCE6Rv1G0439730.1	90.741	432	40	0	923066	923497	453	884	3.19e-162	1079344	1122
Sc80uBt_416;HRSCAF=693	LT934116.1_cds_VAH86657.1_16145	90.553	434	39	2	923066	923498	462	894	4.13e-161	1079344	912
Sc80uBt_416;HRSCAF=693	NC_041385.1_cds_XP_037416341.1_7082	90.069	433	41	2	923066	923497	462	893	3.22e-157	1079344	1131
Sc80uBt_416;HRSCAF=693	HORVU3Hr1G116910.1	88.889	432	48	0	923066	923497	465	896	7.01e-149	1079344	1134
Sc80uBt_471;HRSCAF=780	SECCE6Rv1G0439530.1	91.098	674	60	0	1348047	1348720	398	1071	0	2611585	1071
Sc80uBt_471;HRSCAF=780	NC_041385.1_cds_XP_037416337.1_7074	90.801	674	62	0	1348047	1348720	398	1071	0	2611585	1071
Sc80uBt_471;HRSCAF=780	TraesCS3B03G1510700.1	90.801	674	62	0	1348047	1348720	398	1071	0	2611585	1071
Sc80uBt_471;HRSCAF=780	HORVU3Hr1G116770.1	90.074	675	65	2	1348047	1348720	539	1212	0	2611585	1212
Sc80uBt_471;HRSCAF=780	LT934116.1_cds_VAH86599.1_16086	91.081	370	32	1	1348047	1348416	398	766	1.72e-138	2611585	774
Sc80uBt_507;HRSCAF=827	SECCE6Rv1G0436970.1	97.422	737	17	2	2346174	2346908	1	737	0	2410939	1791
Sc80uBt_766;HRSCAF=1203	HORVU3Hr1G114150.1	86.288	598	67	6	2672	3254	3	600	0	44604	606
Sc80uBt_830;HRSCAF=1295	HORVU3Hr1G112680.4	87.02	1094	100	10	867716	868768	1188	96	0	970443	1188
Sc80uBt_830;HRSCAF=1295	SECCE6Rv1G0436430.1	86.618	1091	104	21	867716	868765	1116	27	0	970443	1116
Sc80uBt_830;HRSCAF=1295	NC_041385.1_cds_XP_037416096.1_6750	86	1100	103	20	867716	868765	1125	27	0	970443	1125
Sc80uBt_830;HRSCAF=1295	TraesCS3B03G1455500.1	86	1100	103	20	867716	868765	1125	27	0	970443	1125
Sc80uBt_830;HRSCAF=1295	NC_041385.1_cds_XP_037417085.1_6802	85.371	957	127	9	57778	58723	1021	67	0	970443	1530
Sc80uBt_830;HRSCAF=1295	SECCE6Rv1G0436630.1	87.755	490	45	8	151981	152466	676	198	1.04e-156	970443	795
Sc80uBt_830;HRSCAF=1295	NC_041385.1_cds_XP_037418693.1_6805	87.629	485	45	8	151986	152466	689	216	6.26e-154	970443	813
Sc80uBt_830;HRSCAF=1295	LT934116.1_cds_VAH86080.1_15568	87.629	485	45	8	151986	152466	689	216	6.26e-154	970443	813
Sc80uBt_830;HRSCAF=1295	TraesCS3B03G1461300.1	87.629	485	45	8	151986	152466	689	216	6.26e-154	970443	813
Sc80uBt_830;HRSCAF=1295	HORVU3Hr1G113170.1	86.939	490	47	13	151981	152465	817	340	1.75e-149	970443	936
Sc80uBt_830;HRSCAF=1295	LT934116.1_cds_VAH85996.1_15477	88.354	395	46	0	867716	868110	3072	2678	1.08e-131	970443	3072
Sc80uBt_830;HRSCAF=1295	TraesCS3B03G1455600.1	87.595	395	49	0	863035	863429	1959	2353	1.08e-126	970443	4605
Sc80uBt_830;HRSCAF=1295	HORVU3Hr1G112690.2	87.662	308	38	0	874669	874976	1922	1615	1.13e-96	970443	2727
Sc80uBt_830;HRSCAF=1295	SECCE6Rv1G0436440.1	86.869	396	50	2	863035	863429	2085	2479	1.09e-121	970443	4857
Sc80uBt_830;HRSCAF=1295	SECCE6Rv1G0436680.1	86.029	408	51	3	57771	58173	920	514	6.58e-119	970443	1422
Sc80uBt_2134;HRSCAF=3100	SECCE6Rv1G0438350.1	86.111	396	53	2	37222	37616	671	1065	6.39e-117	562886	1065
Sc80uBt_2134;HRSCAF=3100	NC_041385.1_cds_XP_037416252.1_6944	86.005	393	55	0	37224	37616	676	1068	8.26e-116	562886	1068
Sc80uBt_2134;HRSCAF=3100	TraesCS3B03G1488600.1	86.005	393	55	0	37224	37616	676	1068	8.26e-116	562886	1068
Sc80uBt_2134;HRSCAF=3100	LT934116.1_cds_VAH86401.1_15889	85.823	395	56	0	37222	37616	674	1068	2.97e-115	562886	1068
Sc80uBt_2134;HRSCAF=3100	HORVU3Hr1G114990.3	86.667	345	46	0	37222	37566	674	1018	3.9e-104	562886	1071
Sc80uBt_2320;HRSCAF=3347	TraesCS3B03G1503000.1	89.368	348	35	2	144564	144909	218	565	3.24e-120	617611	573
Sc80uBt_3194;HRSCAF=4453	NC_041385.1_cds_XP_037416345.1_7088	90.998	1233	111	0	315962	317194	4230	2998	0	671673	4230
Sc80uBt_3194;HRSCAF=4453	LT934116.1_cds_VAH86638.1_16126	90.916	1233	112	0	315962	317194	3987	2755	0	671673	3987
Sc80uBt_3194;HRSCAF=4453	SECCE6Rv1G0439860.1	90.835	1233	113	0	315962	317194	4239	3007	0	671673	4239
Sc80uBt_3194;HRSCAF=4453	HORVU3Hr1G117180.10	91.489	893	76	0	316302	317194	4262	3370	0	671673	4278
Sc80uBt_3194;HRSCAF=4453	NC_041385.1_cds_XP_037418712.1_6937	89.644	956	99	0	237806	238761	1	956	0	671673	1107
Sc80uBt_3194;HRSCAF=4453	TraesCS3B03G1483800.1	89.644	956	99	0	237806	238761	1	956	0	671673	1107
Sc80uBt_3194;HRSCAF=4453	LT934116.1_cds_VAH86387.1_15875	88.912	956	106	0	237806	238761	1	956	0	671673	1095
Sc80uBt_3194;HRSCAF=4453	SECCE6Rv1G0438200.1	88.924	957	101	5	73004	73957	955	1	0	671673	1107
Sc80uBt_3194;HRSCAF=4453	NC_041385.1_cds_XP_037418743.1_7016	88.725	949	102	4	73012	73957	947	1	0	671673	1107
Sc80uBt_3194;HRSCAF=4453	HORVU3Hr1G114900.1	88.358	962	107	4	73004	73962	1102	143	0	671673	1254
Sc80uBt_3194;HRSCAF=4453	TraesCS3B03G1503100.1	88.377	955	106	4	73006	73957	953	1	0	671673	1107
Sc80uBt_3194;HRSCAF=4453	SECCE6Rv1G0438930.1	88.285	956	105	6	73006	73957	953	1	0	671673	1107
Sc80uBt_3194;HRSCAF=4453	SECCE6Rv1G0438920.1	87.869	948	113	2	237806	238752	1	947	0	671673	1107
Sc80uBt_3194;HRSCAF=4453	TraesCS3B03G1502900.1	87.604	960	111	6	237806	238758	1	959	0	671673	1113
Sc80uBt_3194;HRSCAF=4453	SECCE6Rv1G0439000.1	87.526	954	117	2	237806	238758	1	953	0	671673	1107
Sc80uBt_3194;HRSCAF=4453	HORVU3Hr1G116010.2	86.464	953	129	0	237806	238758	76	1028	0	671673	1182
Sc80uBt_3194;HRSCAF=4453	HORVU3Hr1G117250.1	90.774	336	31	0	630490	630825	1	336	4.52e-124	671673	336
Sc80uBt_3217;HRSCAF=4478	SECCE6Rv1G0435930.1	92.105	494	39	0	31340	31833	1	494	0	68265	528
Sc80uBt_3217;HRSCAF=4478	SECCE6Rv1G0435940.1	92.105	494	39	0	31340	31833	1	494	0	68265	528
Sc80uBt_3472;HRSCAF=4793	LT934116.1_cds_VAH86085.1_15573	85.434	357	48	3	202777	203131	974	1328	5.28e-100	272174	1479
Sc80uBt_3472;HRSCAF=4793	TraesCS3B03G1461100.1	85.434	357	48	3	202777	203131	974	1328	5.28e-100	272174	1479
Sc80uBt_3472;HRSCAF=4793	NC_041385.1_cds_XP_037417085.1_6802	85.112	356	49	3	202778	203131	1026	1379	8.84e-98	272174	1530
Sc80uBt_3472;HRSCAF=4793	SECCE6Rv1G0436680.1	86.555	357	44	3	202777	203131	917	1271	1.13e-106	272174	1422
Sc80uBt_3552;HRSCAF=4887	HORVU3Hr1G114150.1	85.548	602	70	9	10711	11298	3	601	3.45e-174	152758	606
Sc80uBt_4097;HRSCAF=5529	SECCE6Rv1G0436680.1	85.158	411	55	3	93903	94308	920	511	7.43e-114	1089585	1422
Sc80uBt_4478;HRSCAF=5992	NC_041385.1_cds_XP_037418767.1_7094	97.787	723	15	1	397796	398517	1	723	0	801461	723
Sc80uBt_4681;HRSCAF=6236	SECCE6Rv1G0439860.1	96.166	313	12	0	164039	164351	1116	1428	2.79e-142	3300624	4239
Sc80uBt_4681;HRSCAF=6236	NC_041385.1_cds_XP_037416345.1_7088	95.847	313	13	0	164039	164351	1107	1419	1.3e-140	3300624	4230
Sc80uBt_4681;HRSCAF=6236	LT934116.1_cds_VAH86638.1_16126	95.527	313	14	0	164039	164351	846	1158	6.04e-139	3300624	3987
Sc80uBt_4681;HRSCAF=6236	HORVU3Hr1G117180.10	94.888	313	16	0	164039	164351	1479	1791	1.31e-135	3300624	4278
Sc80uBt_4988;HRSCAF=6619	HORVU3Hr1G112740.3	88.45	329	38	0	402582	402910	6	334	1.44e-108	581649	672
Sc80uBt_5820;HRSCAF=7640	LT934116.1_cds_VAH86273.1_15759	87.812	1042	127	0	368805	369846	2457	1416	0	416260	2643
Sc80uBt_5820;HRSCAF=7640	TraesCS3B03G1478200.1	87.417	1049	131	1	368798	369846	2313	1266	0	416260	2511
Sc80uBt_5820;HRSCAF=7640	LT934116.1_cds_VAH86264.1_15754	86.152	1076	140	9	362021	363090	2254	1182	0	416260	2409
Sc80uBt_5820;HRSCAF=7640	HORVU3Hr1G117510.3	85.604	1035	147	2	368813	369846	2716	1683	0	416260	2910
Sc80uBt_5820;HRSCAF=7640	LT934116.1_cds_VAH86274.1_15762	87.43	891	112	0	368956	369846	2060	1170	0	416260	2223
Sc80uBt_7047;HRSCAF=9105	LT934116.1_cds_VAH86575.1_16062	88.251	366	42	1	446331	446695	22	387	3.86e-120	736680	543
Sc80uBt_7047;HRSCAF=9105	TraesCS3B03G1508900.1	88.251	366	42	1	446331	446695	22	387	3.86e-120	736680	531
Sc80uBt_7047;HRSCAF=9105	NC_041385.1_cds_XP_037416316.1_7052	88.398	362	41	1	446331	446691	22	383	1.39e-119	736680	618
Sc80uBt_7047;HRSCAF=9105	HORVU3Hr1G116550.4	86.28	379	42	5	446331	446699	106	484	3.92e-110	736680	645
Sc80uBt_7602;HRSCAF=9774	LT934116.1_cds_VAH86100.1_15588	86.479	355	48	0	244026	244380	537	183	1.07e-106	257495	546
Sc80uBt_7602;HRSCAF=9774	TraesCS3B03G1462600.1	86.197	355	49	0	244026	244380	537	183	4.96e-105	257495	546
Sc80uBt_7763;HRSCAF=9961	SECCE6Rv1G0435930.1	92.105	494	39	0	39103	39596	1	494	0	98279	528
Sc80uBt_7763;HRSCAF=9961	SECCE6Rv1G0435940.1	92.105	494	39	0	39103	39596	1	494	0	98279	528
Sc80uBt_8452;HRSCAF=10768	LT934116.1_cds_VAH86625.1_16113	85.046	1197	138	31	63083	64262	1	1173	0	136421	1182
Sc80uBt_9905;HRSCAF=12436	NC_041385.1_cds_XP_037418699.1_6821	90.367	436	42	0	1849097	1849532	1	436	7.79e-161	2035801	453
Sc80uBt_9905;HRSCAF=12436	LT934116.1_cds_VAH86136.1_15624	90.138	436	43	0	1849097	1849532	1	436	3.62e-159	2035801	453
Sc80uBt_9905;HRSCAF=12436	TraesCS3B03G1466000.1	90.138	436	43	0	1849097	1849532	1	436	3.62e-159	2035801	453
Sc80uBt_9905;HRSCAF=12436	NC_041385.1_cds_XP_037418768.1_7095	90.233	430	42	0	1849097	1849526	1	430	1.69e-157	2035801	465
Sc80uBt_9905;HRSCAF=12436	LT934116.1_cds_VAH86615.1_16103	90.233	430	42	0	1849097	1849526	1	430	1.69e-157	2035801	465
Sc80uBt_9905;HRSCAF=12436	TraesCS3B03G1518900.1	90.233	430	42	0	1849097	1849526	1	430	1.69e-157	2035801	465
Sc80uBt_9905;HRSCAF=12436	NC_041385.1_cds_XP_037418713.1_6942	89.679	436	45	0	1849097	1849532	1	436	7.84e-156	2035801	453
Sc80uBt_9905;HRSCAF=12436	LT934116.1_cds_VAH86397.1_15886	89.679	436	45	0	1849097	1849532	1	436	7.84e-156	2035801	453
Sc80uBt_9905;HRSCAF=12436	TraesCS3B03G1486800.1	89.679	436	45	0	1849097	1849532	1	436	7.84e-156	2035801	453
Sc80uBt_9905;HRSCAF=12436	LT934116.1_cds_VAH86676.1_16164	89.302	430	46	0	1849097	1849526	1	430	7.9e-151	2035801	459
Sc80uBt_9905;HRSCAF=12436	TraesCS3B03G1521800.1	89.302	430	46	0	1849097	1849526	1	430	7.9e-151	2035801	459
Sc80uBt_10594;HRSCAF=13228	TraesCS3B03G1481200.1	91.188	522	46	0	886417	886938	522	1	0	1053563	804
Sc80uBt_10594;HRSCAF=13228	NC_041385.1_cds_XP_037416227.1_6917	90.996	522	47	0	886417	886938	522	1	0	1053563	804
Sc80uBt_10594;HRSCAF=13228	NC_041385.1_cds_XP_037416209.1_6899	90.996	522	47	0	886417	886938	522	1	0	1053563	804
Sc80uBt_10594;HRSCAF=13228	HORVU3Hr1G114170.1	90.996	522	47	0	886417	886938	522	1	0	1053563	804
Sc80uBt_10594;HRSCAF=13228	LT934116.1_cds_VAH86323.1_15811	90.613	522	49	0	886417	886938	522	1	0	1053563	804
Sc80uBt_10594;HRSCAF=13228	TraesCS3B03G1479100.1	90.613	522	49	0	886417	886938	522	1	0	1053563	804
Sc80uBt_10594;HRSCAF=13228	SECCE6Rv1G0437960.1	90.613	522	49	0	848107	848628	522	1	0	1053563	804
Sc80uBt_10594;HRSCAF=13228	SECCE6Rv1G0437690.1	89.866	523	53	0	886416	886938	523	1	0	1053563	804
Sc80uBt_11035;HRSCAF=13730	HORVU3Hr1G117540.10	88.25	1234	139	5	165717	166948	1318	89	0	303848	2925
Sc80uBt_11035;HRSCAF=13730	NC_041385.1_cds_XP_037416354.1_7109	86.762	1254	158	6	165698	166948	1337	89	0	303848	3123
Sc80uBt_11035;HRSCAF=13730	LT934116.1_cds_VAH86691.1_16178	86.779	1248	158	5	165698	166943	2396	1154	0	303848	3744
Sc80uBt_11035;HRSCAF=13730	TraesCS3B03G1523400.1	86.779	1248	158	5	165698	166943	2396	1154	0	303848	3744
Sc80uBt_11043;HRSCAF=13738	NC_041385.1_cds_XP_037416136.1_6801	90.843	415	38	0	60580	60994	18	432	4.32e-157	111980	441
Sc80uBt_11043;HRSCAF=13738	LT934116.1_cds_VAH86087.1_15575	90.843	415	38	0	60580	60994	18	432	4.32e-157	111980	441
Sc80uBt_11043;HRSCAF=13738	TraesCS3B03G1460900.1	90.843	415	38	0	60580	60994	18	432	4.32e-157	111980	441
Sc80uBt_11043;HRSCAF=13738	SECCE6Rv1G0436650.1	90.625	416	37	2	60580	60994	18	432	2.01e-155	111980	441
Sc80uBt_11043;HRSCAF=13738	SECCE6Rv1G0436670.1	89.607	433	43	2	60563	60994	1	432	7.24e-155	111980	441
Sc80uBt_11043;HRSCAF=13738	SECCE6Rv1G0436660.1	89.583	432	45	0	60563	60994	1	432	7.24e-155	111980	441
Sc80uBt_11043;HRSCAF=13738	SECCE6Rv1G0436690.1	90.12	415	41	0	60580	60994	18	432	4.36e-152	111980	441
Sc80uBt_11043;HRSCAF=13738	HORVU3Hr1G113120.1	89.474	418	38	3	60580	60994	18	432	4.39e-147	111980	441
Sc80uBt_11043;HRSCAF=13738	HORVU3Hr1G113620.1	88.305	419	41	5	60580	60994	18	432	9.56e-139	111980	441
Sc80uBt_11880;HRSCAF=14694	SECCE6Rv1G0438110.1	85.097	463	45	13	41625	42069	544	88	1.08e-125	57693	570
Sc80uBt_12977;HRSCAF=15944	HORVU3Hr1G115130.1	99.317	439	3	0	149932	150370	573	135	0	162245	573
Sc80uBt_13471;HRSCAF=16487	SECCE6Rv1G0437760.1	88.571	1365	136	11	2780109	2781459	1359	1	0	2930353	1359
Sc80uBt_13471;HRSCAF=16487	NC_041385.1_cds_XP_037416219.1_6910	88.136	1357	145	10	2780109	2781459	1347	1	0	2930353	1347
Sc80uBt_13471;HRSCAF=16487	TraesCS3B03G1480000.1	87.988	1357	147	10	2780109	2781459	1347	1	0	2930353	1347
Sc80uBt_13471;HRSCAF=16487	HORVU3Hr1G114270.1	87.116	1366	157	10	2780109	2781459	1362	1	0	2930353	1362
Sc80uBt_13471;HRSCAF=16487	HORVU3Hr1G115530.26	85.963	748	95	8	1587130	1587875	1120	1859	0	2930353	2352
Sc80uBt_13471;HRSCAF=16487	TraesCS3B03G1493600.1	85.314	749	101	7	1587133	1587879	1026	1767	0	2930353	2256
Sc80uBt_13471;HRSCAF=16487	NC_041385.1_cds_XP_037416257.1_6957	85.447	749	100	7	1587133	1587879	1026	1767	0	2930353	2256
Sc80uBt_13471;HRSCAF=16487	SECCE6Rv1G0438590.1	85.505	752	99	8	1587130	1587879	1033	1776	0	2930353	2265
Sc80uBt_13471;HRSCAF=16487	LT934116.1_cds_VAH86440.1_15928	85.314	749	101	7	1587133	1587879	2655	3396	0	2930353	3885
Sc80uBt_13471;HRSCAF=16487	LT934116.1_cds_VAH86305.1_15790	87.782	974	109	8	2780168	2781138	1186	220	0	2930353	1266
Sc80uBt_13471;HRSCAF=16487	HORVU3Hr1G116150.4	94.262	610	35	0	616061	616670	2676	2067	0	2930353	3399
Sc80uBt_13471;HRSCAF=16487	NC_041385.1_cds_XP_037416299.1_7022	93.279	610	41	0	616061	616670	2946	2337	0	2930353	3669
Sc80uBt_13471;HRSCAF=16487	LT934116.1_cds_VAH86526.1_16011	93.279	610	41	0	616061	616670	2946	2337	0	2930353	3669
Sc80uBt_13471;HRSCAF=16487	TraesCS3B03G1504700.1	93.279	610	41	0	616061	616670	2949	2340	0	2930353	3672
Sc80uBt_13471;HRSCAF=16487	HORVU3Hr1G115000.7	86.725	806	85	11	2044581	2045369	379	1179	0	2930353	1179
Sc80uBt_13471;HRSCAF=16487	NC_041385.1_cds_XP_037416273.1_6994	89.379	612	63	2	1303625	1304235	1137	527	0	2930353	3312
Sc80uBt_13471;HRSCAF=16487	SECCE6Rv1G0438780.1	89.362	611	65	0	1303625	1304235	1137	527	0	2930353	3303
Sc80uBt_13471;HRSCAF=16487	HORVU3Hr1G115880.4	89.362	611	65	0	1303625	1304235	1362	752	0	2930353	3537
Sc80uBt_13471;HRSCAF=16487	LT934116.1_cds_VAH86495.1_15981	89.198	611	66	0	1303625	1304235	1137	527	0	2930353	3312
Sc80uBt_13471;HRSCAF=16487	TraesCS3B03G1497600.1	89.034	611	67	0	1303625	1304235	1137	527	0	2930353	3312
Sc80uBt_13471;HRSCAF=16487	SECCE6Rv1G0438800.1	88.871	611	68	0	1303625	1304235	765	155	0	2930353	2940
Sc80uBt_13471;HRSCAF=16487	HORVU3Hr1G115640.1	88.206	602	69	2	1529037	1529637	1155	1755	0	2930353	1755
Sc80uBt_13471;HRSCAF=16487	TraesCS3B03G1496000.1	86.023	601	84	0	1529037	1529637	1146	1746	0	2930353	1746
Sc80uBt_13471;HRSCAF=16487	NC_041385.1_cds_XP_037418736.1_6983	85.857	601	85	0	1529037	1529637	1146	1746	1.09e-180	2930353	1746
Sc80uBt_13471;HRSCAF=16487	LT934116.1_cds_VAH86508.1_15995	85.524	601	87	0	1529037	1529637	1158	1758	2.36e-177	2930353	1758
Sc80uBt_13471;HRSCAF=16487	HORVU3Hr1G115700.1	85.524	601	87	0	1529037	1529637	1146	1746	2.36e-177	2930353	1746
Sc80uBt_13471;HRSCAF=16487	NC_041385.1_cds_XP_037416268.1_6974	85.05	602	88	2	1529037	1529637	1155	1755	2.37e-172	2930353	1755
Sc80uBt_13471;HRSCAF=16487	NC_041385.1_cds_XP_037418729.1_6976	85.05	602	88	2	1529037	1529637	1098	1698	2.37e-172	2930353	1698
Sc80uBt_13471;HRSCAF=16487	NC_041385.1_cds_XP_037416271.1_6985	85.05	602	88	2	1529037	1529637	1155	1755	2.37e-172	2930353	1755
Sc80uBt_13471;HRSCAF=16487	NC_041385.1_cds_XP_037418741.1_6991	85.446	426	62	0	1457309	1457734	1345	1770	9.16e-122	2930353	1851
Sc80uBt_13471;HRSCAF=16487	TraesCS3B03G1498500.1	86.596	470	60	1	1300355	1300821	807	338	1.91e-143	2930353	1905
Sc80uBt_13471;HRSCAF=16487	NC_041385.1_cds_XP_037416201.1_6889	87.828	419	48	3	2595992	2596407	681	263	4.17e-135	2930353	1188
Sc80uBt_13471;HRSCAF=16487	TraesCS3B03G1499000.1	88.083	386	35	9	1241393	1241771	815	1196	7.08e-123	2930353	1290
Sc80uBt_13471;HRSCAF=16487	SECCE6Rv1G0438830.1	87.097	403	41	9	1241393	1241788	815	1213	2.55e-122	2930353	1287
Sc80uBt_13471;HRSCAF=16487	SECCE6Rv1G0438350.1	86.835	395	52	0	2015985	2016379	1065	671	3.3e-121	2930353	1065
Sc80uBt_13471;HRSCAF=16487	NC_041385.1_cds_XP_037416277.1_6996	87.597	387	36	8	1241393	1241770	815	1198	4.26e-120	2930353	1293
Sc80uBt_13471;HRSCAF=16487	LT934116.1_cds_VAH86481.1_15967	87.371	388	37	8	1241393	1241771	815	1199	5.52e-119	2930353	1293
Sc80uBt_13471;HRSCAF=16487	NC_041385.1_cds_XP_037417113.1_7002	87.296	307	37	2	753432	753737	464	769	2.06e-93	2930353	2379
Sc80uBt_13471;HRSCAF=16487	HORVU3Hr1G115860.6	87.572	346	27	5	1239159	1239500	82	415	1.57e-104	2930353	861
Sc80uBt_13471;HRSCAF=16487	HORVU3Hr1G114990.3	86.087	345	48	0	2016035	2016379	1018	674	4.39e-100	2930353	1071
Sc80uBt_13471;HRSCAF=16487	NC_041385.1_cds_XP_037416256.1_6953	85.494	324	29	8	1895066	1895371	7	330	4.48e-85	2930353	330
Sc80uBt_13471;HRSCAF=16487	LT934116.1_cds_VAH86413.1_15901	85.185	324	30	8	1895066	1895371	7	330	2.08e-83	2930353	330
Sc80uBt_13471;HRSCAF=16487	TraesCS3B03G1490700.1	85.185	324	30	8	1895066	1895371	7	330	2.08e-83	2930353	330
Sc80uBt_13518;HRSCAF=16537	HORVU3Hr1G115100.1	94.286	595	30	4	2112422	2113013	594	1	0	2285942	594
Sc80uBt_13518;HRSCAF=16537	HORVU3Hr1G115090.2	92.544	456	30	2	2111773	2112227	58	510	0	2285942	510
Sc80uBt_13841;HRSCAF=16910	HORVU3Hr1G116550.4	85.63	341	49	0	144901	145241	106	446	3.06e-97	261959	645
Sc80uBt_14059;HRSCAF=17158	SECCE6Rv1G0435930.1	92.308	494	38	0	94706	95199	494	1	0	128586	528
Sc80uBt_14059;HRSCAF=17158	SECCE6Rv1G0435940.1	92.308	494	38	0	94706	95199	494	1	0	128586	528
Sc80uBt_14144;HRSCAF=17252	LT934116.1_cds_VAH86427.1_15914	85.373	711	103	1	541243	541952	997	1707	0	2606311	1731
Sc80uBt_14264;HRSCAF=17376	HORVU3Hr1G117690.9	85.684	936	105	15	23734	24642	119	1052	0	41484	1125
Sc80uBt_14264;HRSCAF=17376	HORVU3Hr1G114150.1	86.144	599	66	10	23788	24370	3	600	9.31e-180	41484	606
Sc80uBt_14671;HRSCAF=17831	NC_041385.1_cds_XP_037416199.1_6885	88.745	693	64	7	623164	623846	1836	1148	0	1485107	1836
Sc80uBt_14671;HRSCAF=17831	HORVU3Hr1G114340.4	88.116	690	71	6	623164	623846	1905	1220	0	1485107	1905
Sc80uBt_14671;HRSCAF=17831	LT934116.1_cds_VAH86279.1_15767	88.064	687	68	8	623164	623846	1944	1268	0	1485107	1944
Sc80uBt_14671;HRSCAF=17831	SECCE6Rv1G0437620.1	87.482	687	78	6	623164	623846	1830	1148	0	1485107	1830
Sc80uBt_14859;HRSCAF=18040	HORVU3Hr1G116440.3	85.759	2865	379	20	152754	155606	3	2850	0	198046	3858
Sc80uBt_15478;HRSCAF=18724	HORVU3Hr1G117630.1	86.34	571	75	2	452868	453438	67	634	6.05e-175	1247675	651
Sc80uBt_15478;HRSCAF=18724	HORVU3Hr1G117600.3	86.957	506	63	2	452868	453373	58	560	7.99e-159	1247675	582
Sc80uBt_15478;HRSCAF=18724	HORVU3Hr1G117550.1	85.227	528	75	2	452877	453404	1	525	4.84e-151	1247675	1065
Sc80uBt_15478;HRSCAF=18724	HORVU3Hr1G117580.1	87.307	323	41	0	453082	453404	17	339	6.72e-100	1247675	879
Sc80uBt_15663;HRSCAF=18930	SECCE6Rv1G0436970.1	95.765	921	39	0	1894	2814	512	1432	0	21476	1791
Sc80uBt_16042;HRSCAF=19346	NC_041385.1_cds_XP_037417085.1_6802	85.356	956	129	5	12741	13686	1021	67	0	38071	1530
Sc80uBt_16042;HRSCAF=19346	SECCE6Rv1G0436680.1	85.266	414	56	5	12730	13138	924	511	5.6e-117	38071	1422
Sc80uBt_16777;HRSCAF=20157	SECCE6Rv1G0438110.1	86.087	460	41	16	41403	41843	88	543	4.57e-132	114212	570
Sc80uBt_17155;HRSCAF=20575	HORVU3Hr1G117540.10	87.809	1214	144	4	82544	83755	93	1304	0	213472	2925
Sc80uBt_17155;HRSCAF=20575	NC_041385.1_cds_XP_037416354.1_7109	86.184	1216	166	2	82544	83758	93	1307	0	213472	3123
Sc80uBt_17155;HRSCAF=20575	LT934116.1_cds_VAH86691.1_16178	86.161	1214	166	2	82546	83758	1154	2366	0	213472	3744
Sc80uBt_17155;HRSCAF=20575	TraesCS3B03G1523400.1	86.161	1214	166	2	82546	83758	1154	2366	0	213472	3744
Sc80uBt_17173;HRSCAF=20594	SECCE6Rv1G0437160.1	86.564	1496	184	13	915849	917339	882	2365	0	3038896	3816
Sc80uBt_17173;HRSCAF=20594	TraesCS3B03G1468400.1	85.963	1496	193	13	915849	917339	882	2365	0	3038896	3813
Sc80uBt_17173;HRSCAF=20594	LT934116.1_cds_VAH86146.1_15633	85.963	1496	193	13	915849	917339	882	2365	0	3038896	3813
Sc80uBt_17173;HRSCAF=20594	HORVU3Hr1G113640.2	85.513	1491	202	10	915849	917335	882	2362	0	3038896	3813
Sc80uBt_17173;HRSCAF=20594	LT934116.1_cds_VAH86186.1_15683	85.026	768	112	3	932140	932906	1	766	0	3038896	4899
Sc80uBt_17173;HRSCAF=20594	TraesCS3B03G1469300.1	85.223	1482	205	5	915849	917323	912	2386	0	3038896	3543
Sc80uBt_17173;HRSCAF=20594	NC_041385.1_cds_XP_037417095.1_6836	85.057	1218	176	3	916101	917318	21	1232	0	3038896	2475
Sc80uBt_17173;HRSCAF=20594	NC_041385.1_cds_XP_037416141.1_6811	93.359	768	48	1	1525258	1526022	1787	1020	0	3038896	3768
Sc80uBt_17173;HRSCAF=20594	LT934116.1_cds_VAH86115.1_15594	93.359	768	48	1	1525258	1526022	1781	1014	0	3038896	3777
Sc80uBt_17173;HRSCAF=20594	TraesCS3B03G1463000.5	93.359	768	48	1	1525258	1526022	1781	1014	0	3038896	3777
Sc80uBt_17173;HRSCAF=20594	LT934116.1_cds_VAH86093.1_15580	85.579	1054	148	4	1674493	1675544	223	1274	0	3038896	1821
Sc80uBt_17173;HRSCAF=20594	SECCE6Rv1G0436840.1	92.318	768	56	1	1525258	1526022	1787	1020	0	3038896	3753
Sc80uBt_17173;HRSCAF=20594	HORVU3Hr1G113130.1	92.408	764	55	1	1525258	1526018	1787	1024	0	3038896	3744
Sc80uBt_17173;HRSCAF=20594	NC_041385.1_cds_XP_037416134.1_6800	86.214	1001	138	0	1674544	1675544	187	1187	0	3038896	1734
Sc80uBt_17173;HRSCAF=20594	HORVU3Hr1G113100.14	86.214	1001	138	0	1674544	1675544	223	1223	0	3038896	1770
Sc80uBt_17173;HRSCAF=20594	TraesCS3B03G1460700.1	86.114	1001	139	0	1674544	1675544	193	1193	0	3038896	1740
Sc80uBt_17173;HRSCAF=20594	SECCE6Rv1G0436700.1	85.914	1001	141	0	1674544	1675544	199	1199	0	3038896	1746
Sc80uBt_17173;HRSCAF=20594	HORVU3Hr1G113360.2	85.86	785	96	6	1284969	1285747	288	1063	0	3038896	1767
Sc80uBt_17173;HRSCAF=20594	TraesCS3B03G1469200.1	86.023	601	84	0	916723	917323	25	625	0	3038896	1911
Sc80uBt_17173;HRSCAF=20594	Os01t0967100-01	85.621	306	40	4	1526630	1526933	852	549	6.01e-84	3038896	3738
Sc80uBt_17173;HRSCAF=20594	HORVU3Hr1G113440.1	86.618	680	90	1	1162477	1163155	292	971	0	3038896	1014
Sc80uBt_17173;HRSCAF=20594	NC_041385.1_cds_XP_037418696.1_6816	86.197	681	94	0	1268739	1269419	977	297	0	3038896	1020
Sc80uBt_17173;HRSCAF=20594	TraesCS3B03G1464500.1	86.197	681	94	0	1268739	1269419	977	297	0	3038896	1020
Sc80uBt_17173;HRSCAF=20594	SECCE6Rv1G0437010.1	86.197	681	94	0	1268739	1269419	962	282	0	3038896	1005
Sc80uBt_17173;HRSCAF=20594	LT934116.1_cds_VAH86126.1_15613	86.05	681	95	0	1268739	1269419	947	267	0	3038896	990
Sc80uBt_17173;HRSCAF=20594	SECCE6Rv1G0437000.1	85.903	681	96	0	1268739	1269419	962	282	0	3038896	1005
Sc80uBt_17173;HRSCAF=20594	SECCE6Rv1G0436760.1	94.26	453	26	0	1618340	1618792	768	1220	0	3038896	3960
Sc80uBt_17173;HRSCAF=20594	NC_041385.1_cds_XP_037417084.1_6786	94.04	453	27	0	1618340	1618792	768	1220	0	3038896	6096
Sc80uBt_17173;HRSCAF=20594	LT934116.1_cds_VAH86069.1_15548	94.04	453	27	0	1618340	1618792	768	1220	0	3038896	3978
Sc80uBt_17173;HRSCAF=20594	HORVU3Hr1G113060.5	94.04	453	27	0	1618340	1618792	768	1220	0	3038896	3969
Sc80uBt_17173;HRSCAF=20594	Os01t0966700-02	85.112	403	59	1	1760904	1761305	1	403	9.64e-112	3038896	1089
Sc80uBt_17173;HRSCAF=20594	HORVU3Hr1G113720.13	91.813	342	28	0	939598	939939	2219	1878	9.37e-132	3038896	2910
Sc80uBt_17173;HRSCAF=20594	HORVU3Hr1G113070.1	92.615	325	23	1	1625767	1626091	674	351	2.03e-128	3038896	687
Sc80uBt_17173;HRSCAF=20594	LT934116.1_cds_VAH86073.1_15561	92.767	318	20	1	1625773	1626090	623	309	1.22e-125	3038896	645
Sc80uBt_17173;HRSCAF=20594	SECCE6Rv1G0437210.1	90.643	342	32	0	939598	939939	2225	1884	4.39e-125	3038896	2907
Sc80uBt_17173;HRSCAF=20594	NC_041385.1_cds_XP_037416120.1_6787	92.453	318	21	1	1625773	1626090	623	309	5.68e-124	3038896	645
Sc80uBt_17173;HRSCAF=20594	SECCE6Rv1G0436750.1	87.345	403	36	9	1625766	1626153	618	216	7.35e-123	3038896	630
Sc80uBt_17173;HRSCAF=20594	SECCE6Rv1G0436740.1	93.023	301	21	0	1627196	1627496	270	570	1.23e-120	3038896	1515
Sc80uBt_17173;HRSCAF=20594	TraesCS3B03G1468900.1	89.766	342	35	0	939598	939939	1781	1440	4.42e-120	3038896	2463
Sc80uBt_17173;HRSCAF=20594	NC_041385.1_cds_XP_037416147.1_6833	89.474	342	36	0	939598	939939	2222	1881	2.06e-118	3038896	2904
Sc80uBt_17173;HRSCAF=20594	LT934116.1_cds_VAH86153.1_15638	89.474	342	36	0	939598	939939	2225	1884	2.06e-118	3038896	2907
Sc80uBt_17173;HRSCAF=20594	Os01t0969100-01	90.066	302	26	4	670090	670389	1	300	4.52e-105	3038896	1197
Sc80uBt_17658;HRSCAF=21135	HORVU3Hr1G117190.1	85.35	1372	165	20	1545888	1547241	1	1354	0	3768170	2289
Sc80uBt_17658;HRSCAF=21135	HORVU3Hr1G116330.2	88.01	834	94	4	2651940	2652773	1134	1961	0	3768170	2013
Sc80uBt_18542;HRSCAF=22113	NC_041385.1_cds_XP_037417086.1_6808	85.631	856	97	14	17652	18501	935	100	0	48068	1167
Sc80uBt_18835;HRSCAF=22438	HORVU3Hr1G114370.2	85.088	342	36	10	11664	11996	471	136	3.44e-91	17458	891
Sc80uBt_18835;HRSCAF=22438	NC_041385.1_cds_XP_037416208.1_6897	85.163	337	36	11	11664	11996	450	124	1.24e-90	17458	822
Sc80uBt_18835;HRSCAF=22438	LT934116.1_cds_VAH86327.1_15815	85.163	337	36	11	11664	11996	450	124	1.24e-90	17458	864
Sc80uBt_18927;HRSCAF=22540	LT934116.1_cds_VAH86575.1_16062	86.921	367	48	0	166372	166738	21	387	7.19e-113	813834	543
Sc80uBt_18927;HRSCAF=22540	TraesCS3B03G1508900.1	86.921	367	48	0	166372	166738	21	387	7.19e-113	813834	531
Sc80uBt_18927;HRSCAF=22540	NC_041385.1_cds_XP_037416316.1_7052	87.052	363	47	0	166372	166734	21	383	2.59e-112	813834	618
Sc80uBt_18927;HRSCAF=22540	HORVU3Hr1G116550.4	86.61	351	47	0	166372	166722	105	455	1.21e-105	813834	645
Sc80uBt_19101;HRSCAF=22727	LT934116.1_cds_VAH86575.1_16062	93.703	397	24	1	50063	50458	403	7	1.52e-168	51542	543
Sc80uBt_19101;HRSCAF=22727	TraesCS3B03G1508900.1	93.703	397	24	1	50063	50458	403	7	1.52e-168	51542	531
Sc80uBt_19101;HRSCAF=22727	NC_041385.1_cds_XP_037416316.1_7052	93.684	380	23	1	50080	50458	386	7	9.2e-161	51542	618
Sc80uBt_19101;HRSCAF=22727	HORVU3Hr1G116550.4	90.511	411	38	1	50063	50472	487	77	5.58e-153	51542	645
Sc80uBt_20051;HRSCAF=23759	SECCE6Rv1G0435890.1	85.053	562	77	7	12985	13542	888	330	1.09e-160	17044	948
Sc80uBt_20982;HRSCAF=24792	LT934116.1_cds_VAH86575.1_16062	93.199	397	27	0	559554	559950	403	7	1.32e-164	746388	543
Sc80uBt_20982;HRSCAF=24792	TraesCS3B03G1508900.1	93.199	397	27	0	559554	559950	403	7	1.32e-164	746388	531
Sc80uBt_20982;HRSCAF=24792	NC_041385.1_cds_XP_037416316.1_7052	93.421	380	25	0	559571	559950	386	7	1.72e-158	746388	618
Sc80uBt_20982;HRSCAF=24792	HORVU3Hr1G116550.4	90.511	411	39	0	559554	559964	487	77	2.24e-152	746388	645
Sc80uBt_21174;HRSCAF=25003	HORVU3Hr1G115100.1	98.992	595	4	2	19847	20440	1	594	0	128489	594
Sc80uBt_21174;HRSCAF=25003	HORVU3Hr1G115090.2	98.455	453	7	0	20635	21087	510	58	0	128489	510
Sc80uBt_21174;HRSCAF=25003	HORVU3Hr1G115110.1	98.095	315	4	2	19171	19484	314	1	2.99e-154	128489	315
Sc80uBt_21175;HRSCAF=25004	SECCE6Rv1G0439880.1	85.382	301	40	4	9390	9688	1400	1102	1.78e-83	14889	1923
Sc80uBt_21175;HRSCAF=25004	LT934116.1_cds_VAH86631.1_16120	85.149	303	40	5	9390	9688	1415	1114	2.3e-82	14889	1941
Sc80uBt_21175;HRSCAF=25004	TraesCS3B03G1517300.1	85.149	303	40	5	9390	9688	1415	1114	2.3e-82	14889	1941
Sc80uBt_22077;HRSCAF=25992	NC_041385.1_cds_XP_037418767.1_7094	96.165	339	1	2	146699	147026	634	297	1.51e-152	503828	723
Sc80uBt_22604;HRSCAF=26557	HORVU3Hr1G115090.2	95.399	326	4	10	1925468	1925784	172	495	3.97e-141	3632465	510
Sc80uBt_22744;HRSCAF=26710	HORVU3Hr1G115130.1	99.651	573	2	0	8449	9021	1	573	0	14154	573
Sc80uBt_22744;HRSCAF=26710	HORVU3Hr1G115120.2	98.5	400	5	1	9810	10209	1	399	0	14154	399
Sc80uBt_23899;HRSCAF=27958	HORVU3Hr1G115120.2	97.554	368	7	2	278184	278550	33	399	3.65e-178	452499	399
Sc80uBt_23899;HRSCAF=27958	HORVU3Hr1G115110.1	96.508	315	8	3	280707	281019	314	1	8.23e-145	452499	315
Sc80uBt_26778;HRSCAF=31038	HORVU3Hr1G116680.1	85.16	593	83	5	49640	50228	851	1442	9.01e-170	1845988	3798
Sc80uBt_29274;HRSCAF=33711	SECCE6Rv1G0436970.1	95.717	607	21	2	7895	8500	1	603	0	20552	1791
Sc80uBt_29497;HRSCAF=33948	LT934116.1_cds_VAH86246.1_15734	90.18	2057	187	8	122949	124993	383	2436	0	204961	2520
Sc80uBt_29497;HRSCAF=33948	NC_041385.1_cds_XP_037416190.1_6876	90.136	2058	188	8	122949	124994	404	2458	0	204961	2517
Sc80uBt_29497;HRSCAF=33948	TraesCS3B03G1476600.1	90.087	2058	189	8	122949	124994	383	2437	0	204961	2496
Sc80uBt_29497;HRSCAF=33948	HORVU3Hr1G113910.3	89.903	2060	189	13	122949	124994	404	2458	0	204961	2517
Sc80uBt_29497;HRSCAF=33948	SECCE6Rv1G0437450.1	89.699	2058	197	8	122949	124994	404	2458	0	204961	2517
Sc80uBt_29497;HRSCAF=33948	NC_041385.1_cds_XP_037418712.1_6937	88.598	956	105	4	51485	52437	955	1	0	204961	1107
Sc80uBt_29497;HRSCAF=33948	TraesCS3B03G1483800.1	88.598	956	105	4	51485	52437	955	1	0	204961	1107
Sc80uBt_29497;HRSCAF=33948	LT934116.1_cds_VAH86387.1_15875	88.18	956	109	4	51485	52437	955	1	0	204961	1095
Sc80uBt_29497;HRSCAF=33948	SECCE6Rv1G0438200.1	88.18	956	109	4	51485	52437	955	1	0	204961	1107
Sc80uBt_29497;HRSCAF=33948	HORVU3Hr1G114900.1	87.657	956	114	4	51485	52437	1102	148	0	204961	1254
Sc80uBt_29497;HRSCAF=33948	NC_041385.1_cds_XP_037418743.1_7016	87.107	954	122	1	51485	52437	954	1	0	204961	1107
Sc80uBt_29497;HRSCAF=33948	TraesCS3B03G1503100.1	87.002	954	123	1	51485	52437	954	1	0	204961	1107
Sc80uBt_29497;HRSCAF=33948	SECCE6Rv1G0438930.1	87.002	954	123	1	51485	52437	954	1	0	204961	1107
Sc80uBt_29497;HRSCAF=33948	TraesCS3B03G1502900.1	86.562	960	122	6	51485	52437	960	1	0	204961	1113
Sc80uBt_29497;HRSCAF=33948	SECCE6Rv1G0438920.1	86.268	954	130	1	51485	52437	954	1	0	204961	1107
Sc80uBt_29497;HRSCAF=33948	SECCE6Rv1G0439000.1	86.164	954	131	1	51485	52437	954	1	0	204961	1107
Sc80uBt_29497;HRSCAF=33948	HORVU3Hr1G116010.2	85.58	957	137	1	51485	52440	1029	73	0	204961	1182
Sc80uBt_30344;HRSCAF=34848	SECCE6Rv1G0436970.1	87.955	357	43	0	7167	7523	1030	1386	1.24e-117	8452	1791
Sc80uBt_30837;HRSCAF=35369	NC_041385.1_cds_XP_037418767.1_7094	95.797	690	27	2	50028	50715	34	723	0	273824	723
Sc80uBt_31656;HRSCAF=36241	NC_041385.1_cds_XP_037416257.1_6957	87.028	2251	282	7	284302	286548	9	2253	0	1870634	2256
Sc80uBt_31656;HRSCAF=36241	TraesCS3B03G1493600.1	86.984	2251	283	7	284302	286548	9	2253	0	1870634	2256
Sc80uBt_31656;HRSCAF=36241	HORVU3Hr1G115530.26	86.755	2265	277	13	284302	286548	90	2349	0	1870634	2352
Sc80uBt_31656;HRSCAF=36241	SECCE6Rv1G0438590.1	86.631	2259	285	12	284302	286548	9	2262	0	1870634	2265
Sc80uBt_31656;HRSCAF=36241	LT934116.1_cds_VAH86440.1_15928	86.79	2112	271	5	284440	286548	1776	3882	0	1870634	3885
Sc80uBt_31786;HRSCAF=36379	LT934116.1_cds_VAH86575.1_16062	86.649	367	47	2	54876	55241	387	22	4.12e-111	278319	543
Sc80uBt_31786;HRSCAF=36379	TraesCS3B03G1508900.1	86.649	367	47	2	54876	55241	387	22	4.12e-111	278319	531
Sc80uBt_31786;HRSCAF=36379	NC_041385.1_cds_XP_037416316.1_7052	86.612	366	47	2	54877	55241	386	22	1.48e-110	278319	618
Sc80uBt_32248;HRSCAF=36867	SECCE6Rv1G0439880.1	86.609	1262	165	4	856418	857677	664	1923	0	991130	1923
Sc80uBt_32248;HRSCAF=36867	LT934116.1_cds_VAH86631.1_16120	86.109	1267	168	6	856418	857677	676	1941	0	991130	1941
Sc80uBt_32248;HRSCAF=36867	TraesCS3B03G1517300.1	86.109	1267	168	6	856418	857677	676	1941	0	991130	1941
Sc80uBt_32766;HRSCAF=37413	SECCE6Rv1G0436970.1	97.556	1432	35	0	723463	724894	1432	1	0	862323	1791
Sc80uBt_32842;HRSCAF=37491	SECCE6Rv1G0438830.1	87.565	386	41	5	556613	556997	815	1194	2.42e-121	596524	1287
Sc80uBt_32842;HRSCAF=37491	TraesCS3B03G1499000.1	87.863	379	37	7	556613	556988	815	1187	3.13e-120	596524	1290
Sc80uBt_32842;HRSCAF=37491	NC_041385.1_cds_XP_037416277.1_6996	87.335	379	42	6	556613	556988	815	1190	5.23e-118	596524	1293
Sc80uBt_32842;HRSCAF=37491	LT934116.1_cds_VAH86481.1_15967	87.071	379	43	6	556613	556988	815	1190	2.43e-116	596524	1293
Sc80uBt_32842;HRSCAF=37491	HORVU3Hr1G115860.6	87.464	343	33	6	554264	554605	82	415	3.19e-105	596524	861
Sc80uBt_32915;HRSCAF=37571	HORVU3Hr1G115130.1	97.568	370	3	1	1792	2155	370	1	6.05e-180	7496	573
Sc80uBt_33178;HRSCAF=37850	HORVU3Hr1G115530.26	86.717	2266	277	14	122929	125176	2349	90	0	146573	2352
Sc80uBt_33178;HRSCAF=37850	NC_041385.1_cds_XP_037416257.1_6957	86.679	2252	289	8	122929	125176	2253	9	0	146573	2256
Sc80uBt_33178;HRSCAF=37850	TraesCS3B03G1493600.1	86.634	2252	290	8	122929	125176	2253	9	0	146573	2256
Sc80uBt_33178;HRSCAF=37850	SECCE6Rv1G0438590.1	86.593	2260	285	13	122929	125176	2262	9	0	146573	2265
Sc80uBt_33178;HRSCAF=37850	LT934116.1_cds_VAH86440.1_15928	86.417	2113	278	6	122929	125038	3882	1776	0	146573	3885
Sc80uBt_36065;HRSCAF=40876	NC_041385.1_cds_XP_037416340.1_7081	92.64	625	46	0	665548	666172	135	759	0	1186911	759
Sc80uBt_36065;HRSCAF=40876	LT934116.1_cds_VAH86658.1_16148	92.32	625	48	0	665548	666172	135	759	0	1186911	759
Sc80uBt_36065;HRSCAF=40876	TraesCS3B03G1515200.1	92.32	625	48	0	665548	666172	135	759	0	1186911	759
Sc80uBt_36065;HRSCAF=40876	SECCE6Rv1G0439710.1	92.32	625	48	0	665548	666172	135	759	0	1186911	759
Sc80uBt_36065;HRSCAF=40876	HORVU3Hr1G116790.2	90.88	625	57	0	665548	666172	135	759	0	1186911	759
Sc80uBt_36065;HRSCAF=40876	Os01t0975900-02	87.599	629	77	1	665544	666172	132	759	0	1186911	759
Sc80uBt_36065;HRSCAF=40876	SECCE6Rv1G0439650.1	87	300	30	6	174578	174869	470	172	1.09e-87	1186911	813
Sc80uBt_36065;HRSCAF=40876	SECCE6Rv1G0439600.1	86.333	300	32	6	174578	174869	452	154	2.35e-84	1186911	798
Sc80uBt_36600;HRSCAF=41438	HORVU3Hr1G115130.1	99.476	573	1	1	5060	5630	1	573	0	6134	573
Sc80uBt_37066;HRSCAF=41921	HORVU3Hr1G115000.7	86.648	352	38	8	781586	781930	379	728	3.88e-103	1558565	1179
Sc80uBt_37319;HRSCAF=42180	LT934116.1_cds_VAH86270.1_15757	86.635	1257	156	6	33639	34887	2035	783	0	86338	2043
Sc80uBt_37319;HRSCAF=42180	LT934116.1_cds_VAH86267.1_15755	86.635	1257	156	6	33639	34887	2809	1557	0	86338	2817
Sc80uBt_37319;HRSCAF=42180	LT934116.1_cds_VAH86273.1_15759	86.58	1073	141	2	33815	34887	2485	1416	0	86338	2643
Sc80uBt_37319;HRSCAF=42180	LT934116.1_cds_VAH86264.1_15754	86.679	1051	135	4	33838	34887	2228	1182	0	86338	2409
Sc80uBt_37319;HRSCAF=42180	LT934116.1_cds_VAH86274.1_15762	86.612	859	112	2	34029	34887	2025	1170	0	86338	2223
Sc80uBt_39197;HRSCAF=44133	TraesCS3B03G1481200.1	91.762	522	43	0	40904	41425	522	1	0	131457	804
Sc80uBt_39197;HRSCAF=44133	NC_041385.1_cds_XP_037416227.1_6917	91.571	522	44	0	40904	41425	522	1	0	131457	804
Sc80uBt_39197;HRSCAF=44133	NC_041385.1_cds_XP_037416209.1_6899	91.379	522	45	0	40904	41425	522	1	0	131457	804
Sc80uBt_39197;HRSCAF=44133	LT934116.1_cds_VAH86323.1_15811	90.996	522	47	0	40904	41425	522	1	0	131457	804
Sc80uBt_39197;HRSCAF=44133	TraesCS3B03G1479100.1	90.996	522	47	0	40904	41425	522	1	0	131457	804
Sc80uBt_39197;HRSCAF=44133	HORVU3Hr1G114170.1	90.805	522	48	0	40904	41425	522	1	0	131457	804
Sc80uBt_39197;HRSCAF=44133	SECCE6Rv1G0437690.1	90.631	523	49	0	40903	41425	523	1	0	131457	804
Sc80uBt_39197;HRSCAF=44133	SECCE6Rv1G0437960.1	90.613	522	49	0	40904	41425	522	1	0	131457	804
Sc80uBt_39361;HRSCAF=44309	LT934116.1_cds_VAH86264.1_15754	86.278	1115	145	5	57069	58180	1182	2291	0	128408	2409
Sc80uBt_39361;HRSCAF=44309	LT934116.1_cds_VAH86270.1_15757	85.727	1100	156	1	57069	58167	783	1882	0	128408	2043
Sc80uBt_39361;HRSCAF=44309	LT934116.1_cds_VAH86267.1_15755	85.727	1100	156	1	57069	58167	1557	2656	0	128408	2817
Sc80uBt_39361;HRSCAF=44309	LT934116.1_cds_VAH86274.1_15762	86.465	894	117	3	57069	57961	1170	2060	0	128408	2223
Sc80uBt_39475;HRSCAF=44429	SECCE6Rv1G0435890.1	85	560	78	6	27786	28340	888	330	1.1e-159	47744	948
Sc80uBt_39905;HRSCAF=44891	NC_041385.1_cds_XP_037418767.1_7094	97.372	723	16	3	19782	20501	723	1	0	75747	723
Sc80uBt_40036;HRSCAF=45039	LT934116.1_cds_VAH85999.1_15487	86.649	367	49	0	79675	80041	332	698	4.19e-112	101863	705
Sc80uBt_40053;HRSCAF=45057	SECCE6Rv1G0436970.1	96.875	416	13	0	29065	29480	1	416	0	63086	1791
Sc80uBt_40492;HRSCAF=45558	SECCE6Rv1G0436970.1	95.425	306	13	1	47918	48222	537	842	2.64e-135	513807	1791
Sc80uBt_40592;HRSCAF=45668	TraesCS3B03G1520500.1	85.46	674	78	10	976686	977356	2646	1990	0	1378952	2646
Sc80uBt_40592;HRSCAF=45668	TraesCS3B03G1520400.1	90.549	455	43	0	1179637	1180091	932	1386	6.73e-170	1378952	2316
Sc80uBt_40670;HRSCAF=45762	TraesCS3B03G1520500.1	85.66	788	109	4	20666	21451	1861	2646	0	104635	2646
Sc80uBt_40670;HRSCAF=45762	TraesCS3B03G1520400.1	91.429	455	39	0	14683	15137	1386	932	1.09e-177	104635	2316
Sc80uBt_41657;HRSCAF=46840	SECCE6Rv1G0436970.1	87.955	357	43	0	7260	7616	1030	1386	5.91e-117	40205	1791
Sc80uBt_42072;HRSCAF=47282	NC_041385.1_cds_XP_037416251.1_6945	85.69	1195	121	27	915872	917044	34	1200	0	960066	1200
Sc80uBt_42072;HRSCAF=47282	TraesCS3B03G1488700.1	85.69	1195	121	27	915872	917044	34	1200	0	960066	1200
Sc80uBt_42072;HRSCAF=47282	SECCE6Rv1G0438360.1	85.294	1190	126	27	915875	917044	34	1194	0	960066	1194
Sc80uBt_42072;HRSCAF=47282	HORVU3Hr1G115000.7	86.816	804	88	7	916256	917044	379	1179	0	960066	1179
Sc80uBt_42468;HRSCAF=47708	LT934116.1_cds_VAH86575.1_16062	92.947	397	28	0	5975	6371	403	7	5.73e-164	69474	543
Sc80uBt_42468;HRSCAF=47708	TraesCS3B03G1508900.1	92.947	397	28	0	5975	6371	403	7	5.73e-164	69474	531
Sc80uBt_42468;HRSCAF=47708	NC_041385.1_cds_XP_037416316.1_7052	93.158	380	26	0	5992	6371	386	7	7.46e-158	69474	618
Sc80uBt_42468;HRSCAF=47708	HORVU3Hr1G116550.4	90.511	411	39	0	5975	6385	487	77	2.09e-153	69474	645
Sc80uBt_42860;HRSCAF=48218	HORVU3Hr1G114150.1	87.124	598	64	4	92197	92781	600	3	0	97707	606
Sc80uBt_43156;HRSCAF=48603	HORVU3Hr1G115860.6	85.46	337	40	3	71192	71525	83	413	8.2e-91	6991556	861
Sc80uBt_43156;HRSCAF=48603	SECCE6Rv1G0438830.1	85.163	337	41	3	71192	71525	83	413	3.81e-89	6991556	1287
Sc80uBt_43439;HRSCAF=48967	SECCE6Rv1G0436970.1	96.37	303	11	0	189453	189755	1108	806	1.02e-138	1548613	1791
Sc80uBt_43836;HRSCAF=49497	NC_041385.1_cds_XP_037417085.1_6802	86	300	42	0	1293774	1294073	674	375	4.47e-85	2922849	1530
Sc80uBt_43862;HRSCAF=49528	NC_041385.1_cds_XP_037417098.1_6856	85.63	675	87	8	1	673	2064	2730	0	88154	3138
Sc80uBt_43863;HRSCAF=49529	TraesCS3B03G1452300.1	90.94	585	50	3	48849	49433	582	1	0	140372	1896
Sc80uBt_43863;HRSCAF=49529	SECCE6Rv1G0436040.1	90.598	585	52	3	48849	49433	582	1	0	140372	1899
Sc80uBt_43863;HRSCAF=49529	LT934116.1_cds_VAH85978.1_15466	90.273	586	52	5	48849	49433	582	1	0	140372	1896
Sc80uBt_44393;HRSCAF=50203	HORVU3Hr1G114370.2	85.088	342	36	10	27383	27715	471	136	3.17e-90	161229	891
Sc80uBt_44393;HRSCAF=50203	NC_041385.1_cds_XP_037416208.1_6897	85.163	337	36	11	27383	27715	450	124	1.14e-89	161229	822
Sc80uBt_44393;HRSCAF=50203	LT934116.1_cds_VAH86327.1_15815	85.163	337	36	11	27383	27715	450	124	1.14e-89	161229	864
Sc80uBt_44508;HRSCAF=50356	NC_041385.1_cds_XP_037418767.1_7094	99.731	372	0	1	12348	12718	723	352	0	87951	723
Sc80uBt_44509;HRSCAF=50357	NC_041385.1_cds_XP_037418767.1_7094	100	372	0	0	16078	16449	723	352	0	41572	723
Sc80uBt_45067;HRSCAF=51045	HORVU3Hr1G115090.2	93.955	397	24	0	529700	530096	58	454	2.37e-169	1349034	510
Sc80uBt_45497;HRSCAF=51596	HORVU3Hr1G113670.1	88.347	369	43	0	42011	42379	120	488	1.73e-122	552667	951
Sc80uBt_46494;HRSCAF=52884	NC_041385.1_cds_XP_037416340.1_7081	92.96	625	44	0	16146	16770	135	759	0	28472	759
Sc80uBt_46494;HRSCAF=52884	LT934116.1_cds_VAH86658.1_16148	92.64	625	46	0	16146	16770	135	759	0	28472	759
Sc80uBt_46494;HRSCAF=52884	TraesCS3B03G1515200.1	92.64	625	46	0	16146	16770	135	759	0	28472	759
Sc80uBt_46494;HRSCAF=52884	SECCE6Rv1G0439710.1	92.64	625	46	0	16146	16770	135	759	0	28472	759
Sc80uBt_46494;HRSCAF=52884	HORVU3Hr1G116790.2	90.72	625	58	0	16146	16770	135	759	0	28472	759
Sc80uBt_46494;HRSCAF=52884	Os01t0975900-02	88.235	629	73	1	16142	16770	132	759	0	28472	759
Sc80uBt_46765;HRSCAF=53227	LT934116.1_cds_VAH86470.1_15957	85.011	447	67	0	3207789	3208235	943	1389	4.77e-125	3298744	1413
Sc80uBt_47222;HRSCAF=53824	HORVU3Hr1G116440.3	85.514	2858	399	11	816809	819657	2854	3	0	880547	3858
Sc80uBt_47222;HRSCAF=53824	HORVU3Hr1G116520.1	85.488	379	55	0	819663	820041	573	195	7.83e-108	880547	573
Sc80uBt_47351;HRSCAF=53998	SECCE6Rv1G0436970.1	95.989	374	13	2	217764	218137	913	1284	9.32e-172	246771	1791
Sc80uBt_47454;HRSCAF=54125	NC_041385.1_cds_XP_037418712.1_6937	88.819	948	100	6	85849	86794	944	1	0	106409	1107
Sc80uBt_47454;HRSCAF=54125	TraesCS3B03G1483800.1	88.819	948	100	6	85849	86794	944	1	0	106409	1107
Sc80uBt_47454;HRSCAF=54125	SECCE6Rv1G0438200.1	88.713	948	101	6	85849	86794	944	1	0	106409	1107
Sc80uBt_47454;HRSCAF=54125	LT934116.1_cds_VAH86387.1_15875	88.291	948	105	6	85849	86794	944	1	0	106409	1095
Sc80uBt_47454;HRSCAF=54125	HORVU3Hr1G114900.1	87.764	948	110	6	85849	86794	1091	148	0	106409	1254
Sc80uBt_47454;HRSCAF=54125	NC_041385.1_cds_XP_037418743.1_7016	87.144	949	114	8	85849	86794	944	1	0	106409	1107
Sc80uBt_47454;HRSCAF=54125	TraesCS3B03G1503100.1	86.938	957	117	8	85841	86794	952	1	0	106409	1107
Sc80uBt_47454;HRSCAF=54125	SECCE6Rv1G0438930.1	86.938	957	117	8	85841	86794	952	1	0	106409	1107
Sc80uBt_47454;HRSCAF=54125	TraesCS3B03G1502900.1	86.411	964	115	14	85841	86794	958	1	0	106409	1113
Sc80uBt_47454;HRSCAF=54125	SECCE6Rv1G0438920.1	86.407	949	121	8	85849	86794	944	1	0	106409	1107
Sc80uBt_47454;HRSCAF=54125	SECCE6Rv1G0439000.1	86.102	957	125	8	85841	86794	952	1	0	106409	1107
Sc80uBt_47454;HRSCAF=54125	HORVU3Hr1G116010.2	85.521	960	131	8	85841	86797	1027	73	0	106409	1182
Sc80uBt_47485;HRSCAF=54165	SECCE6Rv1G0439510.1	90.263	1294	123	1	1195	2485	1296	3	0	119165	1296
Sc80uBt_47485;HRSCAF=54165	HORVU3Hr1G116690.2	90.685	1256	114	1	1195	2447	1464	209	0	119165	1464
Sc80uBt_47485;HRSCAF=54165	NC_041385.1_cds_XP_037416333.1_7070	90.366	1256	118	1	1195	2447	1284	29	0	119165	1284
Sc80uBt_47485;HRSCAF=54165	LT934116.1_cds_VAH86588.1_16076	90.366	1256	118	1	1195	2447	1284	29	0	119165	1284
Sc80uBt_47485;HRSCAF=54165	TraesCS3B03G1510200.1	90.366	1256	118	1	1195	2447	1284	29	0	119165	1284
Sc80uBt_47486;HRSCAF=54166	SECCE6Rv1G0439510.1	90.263	1294	123	1	11906	13196	1296	3	0	18288	1296
Sc80uBt_47486;HRSCAF=54166	HORVU3Hr1G116690.2	90.685	1256	114	1	11906	13158	1464	209	0	18288	1464
Sc80uBt_47486;HRSCAF=54166	NC_041385.1_cds_XP_037416333.1_7070	90.366	1256	118	1	11906	13158	1284	29	0	18288	1284
Sc80uBt_47486;HRSCAF=54166	LT934116.1_cds_VAH86588.1_16076	90.366	1256	118	1	11906	13158	1284	29	0	18288	1284
Sc80uBt_47486;HRSCAF=54166	TraesCS3B03G1510200.1	90.366	1256	118	1	11906	13158	1284	29	0	18288	1284
Sc80uBt_47868;HRSCAF=54651	SECCE6Rv1G0436970.1	93.174	586	34	3	30440	31019	847	1432	0	36408	1791
Sc80uBt_48436;HRSCAF=55372	SECCE6Rv1G0436630.1	87.677	495	45	8	30794	31284	194	676	3.46e-159	41681	795
Sc80uBt_48436;HRSCAF=55372	HORVU3Hr1G113170.1	87.097	496	46	14	30794	31284	335	817	3.49e-154	41681	936
Sc80uBt_48436;HRSCAF=55372	NC_041385.1_cds_XP_037418693.1_6805	86.939	490	48	10	30794	31279	212	689	2.1e-151	41681	813
Sc80uBt_48436;HRSCAF=55372	LT934116.1_cds_VAH86080.1_15568	86.939	490	48	10	30794	31279	212	689	2.1e-151	41681	813
Sc80uBt_48436;HRSCAF=55372	TraesCS3B03G1461300.1	86.939	490	48	10	30794	31279	212	689	2.1e-151	41681	813
Sc80uBt_48440;HRSCAF=55376	TraesCS3B03G1452300.1	91.453	585	47	3	300666	301250	582	1	0	653407	1896
Sc80uBt_48440;HRSCAF=55376	SECCE6Rv1G0436040.1	91.111	585	49	3	300666	301250	582	1	0	653407	1899
Sc80uBt_48440;HRSCAF=55376	LT934116.1_cds_VAH85978.1_15466	90.769	585	51	3	300666	301250	582	1	0	653407	1896
Sc80uBt_48690;HRSCAF=55691	SECCE6Rv1G0436660.1	88.889	432	48	0	77176	77607	432	1	5.73e-150	88095	441
Sc80uBt_48690;HRSCAF=55691	NC_041385.1_cds_XP_037416136.1_6801	89.663	416	39	4	21262	21674	18	432	2.67e-148	88095	441
Sc80uBt_48690;HRSCAF=55691	LT934116.1_cds_VAH86087.1_15575	89.663	416	39	4	21262	21674	18	432	2.67e-148	88095	441
Sc80uBt_48690;HRSCAF=55691	TraesCS3B03G1460900.1	89.663	416	39	4	21262	21674	18	432	2.67e-148	88095	441
Sc80uBt_48690;HRSCAF=55691	SECCE6Rv1G0436670.1	88.262	443	49	3	77166	77607	441	1	2.67e-148	88095	441
Sc80uBt_48690;HRSCAF=55691	SECCE6Rv1G0436650.1	89.663	416	39	4	21262	21674	18	432	2.67e-148	88095	441
Sc80uBt_48690;HRSCAF=55691	SECCE6Rv1G0436690.1	88.941	425	46	1	77166	77590	441	18	3.45e-147	88095	441
Sc80uBt_48690;HRSCAF=55691	HORVU3Hr1G113120.1	87.981	416	48	2	77176	77590	432	18	3.5e-137	88095	441
Sc80uBt_48690;HRSCAF=55691	HORVU3Hr1G113620.1	87.081	418	48	5	77176	77590	432	18	1.64e-130	88095	441
Sc80uBt_49246;HRSCAF=56393	NC_041385.1_cds_XP_037416150.1_6838	86	300	35	2	388807	389099	1676	1975	2.64e-83	1031112	3600
Sc80uBt_49696;HRSCAF=56960	HORVU3Hr1G115130.1	99.317	439	3	0	81915	82353	573	135	0	101743	573
Sc80uBt_49716;HRSCAF=56986	TraesCS3B03G1520500.1	85.948	612	78	8	1	608	2039	2646	0	31719	2646
Sc80uBt_49717;HRSCAF=56987	TraesCS3B03G1520500.1	85.932	789	105	6	81767	82552	2646	1861	0	109968	2646
Sc80uBt_49930;HRSCAF=57246	SECCE6Rv1G0439730.1	91.106	416	37	0	70718	71133	469	884	1.76e-159	76472	1122
Sc80uBt_49930;HRSCAF=57246	TraesCS3B03G1515400.1	89.376	433	44	2	70702	71133	462	893	2.3e-153	76472	1131
Sc80uBt_49930;HRSCAF=57246	LT934116.1_cds_VAH86657.1_16145	89.171	434	45	2	70702	71134	462	894	2.97e-152	76472	912
Sc80uBt_49930;HRSCAF=57246	NC_041385.1_cds_XP_037416341.1_7082	88.915	433	46	2	70702	71133	462	893	4.98e-150	76472	1131
Sc80uBt_49931;HRSCAF=57247	SECCE6Rv1G0439730.1	91.106	416	37	0	41347	41762	884	469	1.2e-159	52059	1122
Sc80uBt_49931;HRSCAF=57247	TraesCS3B03G1515400.1	89.376	433	44	2	41347	41778	893	462	1.57e-153	52059	1131
Sc80uBt_49931;HRSCAF=57247	LT934116.1_cds_VAH86657.1_16145	89.171	434	45	2	41346	41778	894	462	2.03e-152	52059	912
Sc80uBt_49931;HRSCAF=57247	NC_041385.1_cds_XP_037416341.1_7082	88.915	433	46	2	41347	41778	893	462	3.39e-150	52059	1131
Sc80uBt_50003;HRSCAF=57343	SECCE6Rv1G0435890.1	85.56	554	76	4	54868	55419	337	888	6.88e-163	232256	948
Sc80uBt_50127;HRSCAF=57508	LT934116.1_cds_VAH86246.1_15734	90.374	2057	182	8	59105	61148	383	2436	0	171778	2520
Sc80uBt_50127;HRSCAF=57508	NC_041385.1_cds_XP_037416190.1_6876	90.33	2058	183	8	59105	61149	404	2458	0	171778	2517
Sc80uBt_50127;HRSCAF=57508	TraesCS3B03G1476600.1	90.282	2058	184	8	59105	61149	383	2437	0	171778	2496
Sc80uBt_50127;HRSCAF=57508	HORVU3Hr1G113910.3	90.049	2060	185	13	59105	61149	404	2458	0	171778	2517
Sc80uBt_50127;HRSCAF=57508	SECCE6Rv1G0437450.1	89.796	2058	194	8	59105	61149	404	2458	0	171778	2517
Sc80uBt_50371;HRSCAF=57821	TraesCS3B03G1520500.1	86.312	789	102	6	35762	36547	2646	1861	0	57909	2646
Sc80uBt_50469;HRSCAF=57943	HORVU3Hr1G116680.1	85.57	596	78	8	1014232	1014823	851	1442	2.33e-174	1336037	3798
Sc80uBt_50502;HRSCAF=57988	NC_041385.1_cds_XP_037418712.1_6937	88.959	951	103	2	36760	37709	1	950	0	227888	1107
Sc80uBt_50502;HRSCAF=57988	TraesCS3B03G1483800.1	88.959	951	103	2	36760	37709	1	950	0	227888	1107
Sc80uBt_50502;HRSCAF=57988	LT934116.1_cds_VAH86387.1_15875	88.737	950	107	0	36760	37709	1	950	0	227888	1095
Sc80uBt_50502;HRSCAF=57988	SECCE6Rv1G0438200.1	88.632	950	108	0	36760	37709	1	950	0	227888	1107
Sc80uBt_50502;HRSCAF=57988	NC_041385.1_cds_XP_037418743.1_7016	88.389	956	111	0	36760	37715	1	956	0	227888	1107
Sc80uBt_50502;HRSCAF=57988	TraesCS3B03G1503100.1	88.075	956	114	0	36760	37715	1	956	0	227888	1107
Sc80uBt_50502;HRSCAF=57988	HORVU3Hr1G114900.1	88.008	959	115	0	36754	37712	142	1100	0	227888	1254
Sc80uBt_50502;HRSCAF=57988	SECCE6Rv1G0438930.1	87.879	957	114	2	36760	37715	1	956	0	227888	1107
Sc80uBt_50502;HRSCAF=57988	TraesCS3B03G1502900.1	87.124	963	116	6	36760	37715	1	962	0	227888	1113
Sc80uBt_50502;HRSCAF=57988	SECCE6Rv1G0438920.1	87.147	957	121	2	36760	37715	1	956	0	227888	1107
Sc80uBt_50502;HRSCAF=57988	SECCE6Rv1G0439000.1	86.834	957	124	2	36760	37715	1	956	0	227888	1107
Sc80uBt_50502;HRSCAF=57988	HORVU3Hr1G116010.2	86.383	962	131	0	36754	37715	70	1031	0	227888	1182
Sc80uBt_51182;HRSCAF=58857	SECCE6Rv1G0436970.1	95.82	622	26	0	68924	69545	421	1042	0	94140	1791
Sc80uBt_51651;HRSCAF=59454	NC_041385.1_cds_XP_037418768.1_7095	88.399	431	48	2	1124197	1124626	430	1	2.13e-144	1171463	465
Sc80uBt_51651;HRSCAF=59454	LT934116.1_cds_VAH86615.1_16103	88.399	431	48	2	1124197	1124626	430	1	2.13e-144	1171463	465
Sc80uBt_51651;HRSCAF=59454	TraesCS3B03G1518900.1	88.399	431	48	2	1124197	1124626	430	1	2.13e-144	1171463	465
Sc80uBt_51651;HRSCAF=59454	NC_041385.1_cds_XP_037418699.1_6821	88.345	429	50	0	1124198	1124626	429	1	7.66e-144	1171463	453
Sc80uBt_51651;HRSCAF=59454	LT934116.1_cds_VAH86136.1_15624	88.112	429	51	0	1124198	1124626	429	1	3.56e-142	1171463	453
Sc80uBt_51651;HRSCAF=59454	TraesCS3B03G1466000.1	88.112	429	51	0	1124198	1124626	429	1	3.56e-142	1171463	453
Sc80uBt_51651;HRSCAF=59454	NC_041385.1_cds_XP_037418713.1_6942	87.879	429	52	0	1124198	1124626	429	1	1.66e-140	1171463	453
Sc80uBt_51651;HRSCAF=59454	LT934116.1_cds_VAH86397.1_15886	87.879	429	52	0	1124198	1124626	429	1	1.66e-140	1171463	453
Sc80uBt_51651;HRSCAF=59454	TraesCS3B03G1486800.1	87.879	429	52	0	1124198	1124626	429	1	1.66e-140	1171463	453
Sc80uBt_51651;HRSCAF=59454	LT934116.1_cds_VAH86676.1_16164	88.18	423	48	2	1124205	1124626	422	1	5.96e-140	1171463	459
Sc80uBt_51651;HRSCAF=59454	TraesCS3B03G1521800.1	88.18	423	48	2	1124205	1124626	422	1	5.96e-140	1171463	459
Sc80uBt_51899;HRSCAF=59775	SECCE6Rv1G0436970.1	96.88	641	20	0	188843	189483	1371	731	0	520036	1791
Sc80uBt_51964;HRSCAF=59858	HORVU3Hr1G116680.1	85.97	335	47	0	12760	13094	2364	2030	3.45e-98	29527	3798
Sc80uBt_52898;HRSCAF=61049	TraesCS3B03G1507700.1	88.188	745	64	8	538436	539165	1	736	0	1179181	858
Sc80uBt_52898;HRSCAF=61049	LT934116.1_cds_VAH86547.1_16035	87.919	745	66	8	538436	539165	1	736	0	1179181	852
Sc80uBt_52898;HRSCAF=61049	NC_041385.1_cds_XP_037418750.1_7035	87.785	745	67	8	538436	539165	1	736	0	1179181	852
Sc80uBt_52898;HRSCAF=61049	SECCE6Rv1G0439160.1	86.47	643	72	3	538436	539072	1	634	0	1179181	798
Sc80uBt_53002;HRSCAF=61179	LT934116.1_cds_VAH86575.1_16062	92.526	388	28	1	31946	32332	394	7	6.74e-157	48477	543
Sc80uBt_53002;HRSCAF=61179	TraesCS3B03G1508900.1	92.526	388	28	1	31946	32332	394	7	6.74e-157	48477	531
Sc80uBt_53002;HRSCAF=61179	NC_041385.1_cds_XP_037416316.1_7052	92.632	380	27	1	31954	32332	386	7	4.05e-154	48477	618
Sc80uBt_53002;HRSCAF=61179	HORVU3Hr1G116550.4	92.758	359	25	1	31989	32346	435	77	8.84e-146	48477	645
Sc80uBt_53464;HRSCAF=61756	SECCE6Rv1G0439880.1	86.939	1248	150	10	44732	45974	684	1923	0	94382	1923
Sc80uBt_53464;HRSCAF=61756	HORVU3Hr1G117270.1	86.286	350	48	0	44256	44605	196	545	2.35e-104	94382	981
Sc80uBt_53474;HRSCAF=61766	HORVU3Hr1G117400.2	85.82	543	71	5	12458	12994	46	588	1.64e-161	119211	1128
Sc80uBt_53474;HRSCAF=61766	HORVU3Hr1G117450.2	85.741	526	69	5	12475	12994	9	534	2.14e-155	119211	1074
Sc80uBt_53474;HRSCAF=61766	HORVU3Hr1G117600.3	85.771	506	69	2	12458	12963	58	560	7.76e-150	119211	582
Sc80uBt_53474;HRSCAF=61766	HORVU3Hr1G117580.1	87.307	323	41	0	12672	12994	17	339	6.44e-101	119211	879
Sc80uBt_53697;HRSCAF=62046	SECCE6Rv1G0436530.1	86.279	481	63	2	108516	108993	612	132	7.81e-145	1544556	1563
Sc80uBt_53697;HRSCAF=62046	HORVU3Hr1G112810.2	85.892	482	63	4	108516	108993	615	135	1.69e-141	1544556	1536
Sc80uBt_53800;HRSCAF=62180	HORVU3Hr1G115130.1	98.08	573	9	2	845036	845606	573	1	0	2196006	573
Sc80uBt_53800;HRSCAF=62180	HORVU3Hr1G115120.2	98.496	399	5	1	843854	844251	399	1	0	2196006	399
Sc80uBt_53879;HRSCAF=62285	SECCE6Rv1G0436100.1	86.894	1816	221	11	95964	97778	1	1800	0	259610	1800
Sc80uBt_54100;HRSCAF=62564	SECCE6Rv1G0438110.1	85.126	437	47	11	90588	91006	108	544	2.9e-119	118726	570
Sc80uBt_54264;HRSCAF=62776	LT934116.1_cds_VAH86723.1_16200	87	300	30	2	48892	49185	7835	7539	1e-88	109250	7905
Sc80uBt_54557;HRSCAF=63158	LT934116.1_cds_VAH86284.1_15772	85.749	1635	223	7	174108	175734	1732	100	0	982191	1737
Sc80uBt_54557;HRSCAF=63158	NC_041385.1_cds_XP_037416200.1_6886	85.269	1636	229	10	174108	175734	1729	97	0	982191	1734
Sc80uBt_54557;HRSCAF=63158	SECCE6Rv1G0437630.1	85.127	827	116	5	179342	180163	1723	899	0	982191	1728
Sc80uBt_54557;HRSCAF=63158	HORVU3Hr1G114350.1	85.791	1485	207	4	174108	175590	1483	1	0	982191	1488
Sc80uBt_54563;HRSCAF=63165	SECCE6Rv1G0436680.1	86.098	410	52	4	5176	5580	920	511	4.95e-121	94321	1422
Sc80uBt_54804;HRSCAF=63460	TraesCS3B03G1475300.2	91.223	319	28	0	57027	57345	2662	2344	3.14e-120	166274	3009
Sc80uBt_54804;HRSCAF=63460	SECCE6Rv1G0437430.1	91.223	319	28	0	57027	57345	2662	2344	3.14e-120	166274	3009
Sc80uBt_54804;HRSCAF=63460	NC_041385.1_cds_XP_037416188.1_6874	90.909	319	29	0	57027	57345	2662	2344	1.46e-118	166274	3009
Sc80uBt_54804;HRSCAF=63460	LT934116.1_cds_VAH86222.1_15717	90.909	319	29	0	57027	57345	2710	2392	1.46e-118	166274	3057
Sc80uBt_54804;HRSCAF=63460	HORVU3Hr1G113850.16	90.596	319	30	0	57027	57345	2662	2344	6.79e-117	166274	3009
Sc80uBt_54888;HRSCAF=63571	NC_041385.1_cds_XP_037417086.1_6808	86.37	763	99	5	25917	26676	860	100	0	113151	1167
Sc80uBt_54926;HRSCAF=63621	LT934116.1_cds_VAH86575.1_16062	86.649	367	40	1	99626	99983	21	387	3.42e-109	138169	543
Sc80uBt_54926;HRSCAF=63621	TraesCS3B03G1508900.1	86.649	367	40	1	99626	99983	21	387	3.42e-109	138169	531
Sc80uBt_54926;HRSCAF=63621	NC_041385.1_cds_XP_037416316.1_7052	86.612	366	40	1	99626	99982	21	386	1.23e-108	138169	618
Sc80uBt_54928;HRSCAF=63623	LT934116.1_cds_VAH86575.1_16062	86.649	367	40	1	19496	19853	387	21	1.21e-109	48959	543
Sc80uBt_54928;HRSCAF=63623	TraesCS3B03G1508900.1	86.649	367	40	1	19496	19853	387	21	1.21e-109	48959	531
Sc80uBt_54928;HRSCAF=63623	NC_041385.1_cds_XP_037416316.1_7052	86.612	366	40	1	19497	19853	386	21	4.36e-109	48959	618
Sc80uBt_55223;HRSCAF=63992	SECCE6Rv1G0436740.1	86.751	317	25	8	45626	45941	270	570	6.42e-91	117170	1515
Sc80uBt_55223;HRSCAF=63992	NC_041385.1_cds_XP_037417084.1_6786	86.885	305	25	11	45637	45941	4862	5151	3.86e-88	117170	6096
Sc80uBt_55421;HRSCAF=64240	HORVU3Hr1G112740.3	88.146	329	39	0	798559	798887	6	334	3.29e-106	2862871	672
Sc80uBt_55524;HRSCAF=64368	HORVU3Hr1G116550.4	86.51	341	46	0	89314	89654	446	106	1.44e-102	124022	645
Sc80uBt_55674;HRSCAF=64577	SECCE6Rv1G0436970.1	90.078	514	23	10	7805	8290	1	514	0	40085	1791
Sc80uBt_55777;HRSCAF=64701	SECCE6Rv1G0436970.1	94.895	666	34	0	1	666	1177	512	0	24444	1791
Sc80uBt_56302;HRSCAF=65374	TraesCS3B03G1505800.1	88.844	493	53	2	400971	401462	528	37	1.8e-170	1325389	1590
Sc80uBt_56302;HRSCAF=65374	NC_041385.1_cds_XP_037416302.1_7032	88.641	493	54	2	400971	401462	528	37	8.37e-169	1325389	1590
Sc80uBt_56302;HRSCAF=65374	LT934116.1_cds_VAH86537.1_16026	88.641	493	54	2	400971	401462	528	37	8.37e-169	1325389	1590
Sc80uBt_56302;HRSCAF=65374	TraesCS3B03G1507400.1	88.438	493	55	2	400971	401462	528	37	3.89e-167	1325389	1590
Sc80uBt_56302;HRSCAF=65374	LT934116.1_cds_VAH86546.1_16034	88.032	493	57	2	400971	401462	528	37	8.43e-164	1325389	1590
Sc80uBt_56302;HRSCAF=65374	SECCE6Rv1G0439240.1	86.465	495	65	2	400971	401464	531	38	1.43e-151	1325389	1593
Sc80uBt_56302;HRSCAF=65374	NC_041385.1_cds_XP_037417120.1_7034	85.012	427	64	0	399209	399635	1072	646	2.5e-119	1325389	1077
Sc80uBt_56421;HRSCAF=65525	NC_041385.1_cds_XP_037418767.1_7094	89.645	338	18	3	17994	18326	720	395	1.83e-114	74290	723
Sc80uBt_56610;HRSCAF=65765	HORVU3Hr1G113670.1	86.72	497	63	2	1358640	1359135	124	618	1.13e-153	1747447	951
Sc80uBt_56942;HRSCAF=66184	NC_041385.1_cds_XP_037417085.1_6802	85.331	968	125	10	25162	26116	67	1030	0	290983	1530
Sc80uBt_56942;HRSCAF=66184	SECCE6Rv1G0436680.1	88.136	413	42	4	25710	26116	511	922	5.37e-135	290983	1422
Sc80uBt_57255;HRSCAF=66578	LT934116.1_cds_VAH85999.1_15487	86.649	367	49	0	730371	730737	698	332	7.57e-111	1844294	705
Sc80uBt_58208;HRSCAF=67818	SECCE6Rv1G0437720.1	87.393	349	41	2	1027555	1027903	3550	3205	4.24e-108	1715937	3837
Sc80uBt_58208;HRSCAF=67818	NC_041385.1_cds_XP_037416212.1_6902	90.415	313	30	0	1027591	1027903	3547	3235	1.51e-112	1715937	3867
Sc80uBt_58208;HRSCAF=67818	LT934116.1_cds_VAH86315.1_15803	90.415	313	30	0	1027591	1027903	3547	3235	1.51e-112	1715937	3867
Sc80uBt_58208;HRSCAF=67818	TraesCS3B03G1479300.1	90.415	313	30	0	1027591	1027903	3547	3235	1.51e-112	1715937	3867
Sc80uBt_58289;HRSCAF=67922	LT934116.1_cds_VAH86100.1_15588	86.556	543	65	4	107618	108158	1	537	1.72e-167	162786	546
Sc80uBt_58289;HRSCAF=67922	TraesCS3B03G1462600.1	86.372	543	66	4	107618	108158	1	537	8.01e-166	162786	546
Sc80uBt_58352;HRSCAF=68002	SECCE6Rv1G0439530.1	91.098	674	60	0	2145078	2145751	398	1071	0	2209207	1071
Sc80uBt_58352;HRSCAF=68002	TraesCS3B03G1510700.1	90.504	674	64	0	2145078	2145751	398	1071	0	2209207	1071
Sc80uBt_58352;HRSCAF=68002	NC_041385.1_cds_XP_037416337.1_7074	90.356	674	65	0	2145078	2145751	398	1071	0	2209207	1071
Sc80uBt_58352;HRSCAF=68002	HORVU3Hr1G116770.1	89.185	675	71	2	2145078	2145751	539	1212	0	2209207	1212
Sc80uBt_58352;HRSCAF=68002	LT934116.1_cds_VAH86599.1_16086	90.541	370	34	1	2145078	2145447	398	766	3.15e-135	2209207	774
Sc80uBt_58356;HRSCAF=68007	HORVU3Hr1G113670.1	86.747	498	66	0	99975	100472	124	621	2.06e-156	147993	951
Sc80uBt_58607;HRSCAF=68336	NC_041385.1_cds_XP_037416201.1_6889	87.828	419	48	3	39922	40337	681	263	1.02e-136	71515	1188
Sc80uBt_58608;HRSCAF=68338	NC_041385.1_cds_XP_037416219.1_6910	88.331	1354	144	10	59961	61307	1347	1	0	103843	1347
Sc80uBt_58608;HRSCAF=68338	SECCE6Rv1G0437760.1	88.179	1362	143	9	59961	61307	1359	1	0	103843	1359
Sc80uBt_58608;HRSCAF=68338	TraesCS3B03G1480000.1	88.183	1354	146	10	59961	61307	1347	1	0	103843	1347
Sc80uBt_58608;HRSCAF=68338	HORVU3Hr1G114270.1	86.593	1365	162	13	59961	61307	1362	1	0	103843	1362
Sc80uBt_58608;HRSCAF=68338	LT934116.1_cds_VAH86305.1_15790	87.539	971	113	6	60020	60986	1186	220	0	103843	1266
Sc80uBt_58608;HRSCAF=68338	HORVU3Hr1G114250.1	85.345	464	61	5	76216	76677	471	13	4.15e-132	103843	471
Sc80uBt_58757;HRSCAF=68536	SECCE6Rv1G0436970.1	96.985	796	24	0	936417	937212	1217	422	0	1452930	1791
Sc80uBt_58855;HRSCAF=68660	LT934116.1_cds_VAH86085.1_15573	85.18	749	98	8	55619	56356	747	1	0	114878	1479
Sc80uBt_58855;HRSCAF=68660	TraesCS3B03G1461100.1	85.18	749	98	8	55619	56356	747	1	0	114878	1479
Sc80uBt_58855;HRSCAF=68660	NC_041385.1_cds_XP_037417085.1_6802	85.15	734	96	8	55619	56341	798	67	0	114878	1530
Sc80uBt_58855;HRSCAF=68660	SECCE6Rv1G0436680.1	86.127	519	60	3	51102	51620	1422	916	7.42e-155	114878	1422
Sc80uBt_59491;HRSCAF=69535	TraesCS3B03G1507700.1	89.128	745	57	8	28544	29273	736	1	0	81460	858
Sc80uBt_59491;HRSCAF=69535	LT934116.1_cds_VAH86547.1_16035	88.859	745	59	8	28544	29273	736	1	0	81460	852
Sc80uBt_59491;HRSCAF=69535	NC_041385.1_cds_XP_037418750.1_7035	88.725	745	60	8	28544	29273	736	1	0	81460	852
Sc80uBt_59491;HRSCAF=69535	SECCE6Rv1G0439160.1	87.558	643	65	3	28637	29273	634	1	0	81460	798
Sc80uBt_59515;HRSCAF=69566	NC_041385.1_cds_XP_037418767.1_7094	95.574	723	31	1	45504	46225	1	723	0	143565	723
Sc80uBt_60132;HRSCAF=70381	NC_041385.1_cds_XP_037418767.1_7094	99.308	723	3	1	5322	6042	1	723	0	75301	723
Sc80uBt_60133;HRSCAF=70382	NC_041385.1_cds_XP_037418767.1_7094	99.447	723	3	1	71938	72659	723	1	0	92518	723
Sc80uBt_60291;HRSCAF=70585	SECCE6Rv1G0436100.1	87.767	1733	203	5	2663978	2665708	1800	75	0	2789263	1800
Sc80uBt_60308;HRSCAF=70607	SECCE6Rv1G0437960.1	90.805	522	48	0	224765	225286	522	1	0	1859591	804
Sc80uBt_60308;HRSCAF=70607	TraesCS3B03G1481200.1	90.613	522	49	0	224765	225286	522	1	0	1859591	804
Sc80uBt_60308;HRSCAF=70607	HORVU3Hr1G114170.1	90.613	522	49	0	224765	225286	522	1	0	1859591	804
Sc80uBt_60308;HRSCAF=70607	NC_041385.1_cds_XP_037416227.1_6917	90.421	522	50	0	224765	225286	522	1	0	1859591	804
Sc80uBt_60308;HRSCAF=70607	NC_041385.1_cds_XP_037416209.1_6899	90.421	522	50	0	224765	225286	522	1	0	1859591	804
Sc80uBt_60308;HRSCAF=70607	LT934116.1_cds_VAH86323.1_15811	90.038	522	52	0	224765	225286	522	1	0	1859591	804
Sc80uBt_60308;HRSCAF=70607	TraesCS3B03G1479100.1	90.038	522	52	0	224765	225286	522	1	0	1859591	804
Sc80uBt_60308;HRSCAF=70607	SECCE6Rv1G0437690.1	89.866	523	53	0	224764	225286	523	1	0	1859591	804
Sc80uBt_60553;HRSCAF=70909	NC_041385.1_cds_XP_037416141.1_6811	92.49	759	52	3	20249	21002	1778	1020	0	26459	3768
Sc80uBt_60553;HRSCAF=70909	LT934116.1_cds_VAH86115.1_15594	92.49	759	52	3	20249	21002	1772	1014	0	26459	3777
Sc80uBt_60553;HRSCAF=70909	TraesCS3B03G1463000.5	92.49	759	52	3	20249	21002	1772	1014	0	26459	3777
Sc80uBt_60553;HRSCAF=70909	SECCE6Rv1G0436840.1	91.568	759	59	3	20249	21002	1778	1020	0	26459	3753
Sc80uBt_60553;HRSCAF=70909	HORVU3Hr1G113130.1	91.656	755	58	3	20249	20998	1778	1024	0	26459	3744
Sc80uBt_60556;HRSCAF=70912	LT934116.1_cds_VAH86625.1_16113	85.319	1192	148	18	13650	14833	1	1173	0	84976	1182
Sc80uBt_60970;HRSCAF=71402	TraesCS3B03G1520500.1	85.66	788	109	4	65625	66410	2646	1861	0	138946	2646
Sc80uBt_60970;HRSCAF=71402	TraesCS3B03G1520400.1	90.372	457	38	6	71935	72387	932	1386	1.14e-168	138946	2316
Sc80uBt_61060;HRSCAF=71510	HORVU3Hr1G114370.2	85.799	338	41	6	6315	6647	471	136	1.61e-96	8226	891
Sc80uBt_61060;HRSCAF=71510	NC_041385.1_cds_XP_037416208.1_6897	85.97	335	37	8	6315	6647	450	124	5.79e-96	8226	822
Sc80uBt_61060;HRSCAF=71510	LT934116.1_cds_VAH86327.1_15815	85.97	335	37	8	6315	6647	450	124	5.79e-96	8226	864
Sc80uBt_61607;HRSCAF=72130	LT934116.1_cds_VAH86544.1_16032	85.661	1081	132	16	161622	162686	316	1389	0	221337	1389
Sc80uBt_61607;HRSCAF=72130	HORVU3Hr1G116350.2	85.58	1061	130	18	161622	162666	319	1372	0	221337	1392
Sc80uBt_61607;HRSCAF=72130	TraesCS3B03G1506500.1	85.028	1082	143	13	161622	162686	316	1395	0	221337	1395
Sc80uBt_61607;HRSCAF=72130	NC_041385.1_cds_XP_037416303.1_7033	87.302	315	40	0	161211	161525	1	315	7.19e-98	221337	1395
Sc80uBt_61607;HRSCAF=72130	SECCE6Rv1G0439220.1	85.646	1045	111	25	161622	162648	316	1339	0	221337	1377
Sc80uBt_61896;HRSCAF=72466	HORVU3Hr1G117710.1	86.289	1393	165	13	117333	118703	1	1389	0	183795	1389
Sc80uBt_61954;HRSCAF=72532	SECCE6Rv1G0436970.1	97.031	741	17	3	35551	36290	737	1	0	49738	1791
Sc80uBt_62039;HRSCAF=72633	SECCE6Rv1G0435960.1	87.019	701	85	4	25198	25893	1143	1842	0	189231	1842
Sc80uBt_62040;HRSCAF=72634	SECCE6Rv1G0435960.1	86.876	701	85	5	54315	55009	1143	1842	0	78177	1842
Sc80uBt_62069;HRSCAF=72667	HORVU3Hr1G114150.1	85.738	603	68	9	277213	277801	3	601	4.81e-176	356229	606
Sc80uBt_62403;HRSCAF=73036	SECCE6Rv1G0437420.1	85.112	403	57	3	186706	187106	402	1	2.62e-112	228938	576

## Sheet: OatContigsMatchingMarkers_OWBM
Homologous QTL	Contig	Matching marker	Percent identity	Alignment length	Mismatch	Gapopen	Contig start	Contig end	Marker start	Marker end	E-value	Contig length	Marker length
2B-QTL	Sc80uBt_44158;HRSCAF=49915	BS00085717	86.214	1828	213	21	720656	722476	57	1852	0	1227789	1992
2B-QTL	Sc80uBt_50387;HRSCAF=57843	wsnp_Ex_c3740_6815132	88.557	201	23	0	24281	24481	1	201	2.31e-62	98113	201
2B-QTL	Sc80uBt_24908;HRSCAF=29041	wsnp_Ex_c3740_6815132	88.557	201	23	0	789800	790000	1	201	2.31e-62	1019539	201
1A-QTL	Sc80uBt_58121;HRSCAF=67699	RAC875_c23168_480	92.632	95	7	0	1302006	1302100	3	97	1.71e-30	1829454	101
1A-QTL	Sc80uBt_51793;HRSCAF=59638	wsnp_Ex_rep_c102067_87314043	90.547	201	19	0	71136	71336	1	201	1.37e-69	400677	201
1A-QTL	Sc80uBt_17788;HRSCAF=21277	wsnp_Ex_rep_c102067_87314043	88.119	202	22	2	1904513	1904713	1	201	2.99e-61	2547920	201
1A-QTL	Sc80uBt_59541;HRSCAF=69603	RFL_Contig5334_831	90.099	101	10	0	1062287	1062187	1	101	7.97e-29	1794085	101
1A-QTL	Sc80uBt_59541;HRSCAF=69603	RFL_Contig5334_1969	92.079	101	8	0	1061149	1061049	1	101	3.68e-32	1794085	101
1A-QTL	Sc80uBt_2913;HRSCAF=4101	Kukri_c19653_1370	96.04	101	4	0	2647369	2647269	1	101	7.86e-39	3098331	101
1A-QTL	Sc80uBt_22897;HRSCAF=26877	Excalibur_c23598_1632	95.05	101	5	0	82678	82778	1	101	3.66e-37	1658173	101
1A-QTL	Sc80uBt_25953;HRSCAF=30158	Excalibur_c63671_90	92.308	91	7	0	525198	525288	11	101	2.87e-28	727324	101
1A-QTL	Sc80uBt_2913;HRSCAF=4101	wsnp_Ex_c6488_11266589	94.845	194	10	0	2142687	2142494	6	199	3.76e-80	3098331	201
1A-QTL	Sc80uBt_22897;HRSCAF=26877	Excalibur_c23598_1502	92.079	101	8	0	82548	82648	1	101	3.68e-32	1658173	101
1A-QTL	Sc80uBt_2913;HRSCAF=4101	BobWhite_c20553_568	92.929	99	7	0	2839613	2839711	1	99	1.02e-32	3098331	101
1A-QTL	Sc80uBt_17656;HRSCAF=21133	wsnp_Ex_c28149_37293173	86.567	201	21	4	28647	28841	1	201	1.4e-54	85469	201
1A-QTL	Sc80uBt_51749;HRSCAF=59578	wsnp_Ex_c41553_48351921	86.17	188	23	2	627716	627532	12	199	5.07e-49	2377333	201
1A-QTL	Sc80uBt_6012;HRSCAF=7874	wsnp_Ra_c4184_7637695	92.228	193	15	0	440457	440649	9	201	2.95e-71	2409949	201
1A-QTL	Sc80uBt_22604;HRSCAF=26557	CAP12_c3758_112	95.918	98	4	0	691507	691410	4	101	3.66e-37	3632465	101
1A-QTL	Sc80uBt_49659;HRSCAF=56913	CAP12_c3758_112	93.878	98	6	0	864863	864766	4	101	7.91e-34	1689433	101
1A-QTL	Sc80uBt_49659;HRSCAF=56913	CAP12_rep_c6128_120	91.089	101	9	0	138397	138297	1	101	1.71e-30	1689433	101
1A-QTL	Sc80uBt_51749;HRSCAF=59578	Kukri_c16271_544	93	100	7	0	2215192	2215093	2	101	2.85e-33	2377333	101
1A-QTL	Sc80uBt_52299;HRSCAF=60286	wsnp_Ex_c10903_17717179	90.452	199	19	0	192318	192516	3	201	1.77e-68	445614	201
1A-QTL	Sc80uBt_8916;HRSCAF=11323	wsnp_Ex_c10903_17717179	89.447	199	21	0	913990	913792	3	201	3.84e-65	2196944	201
1A-QTL	Sc80uBt_17720;HRSCAF=21198	wsnp_Ex_c10903_17717179	88.442	199	23	0	536737	536935	3	201	8.31e-62	1166279	201
1A-QTL	Sc80uBt_51749;HRSCAF=59578	wsnp_Ex_c10903_17717179	87.94	199	24	0	2273585	2273387	3	201	3.87e-60	2377333	201
1A-QTL	Sc80uBt_17233;HRSCAF=20661	wsnp_Ex_c10903_17717179	87.437	199	25	0	11935	11737	3	201	1.8e-58	170765	201
1A-QTL	Sc80uBt_29368;HRSCAF=33809	wsnp_Ex_c10903_17717179	86.802	197	26	0	388423	388227	3	199	1.08e-55	853124	201
1A-QTL	Sc80uBt_5835;HRSCAF=7660	Tdurum_contig12152_63	95	100	4	1	231195	231293	2	101	4.73e-36	491684	101
1A-QTL	Sc80uBt_2913;HRSCAF=4101	wsnp_JD_c20553_18260731	96.954	197	6	0	2839878	2840074	5	201	1.72e-88	3098331	201

## Sheet: OatContigMatchingHomologousOWBM
Homologous QTL	Contig	Matching transcript	Percent identity	Alignment length	Mismatch	Gapopen	Contig start	Contig end	Transcript start	Transcript end	E-value	Contig length	Transcript length
2B-QTL	Sc80uBt_7;HRSCAF=11	LT934114.1_cds_VAH40608.1_996	95.637	573	25	0	328328	328900	1	573	0	399737	573
2B-QTL	Sc80uBt_7;HRSCAF=11	NC_041383.1_cds_XP_037481887.1_472	95.34	515	24	0	116133	116647	59	573	0	399737	585
2B-QTL	Sc80uBt_7;HRSCAF=11	LT934114.1_cds_VAH40606.1_994	95.322	513	24	0	116135	116647	1	513	0	399737	525
2B-QTL	Sc80uBt_7;HRSCAF=11	TraesCS2B03G0136200.1	93.6	500	13	8	280770	281267	1	483	0	399737	483
2B-QTL	Sc80uBt_7;HRSCAF=11	LT934114.1_cds_VAH40612.1_1001	92.857	420	28	2	70575	70993	392	810	5.82e-172	399737	816
2B-QTL	Sc80uBt_7;HRSCAF=11	NC_041383.1_cds_XP_037482938.1_474	92.821	390	26	2	70605	70993	389	777	1.28e-158	399737	783
2B-QTL	Sc80uBt_7;HRSCAF=11	SECCE7Rv1G0523400.1	97.214	323	9	0	168010	168332	339	661	1.29e-153	399737	999
2B-QTL	Sc80uBt_252;HRSCAF=441	NC_041383.1_cds_XP_037482938.1_474	93.814	388	24	0	165233	165620	1	388	4.09e-165	166452	783
2B-QTL	Sc80uBt_252;HRSCAF=441	LT934114.1_cds_VAH40612.1_1001	93.814	388	24	0	165233	165620	1	388	4.09e-165	166452	816
2B-QTL	Sc80uBt_910;HRSCAF=1421	LT934114.1_cds_VAH40612.1_1001	99.065	428	4	0	3646772	3647199	816	389	0	4843900	816
2B-QTL	Sc80uBt_910;HRSCAF=1421	NC_041383.1_cds_XP_037482938.1_474	99.241	395	3	0	3646772	3647166	783	389	0	4843900	783
2B-QTL	Sc80uBt_916;HRSCAF=1431	SECCE7Rv1G0525890.1	96.569	1020	35	0	1054002	1055021	1020	1	0	1547991	1020
2B-QTL	Sc80uBt_922;HRSCAF=1439	SECCE7Rv1G0520270.1	85.787	978	132	3	79489	80459	1167	190	0	124384	1170
2B-QTL	Sc80uBt_922;HRSCAF=1439	NC_041383.1_cds_XP_037481869.1_358	85.231	975	134	4	79489	80459	1158	190	0	124384	1161
2B-QTL	Sc80uBt_987;HRSCAF=1528	SECCE7Rv1G0520070.1	89.922	387	39	0	1017702	1018088	528	142	1.57e-138	1722393	528
2B-QTL	Sc80uBt_987;HRSCAF=1528	SECCE7Rv1G0520090.1	89.922	387	39	0	1017702	1018088	528	142	1.57e-138	1722393	528
2B-QTL	Sc80uBt_987;HRSCAF=1528	HORVU2Hr1G010670.1	89.922	387	39	0	1017702	1018088	573	187	1.57e-138	1722393	573
2B-QTL	Sc80uBt_987;HRSCAF=1528	HORVU2Hr1G010630.1	89.922	387	39	0	1017702	1018088	528	142	1.57e-138	1722393	528
2B-QTL	Sc80uBt_987;HRSCAF=1528	HORVU2Hr1G010690.1	89.147	387	42	0	1017702	1018088	528	142	1.58e-133	1722393	528
2B-QTL	Sc80uBt_1140;HRSCAF=1748	TraesCS2B03G0042300.1	85.714	350	50	0	839271	839620	109	458	8.64e-100	1155410	1524
2B-QTL	Sc80uBt_1140;HRSCAF=1748	TraesCS2B03G0041700.1	86.571	350	47	0	839271	839620	109	458	8.58e-105	1155410	1524
2B-QTL	Sc80uBt_1140;HRSCAF=1748	TraesCS2B03G0042000.1	85.429	350	51	0	839271	839620	109	458	4.02e-98	1155410	1524
2B-QTL	Sc80uBt_1197;HRSCAF=1824	TraesCS2B03G0043800.1	95.2	375	6	2	16092	16454	375	1	1.06e-163	1200147	375
2B-QTL	Sc80uBt_1393;HRSCAF=2088	LT934114.1_cds_VAH40446.1_835	86.382	492	64	1	69109	69597	507	16	2.25e-150	89687	1602
2B-QTL	Sc80uBt_1393;HRSCAF=2088	NC_041383.1_cds_XP_037482855.1_363	86.585	492	63	1	69109	69597	507	16	4.84e-152	89687	1518
2B-QTL	Sc80uBt_1393;HRSCAF=2088	TraesCS2B03G0085300.1	86.789	492	62	1	69109	69597	507	16	1.04e-153	89687	1602
2B-QTL	Sc80uBt_1415;HRSCAF=2124	LT934114.1_cds_VAH40975.1_1362	85.103	584	85	2	42029	42612	442	1023	9.11e-169	80204	1023
2B-QTL	Sc80uBt_1415;HRSCAF=2124	LT934114.1_cds_VAH40973.1_1361	85.103	584	85	2	42029	42612	442	1023	9.11e-169	80204	1023
2B-QTL	Sc80uBt_1499;HRSCAF=2243	SECCE7Rv1G0525220.1	85.215	629	91	2	527668	528295	3122	3749	0	2066375	3777
2B-QTL	Sc80uBt_1639;HRSCAF=2428	NC_041383.1_cds_XP_037483019.1_592	85.241	332	49	0	182637	182968	742	411	3.97e-92	243228	1419
2B-QTL	Sc80uBt_1687;HRSCAF=2500	SECCE7Rv1G0523420.1	96.914	324	6	3	1924669	1924988	471	148	4.14e-150	7697955	471
2B-QTL	Sc80uBt_2126;HRSCAF=3091	SECCE7Rv1G0523400.1	99.215	382	3	0	79692	80073	280	661	0	110209	999
2B-QTL	Sc80uBt_2244;HRSCAF=3253	SECCE7Rv1G0525170.1	93.506	385	25	0	35215	35599	3	387	3.51e-162	65959	387
2B-QTL	Sc80uBt_2388;HRSCAF=3433	SECCE7Rv1G0521500.1	87.324	426	45	5	1064809	1065225	925	1350	1.27e-132	1068301	1371
2B-QTL	Sc80uBt_2553;HRSCAF=3650	LT934114.1_cds_VAH41027.1_1407	85.567	388	51	3	132275	132658	605	219	3.81e-110	143573	972
2B-QTL	Sc80uBt_2553;HRSCAF=3650	LT934114.1_cds_VAH41020.1_1412	85.567	388	51	3	132275	132658	602	216	3.81e-110	143573	1398
2B-QTL	Sc80uBt_2553;HRSCAF=3650	HORVU2Hr1G011970.1	88.615	325	37	0	131181	131505	1023	699	1.77e-108	143573	1146
2B-QTL	Sc80uBt_2553;HRSCAF=3650	LT934114.1_cds_VAH41032.1_1420	85.052	388	53	3	132275	132658	587	201	8.25e-107	143573	1269
2B-QTL	Sc80uBt_2553;HRSCAF=3650	LT934114.1_cds_VAH41026.1_1405	85.846	325	45	1	96618	96941	1062	738	6.52e-93	143573	1197
2B-QTL	Sc80uBt_2557;HRSCAF=3657	LT934114.1_cds_VAH40612.1_1001	96.495	428	15	0	80106	80533	389	816	0	263307	816
2B-QTL	Sc80uBt_2557;HRSCAF=3657	NC_041383.1_cds_XP_037482938.1_474	96.456	395	14	0	80139	80533	389	783	0	263307	783
2B-QTL	Sc80uBt_2677;HRSCAF=3814	NC_041383.1_cds_XP_037483019.1_592	86.047	1333	180	6	323969	325298	1403	74	0	597972	1419
2B-QTL	Sc80uBt_2677;HRSCAF=3814	SECCE7Rv1G0522960.1	86.593	634	73	7	214152	214785	150	771	0	597972	783
2B-QTL	Sc80uBt_2677;HRSCAF=3814	NC_041383.1_cds_XP_037483013.1_580	86.314	643	74	5	214152	214793	150	779	0	597972	783
2B-QTL	Sc80uBt_2677;HRSCAF=3814	LT934114.1_cds_VAH40867.1_1255	86.314	643	74	5	214152	214793	150	779	0	597972	783
2B-QTL	Sc80uBt_2677;HRSCAF=3814	TraesCS2B03G0127000.1	86.314	643	74	5	214152	214793	150	779	0	597972	783
2B-QTL	Sc80uBt_2677;HRSCAF=3814	HORVU2Hr1G007570.2	85.978	649	79	3	214152	214800	150	786	0	597972	801
2B-QTL	Sc80uBt_2703;HRSCAF=3846	HORVU2Hr1G002880.2	92.13	648	51	0	855963	856610	423	1070	0	1411176	1533
2B-QTL	Sc80uBt_2703;HRSCAF=3846	SECCE7Rv1G0526060.1	91.821	648	53	0	855963	856610	303	950	0	1411176	1413
2B-QTL	Sc80uBt_2703;HRSCAF=3846	TraesCS2B03G0051000.2	90.586	648	61	0	855963	856610	336	983	0	1411176	1446
2B-QTL	Sc80uBt_2703;HRSCAF=3846	Os04t0137201-01	88.889	648	72	0	855963	856610	312	959	0	1411176	1422
2B-QTL	Sc80uBt_2703;HRSCAF=3846	TraesCS2B03G0048100.2	86.598	485	58	5	766134	766615	1	481	1.64e-147	1411176	1887
2B-QTL	Sc80uBt_2703;HRSCAF=3846	LT934114.1_cds_VAH40110.1_498	85.116	692	100	3	894123	894813	1	690	0	1411176	690
2B-QTL	Sc80uBt_2703;HRSCAF=3846	HORVU2Hr1G002920.1	91.176	476	42	0	856135	856610	717	242	0	1411176	840
2B-QTL	Sc80uBt_2703;HRSCAF=3846	HORVU2Hr1G002930.1	91.436	362	31	0	856249	856610	1	362	4.64e-138	1411176	825
2B-QTL	Sc80uBt_2834;HRSCAF=4008	SECCE7Rv1G0523400.1	95.601	341	15	0	291958	292298	999	659	2.21e-153	685998	999
2B-QTL	Sc80uBt_2879;HRSCAF=4063	NC_041383.1_cds_XP_037482914.1_439	90.121	992	98	0	318580	319571	190	1181	0	1982545	1185
2B-QTL	Sc80uBt_2879;HRSCAF=4063	LT934114.1_cds_VAH40540.1_928	90.121	992	98	0	318580	319571	190	1181	0	1982545	1185
2B-QTL	Sc80uBt_2879;HRSCAF=4063	TraesCS2B03G0101800.1	90.121	992	98	0	318580	319571	190	1181	0	1982545	1185
2B-QTL	Sc80uBt_2879;HRSCAF=4063	LT934114.1_cds_VAH40315.1_706	89.315	992	106	0	318580	319571	190	1181	0	1982545	1185
2B-QTL	Sc80uBt_2879;HRSCAF=4063	SECCE7Rv1G0521420.1	88.911	992	110	0	318580	319571	190	1181	0	1982545	1185
2B-QTL	Sc80uBt_2879;HRSCAF=4063	SECCE7Rv1G0521430.1	88.508	992	114	0	318580	319571	190	1181	0	1982545	1185
2B-QTL	Sc80uBt_2879;HRSCAF=4063	TraesCS2B03G0080400.1	87.815	993	119	2	318580	319571	190	1181	0	1982545	1185
2B-QTL	Sc80uBt_2879;HRSCAF=4063	NC_041383.1_cds_XP_037482842.1_343	87.714	993	120	2	318580	319571	190	1181	0	1982545	1185
2B-QTL	Sc80uBt_2879;HRSCAF=4063	TraesCS2B03G0080200.1	89.314	889	95	0	318683	319571	197	1085	0	1982545	1089
2B-QTL	Sc80uBt_2965;HRSCAF=4170	SECCE7Rv1G0521370.1	87.76	384	35	6	32906	33277	384	1	1.28e-121	63278	384
2B-QTL	Sc80uBt_2965;HRSCAF=4170	LT934114.1_cds_VAH40536.1_924	86.877	381	41	5	32906	33277	381	1	1.67e-115	63278	381
2B-QTL	Sc80uBt_2965;HRSCAF=4170	TraesCS2B03G0100400.1	86.877	381	41	5	32906	33277	381	1	1.67e-115	63278	381
2B-QTL	Sc80uBt_2965;HRSCAF=4170	HORVU2Hr1G005150.4	86.667	390	37	5	32906	33280	426	37	1.67e-115	63278	426
2B-QTL	Sc80uBt_2965;HRSCAF=4170	NC_041383.1_cds_XP_037482912.1_437	86.614	381	42	5	32906	33277	381	1	7.77e-114	63278	381
2B-QTL	Sc80uBt_3174;HRSCAF=4430	TraesCS2B03G0079800.1	86.074	517	55	14	321952	322460	8	515	2.5e-151	464263	654
2B-QTL	Sc80uBt_3174;HRSCAF=4430	HORVU2Hr1G003900.1	88.304	342	35	4	334751	335088	131	471	9.52e-111	464263	471
2B-QTL	Sc80uBt_3174;HRSCAF=4430	HORVU2Hr1G003970.1	91.743	327	27	0	374994	375320	2040	2366	9.32e-126	464263	4365
2B-QTL	Sc80uBt_3174;HRSCAF=4430	NC_041383.1_cds_XP_037482841.1_341	91.437	327	28	0	374994	375320	2058	2384	4.34e-124	464263	4383
2B-QTL	Sc80uBt_3174;HRSCAF=4430	LT934114.1_cds_VAH40309.1_692	91.437	327	28	0	374994	375320	2058	2384	4.34e-124	464263	4383
2B-QTL	Sc80uBt_3174;HRSCAF=4430	TraesCS2B03G0079300.1	91.437	327	28	0	374994	375320	2058	2384	4.34e-124	464263	4383
2B-QTL	Sc80uBt_3194;HRSCAF=4453	SECCE7Rv1G0523660.1	85.604	910	105	19	488880	489774	1410	512	0	671673	1452
2B-QTL	Sc80uBt_3194;HRSCAF=4453	SECCE7Rv1G0523700.1	85.443	474	54	7	489864	490337	475	17	8e-133	671673	1416
2B-QTL	Sc80uBt_3230;HRSCAF=4492	TraesCS2B03G0136200.1	96.92	487	9	3	628370	628854	1	483	0	2043646	483
2B-QTL	Sc80uBt_3230;HRSCAF=4492	LT934114.1_cds_VAH40904.1_1292	99.336	301	1	1	629529	629829	1	300	8.5e-152	2043646	300
2B-QTL	Sc80uBt_3230;HRSCAF=4492	TraesCS2B03G0136100.1	99.003	301	2	1	629529	629829	1	300	3.96e-150	2043646	300
2B-QTL	Sc80uBt_3230;HRSCAF=4492	HORVU2Hr1G004300.1	97.386	306	8	0	628370	628675	1	306	3.98e-145	2043646	306
2B-QTL	Sc80uBt_3740;HRSCAF=5114	HORVU2Hr1G002630.1	86.268	619	75	9	693509	694121	687	73	0	2410114	696
2B-QTL	Sc80uBt_3740;HRSCAF=5114	TraesCS2B03G0046100.1	85.5	600	85	2	693502	694100	910	312	3.48e-176	2410114	912
2B-QTL	Sc80uBt_3884;HRSCAF=5284	NC_041383.1_cds_XP_037483024.1_594	88.36	988	103	4	380112	381093	989	8	0	530929	993
2B-QTL	Sc80uBt_3884;HRSCAF=5284	LT934114.1_cds_VAH40845.1_1232	88.259	988	104	4	380112	381093	989	8	0	530929	993
2B-QTL	Sc80uBt_3884;HRSCAF=5284	TraesCS2B03G0130700.1	88.259	988	104	4	380112	381093	989	8	0	530929	993
2B-QTL	Sc80uBt_3884;HRSCAF=5284	SECCE7Rv1G0523150.1	86.35	989	121	7	380112	381093	989	8	0	530929	993
2B-QTL	Sc80uBt_3884;HRSCAF=5284	SECCE7Rv1G0523090.1	86.148	989	123	7	380112	381093	989	8	0	530929	993
2B-QTL	Sc80uBt_3884;HRSCAF=5284	SECCE7Rv1G0523180.1	85.858	997	125	10	380112	381100	989	1	0	530929	993
2B-QTL	Sc80uBt_3884;HRSCAF=5284	SECCE7Rv1G0523100.1	85.432	810	104	7	380112	380914	803	1	0	530929	807
2B-QTL	Sc80uBt_4216;HRSCAF=5675	LT934114.1_cds_VAH41038.1_1426	85.287	401	55	4	61808	62206	1	399	2.74e-112	620649	2634
2B-QTL	Sc80uBt_4225;HRSCAF=5686	NC_041383.1_cds_XP_037481888.1_495	88.636	396	37	4	11830	12218	543	149	8.3e-133	53767	963
2B-QTL	Sc80uBt_4438;HRSCAF=5947	NC_041383.1_cds_XP_037483019.1_592	85.241	332	49	0	6990	7321	411	742	8.35e-93	51119	1419
2B-QTL	Sc80uBt_4772;HRSCAF=6354	TraesCS2B03G0095700.1	92.564	901	67	0	88002	88902	1097	197	0	234517	1431
2B-QTL	Sc80uBt_4772;HRSCAF=6354	NC_041383.1_cds_XP_037482891.1_413	92.453	901	68	0	88002	88902	1097	197	0	234517	1455
2B-QTL	Sc80uBt_4772;HRSCAF=6354	LT934114.1_cds_VAH40496.1_884	92.453	901	68	0	88002	88902	1127	227	0	234517	1188
2B-QTL	Sc80uBt_4772;HRSCAF=6354	SECCE7Rv1G0521060.1	92.316	898	69	0	88002	88899	1097	200	0	234517	1455
2B-QTL	Sc80uBt_4958;HRSCAF=6583	NC_041383.1_cds_XP_037481888.1_495	90.884	362	33	0	65443	65804	543	182	1.02e-135	143815	963
2B-QTL	Sc80uBt_5076;HRSCAF=6720	NC_041383.1_cds_XP_037482965.1_505	85.431	1970	268	10	16937	18898	1959	1	0	2176874	1959
2B-QTL	Sc80uBt_5076;HRSCAF=6720	LT934114.1_cds_VAH40685.1_1073	85.381	1970	269	10	16937	18898	1959	1	0	2176874	1959
2B-QTL	Sc80uBt_5076;HRSCAF=6720	TraesCS2B03G0115000.1	85.381	1970	269	10	16937	18898	1959	1	0	2176874	1959
2B-QTL	Sc80uBt_5076;HRSCAF=6720	NC_041383.1_cds_XP_037482889.1_411	88.235	340	36	4	1675573	1675910	1485	1148	1.6e-109	2176874	2742
2B-QTL	Sc80uBt_5093;HRSCAF=6742	NC_041383.1_cds_XP_037482993.1_554	85.8	838	108	5	18438	19268	154	987	0	48902	1614
2B-QTL	Sc80uBt_5093;HRSCAF=6742	SECCE7Rv1G0522650.1	85.783	830	109	3	18443	19266	162	988	0	48902	1617
2B-QTL	Sc80uBt_5093;HRSCAF=6742	SECCE7Rv1G0522670.1	85.544	837	112	3	18438	19268	163	996	0	48902	1623
2B-QTL	Sc80uBt_5093;HRSCAF=6742	TraesCS2B03G0121800.1	85.442	838	111	5	18438	19268	154	987	0	48902	1614
2B-QTL	Sc80uBt_5093;HRSCAF=6742	SECCE7Rv1G0522790.1	85.301	830	113	3	18443	19266	162	988	0	48902	1617
2B-QTL	Sc80uBt_5093;HRSCAF=6742	SECCE7Rv1G0522660.1	85.06	830	115	3	18443	19266	162	988	0	48902	1617
2B-QTL	Sc80uBt_5093;HRSCAF=6742	SECCE7Rv1G0522750.1	86.066	488	55	10	32826	33304	149	632	5.76e-144	48902	1602
2B-QTL	Sc80uBt_5093;HRSCAF=6742	TraesCS2B03G0122200.1	86.373	499	53	10	32822	33310	154	647	1.59e-149	48902	1611
2B-QTL	Sc80uBt_5093;HRSCAF=6742	NC_041383.1_cds_XP_037482994.1_556	85.371	499	58	10	32822	33310	154	647	3.46e-141	48902	1611
2B-QTL	Sc80uBt_5093;HRSCAF=6742	SECCE7Rv1G0522610.1	86.605	433	52	4	32815	33245	160	588	2.72e-132	48902	1623
2B-QTL	Sc80uBt_5093;HRSCAF=6742	NC_041383.1_cds_XP_037488500.1_553	87.032	401	45	6	32848	33245	162	558	5.92e-124	48902	1593
2B-QTL	Sc80uBt_5109;HRSCAF=6761	HORVU2Hr1G010670.1	90.601	383	36	0	60573	60955	573	191	1.49e-142	97647	573
2B-QTL	Sc80uBt_5109;HRSCAF=6761	HORVU2Hr1G010630.1	90.601	383	36	0	60573	60955	528	146	1.49e-142	97647	528
2B-QTL	Sc80uBt_5109;HRSCAF=6761	HORVU2Hr1G010690.1	89.406	387	41	0	70887	71273	528	142	1.94e-136	97647	528
2B-QTL	Sc80uBt_5109;HRSCAF=6761	SECCE7Rv1G0520070.1	89.147	387	42	0	70887	71273	528	142	9.01e-135	97647	528
2B-QTL	Sc80uBt_5109;HRSCAF=6761	SECCE7Rv1G0520090.1	89.147	387	42	0	70887	71273	528	142	9.01e-135	97647	528
2B-QTL	Sc80uBt_5205;HRSCAF=6894	SECCE7Rv1G0527040.1	85.853	1746	218	19	1891110	1892848	44	1767	0	1924981	2295
2B-QTL	Sc80uBt_5279;HRSCAF=6988	NC_041383.1_cds_XP_037483019.1_592	86.602	1336	173	6	467941	469273	72	1404	0	549420	1419
2B-QTL	Sc80uBt_5528;HRSCAF=7295	SECCE7Rv1G0522070.1	87.044	849	84	10	32579	33423	900	74	0	49131	1518
2B-QTL	Sc80uBt_5600;HRSCAF=7378	SECCE7Rv1G0525160.1	86.057	1542	193	12	92347	93884	1524	1	0	1354457	1524
2B-QTL	Sc80uBt_5600;HRSCAF=7378	SECCE7Rv1G0525170.1	89.487	390	34	4	90035	90422	3	387	9.64e-135	1354457	387
2B-QTL	Sc80uBt_5600;HRSCAF=7378	HORVU2Hr1G001410.1	87.64	356	44	0	93115	93470	356	1	4.61e-113	1354457	432
2B-QTL	Sc80uBt_5827;HRSCAF=7649	HORVU2Hr1G005670.1	85.656	732	97	5	344533	345263	94	818	0	409776	834
2B-QTL	Sc80uBt_5827;HRSCAF=7649	HORVU2Hr1G005680.1	91.529	484	41	0	347778	348261	1047	564	0	409776	1047
2B-QTL	Sc80uBt_5827;HRSCAF=7649	SECCE7Rv1G0521750.1	90.909	484	44	0	347778	348261	963	480	0	409776	963
2B-QTL	Sc80uBt_5827;HRSCAF=7649	TraesCS2B03G0107600.1	90.496	484	46	0	347778	348261	963	480	0	409776	963
2B-QTL	Sc80uBt_5827;HRSCAF=7649	NC_041383.1_cds_XP_037482940.1_475	89.876	484	49	0	347778	348261	972	489	2.13e-176	409776	972
2B-QTL	Sc80uBt_5827;HRSCAF=7649	LT934114.1_cds_VAH40614.1_1002	87.151	358	28	4	393359	393713	482	140	2.35e-106	409776	522
2B-QTL	Sc80uBt_5827;HRSCAF=7649	TraesCS2B03G0108200.1	87.151	358	28	4	393359	393713	359	17	2.35e-106	409776	399
2B-QTL	Sc80uBt_5827;HRSCAF=7649	NC_041383.1_cds_XP_037482941.1_476	85.287	401	29	8	393325	393713	522	140	3.04e-105	409776	522
2B-QTL	Sc80uBt_5827;HRSCAF=7649	HORVU2Hr1G005620.1	86.275	357	25	8	393359	393712	350	15	3.97e-99	409776	393
2B-QTL	Sc80uBt_6268;HRSCAF=8190	SECCE7Rv1G0523400.1	99.215	382	2	1	378	758	280	661	0	150339	999
2B-QTL	Sc80uBt_6392;HRSCAF=8336	LT934114.1_cds_VAH40731.1_1119	86.066	610	85	0	303628	304237	1191	1800	0	627272	2994
2B-QTL	Sc80uBt_6392;HRSCAF=8336	TraesCS2B03G0117200.1	86.066	610	85	0	303628	304237	1191	1800	0	627272	2946
2B-QTL	Sc80uBt_6392;HRSCAF=8336	NC_041383.1_cds_XP_037482980.1_525	86.281	605	78	4	303634	304237	1197	1797	0	627272	2940
2B-QTL	Sc80uBt_6392;HRSCAF=8336	NC_041383.1_cds_XP_037482976.1_519	85.738	610	87	0	303628	304237	1191	1800	0	627272	2946
2B-QTL	Sc80uBt_6392;HRSCAF=8336	SECCE7Rv1G0522250.1	85.911	582	82	0	303656	304237	1	582	1.17e-175	627272	1728
2B-QTL	Sc80uBt_6392;HRSCAF=8336	SECCE7Rv1G0522220.1	85.911	582	82	0	303656	304237	1	582	1.17e-175	627272	1728
2B-QTL	Sc80uBt_6629;HRSCAF=8624	TraesCS2B03G0043800.1	95.2	375	6	2	364966	365328	375	1	9.79e-164	1109960	375
2B-QTL	Sc80uBt_6832;HRSCAF=8859	SECCE7Rv1G0521500.1	88.759	427	37	6	331598	332014	925	1350	1.24e-142	1058077	1371
2B-QTL	Sc80uBt_6929;HRSCAF=8969	TraesCS2B03G0043800.1	91	300	9	7	22009	22290	300	1	8.06e-107	38934	375
2B-QTL	Sc80uBt_6933;HRSCAF=8973	NC_041383.1_cds_XP_037482938.1_474	96.649	388	7	1	498247	498628	388	1	0	560447	783
2B-QTL	Sc80uBt_6933;HRSCAF=8973	LT934114.1_cds_VAH40612.1_1001	96.649	388	7	1	498247	498628	388	1	0	560447	816
2B-QTL	Sc80uBt_7085;HRSCAF=9155	HORVU2Hr1G005670.1	85.144	727	92	12	52195	52907	94	818	0	77427	834
2B-QTL	Sc80uBt_7268;HRSCAF=9380	TraesCS2B03G0041400.1	89.738	1910	172	12	78026	79927	1	1894	0	104974	1896
2B-QTL	Sc80uBt_7268;HRSCAF=9380	HORVU2Hr1G002410.1	89.263	1928	177	14	78026	79927	1	1924	0	104974	1926
2B-QTL	Sc80uBt_7268;HRSCAF=9380	HORVU2Hr1G002480.1	89.969	1276	119	5	78658	79927	1	1273	0	104974	1275
2B-QTL	Sc80uBt_7448;HRSCAF=9589	LT934114.1_cds_VAH40446.1_835	85.223	494	66	5	1090	1578	16	507	4.92e-140	193496	1602
2B-QTL	Sc80uBt_7448;HRSCAF=9589	NC_041383.1_cds_XP_037482855.1_363	85.425	494	65	5	1090	1578	16	507	1.06e-141	193496	1518
2B-QTL	Sc80uBt_7448;HRSCAF=9589	TraesCS2B03G0085300.1	85.628	494	64	5	1090	1578	16	507	2.27e-143	193496	1602
2B-QTL	Sc80uBt_7510;HRSCAF=9661	SECCE7Rv1G0525170.1	94.164	377	22	0	1264602	1264978	11	387	2.88e-161	1950815	387
2B-QTL	Sc80uBt_7895;HRSCAF=10120	NC_041383.1_cds_XP_037483024.1_594	88.415	984	105	6	1951699	1952676	13	993	0	2093681	993
2B-QTL	Sc80uBt_7895;HRSCAF=10120	LT934114.1_cds_VAH40845.1_1232	88.158	988	108	6	1951695	1952676	9	993	0	2093681	993
2B-QTL	Sc80uBt_7895;HRSCAF=10120	TraesCS2B03G0130700.1	88.158	988	108	6	1951695	1952676	9	993	0	2093681	993
2B-QTL	Sc80uBt_7895;HRSCAF=10120	SECCE7Rv1G0523150.1	86.558	982	127	3	1951699	1952676	13	993	0	2093681	993
2B-QTL	Sc80uBt_7895;HRSCAF=10120	SECCE7Rv1G0523090.1	86.354	982	129	3	1951699	1952676	13	993	0	2093681	993
2B-QTL	Sc80uBt_7895;HRSCAF=10120	SECCE7Rv1G0523180.1	86.105	986	132	3	1865791	1866772	993	9	0	2093681	993
2B-QTL	Sc80uBt_7895;HRSCAF=10120	SECCE7Rv1G0523100.1	85.909	809	107	5	1951873	1952676	1	807	0	2093681	807
2B-QTL	Sc80uBt_7895;HRSCAF=10120	SECCE7Rv1G0523060.1	85.414	809	111	5	1865791	1866594	807	1	0	2093681	807
2B-QTL	Sc80uBt_7895;HRSCAF=10120	SECCE7Rv1G0523110.1	85.385	520	71	3	1952106	1952621	405	923	5.24e-149	2093681	939
2B-QTL	Sc80uBt_7902;HRSCAF=10128	NC_041383.1_cds_XP_037482938.1_474	90.598	351	32	1	12524	12873	361	11	1.26e-129	37786	783
2B-QTL	Sc80uBt_7902;HRSCAF=10128	LT934114.1_cds_VAH40612.1_1001	90.598	351	32	1	12524	12873	361	11	1.26e-129	37786	816
2B-QTL	Sc80uBt_7905;HRSCAF=10132	NC_041383.1_cds_XP_037483024.1_594	87.589	983	91	17	229395	230348	13	993	0	259953	993
2B-QTL	Sc80uBt_7905;HRSCAF=10132	LT934114.1_cds_VAH40845.1_1232	87.348	988	94	17	229390	230348	8	993	0	259953	993
2B-QTL	Sc80uBt_7905;HRSCAF=10132	TraesCS2B03G0130700.1	87.348	988	94	17	229390	230348	8	993	0	259953	993
2B-QTL	Sc80uBt_7905;HRSCAF=10132	SECCE7Rv1G0523150.1	86.035	981	110	17	229395	230348	13	993	0	259953	993
2B-QTL	Sc80uBt_7905;HRSCAF=10132	SECCE7Rv1G0523090.1	85.729	981	113	16	229395	230348	13	993	0	259953	993
2B-QTL	Sc80uBt_7905;HRSCAF=10132	SECCE7Rv1G0523180.1	85.398	993	118	16	229383	230348	1	993	0	259953	993
2B-QTL	Sc80uBt_8096;HRSCAF=10354	TraesCS2B03G0095700.1	91.787	901	74	0	64615	65515	1097	197	0	180957	1431
2B-QTL	Sc80uBt_8096;HRSCAF=10354	NC_041383.1_cds_XP_037482891.1_413	91.676	901	75	0	64615	65515	1097	197	0	180957	1455
2B-QTL	Sc80uBt_8096;HRSCAF=10354	LT934114.1_cds_VAH40496.1_884	91.676	901	75	0	64615	65515	1127	227	0	180957	1188
2B-QTL	Sc80uBt_8096;HRSCAF=10354	SECCE7Rv1G0521060.1	91.425	898	77	0	64615	65512	1097	200	0	180957	1455
2B-QTL	Sc80uBt_8388;HRSCAF=10691	NC_041383.1_cds_XP_037483019.1_592	86.094	1316	176	7	579059	580370	74	1386	0	849873	1419
2B-QTL	Sc80uBt_8630;HRSCAF=10979	SECCE7Rv1G0522070.1	89	400	44	0	110419	110818	74	473	7.23e-138	611125	1518
2B-QTL	Sc80uBt_9255;HRSCAF=11712	SECCE7Rv1G0522070.1	87.146	848	84	12	60622	61465	74	900	0	155849	1518
2B-QTL	Sc80uBt_9506;HRSCAF=11990	NC_041383.1_cds_XP_037483013.1_580	88.626	633	67	3	31668	32299	778	150	0	36426	783
2B-QTL	Sc80uBt_9506;HRSCAF=11990	LT934114.1_cds_VAH40867.1_1255	88.626	633	67	3	31668	32299	778	150	0	36426	783
2B-QTL	Sc80uBt_9506;HRSCAF=11990	TraesCS2B03G0127000.1	88.626	633	67	3	31668	32299	778	150	0	36426	783
2B-QTL	Sc80uBt_9506;HRSCAF=11990	SECCE7Rv1G0522960.1	88.114	631	72	1	31669	32299	777	150	0	36426	783
2B-QTL	Sc80uBt_9506;HRSCAF=11990	HORVU2Hr1G007570.2	87.637	639	76	1	31661	32299	785	150	0	36426	801
2B-QTL	Sc80uBt_9642;HRSCAF=12146	LT934114.1_cds_VAH40256.1_644	87.768	466	48	4	857176	857641	1	457	1.07e-149	1539278	1758
2B-QTL	Sc80uBt_9642;HRSCAF=12146	TraesCS2B03G0074900.1	85.837	466	57	4	857176	857641	1	457	1.09e-134	1539278	1719
2B-QTL	Sc80uBt_9642;HRSCAF=12146	SECCE7Rv1G0522050.1	85.545	422	58	3	857176	857594	1	422	3.11e-120	1539278	1647
2B-QTL	Sc80uBt_10420;HRSCAF=13026	TraesCS2B03G0073100.1	88.419	449	41	4	623825	624272	971	533	2.13e-148	657297	984
2B-QTL	Sc80uBt_10420;HRSCAF=13026	NC_041383.1_cds_XP_037481859.1_313	88.196	449	42	4	623825	624272	782	344	9.91e-147	657297	795
2B-QTL	Sc80uBt_10862;HRSCAF=13537	NC_041383.1_cds_XP_037483024.1_594	89.858	986	100	0	9796	10781	993	8	0	123599	993
2B-QTL	Sc80uBt_10862;HRSCAF=13537	LT934114.1_cds_VAH40845.1_1232	89.757	986	101	0	9796	10781	993	8	0	123599	993
2B-QTL	Sc80uBt_10862;HRSCAF=13537	TraesCS2B03G0130700.1	89.757	986	101	0	9796	10781	993	8	0	123599	993
2B-QTL	Sc80uBt_10862;HRSCAF=13537	SECCE7Rv1G0523150.1	88.349	987	113	2	9796	10781	993	8	0	123599	993
2B-QTL	Sc80uBt_10862;HRSCAF=13537	SECCE7Rv1G0523090.1	88.247	987	114	2	9796	10781	993	8	0	123599	993
2B-QTL	Sc80uBt_10862;HRSCAF=13537	SECCE7Rv1G0523180.1	87.525	994	122	2	9796	10788	993	1	0	123599	993
2B-QTL	Sc80uBt_10862;HRSCAF=13537	SECCE7Rv1G0523160.1	86.012	1008	118	9	9796	10781	1014	8	0	123599	1014
2B-QTL	Sc80uBt_10862;HRSCAF=13537	SECCE7Rv1G0523100.1	87.5	808	99	2	9796	10602	807	1	0	123599	807
2B-QTL	Sc80uBt_10862;HRSCAF=13537	SECCE7Rv1G0523060.1	86.757	808	105	2	9796	10602	807	1	0	123599	807
2B-QTL	Sc80uBt_10862;HRSCAF=13537	SECCE7Rv1G0523110.1	85.122	531	77	2	9840	10369	934	405	1.85e-152	123599	939
2B-QTL	Sc80uBt_12568;HRSCAF=15479	TraesCS2B03G0117200.1	88.344	1999	217	15	270025	272012	2946	953	0	596757	2946
2B-QTL	Sc80uBt_12568;HRSCAF=15479	LT934114.1_cds_VAH40731.1_1119	88.321	1995	217	15	270029	272012	2942	953	0	596757	2994
2B-QTL	Sc80uBt_12568;HRSCAF=15479	NC_041383.1_cds_XP_037482980.1_525	88.271	1995	220	14	270025	272012	2940	953	0	596757	2940
2B-QTL	Sc80uBt_12568;HRSCAF=15479	NC_041383.1_cds_XP_037482976.1_519	88.244	1999	219	15	270025	272012	2946	953	0	596757	2946
2B-QTL	Sc80uBt_12568;HRSCAF=15479	HORVU2Hr1G006480.1	87.594	1999	232	13	270025	272012	2946	953	0	596757	2946
2B-QTL	Sc80uBt_12568;HRSCAF=15479	SECCE7Rv1G0522220.1	89.133	1730	178	9	270025	271746	1728	1	0	596757	1728
2B-QTL	Sc80uBt_12568;HRSCAF=15479	SECCE7Rv1G0522250.1	89.024	1731	178	11	270025	271746	1728	1	0	596757	1728
2B-QTL	Sc80uBt_12977;HRSCAF=15944	LT934114.1_cds_VAH40608.1_996	99.089	439	4	0	149932	150370	573	135	0	162245	573
2B-QTL	Sc80uBt_12982;HRSCAF=15949	SECCE7Rv1G0524540.1	88.15	827	90	7	41787	42609	939	1761	0	52409	1761
2B-QTL	Sc80uBt_12982;HRSCAF=15949	SECCE7Rv1G0524530.1	87.743	824	99	2	41787	42609	939	1761	0	52409	1761
2B-QTL	Sc80uBt_13199;HRSCAF=16191	TraesCS2B03G0129600.1	86.01	822	106	2	669905	670717	1	822	0	838868	3282
2B-QTL	Sc80uBt_13199;HRSCAF=16191	LT934114.1_cds_VAH40854.1_1242	85.55	436	54	2	669905	670331	1	436	2.82e-123	838868	504
2B-QTL	Sc80uBt_13199;HRSCAF=16191	LT934114.1_cds_VAH40789.1_1177	89.728	331	31	2	760180	760510	328	1	6.14e-115	838868	330
2B-QTL	Sc80uBt_13199;HRSCAF=16191	TraesCS2B03G0124700.1	89.728	331	31	2	760180	760510	328	1	6.14e-115	838868	330
2B-QTL	Sc80uBt_13199;HRSCAF=16191	HORVU2Hr1G007490.1	87.307	323	34	6	760193	760510	321	1	1.05e-97	838868	321
2B-QTL	Sc80uBt_13199;HRSCAF=16191	HORVU2Hr1G007350.1	86.053	337	40	6	760179	760510	335	1	1.76e-95	838868	336
2B-QTL	Sc80uBt_13199;HRSCAF=16191	SECCE7Rv1G0523030.1	86.392	316	40	2	471704	472016	2213	2528	1.37e-91	838868	3249
2B-QTL	Sc80uBt_13199;HRSCAF=16191	NC_041383.1_cds_XP_037483018.1_589	85.127	316	44	2	471704	472016	2216	2531	6.41e-85	838868	3252
2B-QTL	Sc80uBt_13199;HRSCAF=16191	LT934114.1_cds_VAH40848.1_1235	85.22	318	40	5	471704	472016	2216	2531	6.41e-85	838868	3252
2B-QTL	Sc80uBt_13199;HRSCAF=16191	TraesCS2B03G0130200.1	85.22	318	40	5	471704	472016	2216	2531	6.41e-85	838868	3252
2B-QTL	Sc80uBt_13461;HRSCAF=16477	TraesCS2B03G0084600.1	86.23	305	42	0	122012	122316	794	1098	3.92e-88	1111836	1098
2B-QTL	Sc80uBt_13461;HRSCAF=16477	NC_041383.1_cds_XP_037488456.1_360	86.557	305	41	0	122012	122316	794	1098	8.43e-90	1111836	1098
2B-QTL	Sc80uBt_13461;HRSCAF=16477	LT934114.1_cds_VAH40429.1_819	86.557	305	41	0	122012	122316	794	1098	8.43e-90	1111836	1098
2B-QTL	Sc80uBt_13461;HRSCAF=16477	NC_041383.1_cds_XP_037488454.1_359	85.902	305	43	0	122012	122316	794	1098	1.83e-86	1111836	1098
2B-QTL	Sc80uBt_13461;HRSCAF=16477	NC_041383.1_cds_XP_037488453.1_357	86.885	305	40	0	122012	122316	794	1098	1.81e-91	1111836	1098
2B-QTL	Sc80uBt_13461;HRSCAF=16477	SECCE7Rv1G0520260.1	86.557	305	41	0	122012	122316	788	1092	8.43e-90	1111836	1092
2B-QTL	Sc80uBt_13494;HRSCAF=16512	SECCE7Rv1G0521070.1	94.66	412	20	2	42755	43165	965	555	0	82480	1446
2B-QTL	Sc80uBt_13494;HRSCAF=16512	NC_041383.1_cds_XP_037482892.1_414	94.66	412	20	2	42755	43165	962	552	0	82480	1443
2B-QTL	Sc80uBt_13494;HRSCAF=16512	LT934114.1_cds_VAH40498.1_886	94.66	412	20	2	42755	43165	962	552	0	82480	1443
2B-QTL	Sc80uBt_13494;HRSCAF=16512	TraesCS2B03G0095800.1	94.66	412	20	2	42755	43165	782	372	0	82480	1263
2B-QTL	Sc80uBt_13494;HRSCAF=16512	HORVU2Hr1G004890.1	94.377	409	21	2	42755	43162	440	33	3.32e-178	82480	576
2B-QTL	Sc80uBt_13518;HRSCAF=16537	NC_041383.1_cds_XP_037481887.1_472	94.369	515	28	1	2112502	2113015	573	59	0	2285942	585
2B-QTL	Sc80uBt_13518;HRSCAF=16537	LT934114.1_cds_VAH40606.1_994	94.347	513	28	1	2112502	2113013	513	1	0	2285942	525
2B-QTL	Sc80uBt_13785;HRSCAF=16839	SECCE7Rv1G0525890.1	91.121	687	56	5	11025	11707	686	1	0	25014	1020
2B-QTL	Sc80uBt_13892;HRSCAF=16965	LT934114.1_cds_VAH40298.1_686	87.04	733	84	7	94980	95711	1	723	0	133102	1257
2B-QTL	Sc80uBt_13892;HRSCAF=16965	NC_041383.1_cds_XP_037482835.1_334	86.921	734	83	11	94980	95711	1	723	0	133102	1512
2B-QTL	Sc80uBt_13892;HRSCAF=16965	TraesCS2B03G0073700.1	86.357	733	87	11	94980	95710	1	722	0	133102	1512
2B-QTL	Sc80uBt_13892;HRSCAF=16965	TraesCS2B03G0077300.1	86.24	734	88	11	94980	95711	1	723	0	133102	1509
2B-QTL	Sc80uBt_13892;HRSCAF=16965	NC_041383.1_cds_XP_037482823.1_319	87.262	683	72	9	95028	95707	40	710	0	133102	1509
2B-QTL	Sc80uBt_13892;HRSCAF=16965	NC_041383.1_cds_XP_037482818.1_308	87.116	683	73	9	95028	95707	40	710	0	133102	1509
2B-QTL	Sc80uBt_13892;HRSCAF=16965	LT934114.1_cds_VAH40230.1_613	86.53	683	77	9	95028	95707	4	674	0	133102	1473
2B-QTL	Sc80uBt_13892;HRSCAF=16965	TraesCS2B03G0072800.1	86.53	683	77	9	95028	95707	4	674	0	133102	1473
2B-QTL	Sc80uBt_14050;HRSCAF=17147	SECCE7Rv1G0521550.1	89.895	1148	112	4	591328	592473	21	1166	0	1227509	1410
2B-QTL	Sc80uBt_14050;HRSCAF=17147	TraesCS2B03G0105000.1	89.02	1184	121	2	591293	592473	1	1178	0	1227509	1422
2B-QTL	Sc80uBt_14050;HRSCAF=17147	NC_041383.1_cds_XP_037482925.1_453	88.598	1184	117	8	591293	592473	1	1169	0	1227509	1413
2B-QTL	Sc80uBt_14050;HRSCAF=17147	Os04t0105400-01	86.136	1118	135	13	591373	592473	48	1162	0	1227509	1242
2B-QTL	Sc80uBt_14050;HRSCAF=17147	HORVU2Hr1G005470.1	89.362	893	95	0	591582	592474	2	894	0	1227509	1155
2B-QTL	Sc80uBt_14050;HRSCAF=17147	HORVU2Hr1G005670.1	85.283	761	101	10	266384	267141	834	82	0	1227509	834
2B-QTL	Sc80uBt_14050;HRSCAF=17147	HORVU2Hr1G005680.1	93.182	484	33	0	263377	263860	564	1047	0	1227509	1047
2B-QTL	Sc80uBt_14050;HRSCAF=17147	SECCE7Rv1G0521750.1	92.149	484	38	0	263377	263860	480	963	0	1227509	963
2B-QTL	Sc80uBt_14050;HRSCAF=17147	SECCE7Rv1G0520690.1	90.076	524	52	0	950166	950689	428	951	0	1227509	951
2B-QTL	Sc80uBt_14050;HRSCAF=17147	SECCE7Rv1G0520700.1	90.076	524	52	0	950166	950689	428	951	0	1227509	951
2B-QTL	Sc80uBt_14050;HRSCAF=17147	NC_041383.1_cds_XP_037482854.1_362	89.905	525	51	2	950166	950689	428	951	0	1227509	951
2B-QTL	Sc80uBt_14050;HRSCAF=17147	LT934114.1_cds_VAH40561.1_949	88.129	556	66	0	591918	592473	395	950	0	1227509	1194
2B-QTL	Sc80uBt_14050;HRSCAF=17147	TraesCS2B03G0107600.1	91.322	484	42	0	263377	263860	480	963	0	1227509	963
2B-QTL	Sc80uBt_14050;HRSCAF=17147	SECCE7Rv1G0521340.1	88.931	524	58	0	950166	950689	428	951	0	1227509	951
2B-QTL	Sc80uBt_14050;HRSCAF=17147	HORVU2Hr1G005230.1	88.411	535	62	0	709759	710293	1024	490	0	1227509	1032
2B-QTL	Sc80uBt_14050;HRSCAF=17147	NC_041383.1_cds_XP_037482940.1_475	90.496	484	46	0	263377	263860	489	972	0	1227509	972
2B-QTL	Sc80uBt_14050;HRSCAF=17147	TraesCS2B03G0085200.1	89.579	499	52	0	950166	950664	428	926	2.95e-179	1227509	2124
2B-QTL	Sc80uBt_14050;HRSCAF=17147	NC_041383.1_cds_XP_037482915.1_440	87.664	535	66	0	709759	710293	1006	472	6.38e-176	1227509	1014
2B-QTL	Sc80uBt_14050;HRSCAF=17147	LT934114.1_cds_VAH40541.1_929	87.477	535	67	0	709759	710293	1006	472	2.97e-174	1227509	1014
2B-QTL	Sc80uBt_14050;HRSCAF=17147	TraesCS2B03G0101900.1	87.477	535	67	0	709759	710293	1006	472	2.97e-174	1227509	1014
2B-QTL	Sc80uBt_14050;HRSCAF=17147	SECCE7Rv1G0521440.1	87.885	520	63	0	709759	710278	985	466	1.38e-172	1227509	993
2B-QTL	Sc80uBt_14050;HRSCAF=17147	NC_041383.1_cds_XP_037482909.1_433	87.405	524	66	0	950166	950689	428	951	8.31e-170	1227509	951
2B-QTL	Sc80uBt_14050;HRSCAF=17147	LT934114.1_cds_VAH40528.1_916	87.405	524	66	0	950166	950689	380	903	8.31e-170	1227509	903
2B-QTL	Sc80uBt_14050;HRSCAF=17147	TraesCS2B03G0099800.1	87.405	524	66	0	950166	950689	428	951	8.31e-170	1227509	951
2B-QTL	Sc80uBt_14050;HRSCAF=17147	SECCE7Rv1G0521450.1	86.064	531	74	0	709759	710289	997	467	2.34e-160	1227509	1005
2B-QTL	Sc80uBt_14050;HRSCAF=17147	LT934114.1_cds_VAH40449.1_834	89.367	442	47	0	950248	950689	324	765	6.56e-156	1227509	765
2B-QTL	Sc80uBt_14050;HRSCAF=17147	LT934114.1_cds_VAH40548.1_936	85.258	563	52	25	730359	730901	91	642	3.05e-154	1227509	642
2B-QTL	Sc80uBt_14050;HRSCAF=17147	TraesCS2B03G0102400.1	85.08	563	53	25	730359	730901	91	642	1.42e-152	1227509	642
2B-QTL	Sc80uBt_14616;HRSCAF=17771	NC_041383.1_cds_XP_037483024.1_594	88.289	982	107	6	84948	85922	13	993	0	134892	993
2B-QTL	Sc80uBt_14616;HRSCAF=17771	LT934114.1_cds_VAH40845.1_1232	88.032	986	110	6	84944	85922	9	993	0	134892	993
2B-QTL	Sc80uBt_14616;HRSCAF=17771	TraesCS2B03G0130700.1	88.032	986	110	6	84944	85922	9	993	0	134892	993
2B-QTL	Sc80uBt_14616;HRSCAF=17771	SECCE7Rv1G0523150.1	87.182	983	116	8	84948	85922	13	993	0	134892	993
2B-QTL	Sc80uBt_14616;HRSCAF=17771	SECCE7Rv1G0523090.1	86.979	983	118	8	84948	85922	13	993	0	134892	993
2B-QTL	Sc80uBt_14616;HRSCAF=17771	SECCE7Rv1G0523180.1	86.437	988	122	9	84944	85922	9	993	0	134892	993
2B-QTL	Sc80uBt_14616;HRSCAF=17771	SECCE7Rv1G0523100.1	86.375	800	100	7	85130	85922	10	807	0	134892	807
2B-QTL	Sc80uBt_14616;HRSCAF=17771	SECCE7Rv1G0523060.1	85.538	809	107	8	85122	85922	1	807	0	134892	807
2B-QTL	Sc80uBt_14616;HRSCAF=17771	SECCE7Rv1G0523110.1	85.221	521	68	7	85354	85867	405	923	5.66e-148	134892	939
2B-QTL	Sc80uBt_14671;HRSCAF=17831	SECCE7Rv1G0525890.1	94.413	877	45	3	1208820	1209694	146	1020	0	1485107	1020
2B-QTL	Sc80uBt_14848;HRSCAF=18029	SECCE7Rv1G0523420.1	91.223	376	27	6	51262	51632	404	30	6.07e-142	110866	471
2B-QTL	Sc80uBt_14848;HRSCAF=18029	HORVU2Hr1G002460.1	85.714	371	52	1	82802	83172	106	475	6.38e-107	110866	954
2B-QTL	Sc80uBt_15142;HRSCAF=18355	SECCE7Rv1G0522070.1	86.628	860	82	18	46010	46869	900	74	0	532957	1518
2B-QTL	Sc80uBt_15143;HRSCAF=18356	SECCE7Rv1G0521130.1	85.122	1351	177	17	6397	7740	1722	389	0	52729	1737
2B-QTL	Sc80uBt_15478;HRSCAF=18724	NC_041383.1_cds_XP_037483007.1_573	85	620	93	0	403053	403672	484	1103	3.88e-178	1247675	1119
2B-QTL	Sc80uBt_15776;HRSCAF=19052	TraesCS2B03G0082300.1	87.35	585	74	0	46045	46629	1110	526	0	56100	1110
2B-QTL	Sc80uBt_15776;HRSCAF=19052	NC_041383.1_cds_XP_037482845.1_347	87.201	586	73	2	46045	46629	1110	526	0	56100	1110
2B-QTL	Sc80uBt_15776;HRSCAF=19052	LT934114.1_cds_VAH40388.1_779	87.179	585	75	0	46045	46629	1110	526	0	56100	1110
2B-QTL	Sc80uBt_15776;HRSCAF=19052	HORVU2Hr1G004230.2	86.294	394	52	2	46045	46437	393	1	2.46e-118	56100	393
2B-QTL	Sc80uBt_16413;HRSCAF=19758	SECCE7Rv1G0526150.1	85.36	403	50	7	427630	428028	1	398	5.49e-111	3465900	591
2B-QTL	Sc80uBt_16520;HRSCAF=19875	TraesCS2B03G0073100.1	88.864	440	39	3	44757	45196	971	542	3.63e-149	402289	984
2B-QTL	Sc80uBt_16520;HRSCAF=19875	NC_041383.1_cds_XP_037481859.1_313	88.636	440	40	3	44757	45196	782	353	1.69e-147	402289	795
2B-QTL	Sc80uBt_17106;HRSCAF=20519	HORVU2Hr1G010670.1	91.384	383	33	0	581376	581758	573	191	9.29e-147	615549	573
2B-QTL	Sc80uBt_17106;HRSCAF=20519	HORVU2Hr1G010630.1	91.384	383	33	0	581376	581758	528	146	9.29e-147	615549	528
2B-QTL	Sc80uBt_17106;HRSCAF=20519	SECCE7Rv1G0520070.1	89.817	383	39	0	581376	581758	528	146	9.42e-137	615549	528
2B-QTL	Sc80uBt_17106;HRSCAF=20519	SECCE7Rv1G0520090.1	89.817	383	39	0	581376	581758	528	146	9.42e-137	615549	528
2B-QTL	Sc80uBt_17106;HRSCAF=20519	HORVU2Hr1G010690.1	89.817	383	39	0	581376	581758	528	146	9.42e-137	615549	528
2B-QTL	Sc80uBt_17502;HRSCAF=20961	NC_041383.1_cds_XP_037482938.1_474	97.938	388	8	0	588608	588995	388	1	0	2163403	783
2B-QTL	Sc80uBt_17502;HRSCAF=20961	LT934114.1_cds_VAH40612.1_1001	97.938	388	8	0	588608	588995	388	1	0	2163403	816
2B-QTL	Sc80uBt_17518;HRSCAF=20981	SECCE7Rv1G0523310.1	88.312	462	37	9	53501	53946	461	1	1.89e-151	97181	501
2B-QTL	Sc80uBt_17518;HRSCAF=20981	NC_041383.1_cds_XP_037481908.1_595	86.022	465	38	12	53500	53943	459	1	5.39e-132	97181	483
2B-QTL	Sc80uBt_17518;HRSCAF=20981	TraesCS2B03G0131200.1	86.022	465	38	12	53500	53943	459	1	5.39e-132	97181	483
2B-QTL	Sc80uBt_18057;HRSCAF=21582	LT934114.1_cds_VAH40973.1_1361	88.007	592	70	1	1146719	1147310	433	1023	0	1161797	1023
2B-QTL	Sc80uBt_18057;HRSCAF=21582	HORVU2Hr1G009150.1	87.585	588	73	0	1146723	1147310	439	1026	0	1161797	1026
2B-QTL	Sc80uBt_18057;HRSCAF=21582	HORVU2Hr1G009640.1	87.162	592	75	1	1146719	1147310	433	1023	0	1161797	1023
2B-QTL	Sc80uBt_18057;HRSCAF=21582	HORVU2Hr1G009510.1	86.905	588	77	0	1146723	1147310	445	1032	0	1161797	1032
2B-QTL	Sc80uBt_18057;HRSCAF=21582	HORVU2Hr1G009610.1	86.735	588	78	0	1146723	1147310	436	1023	0	1161797	1023
2B-QTL	Sc80uBt_18057;HRSCAF=21582	HORVU2Hr1G009540.1	87.027	555	72	0	1146756	1147310	1	555	4.67e-177	1161797	555
2B-QTL	Sc80uBt_18271;HRSCAF=21815	NC_041383.1_cds_XP_037482965.1_505	85.431	1970	267	11	13898	15858	1	1959	0	73728	1959
2B-QTL	Sc80uBt_18271;HRSCAF=21815	LT934114.1_cds_VAH40685.1_1073	85.381	1970	268	11	13898	15858	1	1959	0	73728	1959
2B-QTL	Sc80uBt_18271;HRSCAF=21815	TraesCS2B03G0115000.1	85.381	1970	268	11	13898	15858	1	1959	0	73728	1959
2B-QTL	Sc80uBt_18518;HRSCAF=22087	NC_041383.1_cds_XP_037482837.1_337	86.164	318	43	1	11981	12297	823	1140	8.37e-93	51262	2862
2B-QTL	Sc80uBt_18518;HRSCAF=22087	LT934114.1_cds_VAH40300.1_688	86.164	318	43	1	11981	12297	823	1140	8.37e-93	51262	2862
2B-QTL	Sc80uBt_18888;HRSCAF=22497	SECCE7Rv1G0522650.1	85.397	630	88	3	5282	5910	990	1616	0	68089	1617
2B-QTL	Sc80uBt_18888;HRSCAF=22497	SECCE7Rv1G0522790.1	85.238	630	89	3	5282	5910	990	1616	0	68089	1617
2B-QTL	Sc80uBt_18888;HRSCAF=22497	SECCE7Rv1G0522660.1	85.238	630	89	3	5282	5910	990	1616	0	68089	1617
2B-QTL	Sc80uBt_19001;HRSCAF=22619	SECCE7Rv1G0523400.1	98.168	382	4	2	1443	1821	280	661	0	38452	999
2B-QTL	Sc80uBt_19137;HRSCAF=22767	LT934114.1_cds_VAH40612.1_1001	97.897	428	6	2	558166	558590	389	816	0	1049778	816
2B-QTL	Sc80uBt_19137;HRSCAF=22767	NC_041383.1_cds_XP_037482938.1_474	98.228	395	5	1	558198	558590	389	783	0	1049778	783
2B-QTL	Sc80uBt_19282;HRSCAF=22922	TraesCS2B03G0043800.1	92.994	314	16	1	75761	76068	374	61	1.87e-125	258561	375
2B-QTL	Sc80uBt_19573;HRSCAF=23248	SECCE7Rv1G0525170.1	92.987	385	25	2	1162301	1162683	387	3	4.97e-157	1201212	387
2B-QTL	Sc80uBt_19673;HRSCAF=23352	SECCE7Rv1G0523420.1	98.938	471	2	2	5933	6400	471	1	0	16116	471
2B-QTL	Sc80uBt_19673;HRSCAF=23352	SECCE7Rv1G0523400.1	99.739	383	0	1	3844	4226	661	280	0	16116	999
2B-QTL	Sc80uBt_19673;HRSCAF=23352	TraesCS2B03G0043800.1	95.467	375	6	4	12462	12825	1	375	3.06e-167	16116	375
2B-QTL	Sc80uBt_19848;HRSCAF=23538	LT934114.1_cds_VAH40303.1_690	85.011	447	59	7	21638	22080	5	447	1.27e-124	37817	2850
2B-QTL	Sc80uBt_19848;HRSCAF=23538	NC_041383.1_cds_XP_037482840.1_340	85.811	444	61	2	21638	22080	5	447	2.72e-131	37817	2850
2B-QTL	Sc80uBt_19848;HRSCAF=23538	TraesCS2B03G0079200.2	85.811	444	61	2	21638	22080	5	447	2.72e-131	37817	2850
2B-QTL	Sc80uBt_20075;HRSCAF=23785	SECCE7Rv1G0523400.1	99.215	382	3	0	12767	13148	280	661	0	15380	999
2B-QTL	Sc80uBt_20245;HRSCAF=23969	NC_041383.1_cds_XP_037482938.1_474	93.766	385	24	0	11140	11524	385	1	6.81e-164	59570	783
2B-QTL	Sc80uBt_20245;HRSCAF=23969	LT934114.1_cds_VAH40612.1_1001	93.766	385	24	0	11140	11524	385	1	6.81e-164	59570	816
2B-QTL	Sc80uBt_20702;HRSCAF=24473	HORVU2Hr1G002830.1	85.119	336	38	7	1028025	1028357	346	20	1.55e-88	1577763	2484
2B-QTL	Sc80uBt_21027;HRSCAF=24842	SECCE7Rv1G0523400.1	100	338	0	0	225879	226216	661	324	3.72e-177	257338	999
2B-QTL	Sc80uBt_21174;HRSCAF=25003	NC_041383.1_cds_XP_037481887.1_472	99.029	515	5	0	19845	20359	59	573	0	128489	585
2B-QTL	Sc80uBt_21174;HRSCAF=25003	LT934114.1_cds_VAH40606.1_994	99.025	513	5	0	19847	20359	1	513	0	128489	525
2B-QTL	Sc80uBt_21616;HRSCAF=25494	NC_041383.1_cds_XP_037482938.1_474	98.711	388	5	0	29008	29395	1	388	0	31728	783
2B-QTL	Sc80uBt_21616;HRSCAF=25494	LT934114.1_cds_VAH40612.1_1001	98.711	388	5	0	29008	29395	1	388	0	31728	816
2B-QTL	Sc80uBt_22362;HRSCAF=26298	NC_041383.1_cds_XP_037482938.1_474	97.165	388	9	2	13092	13477	1	388	0	13887	783
2B-QTL	Sc80uBt_22362;HRSCAF=26298	LT934114.1_cds_VAH40612.1_1001	97.165	388	9	2	13092	13477	1	388	0	13887	816
2B-QTL	Sc80uBt_22508;HRSCAF=26454	HORVU2Hr1G002630.1	86.174	622	76	8	8213	8828	687	70	0	44460	696
2B-QTL	Sc80uBt_22508;HRSCAF=26454	TraesCS2B03G0046100.1	85.667	600	84	2	8206	8804	910	312	1.38e-179	44460	912
2B-QTL	Sc80uBt_22640;HRSCAF=26596	NC_041383.1_cds_XP_037488477.1_473	89.032	310	20	5	452086	452391	71	370	1.28e-100	617226	1074
2B-QTL	Sc80uBt_22640;HRSCAF=26596	LT934114.1_cds_VAH40610.1_998	89.032	310	20	5	452086	452391	71	370	1.28e-100	617226	1074
2B-QTL	Sc80uBt_22744;HRSCAF=26710	LT934114.1_cds_VAH40608.1_996	99.302	573	4	0	8449	9021	1	573	0	14154	573
2B-QTL	Sc80uBt_23513;HRSCAF=27544	HORVU2Hr1G002460.1	85.908	369	51	1	22090	22458	473	106	8.83e-108	55233	954
2B-QTL	Sc80uBt_23899;HRSCAF=27958	NC_041383.1_cds_XP_037488477.1_473	92.492	626	35	5	271603	272226	1	616	0	452499	1074
2B-QTL	Sc80uBt_23899;HRSCAF=27958	LT934114.1_cds_VAH40610.1_998	92.492	626	35	5	271603	272226	1	616	0	452499	1074
2B-QTL	Sc80uBt_23899;HRSCAF=27958	TraesCS2B03G0136200.1	96.099	487	14	3	283706	284191	483	1	0	452499	483
2B-QTL	Sc80uBt_23899;HRSCAF=27958	LT934114.1_cds_VAH40904.1_1292	97.01	301	8	1	282726	283026	300	1	8.9e-141	452499	300
2B-QTL	Sc80uBt_23899;HRSCAF=27958	TraesCS2B03G0136100.1	96.678	301	9	1	282726	283026	300	1	4.14e-139	452499	300
2B-QTL	Sc80uBt_23899;HRSCAF=27958	HORVU2Hr1G004300.1	95.752	306	12	1	283887	284191	306	1	6.93e-137	452499	306
2B-QTL	Sc80uBt_23975;HRSCAF=28037	SECCE7Rv1G0523400.1	95.812	382	16	0	24299	24680	280	661	4.73e-175	195433	999
2B-QTL	Sc80uBt_24395;HRSCAF=28488	NC_041383.1_cds_XP_037488454.1_359	85.113	309	44	2	6097	6404	791	1098	4.36e-85	12241	1098
2B-QTL	Sc80uBt_24395;HRSCAF=28488	NC_041383.1_cds_XP_037488456.1_360	85.065	308	46	0	6097	6404	791	1098	4.36e-85	12241	1098
2B-QTL	Sc80uBt_24395;HRSCAF=28488	LT934114.1_cds_VAH40429.1_819	85.065	308	46	0	6097	6404	791	1098	4.36e-85	12241	1098
2B-QTL	Sc80uBt_24395;HRSCAF=28488	SECCE7Rv1G0520260.1	86.039	308	43	0	6097	6404	785	1092	4.33e-90	12241	1092
2B-QTL	Sc80uBt_24908;HRSCAF=29041	NC_041383.1_cds_XP_037482872.1_392	85.638	752	104	4	620282	621030	2286	3036	0	1019539	3366
2B-QTL	Sc80uBt_24908;HRSCAF=29041	LT934114.1_cds_VAH40473.1_862	85.372	752	106	4	620282	621030	2286	3036	0	1019539	3366
2B-QTL	Sc80uBt_24908;HRSCAF=29041	TraesCS2B03G0091700.1	85.046	1645	232	11	611791	613430	644	2279	0	1019539	3366
2B-QTL	Sc80uBt_24908;HRSCAF=29041	TraesCS2B03G0088700.1	85.116	1935	263	13	556880	558806	1	1918	0	1019539	1932
2B-QTL	Sc80uBt_24908;HRSCAF=29041	NC_041383.1_cds_XP_037482881.1_402	85.23	1063	133	11	975785	976844	1446	405	0	1019539	1524
2B-QTL	Sc80uBt_24908;HRSCAF=29041	LT934114.1_cds_VAH40485.1_872	85.23	1063	133	11	975785	976844	1446	405	0	1019539	1524
2B-QTL	Sc80uBt_24908;HRSCAF=29041	TraesCS2B03G0092200.1	85.23	1063	133	11	975785	976844	1446	405	0	1019539	1524
2B-QTL	Sc80uBt_24908;HRSCAF=29041	TraesCS2B03G0089700.1	88.381	525	56	5	557263	557785	1540	2061	4.1e-177	1019539	2985
2B-QTL	Sc80uBt_24908;HRSCAF=29041	SECCE7Rv1G0521070.1	95.377	411	19	0	16688	17098	965	555	0	1019539	1446
2B-QTL	Sc80uBt_24908;HRSCAF=29041	NC_041383.1_cds_XP_037482892.1_414	94.891	411	21	0	16688	17098	962	552	0	1019539	1443
2B-QTL	Sc80uBt_24908;HRSCAF=29041	LT934114.1_cds_VAH40498.1_886	94.891	411	21	0	16688	17098	962	552	0	1019539	1443
2B-QTL	Sc80uBt_24908;HRSCAF=29041	TraesCS2B03G0095800.1	94.891	411	21	0	16688	17098	782	372	0	1019539	1263
2B-QTL	Sc80uBt_24908;HRSCAF=29041	HORVU2Hr1G004890.1	94.608	408	22	0	16688	17095	440	33	8.81e-179	1019539	576
2B-QTL	Sc80uBt_24980;HRSCAF=29117	TraesCS2B03G0042500.1	85.792	366	33	8	1683	2045	368	19	9.98e-102	13316	573
2B-QTL	Sc80uBt_25340;HRSCAF=29505	TraesCS2B03G0095700.1	92.564	901	67	0	599565	600465	197	1097	0	1723325	1431
2B-QTL	Sc80uBt_25340;HRSCAF=29505	NC_041383.1_cds_XP_037482891.1_413	92.453	901	68	0	599565	600465	197	1097	0	1723325	1455
2B-QTL	Sc80uBt_25340;HRSCAF=29505	LT934114.1_cds_VAH40496.1_884	92.453	901	68	0	599565	600465	227	1127	0	1723325	1188
2B-QTL	Sc80uBt_25340;HRSCAF=29505	SECCE7Rv1G0521060.1	92.316	898	69	0	599568	600465	200	1097	0	1723325	1455
2B-QTL	Sc80uBt_25648;HRSCAF=29832	SECCE7Rv1G0525590.1	89.274	1268	128	4	465879	467142	1264	1	0	1018940	1266
2B-QTL	Sc80uBt_25648;HRSCAF=29832	HORVU2Hr1G001820.1	86.535	1270	161	6	465879	467143	1414	150	0	1018940	1416
2B-QTL	Sc80uBt_25648;HRSCAF=29832	HORVU2Hr1G001600.1	90.99	788	71	0	822231	823018	309	1096	0	1018940	1374
2B-QTL	Sc80uBt_25648;HRSCAF=29832	SECCE7Rv1G0525240.1	90.621	789	72	2	822231	823018	201	988	0	1018940	1266
2B-QTL	Sc80uBt_25648;HRSCAF=29832	SECCE7Rv1G0525190.1	88.42	829	76	12	856168	856989	816	1	0	1018940	2562
2B-QTL	Sc80uBt_25648;HRSCAF=29832	Os04t0119400-01	86.929	788	101	2	822232	823018	214	1000	0	1018940	1278
2B-QTL	Sc80uBt_25648;HRSCAF=29832	SECCE7Rv1G0525610.1	88.521	514	53	3	393419	393929	1676	1166	2.46e-174	1018940	2130
2B-QTL	Sc80uBt_25648;HRSCAF=29832	HORVU2Hr1G001810.1	86.304	533	73	0	393985	394517	1143	611	3.23e-163	1018940	2130
2B-QTL	Sc80uBt_26264;HRSCAF=30483	HORVU2Hr1G010670.1	89.487	390	41	0	6418	6807	184	573	4.59e-139	10783	573
2B-QTL	Sc80uBt_26264;HRSCAF=30483	HORVU2Hr1G010630.1	89.487	390	41	0	6418	6807	139	528	4.59e-139	10783	528
2B-QTL	Sc80uBt_26264;HRSCAF=30483	HORVU2Hr1G010690.1	88.462	390	45	0	6418	6807	139	528	2.15e-132	10783	528
2B-QTL	Sc80uBt_26264;HRSCAF=30483	SECCE7Rv1G0520070.1	88.205	390	46	0	6418	6807	139	528	1e-130	10783	528
2B-QTL	Sc80uBt_26264;HRSCAF=30483	SECCE7Rv1G0520090.1	88.205	390	46	0	6418	6807	139	528	1e-130	10783	528
2B-QTL	Sc80uBt_26514;HRSCAF=30751	SECCE7Rv1G0525890.1	93.447	351	23	0	8382	8732	499	149	8.74e-147	44712	1020
2B-QTL	Sc80uBt_26704;HRSCAF=30956	LT934114.1_cds_VAH40973.1_1361	86.655	592	78	1	213775	214366	1023	433	0	3391648	1023
2B-QTL	Sc80uBt_26704;HRSCAF=30956	HORVU2Hr1G009150.1	86.395	588	80	0	213775	214362	1026	439	0	3391648	1026
2B-QTL	Sc80uBt_26704;HRSCAF=30956	HORVU2Hr1G009640.1	86.149	592	81	1	213775	214366	1023	433	6.29e-180	3391648	1023
2B-QTL	Sc80uBt_26704;HRSCAF=30956	HORVU2Hr1G009510.1	85.374	588	86	0	213775	214362	1032	445	1.37e-171	3391648	1032
2B-QTL	Sc80uBt_26704;HRSCAF=30956	HORVU2Hr1G009610.1	85.204	588	87	0	213775	214362	1023	436	6.38e-170	3391648	1023
2B-QTL	Sc80uBt_26704;HRSCAF=30956	HORVU2Hr1G009540.1	85.225	555	82	0	213775	214329	555	1	6.47e-160	3391648	555
2B-QTL	Sc80uBt_27178;HRSCAF=31462	TraesCS2B03G0079600.1	85.494	1882	250	18	10574	12449	5	1869	0	72685	2037
2B-QTL	Sc80uBt_28839;HRSCAF=33248	SECCE7Rv1G0523400.1	99.215	382	3	0	462576	462957	661	280	0	878713	999
2B-QTL	Sc80uBt_29286;HRSCAF=33724	NC_041383.1_cds_XP_037483019.1_592	85.552	1322	182	8	343452	344770	1391	76	0	581678	1419
2B-QTL	Sc80uBt_29437;HRSCAF=33885	NC_041383.1_cds_XP_037488477.1_473	94.531	384	9	5	1	382	374	1	7.91e-166	8952	1074
2B-QTL	Sc80uBt_29437;HRSCAF=33885	LT934114.1_cds_VAH40610.1_998	94.531	384	9	5	1	382	374	1	7.91e-166	8952	1074
2B-QTL	Sc80uBt_30074;HRSCAF=34557	LT934114.1_cds_VAH40776.1_1165	86.471	1774	170	47	3046	4784	1739	1	0	8757	1743
2B-QTL	Sc80uBt_30074;HRSCAF=34557	NC_041383.1_cds_XP_037482989.1_547	86.811	1016	102	19	3788	4784	1003	1	0	8757	1650
2B-QTL	Sc80uBt_30074;HRSCAF=34557	TraesCS2B03G0120700.1	86.726	1017	101	21	3788	4784	1003	1	0	8757	1650
2B-QTL	Sc80uBt_30074;HRSCAF=34557	SECCE7Rv1G0522470.1	85.258	970	113	19	3788	4736	982	22	0	8757	1644
2B-QTL	Sc80uBt_30514;HRSCAF=35026	NC_041383.1_cds_XP_037482938.1_474	96.907	388	10	1	339411	339796	1	388	0	1688860	783
2B-QTL	Sc80uBt_30514;HRSCAF=35026	LT934114.1_cds_VAH40612.1_1001	96.907	388	10	1	339411	339796	1	388	0	1688860	816
2B-QTL	Sc80uBt_30654;HRSCAF=35173	SECCE7Rv1G0523400.1	99.738	382	1	0	4337	4718	661	280	0	111093	999
2B-QTL	Sc80uBt_31769;HRSCAF=36360	SECCE7Rv1G0524540.1	88.7	823	91	1	415219	416039	1761	939	0	433105	1761
2B-QTL	Sc80uBt_31769;HRSCAF=36360	SECCE7Rv1G0524530.1	88.092	823	96	1	415219	416039	1761	939	0	433105	1761
2B-QTL	Sc80uBt_31904;HRSCAF=36504	SECCE7Rv1G0523420.1	98.938	471	1	1	2404	2870	1	471	0	13371	471
2B-QTL	Sc80uBt_31904;HRSCAF=36504	SECCE7Rv1G0523400.1	100	382	0	0	4623	5004	280	661	0	13371	999
2B-QTL	Sc80uBt_32115;HRSCAF=36725	NC_041383.1_cds_XP_037482938.1_474	97.938	388	8	0	426	813	388	1	0	6934	783
2B-QTL	Sc80uBt_32115;HRSCAF=36725	LT934114.1_cds_VAH40612.1_1001	97.938	388	8	0	426	813	388	1	0	6934	816
2B-QTL	Sc80uBt_32531;HRSCAF=37165	NC_041383.1_cds_XP_037482903.1_428	92.869	1851	121	6	530955	532804	293	2133	0	998858	2133
2B-QTL	Sc80uBt_32531;HRSCAF=37165	SECCE7Rv1G0521200.1	92.734	1858	119	13	530955	532804	293	2142	0	998858	2142
2B-QTL	Sc80uBt_32531;HRSCAF=37165	TraesCS2B03G0098600.1	92.672	1856	121	6	530955	532804	293	2139	0	998858	2139
2B-QTL	Sc80uBt_32531;HRSCAF=37165	LT934114.1_cds_VAH40523.1_910	92.252	1510	102	6	531301	532804	468	1968	0	998858	1968
2B-QTL	Sc80uBt_32531;HRSCAF=37165	LT934114.1_cds_VAH40506.1_894	92.667	600	44	0	89633	90232	1	600	0	998858	600
2B-QTL	Sc80uBt_32531;HRSCAF=37165	SECCE7Rv1G0521120.1	92.512	601	43	2	89633	90232	1	600	0	998858	600
2B-QTL	Sc80uBt_32531;HRSCAF=37165	NC_041383.1_cds_XP_037488464.1_423	92.333	600	46	0	89633	90232	1	600	0	998858	600
2B-QTL	Sc80uBt_32531;HRSCAF=37165	HORVU2Hr1G005020.2	91.847	601	49	0	89632	90232	111	711	0	998858	711
2B-QTL	Sc80uBt_32531;HRSCAF=37165	Os04t0110200-01	88.333	600	67	1	89633	90232	1	597	0	998858	597
2B-QTL	Sc80uBt_32531;HRSCAF=37165	Os04t0108101-00	89.256	363	39	0	532358	532720	390	28	2e-125	998858	391
2B-QTL	Sc80uBt_32897;HRSCAF=37551	SECCE7Rv1G0523420.1	90.042	472	21	11	526496	526942	1	471	4.85e-165	2561917	471
2B-QTL	Sc80uBt_32915;HRSCAF=37571	LT934114.1_cds_VAH40608.1_996	97.027	370	5	1	1792	2155	370	1	1.82e-176	7496	573
2B-QTL	Sc80uBt_33568;HRSCAF=38266	LT934114.1_cds_VAH40167.1_555	86.4	625	82	3	31700	32324	930	1551	0	48897	1551
2B-QTL	Sc80uBt_33568;HRSCAF=38266	TraesCS2B03G0066200.1	86.4	625	82	3	31700	32324	930	1551	0	48897	1551
2B-QTL	Sc80uBt_33568;HRSCAF=38266	NC_041383.1_cds_XP_037488430.1_275	86.24	625	83	3	31700	32324	954	1575	0	48897	1575
2B-QTL	Sc80uBt_33568;HRSCAF=38266	NC_041383.1_cds_XP_037481856.1_280	86.129	620	83	3	31700	32319	855	1471	0	48897	1539
2B-QTL	Sc80uBt_33568;HRSCAF=38266	LT934114.1_cds_VAH40168.1_556	85.942	626	83	5	31700	32324	969	1590	0	48897	1590
2B-QTL	Sc80uBt_33568;HRSCAF=38266	NC_041383.1_cds_XP_037488434.1_282	85.783	626	84	5	31700	32324	969	1590	0	48897	1590
2B-QTL	Sc80uBt_33568;HRSCAF=38266	NC_041383.1_cds_XP_037488432.1_281	85.783	626	84	5	31700	32324	969	1590	0	48897	1590
2B-QTL	Sc80uBt_33568;HRSCAF=38266	LT934114.1_cds_VAH40180.1_568	85.76	625	86	3	31700	32324	969	1590	0	48897	1590
2B-QTL	Sc80uBt_33568;HRSCAF=38266	TraesCS2B03G0068600.1	85.783	626	84	5	31700	32324	969	1590	0	48897	1590
2B-QTL	Sc80uBt_33568;HRSCAF=38266	NC_041383.1_cds_XP_037482799.1_278	85.6	625	87	3	31700	32324	969	1590	0	48897	1590
2B-QTL	Sc80uBt_33568;HRSCAF=38266	TraesCS2B03G0066600.1	85.668	621	86	3	31704	32324	1	618	0	48897	618
2B-QTL	Sc80uBt_33568;HRSCAF=38266	TraesCS2B03G0067800.1	85.463	626	86	5	31700	32324	387	1008	0	48897	1008
2B-QTL	Sc80uBt_33568;HRSCAF=38266	TraesCS2B03G0069000.1	85.463	626	86	5	31700	32324	969	1590	0	48897	1590
2B-QTL	Sc80uBt_33568;HRSCAF=38266	HORVU2Hr1G003430.1	85.299	619	88	3	31700	32318	387	1002	0	48897	1008
2B-QTL	Sc80uBt_33873;HRSCAF=38587	SECCE7Rv1G0525890.1	95.511	401	18	0	89644	90044	401	1	0	101854	1020
2B-QTL	Sc80uBt_34088;HRSCAF=38816	LT934114.1_cds_VAH41008.1_1396	85.993	614	82	3	85261	85872	1565	954	0	136054	1569
2B-QTL	Sc80uBt_34088;HRSCAF=38816	HORVU2Hr1G011790.2	86.811	599	79	0	85261	85859	887	289	0	136054	891
2B-QTL	Sc80uBt_34799;HRSCAF=39549	TraesCS2B03G0043800.1	91	300	8	7	243571	243851	1	300	3.52e-105	473621	375
2B-QTL	Sc80uBt_36564;HRSCAF=41401	TraesCS2B03G0091700.1	85.472	2712	376	17	556	3258	3346	644	0	5856	3366
2B-QTL	Sc80uBt_36564;HRSCAF=41401	NC_041383.1_cds_XP_037482872.1_392	85.361	2712	379	17	556	3258	3346	644	0	5856	3366
2B-QTL	Sc80uBt_36564;HRSCAF=41401	LT934114.1_cds_VAH40473.1_862	85.324	2712	380	17	556	3258	3346	644	0	5856	3366
2B-QTL	Sc80uBt_36564;HRSCAF=41401	TraesCS2B03G0089700.1	87.354	514	62	3	1559	2070	2061	1549	4e-167	5856	2985
2B-QTL	Sc80uBt_36600;HRSCAF=41438	LT934114.1_cds_VAH40608.1_996	99.127	573	3	1	5060	5630	1	573	0	6134	573
2B-QTL	Sc80uBt_37958;HRSCAF=42845	NC_041383.1_cds_XP_037482855.1_363	85.163	492	70	1	68316	68804	16	507	6.38e-140	250773	1518
2B-QTL	Sc80uBt_37958;HRSCAF=42845	TraesCS2B03G0085300.1	85.366	492	69	1	68316	68804	16	507	1.37e-141	250773	1602
2B-QTL	Sc80uBt_37979;HRSCAF=42866	TraesCS2B03G0136200.1	97.331	487	7	4	24105	24589	1	483	0	36837	483
2B-QTL	Sc80uBt_37979;HRSCAF=42866	HORVU2Hr1G004300.1	97.697	304	6	1	24105	24407	1	304	7.2e-147	36837	306
2B-QTL	Sc80uBt_37979;HRSCAF=42866	LT934114.1_cds_VAH40904.1_1292	98.007	301	2	2	25267	25564	1	300	2.59e-146	36837	300
2B-QTL	Sc80uBt_37979;HRSCAF=42866	TraesCS2B03G0136100.1	97.674	301	3	2	25267	25564	1	300	1.21e-144	36837	300
2B-QTL	Sc80uBt_38106;HRSCAF=42998	HORVU2Hr1G008120.1	87.541	610	65	8	22750	23358	1	600	0	35075	600
2B-QTL	Sc80uBt_38106;HRSCAF=42998	SECCE7Rv1G0523620.1	86.907	611	69	9	22750	23356	1	604	0	35075	606
2B-QTL	Sc80uBt_38106;HRSCAF=42998	SECCE7Rv1G0523520.1	86.829	615	66	9	22750	23358	1	606	0	35075	606
2B-QTL	Sc80uBt_38106;HRSCAF=42998	NC_041383.1_cds_XP_037488517.1_607	86.786	613	70	9	22750	23358	1	606	0	35075	606
2B-QTL	Sc80uBt_38106;HRSCAF=42998	SECCE7Rv1G0523480.1	86.667	615	67	9	22750	23358	1	606	0	35075	606
2B-QTL	Sc80uBt_38106;HRSCAF=42998	SECCE7Rv1G0523600.1	86.46	613	72	9	22750	23358	1	606	0	35075	606
2B-QTL	Sc80uBt_38106;HRSCAF=42998	SECCE7Rv1G0523610.1	86.46	613	72	9	22750	23358	1	606	0	35075	606
2B-QTL	Sc80uBt_38106;HRSCAF=42998	SECCE7Rv1G0523550.1	86.297	613	73	9	22750	23358	1	606	0	35075	606
2B-QTL	Sc80uBt_38106;HRSCAF=42998	SECCE7Rv1G0523430.1	85.644	613	77	9	22750	23358	1	606	0	35075	606
2B-QTL	Sc80uBt_38106;HRSCAF=42998	LT934114.1_cds_VAH40903.1_1291	89.097	321	35	0	23038	23358	1	321	3.35e-110	35075	321
2B-QTL	Sc80uBt_38499;HRSCAF=43400	TraesCS2B03G0041400.1	89.717	1906	178	6	125084	126983	1	1894	0	1387846	1896
2B-QTL	Sc80uBt_38499;HRSCAF=43400	HORVU2Hr1G002410.1	89.033	1924	187	8	125084	126983	1	1924	0	1387846	1926
2B-QTL	Sc80uBt_38499;HRSCAF=43400	HORVU2Hr1G002480.1	89.945	1273	122	2	125717	126983	1	1273	0	1387846	1275
2B-QTL	Sc80uBt_39800;HRSCAF=44771	NC_041383.1_cds_XP_037483019.1_592	86.057	1334	178	8	962989	964318	74	1403	0	984662	1419
2B-QTL	Sc80uBt_40143;HRSCAF=45158	NC_041383.1_cds_XP_037483056.1_650	85.144	2457	333	18	1022324	1024759	1	2446	0	2306705	2451
2B-QTL	Sc80uBt_40143;HRSCAF=45158	HORVU2Hr1G008390.13	85.135	2442	331	23	1022324	1024741	1	2434	0	2306705	2478
2B-QTL	Sc80uBt_40143;HRSCAF=45158	LT934114.1_cds_VAH40957.1_1343	87.293	362	43	2	1709069	1709430	2321	1963	1.02e-111	2306705	2451
2B-QTL	Sc80uBt_40143;HRSCAF=45158	TraesCS2B03G0144900.1	87.293	362	43	2	1709069	1709430	2321	1963	1.02e-111	2306705	2451
2B-QTL	Sc80uBt_40143;HRSCAF=45158	NC_041383.1_cds_XP_037483050.1_645	86.614	381	51	0	1719338	1719718	1971	1591	4.69e-115	2306705	2451
2B-QTL	Sc80uBt_40143;HRSCAF=45158	NC_041383.1_cds_XP_037488530.1_642	85.151	761	105	5	1030055	1030808	842	83	0	2306705	1587
2B-QTL	Sc80uBt_40143;HRSCAF=45158	NC_041383.1_cds_XP_037483040.1_619	86.494	348	38	6	1565373	1565711	530	183	1.33e-100	2306705	1674
2B-QTL	Sc80uBt_40143;HRSCAF=45158	LT934114.1_cds_VAH40916.1_1303	85.797	345	40	7	1565376	1565711	527	183	1.34e-95	2306705	1674
2B-QTL	Sc80uBt_40143;HRSCAF=45158	TraesCS2B03G0139000.1	85.797	345	40	7	1565376	1565711	527	183	1.34e-95	2306705	1674
2B-QTL	Sc80uBt_40492;HRSCAF=45558	TraesCS2B03G0043800.1	93.867	375	11	2	49778	50140	1	375	9.89e-156	513807	375
2B-QTL	Sc80uBt_40492;HRSCAF=45558	SECCE7Rv1G0525890.1	95.738	305	13	0	86434	86738	1	305	7.86e-137	513807	1020
2B-QTL	Sc80uBt_41041;HRSCAF=46168	SECCE7Rv1G0523420.1	90.042	472	21	11	6688	7134	471	1	1.73e-166	91215	471
2B-QTL	Sc80uBt_41318;HRSCAF=46472	SECCE7Rv1G0521370.1	86.753	385	37	7	80951	81322	1	384	1.9e-114	200651	384
2B-QTL	Sc80uBt_41318;HRSCAF=46472	LT934114.1_cds_VAH40536.1_924	86.234	385	36	9	80951	81322	1	381	5.33e-110	200651	381
2B-QTL	Sc80uBt_41318;HRSCAF=46472	TraesCS2B03G0100400.1	86.234	385	36	9	80951	81322	1	381	5.33e-110	200651	381
2B-QTL	Sc80uBt_41318;HRSCAF=46472	NC_041383.1_cds_XP_037482912.1_437	85.974	385	37	9	80951	81322	1	381	2.48e-108	200651	381
2B-QTL	Sc80uBt_41318;HRSCAF=46472	HORVU2Hr1G005150.4	85.714	392	37	8	80948	81322	37	426	2.48e-108	200651	426
2B-QTL	Sc80uBt_42084;HRSCAF=47295	SECCE7Rv1G0526720.1	85.746	456	51	8	1422525	1422967	455	1	2.08e-129	2903903	3591
2B-QTL	Sc80uBt_42084;HRSCAF=47295	SECCE7Rv1G0526750.1	85.746	456	51	8	1422525	1422967	455	1	2.08e-129	2903903	3591
2B-QTL	Sc80uBt_42808;HRSCAF=48137	NC_041383.1_cds_XP_037488428.1_271	88.449	303	35	0	42124	42426	1408	1710	6.87e-100	70935	1710
2B-QTL	Sc80uBt_42808;HRSCAF=48137	LT934114.1_cds_VAH40144.1_534	88.449	303	35	0	42124	42426	1408	1710	6.87e-100	70935	1710
2B-QTL	Sc80uBt_42808;HRSCAF=48137	NC_041383.1_cds_XP_037488427.1_268	88.119	303	36	0	42124	42426	1408	1710	3.2e-98	70935	1710
2B-QTL	Sc80uBt_42808;HRSCAF=48137	LT934114.1_cds_VAH40151.1_538	88.333	300	35	0	42127	42426	838	1137	3.2e-98	70935	1137
2B-QTL	Sc80uBt_42808;HRSCAF=48137	LT934114.1_cds_VAH40153.1_541	88.119	303	36	0	42124	42426	1408	1710	3.2e-98	70935	1710
2B-QTL	Sc80uBt_42808;HRSCAF=48137	TraesCS2B03G0064600.1	88.119	303	36	0	42124	42426	1300	1602	3.2e-98	70935	1602
2B-QTL	Sc80uBt_42808;HRSCAF=48137	NC_041383.1_cds_XP_037488425.1_267	87.789	303	37	0	42124	42426	1408	1710	1.49e-96	70935	1710
2B-QTL	Sc80uBt_42808;HRSCAF=48137	HORVU2Hr1G003360.1	87.043	301	39	0	42124	42424	1402	1702	4.17e-92	70935	1704
2B-QTL	Sc80uBt_42808;HRSCAF=48137	LT934114.1_cds_VAH40152.1_540	86.799	303	40	0	42124	42426	985	1287	1.5e-91	70935	1287
2B-QTL	Sc80uBt_42808;HRSCAF=48137	LT934114.1_cds_VAH40181.1_569	86.139	303	42	0	42124	42426	976	1278	3.24e-88	70935	1278
2B-QTL	Sc80uBt_42808;HRSCAF=48137	TraesCS2B03G0066500.2	86.139	303	42	0	42124	42426	1402	1704	3.24e-88	70935	1704
2B-QTL	Sc80uBt_42808;HRSCAF=48137	NC_041383.1_cds_XP_037488431.1_277	85.809	303	43	0	42124	42426	1402	1704	1.51e-86	70935	1704
2B-QTL	Sc80uBt_42955;HRSCAF=48333	SECCE7Rv1G0523420.1	96.1	359	5	2	35211	35562	39	395	3.2e-163	77902	471
2B-QTL	Sc80uBt_43144;HRSCAF=48586	HORVU2Hr1G001530.10	86.583	641	85	1	310566	311206	3761	3122	0	796512	3765
2B-QTL	Sc80uBt_43144;HRSCAF=48586	SECCE7Rv1G0525220.1	85.179	641	94	1	310566	311206	3761	3122	0	796512	3777
2B-QTL	Sc80uBt_43288;HRSCAF=48781	NC_041383.1_cds_XP_037482993.1_554	85.954	833	109	3	668018	668843	156	987	0	1391314	1614
2B-QTL	Sc80uBt_43288;HRSCAF=48781	SECCE7Rv1G0522650.1	85.611	827	113	3	668021	668841	162	988	0	1391314	1617
2B-QTL	Sc80uBt_43288;HRSCAF=48781	TraesCS2B03G0121800.1	85.474	833	113	3	668018	668843	156	987	0	1391314	1614
2B-QTL	Sc80uBt_43288;HRSCAF=48781	SECCE7Rv1G0522670.1	85.354	833	114	5	668018	668843	165	996	0	1391314	1623
2B-QTL	Sc80uBt_43288;HRSCAF=48781	SECCE7Rv1G0522790.1	85.266	828	114	5	668021	668841	162	988	0	1391314	1617
2B-QTL	Sc80uBt_43379;HRSCAF=48894	SECCE7Rv1G0522680.1	85.097	718	98	7	137458	138173	1102	392	0	146102	1113
2B-QTL	Sc80uBt_43581;HRSCAF=49155	SECCE7Rv1G0520690.1	89.414	444	47	0	110241	110684	508	951	5.47e-157	1322520	951
2B-QTL	Sc80uBt_43581;HRSCAF=49155	SECCE7Rv1G0520700.1	89.414	444	47	0	110241	110684	508	951	5.47e-157	1322520	951
2B-QTL	Sc80uBt_43581;HRSCAF=49155	NC_041383.1_cds_XP_037482854.1_362	89.367	442	47	0	110243	110684	510	951	7.07e-156	1322520	951
2B-QTL	Sc80uBt_43581;HRSCAF=49155	SECCE7Rv1G0521340.1	88.514	444	51	0	110241	110684	508	951	2.56e-150	1322520	951
2B-QTL	Sc80uBt_43581;HRSCAF=49155	LT934114.1_cds_VAH40449.1_834	88.462	442	51	0	110243	110684	324	765	3.31e-149	1322520	765
2B-QTL	Sc80uBt_43581;HRSCAF=49155	TraesCS2B03G0085200.1	89.26	419	45	0	110241	110659	508	926	1.99e-146	1322520	2124
2B-QTL	Sc80uBt_43581;HRSCAF=49155	NC_041383.1_cds_XP_037482909.1_433	87.162	444	57	0	110241	110684	508	951	2.6e-140	1322520	951
2B-QTL	Sc80uBt_43581;HRSCAF=49155	LT934114.1_cds_VAH40528.1_916	87.162	444	57	0	110241	110684	460	903	2.6e-140	1322520	903
2B-QTL	Sc80uBt_43581;HRSCAF=49155	TraesCS2B03G0099800.1	87.162	444	57	0	110241	110684	508	951	2.6e-140	1322520	951
2B-QTL	Sc80uBt_43623;HRSCAF=49220	LT934114.1_cds_VAH40906.1_1293	87.988	1332	143	8	575841	577168	1406	88	0	1668068	1425
2B-QTL	Sc80uBt_43623;HRSCAF=49220	TraesCS2B03G0136800.1	87.988	1332	143	8	575841	577168	1406	88	0	1668068	1425
2B-QTL	Sc80uBt_43623;HRSCAF=49220	NC_041383.1_cds_XP_037483032.1_608	87.312	1332	140	10	575841	577168	1394	88	0	1668068	1413
2B-QTL	Sc80uBt_43687;HRSCAF=49308	NC_041383.1_cds_XP_037481888.1_495	88.384	396	37	5	45125	45512	543	149	1.66e-130	64303	963
2B-QTL	Sc80uBt_43862;HRSCAF=49528	SECCE7Rv1G0522810.1	85.991	671	89	5	1	668	2073	2741	0	88154	3117
2B-QTL	Sc80uBt_44065;HRSCAF=49791	HORVU2Hr1G000360.1	85.681	426	52	6	9700	10119	1310	1732	4.03e-122	71545	2319
2B-QTL	Sc80uBt_44074;HRSCAF=49801	LT934114.1_cds_VAH40446.1_835	86.382	492	64	1	4949	5437	507	16	3.33e-150	132673	1602
2B-QTL	Sc80uBt_44074;HRSCAF=49801	NC_041383.1_cds_XP_037482855.1_363	86.585	492	63	1	4949	5437	507	16	7.15e-152	132673	1518
2B-QTL	Sc80uBt_44074;HRSCAF=49801	TraesCS2B03G0085300.1	86.789	492	62	1	4949	5437	507	16	1.54e-153	132673	1602
2B-QTL	Sc80uBt_44158;HRSCAF=49915	HORVU2Hr1G003340.1	87.471	1708	197	8	720773	722476	1	1695	0	1227789	2010
2B-QTL	Sc80uBt_44158;HRSCAF=49915	TraesCS2B03G0063000.2	86.768	1708	194	8	720773	722476	1	1680	0	1227789	2106
2B-QTL	Sc80uBt_44158;HRSCAF=49915	NC_041383.1_cds_XP_037482793.1_264	86.593	1708	197	8	720773	722476	1	1680	0	1227789	2106
2B-QTL	Sc80uBt_44158;HRSCAF=49915	LT934114.1_cds_VAH40139.1_524	86.593	1708	197	8	720773	722476	1	1680	0	1227789	2106
2B-QTL	Sc80uBt_44158;HRSCAF=49915	HORVU2Hr1G002880.2	93.22	649	42	2	814921	815568	1070	423	0	1227789	1533
2B-QTL	Sc80uBt_44158;HRSCAF=49915	SECCE7Rv1G0526060.1	92.901	648	46	0	814921	815568	950	303	0	1227789	1413
2B-QTL	Sc80uBt_44158;HRSCAF=49915	TraesCS2B03G0051000.2	91.525	649	53	2	814921	815568	983	336	0	1227789	1446
2B-QTL	Sc80uBt_44158;HRSCAF=49915	Os04t0137201-01	89.66	648	67	0	814921	815568	959	312	0	1227789	1422
2B-QTL	Sc80uBt_44158;HRSCAF=49915	HORVU2Hr1G002920.1	92.453	477	34	2	814921	815396	242	717	0	1227789	840
2B-QTL	Sc80uBt_44158;HRSCAF=49915	LT934114.1_cds_VAH40167.1_555	85.554	623	88	2	513736	514357	1551	930	0	1227789	1551
2B-QTL	Sc80uBt_44158;HRSCAF=49915	TraesCS2B03G0066200.1	85.554	623	88	2	513736	514357	1551	930	0	1227789	1551
2B-QTL	Sc80uBt_44158;HRSCAF=49915	NC_041383.1_cds_XP_037488430.1_275	85.072	623	91	2	513736	514357	1575	954	2.95e-179	1227789	1575
2B-QTL	Sc80uBt_44158;HRSCAF=49915	HORVU2Hr1G002930.1	92.837	363	24	2	814921	815282	362	1	1.85e-146	1227789	825
2B-QTL	Sc80uBt_44158;HRSCAF=49915	SECCE7Rv1G0523400.1	95.469	309	11	2	506059	506366	586	280	6.75e-136	1227789	999
2B-QTL	Sc80uBt_44397;HRSCAF=50207	SECCE7Rv1G0523400.1	95.55	382	16	1	1487767	1488147	661	280	9.45e-172	2338105	999
2B-QTL	Sc80uBt_44558;HRSCAF=50416	SECCE7Rv1G0524540.1	88.228	824	92	3	427375	428194	939	1761	0	778020	1761
2B-QTL	Sc80uBt_44558;HRSCAF=50416	SECCE7Rv1G0524530.1	87.864	824	95	3	427375	428194	939	1761	0	778020	1761
2B-QTL	Sc80uBt_44727;HRSCAF=50635	HORVU2Hr1G000360.1	85.915	426	51	6	87179	87598	1310	1732	1.27e-123	105232	2319
2B-QTL	Sc80uBt_45080;HRSCAF=51060	SECCE7Rv1G0525890.1	93.243	370	24	1	671015	671383	651	1020	1.08e-151	2588145	1020
2B-QTL	Sc80uBt_45204;HRSCAF=51229	LT934114.1_cds_VAH41027.1_1407	85.45	378	52	1	57674	58048	596	219	5.43e-107	94391	972
2B-QTL	Sc80uBt_45204;HRSCAF=51229	LT934114.1_cds_VAH41020.1_1412	85.039	381	48	3	57674	58048	593	216	1.17e-103	94391	1398
2B-QTL	Sc80uBt_45204;HRSCAF=51229	HORVU2Hr1G011970.1	87.077	325	42	0	83036	83360	1023	699	2.54e-100	94391	1146
2B-QTL	Sc80uBt_45228;HRSCAF=51262	LT934114.1_cds_VAH40906.1_1293	86.803	1417	149	24	47363	48774	1406	23	0	56768	1425
2B-QTL	Sc80uBt_45228;HRSCAF=51262	TraesCS2B03G0136800.1	86.803	1417	149	24	47363	48774	1406	23	0	56768	1425
2B-QTL	Sc80uBt_45228;HRSCAF=51262	NC_041383.1_cds_XP_037483032.1_608	86.168	1417	146	22	47363	48774	1394	23	0	56768	1413
2B-QTL	Sc80uBt_45326;HRSCAF=51391	LT934114.1_cds_VAH40789.1_1177	86.567	335	37	6	13866	14199	328	1	1.91e-98	152724	330
2B-QTL	Sc80uBt_45326;HRSCAF=51391	TraesCS2B03G0124700.1	86.567	335	37	6	13866	14199	328	1	1.91e-98	152724	330
2B-QTL	Sc80uBt_45506;HRSCAF=51606	LT934114.1_cds_VAH40612.1_1001	97.897	428	9	0	20622	21049	389	816	0	37148	816
2B-QTL	Sc80uBt_45506;HRSCAF=51606	NC_041383.1_cds_XP_037482938.1_474	97.975	395	8	0	20655	21049	389	783	0	37148	783
2B-QTL	Sc80uBt_45731;HRSCAF=51899	LT934114.1_cds_VAH40167.1_555	85.691	622	89	0	91276	91897	930	1551	0	123614	1551
2B-QTL	Sc80uBt_45731;HRSCAF=51899	TraesCS2B03G0066200.1	85.691	622	89	0	91276	91897	930	1551	0	123614	1551
2B-QTL	Sc80uBt_45731;HRSCAF=51899	NC_041383.1_cds_XP_037488430.1_275	85.209	622	92	0	91276	91897	954	1575	0	123614	1575
2B-QTL	Sc80uBt_45731;HRSCAF=51899	NC_041383.1_cds_XP_037488428.1_271	88.158	304	35	1	82898	83201	1408	1710	5.57e-98	123614	1710
2B-QTL	Sc80uBt_45731;HRSCAF=51899	LT934114.1_cds_VAH40153.1_541	87.829	304	36	1	82898	83201	1408	1710	2.59e-96	123614	1710
2B-QTL	Sc80uBt_45731;HRSCAF=51899	LT934114.1_cds_VAH40151.1_538	87.375	301	37	1	82901	83201	838	1137	5.61e-93	123614	1137
2B-QTL	Sc80uBt_45731;HRSCAF=51899	TraesCS2B03G0064600.1	87.171	304	38	1	82898	83201	1300	1602	5.61e-93	123614	1602
2B-QTL	Sc80uBt_45731;HRSCAF=51899	LT934114.1_cds_VAH40152.1_540	86.885	305	37	3	82898	83201	985	1287	2.61e-91	123614	1287
2B-QTL	Sc80uBt_45731;HRSCAF=51899	HORVU2Hr1G003360.1	86.755	302	39	1	82898	83199	1402	1702	3.38e-90	123614	1704
2B-QTL	Sc80uBt_45737;HRSCAF=51906	SECCE7Rv1G0525160.1	86.76	1503	186	7	1031566	1033066	1	1492	0	1350625	1524
2B-QTL	Sc80uBt_45737;HRSCAF=51906	SECCE7Rv1G0525170.1	90.16	376	33	2	1035510	1035885	387	16	9.61e-135	1350625	387
2B-QTL	Sc80uBt_46436;HRSCAF=52802	LT934114.1_cds_VAH41027.1_1407	85.567	388	52	2	437492	437876	219	605	1.17e-109	1582440	972
2B-QTL	Sc80uBt_46436;HRSCAF=52802	LT934114.1_cds_VAH41020.1_1412	85.641	390	47	5	454802	455185	216	602	4.19e-109	1582440	1398
2B-QTL	Sc80uBt_46436;HRSCAF=52802	HORVU2Hr1G011970.1	88.957	326	34	2	427672	427996	1023	699	4.19e-109	1582440	1146
2B-QTL	Sc80uBt_46436;HRSCAF=52802	LT934114.1_cds_VAH41032.1_1420	85.09	389	52	4	437492	437876	201	587	2.52e-106	1582440	1269
2B-QTL	Sc80uBt_46436;HRSCAF=52802	LT934114.1_cds_VAH41026.1_1405	86.705	346	41	3	428797	429137	388	43	1.96e-102	1582440	1197
2B-QTL	Sc80uBt_46591;HRSCAF=53003	NC_041383.1_cds_XP_037483019.1_592	86.602	1336	171	8	29528	30858	1404	72	0	416166	1419
2B-QTL	Sc80uBt_46740;HRSCAF=53198	NC_041383.1_cds_XP_037483019.1_592	86.491	1325	171	8	47591	48911	1393	73	0	69516	1419
2B-QTL	Sc80uBt_46770;HRSCAF=53233	LT934114.1_cds_VAH41027.1_1407	85.567	388	51	3	11257	11640	219	605	2.38e-110	89720	972
2B-QTL	Sc80uBt_46770;HRSCAF=53233	LT934114.1_cds_VAH41020.1_1412	85.567	388	51	3	11257	11640	216	602	2.38e-110	89720	1398
2B-QTL	Sc80uBt_46770;HRSCAF=53233	HORVU2Hr1G011970.1	88.615	325	37	0	12410	12734	699	1023	1.11e-108	89720	1146
2B-QTL	Sc80uBt_46770;HRSCAF=53233	LT934114.1_cds_VAH41032.1_1420	85.052	388	53	3	11257	11640	201	587	5.16e-107	89720	1269
2B-QTL	Sc80uBt_46770;HRSCAF=53233	LT934114.1_cds_VAH41026.1_1405	85.538	325	47	0	12410	12734	738	1062	5.27e-92	89720	1197
2B-QTL	Sc80uBt_46772;HRSCAF=53235	LT934114.1_cds_VAH41027.1_1407	86.01	386	50	4	36706	37087	604	219	5.13e-113	116205	972
2B-QTL	Sc80uBt_46772;HRSCAF=53235	LT934114.1_cds_VAH41032.1_1420	86.01	386	50	2	36706	37087	586	201	5.13e-113	116205	1269
2B-QTL	Sc80uBt_46772;HRSCAF=53235	LT934114.1_cds_VAH41020.1_1412	86.01	386	50	2	36706	37087	601	216	5.13e-113	116205	1398
2B-QTL	Sc80uBt_46772;HRSCAF=53235	HORVU2Hr1G011970.1	88.184	347	36	3	53691	54033	350	5	1.84e-112	116205	1146
2B-QTL	Sc80uBt_46772;HRSCAF=53235	LT934114.1_cds_VAH41026.1_1405	85.831	367	48	4	36706	37068	388	22	8.64e-106	116205	1197
2B-QTL	Sc80uBt_46931;HRSCAF=53447	SECCE7Rv1G0525170.1	94.164	377	22	0	153517	153893	11	387	4.28e-162	289940	387
2B-QTL	Sc80uBt_47056;HRSCAF=53608	NC_041383.1_cds_XP_037481888.1_495	90.608	362	33	1	1807	2167	182	543	1.61e-133	135410	963
2B-QTL	Sc80uBt_47115;HRSCAF=53680	LT934114.1_cds_VAH40548.1_936	85.792	549	50	22	14714	15248	108	642	1.16e-157	21606	642
2B-QTL	Sc80uBt_47115;HRSCAF=53680	TraesCS2B03G0102400.1	85.61	549	51	22	14714	15248	108	642	5.39e-156	21606	642
2B-QTL	Sc80uBt_47115;HRSCAF=53680	NC_041383.1_cds_XP_037488469.1_445	85.455	550	53	22	14714	15248	108	645	6.97e-155	21606	645
2B-QTL	Sc80uBt_47199;HRSCAF=53793	NC_041383.1_cds_XP_037483019.1_592	85.047	1284	184	6	504562	505842	1354	76	0	656262	1419
2B-QTL	Sc80uBt_47350;HRSCAF=53997	NC_041383.1_cds_XP_037488477.1_473	91.465	621	39	7	3108	3725	1	610	0	38868	1074
2B-QTL	Sc80uBt_47350;HRSCAF=53997	LT934114.1_cds_VAH40610.1_998	91.465	621	39	7	3108	3725	1	610	0	38868	1074
2B-QTL	Sc80uBt_47351;HRSCAF=53998	SECCE7Rv1G0525890.1	94.711	1021	51	2	80442	81460	1	1020	0	246771	1020
2B-QTL	Sc80uBt_47351;HRSCAF=53998	NC_041383.1_cds_XP_037482938.1_474	96.795	312	10	0	65804	66115	783	472	4.82e-146	246771	783
2B-QTL	Sc80uBt_47351;HRSCAF=53998	LT934114.1_cds_VAH40612.1_1001	96.795	312	10	0	65804	66115	816	505	4.82e-146	246771	816
2B-QTL	Sc80uBt_47351;HRSCAF=53998	TraesCS2B03G0043800.1	91.333	300	9	4	164567	164849	300	1	1.1e-107	246771	375
2B-QTL	Sc80uBt_47501;HRSCAF=54188	LT934114.1_cds_VAH40167.1_555	85.783	626	85	4	15680	16305	930	1551	0	137859	1551
2B-QTL	Sc80uBt_47501;HRSCAF=54188	TraesCS2B03G0066200.1	85.783	626	85	4	15680	16305	930	1551	0	137859	1551
2B-QTL	Sc80uBt_47501;HRSCAF=54188	NC_041383.1_cds_XP_037488430.1_275	85.304	626	88	4	15680	16305	954	1575	0	137859	1575
2B-QTL	Sc80uBt_47501;HRSCAF=54188	NC_041383.1_cds_XP_037481856.1_280	85.185	621	88	4	15680	16300	855	1471	3.31e-180	137859	1539
2B-QTL	Sc80uBt_47965;HRSCAF=54775	NC_041383.1_cds_XP_037483007.1_573	85.012	407	59	2	777851	778256	701	1106	1.02e-112	835973	1119
2B-QTL	Sc80uBt_48285;HRSCAF=55187	SECCE7Rv1G0526810.1	89.764	381	36	2	233139	233518	430	808	1.25e-134	486697	810
2B-QTL	Sc80uBt_48306;HRSCAF=55213	TraesCS2B03G0046100.1	85	600	86	3	40809	41406	910	313	5.16e-172	98450	912
2B-QTL	Sc80uBt_48387;HRSCAF=55312	SECCE7Rv1G0523420.1	96.8	375	11	1	1591	1965	98	471	3.49e-177	241229	471
2B-QTL	Sc80uBt_48701;HRSCAF=55706	HORVU2Hr1G000360.1	86.62	426	48	6	577	996	1732	1310	7.84e-129	65278	2319
2B-QTL	Sc80uBt_48701;HRSCAF=55706	SECCE7Rv1G0526560.1	85.446	426	50	6	577	996	2164	1745	6.15e-120	65278	2751
2B-QTL	Sc80uBt_48714;HRSCAF=55720	LT934114.1_cds_VAH40906.1_1293	86.809	1448	149	21	81843	83289	1407	1	0	133806	1425
2B-QTL	Sc80uBt_48714;HRSCAF=55720	TraesCS2B03G0136800.1	86.809	1448	149	21	81843	83289	1407	1	0	133806	1425
2B-QTL	Sc80uBt_48714;HRSCAF=55720	NC_041383.1_cds_XP_037483032.1_608	86.05	1448	148	23	81843	83289	1395	1	0	133806	1413
2B-QTL	Sc80uBt_48855;HRSCAF=55897	SECCE7Rv1G0525240.1	92.142	789	59	3	1466271	1467057	201	988	0	1844772	1266
2B-QTL	Sc80uBt_48855;HRSCAF=55897	HORVU2Hr1G001600.1	92.005	788	62	1	1466271	1467057	309	1096	0	1844772	1374
2B-QTL	Sc80uBt_48855;HRSCAF=55897	Os04t0119400-01	89.467	788	80	3	1466272	1467057	214	1000	0	1844772	1278
2B-QTL	Sc80uBt_49033;HRSCAF=56131	LT934114.1_cds_VAH40612.1_1001	93.427	426	28	0	1100896	1101321	816	391	3.6e-178	4179844	816
2B-QTL	Sc80uBt_49033;HRSCAF=56131	NC_041383.1_cds_XP_037482938.1_474	93.418	395	26	0	1100896	1101290	783	389	2.85e-164	4179844	783
2B-QTL	Sc80uBt_49239;HRSCAF=56383	LT934114.1_cds_VAH40256.1_644	87.631	477	50	2	18607	19080	472	2	4.26e-154	36748	1758
2B-QTL	Sc80uBt_49239;HRSCAF=56383	TraesCS2B03G0074900.1	85.954	477	58	2	18607	19080	472	2	9.36e-141	36748	1719
2B-QTL	Sc80uBt_49239;HRSCAF=56383	SECCE7Rv1G0522050.1	86.698	421	50	4	18666	19080	422	2	4.42e-129	36748	1647
2B-QTL	Sc80uBt_49292;HRSCAF=56451	LT934114.1_cds_VAH40906.1_1293	86.643	846	77	17	55122	55961	1407	592	0	128778	1425
2B-QTL	Sc80uBt_49292;HRSCAF=56451	TraesCS2B03G0136800.1	86.643	846	77	17	55122	55961	1407	592	0	128778	1425
2B-QTL	Sc80uBt_49292;HRSCAF=56451	NC_041383.1_cds_XP_037483032.1_608	85.461	846	75	22	55122	55961	1395	592	0	128778	1413
2B-QTL	Sc80uBt_49343;HRSCAF=56512	SECCE7Rv1G0523420.1	97.89	474	7	2	3271652	3272125	1	471	0	4009389	471
2B-QTL	Sc80uBt_49343;HRSCAF=56512	SECCE7Rv1G0523400.1	99.738	382	0	1	3262467	3262847	280	661	0	4009389	999
2B-QTL	Sc80uBt_49696;HRSCAF=56960	LT934114.1_cds_VAH40608.1_996	99.089	439	4	0	81915	82353	573	135	0	101743	573
2B-QTL	Sc80uBt_49795;HRSCAF=57089	SECCE7Rv1G0521500.1	87.324	426	45	5	98913	99329	1350	925	1.59e-133	133105	1371
2B-QTL	Sc80uBt_50144;HRSCAF=57528	SECCE7Rv1G0525890.1	90.544	349	30	3	267040	267388	196	541	2.58e-126	1665624	1020
2B-QTL	Sc80uBt_50144;HRSCAF=57528	SECCE7Rv1G0520260.1	85.531	311	43	2	891816	892125	1082	773	9.83e-86	1665624	1092
2B-QTL	Sc80uBt_50201;HRSCAF=57604	NC_041383.1_cds_XP_037482938.1_474	98.711	388	5	0	213495	213882	1	388	0	1506846	783
2B-QTL	Sc80uBt_50201;HRSCAF=57604	LT934114.1_cds_VAH40612.1_1001	98.711	388	5	0	213495	213882	1	388	0	1506846	816
2B-QTL	Sc80uBt_50387;HRSCAF=57843	SECCE7Rv1G0521040.1	85.283	2752	393	9	22607	25353	1	2745	0	98113	2745
2B-QTL	Sc80uBt_50472;HRSCAF=57949	HORVU2Hr1G012130.1	87.03	1010	106	20	19522	20523	14	1006	0	156669	1047
2B-QTL	Sc80uBt_50472;HRSCAF=57949	LT934114.1_cds_VAH41075.1_1463	86.04	1010	115	15	19521	20523	1	991	0	156669	1026
2B-QTL	Sc80uBt_50472;HRSCAF=57949	LT934114.1_cds_VAH41045.1_1433	86.152	1011	103	19	19521	20523	1	982	0	156669	1017
2B-QTL	Sc80uBt_50599;HRSCAF=58103	TraesCS2B03G0084600.1	86.364	308	42	0	141691	141998	791	1098	1.12e-90	147171	1098
2B-QTL	Sc80uBt_50599;HRSCAF=58103	NC_041383.1_cds_XP_037488454.1_359	86.084	309	41	2	141691	141998	791	1098	5.2e-89	147171	1098
2B-QTL	Sc80uBt_50599;HRSCAF=58103	NC_041383.1_cds_XP_037488456.1_360	86.688	308	41	0	141691	141998	791	1098	2.4e-92	147171	1098
2B-QTL	Sc80uBt_50599;HRSCAF=58103	LT934114.1_cds_VAH40429.1_819	86.688	308	41	0	141691	141998	791	1098	2.4e-92	147171	1098
2B-QTL	Sc80uBt_50599;HRSCAF=58103	NC_041383.1_cds_XP_037488453.1_357	86.364	308	42	0	141691	141998	791	1098	1.12e-90	147171	1098
2B-QTL	Sc80uBt_50599;HRSCAF=58103	SECCE7Rv1G0520260.1	87.987	308	37	0	141691	141998	785	1092	5.13e-99	147171	1092
2B-QTL	Sc80uBt_50599;HRSCAF=58103	SECCE7Rv1G0520360.1	87.055	309	38	2	141691	141998	749	1056	5.16e-94	147171	1056
2B-QTL	Sc80uBt_50599;HRSCAF=58103	SECCE7Rv1G0520350.1	86.408	309	40	2	141691	141998	551	858	1.12e-90	147171	858
2B-QTL	Sc80uBt_50599;HRSCAF=58103	SECCE7Rv1G0520420.1	86.408	309	40	2	141691	141998	776	1083	1.12e-90	147171	1083
2B-QTL	Sc80uBt_50599;HRSCAF=58103	SECCE7Rv1G0520390.1	86.408	309	40	2	141691	141998	776	1083	1.12e-90	147171	1083
2B-QTL	Sc80uBt_50707;HRSCAF=58253	SECCE7Rv1G0523300.1	91.466	457	38	1	35071	35527	992	1447	9.4e-178	233513	1737
2B-QTL	Sc80uBt_50707;HRSCAF=58253	NC_041383.1_cds_XP_037483025.1_596	91.247	457	39	1	35071	35527	692	1147	4.37e-176	233513	1437
2B-QTL	Sc80uBt_50707;HRSCAF=58253	LT934114.1_cds_VAH40871.1_1259	91.247	457	39	1	35071	35527	812	1267	4.37e-176	233513	1557
2B-QTL	Sc80uBt_50707;HRSCAF=58253	HORVU2Hr1G007840.1	91.247	457	39	1	35071	35527	1097	1552	4.37e-176	233513	1842
2B-QTL	Sc80uBt_50753;HRSCAF=58312	TraesCS2B03G0042300.1	85.117	598	86	3	122809	123404	900	1496	4.73e-172	325035	1524
2B-QTL	Sc80uBt_51238;HRSCAF=58932	HORVU2Hr1G001530.10	86.389	529	70	2	271064	271591	1459	932	1.73e-162	422167	3765
2B-QTL	Sc80uBt_51238;HRSCAF=58932	SECCE7Rv1G0525220.1	86.122	526	71	2	271064	271588	1459	935	3.75e-159	422167	3777
2B-QTL	Sc80uBt_51321;HRSCAF=59033	LT934114.1_cds_VAH40643.1_1031	86.68	488	60	4	1779621	1780104	676	1162	1.26e-149	1812761	1164
2B-QTL	Sc80uBt_51321;HRSCAF=59033	TraesCS2B03G0112400.1	86.68	488	60	4	1779621	1780104	676	1162	1.26e-149	1812761	1164
2B-QTL	Sc80uBt_51321;HRSCAF=59033	SECCE7Rv1G0521940.1	86.42	486	64	2	692745	693229	780	1264	5.87e-148	1812761	1266
2B-QTL	Sc80uBt_51321;HRSCAF=59033	HORVU2Hr1G005990.1	86.008	486	66	2	692745	693229	522	1006	1.27e-144	1812761	1008
2B-QTL	Sc80uBt_51432;HRSCAF=59167	TraesCS2B03G0095700.1	92.786	901	65	0	23019	23919	197	1097	0	80405	1431
2B-QTL	Sc80uBt_51432;HRSCAF=59167	NC_041383.1_cds_XP_037482891.1_413	92.675	901	66	0	23019	23919	197	1097	0	80405	1455
2B-QTL	Sc80uBt_51432;HRSCAF=59167	LT934114.1_cds_VAH40496.1_884	92.675	901	66	0	23019	23919	227	1127	0	80405	1188
2B-QTL	Sc80uBt_51432;HRSCAF=59167	SECCE7Rv1G0521060.1	92.539	898	67	0	23022	23919	200	1097	0	80405	1455
2B-QTL	Sc80uBt_51521;HRSCAF=59288	HORVU2Hr1G010670.1	90.439	387	37	0	1134768	1135154	573	187	4.81e-142	1138684	573
2B-QTL	Sc80uBt_51521;HRSCAF=59288	HORVU2Hr1G010630.1	90.439	387	37	0	1134768	1135154	528	142	4.81e-142	1138684	528
2B-QTL	Sc80uBt_51521;HRSCAF=59288	HORVU2Hr1G010690.1	89.406	387	41	0	1134768	1135154	528	142	2.25e-135	1138684	528
2B-QTL	Sc80uBt_51521;HRSCAF=59288	SECCE7Rv1G0520070.1	89.147	387	42	0	1134768	1135154	528	142	1.05e-133	1138684	528
2B-QTL	Sc80uBt_51521;HRSCAF=59288	SECCE7Rv1G0520090.1	89.147	387	42	0	1134768	1135154	528	142	1.05e-133	1138684	528
2B-QTL	Sc80uBt_51549;HRSCAF=59324	TraesCS2B03G0091700.1	85.472	2712	375	18	49588	52289	644	3346	0	312347	3366
2B-QTL	Sc80uBt_51549;HRSCAF=59324	NC_041383.1_cds_XP_037482872.1_392	85.361	2712	378	18	49588	52289	644	3346	0	312347	3366
2B-QTL	Sc80uBt_51549;HRSCAF=59324	LT934114.1_cds_VAH40473.1_862	85.324	2712	379	18	49588	52289	644	3346	0	312347	3366
2B-QTL	Sc80uBt_51549;HRSCAF=59324	TraesCS2B03G0089700.1	87.354	514	62	3	50775	51286	1549	2061	2.13e-165	312347	2985
2B-QTL	Sc80uBt_51561;HRSCAF=59341	NC_041383.1_cds_XP_037482835.1_334	86.145	729	90	11	44989	45716	723	5	0	187103	1512
2B-QTL	Sc80uBt_51561;HRSCAF=59341	LT934114.1_cds_VAH40298.1_686	86.008	729	91	6	44989	45716	723	5	0	187103	1257
2B-QTL	Sc80uBt_51561;HRSCAF=59341	TraesCS2B03G0077300.1	85.734	729	93	11	44989	45716	723	5	0	187103	1509
2B-QTL	Sc80uBt_51561;HRSCAF=59341	NC_041383.1_cds_XP_037482823.1_319	86.815	675	84	5	44993	45666	710	40	0	187103	1509
2B-QTL	Sc80uBt_51561;HRSCAF=59341	TraesCS2B03G0073700.1	85.42	727	97	9	44990	45716	722	5	0	187103	1512
2B-QTL	Sc80uBt_51561;HRSCAF=59341	NC_041383.1_cds_XP_037482818.1_308	86.667	675	85	5	44993	45666	710	40	0	187103	1509
2B-QTL	Sc80uBt_51561;HRSCAF=59341	NC_041383.1_cds_XP_037482821.1_316	85.205	730	97	11	44988	45716	724	5	0	187103	729
2B-QTL	Sc80uBt_51561;HRSCAF=59341	LT934114.1_cds_VAH40230.1_613	85.63	675	92	5	44993	45666	674	4	0	187103	1473
2B-QTL	Sc80uBt_51561;HRSCAF=59341	TraesCS2B03G0072800.1	85.63	675	92	5	44993	45666	674	4	0	187103	1473
2B-QTL	Sc80uBt_51586;HRSCAF=59377	NC_041383.1_cds_XP_037483019.1_592	85.467	1328	166	22	1677796	1679103	73	1393	0	2066223	1419
2B-QTL	Sc80uBt_51691;HRSCAF=59511	NC_041383.1_cds_XP_037488477.1_473	92.173	626	37	5	176696	177319	1	616	0	1257484	1074
2B-QTL	Sc80uBt_51691;HRSCAF=59511	LT934114.1_cds_VAH40610.1_998	92.173	626	37	5	176696	177319	1	616	0	1257484	1074
2B-QTL	Sc80uBt_51691;HRSCAF=59511	SECCE7Rv1G0523400.1	99.12	341	3	0	185967	186307	659	999	3.93e-173	1257484	999
2B-QTL	Sc80uBt_51694;HRSCAF=59514	LT934114.1_cds_VAH40991.1_1377	89.968	628	59	2	48361	48987	3211	2587	0	191981	4596
2B-QTL	Sc80uBt_51694;HRSCAF=59514	Os04t0209200-01	87.963	324	39	0	50413	50736	1738	1415	1.85e-104	191981	3837
2B-QTL	Sc80uBt_51865;HRSCAF=59732	NC_041383.1_cds_XP_037482889.1_411	85.55	436	56	6	33639	34072	656	226	6.83e-125	73071	2742
2B-QTL	Sc80uBt_51992;HRSCAF=59894	SECCE7Rv1G0524540.1	88.714	824	91	2	26984	27806	1761	939	0	29920	1761
2B-QTL	Sc80uBt_51992;HRSCAF=59894	SECCE7Rv1G0524530.1	88.107	824	96	2	26984	27806	1761	939	0	29920	1761
2B-QTL	Sc80uBt_52046;HRSCAF=59962	TraesCS2B03G0042500.1	86.339	366	31	8	56192	56554	19	368	6.35e-104	183602	573
2B-QTL	Sc80uBt_52139;HRSCAF=60075	SECCE7Rv1G0525170.1	94.256	383	21	1	34240	34621	387	5	2.95e-165	120079	387
2B-QTL	Sc80uBt_52289;HRSCAF=60274	NC_041383.1_cds_XP_037483024.1_594	90.385	988	91	3	18456	19441	8	993	0	45182	993
2B-QTL	Sc80uBt_52289;HRSCAF=60274	LT934114.1_cds_VAH40845.1_1232	90.283	988	92	3	18456	19441	8	993	0	45182	993
2B-QTL	Sc80uBt_52289;HRSCAF=60274	TraesCS2B03G0130700.1	90.283	988	92	3	18456	19441	8	993	0	45182	993
2B-QTL	Sc80uBt_52289;HRSCAF=60274	SECCE7Rv1G0523150.1	88.855	987	108	2	18456	19441	8	993	0	45182	993
2B-QTL	Sc80uBt_52289;HRSCAF=60274	SECCE7Rv1G0523090.1	88.754	987	109	2	18456	19441	8	993	0	45182	993
2B-QTL	Sc80uBt_52289;HRSCAF=60274	SECCE7Rv1G0523180.1	88.431	994	113	2	18449	19441	1	993	0	45182	993
2B-QTL	Sc80uBt_52289;HRSCAF=60274	SECCE7Rv1G0523100.1	88.614	808	90	2	18635	19441	1	807	0	45182	807
2B-QTL	Sc80uBt_52289;HRSCAF=60274	SECCE7Rv1G0523060.1	87.995	808	95	2	18635	19441	1	807	0	45182	807
2B-QTL	Sc80uBt_52289;HRSCAF=60274	SECCE7Rv1G0523110.1	87.382	531	65	2	18868	19397	405	934	6.59e-173	45182	939
2B-QTL	Sc80uBt_52456;HRSCAF=60491	SECCE7Rv1G0524740.1	85.613	702	81	11	142798	143483	708	11	0	202989	708
2B-QTL	Sc80uBt_52520;HRSCAF=60583	HORVU2Hr1G001530.10	87.52	641	78	2	279034	279673	3122	3761	0	1392515	3765
2B-QTL	Sc80uBt_52561;HRSCAF=60638	SECCE7Rv1G0520360.1	86.731	309	39	2	65402	65709	749	1056	2.13e-92	130425	1056
2B-QTL	Sc80uBt_52561;HRSCAF=60638	SECCE7Rv1G0520350.1	86.084	309	41	2	65402	65709	551	858	4.61e-89	130425	858
2B-QTL	Sc80uBt_52561;HRSCAF=60638	SECCE7Rv1G0520420.1	86.084	309	41	2	65402	65709	776	1083	4.61e-89	130425	1083
2B-QTL	Sc80uBt_52561;HRSCAF=60638	SECCE7Rv1G0520390.1	86.084	309	41	2	65402	65709	776	1083	4.61e-89	130425	1083
2B-QTL	Sc80uBt_52699;HRSCAF=60809	HORVU2Hr1G002460.1	86.957	345	45	0	55551	55895	452	108	1.28e-106	62048	954
2B-QTL	Sc80uBt_52699;HRSCAF=60809	TraesCS2B03G0066700.1	85.559	367	53	0	55528	55894	484	118	1.66e-105	62048	1551
2B-QTL	Sc80uBt_52699;HRSCAF=60809	NC_041383.1_cds_XP_037482800.1_279	85.014	367	55	0	55528	55894	499	133	3.59e-102	62048	1548
2B-QTL	Sc80uBt_52699;HRSCAF=60809	TraesCS2B03G0067200.1	85.143	350	52	0	55545	55894	482	133	1.01e-97	62048	1548
2B-QTL	Sc80uBt_52699;HRSCAF=60809	LT934114.1_cds_VAH40177.1_564	86.061	330	45	1	55566	55894	462	133	4.68e-96	62048	1221
2B-QTL	Sc80uBt_52712;HRSCAF=60826	LT934114.1_cds_VAH40612.1_1001	97.43	428	10	1	2272961	2273387	816	389	0	3271724	816
2B-QTL	Sc80uBt_52712;HRSCAF=60826	NC_041383.1_cds_XP_037482938.1_474	98.196	388	7	0	2299200	2299587	388	1	0	3271724	783
2B-QTL	Sc80uBt_52888;HRSCAF=61038	SECCE7Rv1G0520070.1	90.439	387	37	0	1592570	1592956	142	528	7.82e-142	1853591	528
2B-QTL	Sc80uBt_52888;HRSCAF=61038	SECCE7Rv1G0520090.1	90.439	387	37	0	1592570	1592956	142	528	7.82e-142	1853591	528
2B-QTL	Sc80uBt_52888;HRSCAF=61038	HORVU2Hr1G010670.1	90.439	387	37	0	1821649	1822035	187	573	7.82e-142	1853591	573
2B-QTL	Sc80uBt_52888;HRSCAF=61038	HORVU2Hr1G010630.1	90.439	387	37	0	1821649	1822035	142	528	7.82e-142	1853591	528
2B-QTL	Sc80uBt_52888;HRSCAF=61038	HORVU2Hr1G010690.1	89.406	387	41	0	1592570	1592956	142	528	3.66e-135	1853591	528
2B-QTL	Sc80uBt_53013;HRSCAF=61196	LT934114.1_cds_VAH40612.1_1001	89.019	428	22	2	1521559	1521961	816	389	2.14e-140	3925998	816
2B-QTL	Sc80uBt_53013;HRSCAF=61196	NC_041383.1_cds_XP_037482938.1_474	88.608	395	20	2	1521559	1521928	783	389	2.19e-125	3925998	783
2B-QTL	Sc80uBt_53075;HRSCAF=61273	LT934114.1_cds_VAH40612.1_1001	97.897	428	9	0	36049	36476	389	816	0	173358	816
2B-QTL	Sc80uBt_53075;HRSCAF=61273	NC_041383.1_cds_XP_037482938.1_474	97.975	395	8	0	36082	36476	389	783	0	173358	783
2B-QTL	Sc80uBt_53345;HRSCAF=61601	TraesCS2B03G0041700.1	85.174	344	51	0	19140	19483	109	452	1.1e-95	145655	1524
2B-QTL	Sc80uBt_53345;HRSCAF=61601	TraesCS2B03G0066700.1	85.756	344	49	0	19140	19483	118	461	5.07e-99	145655	1551
2B-QTL	Sc80uBt_53345;HRSCAF=61601	LT934114.1_cds_VAH40177.1_564	86.068	323	45	0	19140	19462	133	455	5.11e-94	145655	1221
2B-QTL	Sc80uBt_53458;HRSCAF=61747	LT934114.1_cds_VAH40256.1_644	87.421	477	51	2	369684	370157	472	2	3.12e-151	578844	1758
2B-QTL	Sc80uBt_53458;HRSCAF=61747	TraesCS2B03G0074900.1	85.744	477	59	2	369684	370157	472	2	6.85e-138	578844	1719
2B-QTL	Sc80uBt_53458;HRSCAF=61747	LT934114.1_cds_VAH40681.1_1070	85.812	437	56	3	369727	370157	438	2	8.99e-127	578844	1647
2B-QTL	Sc80uBt_53458;HRSCAF=61747	TraesCS2B03G0114500.1	85.812	437	56	3	369727	370157	438	2	8.99e-127	578844	1647
2B-QTL	Sc80uBt_53458;HRSCAF=61747	SECCE7Rv1G0522050.1	86.461	421	51	4	369743	370157	422	2	3.23e-126	578844	1647
2B-QTL	Sc80uBt_53800;HRSCAF=62180	LT934114.1_cds_VAH40608.1_996	97.731	573	11	2	845036	845606	573	1	0	2196006	573
2B-QTL	Sc80uBt_53800;HRSCAF=62180	LT934114.1_cds_VAH40612.1_1001	95.794	428	15	1	850847	851271	816	389	0	2196006	816
2B-QTL	Sc80uBt_53800;HRSCAF=62180	NC_041383.1_cds_XP_037482938.1_474	95.949	395	13	1	850847	851238	783	389	4.07e-180	2196006	783
2B-QTL	Sc80uBt_53900;HRSCAF=62309	NC_041383.1_cds_XP_037483019.1_592	87.646	429	52	1	21304	21732	76	503	5.13e-138	1562261	1419
2B-QTL	Sc80uBt_54093;HRSCAF=62555	SECCE7Rv1G0522070.1	92.327	404	31	0	209512	209915	70	473	1e-161	679084	1518
2B-QTL	Sc80uBt_54094;HRSCAF=62556	SECCE7Rv1G0522270.1	85.397	315	41	3	640972	641282	728	1041	2.34e-85	1103429	2388
2B-QTL	Sc80uBt_54094;HRSCAF=62556	SECCE7Rv1G0525610.1	86.598	582	71	7	876686	877263	1189	611	7.37e-180	1103429	2130
2B-QTL	Sc80uBt_54094;HRSCAF=62556	HORVU2Hr1G001810.1	85.517	580	81	3	876686	877263	1189	611	7.47e-170	1103429	2130
2B-QTL	Sc80uBt_54134;HRSCAF=62612	LT934114.1_cds_VAH41008.1_1396	86.824	850	86	13	168175	168999	106	954	0	2009269	1569
2B-QTL	Sc80uBt_54134;HRSCAF=62612	HORVU2Hr1G011790.2	86.724	580	77	0	170808	171387	308	887	0	2009269	891
2B-QTL	Sc80uBt_54172;HRSCAF=62663	SECCE7Rv1G0522500.1	87.31	1970	159	42	1274682	1276584	2319	374	0	1569200	2319
2B-QTL	Sc80uBt_54172;HRSCAF=62663	LT934114.1_cds_VAH40781.1_1170	86.148	1978	170	58	1274682	1276584	2313	365	0	1569200	2313
2B-QTL	Sc80uBt_54172;HRSCAF=62663	TraesCS2B03G0121000.1	86.148	1978	170	58	1274682	1276584	2313	365	0	1569200	2313
2B-QTL	Sc80uBt_54172;HRSCAF=62663	NC_041383.1_cds_XP_037482991.1_549	86.047	1978	172	58	1274682	1276584	2313	365	0	1569200	2313
2B-QTL	Sc80uBt_54172;HRSCAF=62663	LT934114.1_cds_VAH40776.1_1165	86.934	1768	168	40	1242588	1244321	1739	1	0	1569200	1743
2B-QTL	Sc80uBt_54172;HRSCAF=62663	NC_041383.1_cds_XP_037482989.1_547	86.969	1013	103	15	1243328	1244321	1003	1	0	1569200	1650
2B-QTL	Sc80uBt_54172;HRSCAF=62663	TraesCS2B03G0120700.1	86.884	1014	102	17	1243328	1244321	1003	1	0	1569200	1650
2B-QTL	Sc80uBt_54172;HRSCAF=62663	SECCE7Rv1G0522470.1	85.404	966	125	11	1416582	1417536	22	982	0	1569200	1644
2B-QTL	Sc80uBt_54172;HRSCAF=62663	LT934114.1_cds_VAH40767.1_1155	87.06	711	81	6	981224	981930	2260	2963	0	1569200	3147
2B-QTL	Sc80uBt_54172;HRSCAF=62663	TraesCS2B03G0120300.1	87.06	711	81	6	981224	981930	2260	2963	0	1569200	3147
2B-QTL	Sc80uBt_54172;HRSCAF=62663	NC_041383.1_cds_XP_037482984.1_542	86.773	688	80	6	981224	981907	1996	2676	0	1569200	2829
2B-QTL	Sc80uBt_54172;HRSCAF=62663	SECCE7Rv1G0520690.1	89.924	526	48	4	1297816	1298338	428	951	0	1569200	951
2B-QTL	Sc80uBt_54172;HRSCAF=62663	SECCE7Rv1G0520700.1	89.924	526	48	4	1297816	1298338	428	951	0	1569200	951
2B-QTL	Sc80uBt_54172;HRSCAF=62663	SECCE7Rv1G0522740.1	90.323	496	48	0	943487	943982	195	690	0	1569200	2628
2B-QTL	Sc80uBt_54172;HRSCAF=62663	NC_041383.1_cds_XP_037482854.1_362	89.163	526	52	4	1297816	1298338	428	951	0	1569200	951
2B-QTL	Sc80uBt_54172;HRSCAF=62663	NC_041383.1_cds_XP_037482995.1_557	90.323	496	48	0	943487	943982	195	690	0	1569200	2628
2B-QTL	Sc80uBt_54172;HRSCAF=62663	LT934114.1_cds_VAH40827.1_1215	90.323	496	48	0	943487	943982	195	690	0	1569200	2628
2B-QTL	Sc80uBt_54172;HRSCAF=62663	TraesCS2B03G0122600.1	90.323	496	48	0	943487	943982	195	690	0	1569200	2628
2B-QTL	Sc80uBt_54172;HRSCAF=62663	TraesCS2B03G0085200.1	89.222	501	49	4	1297816	1298313	428	926	2.93e-175	1569200	2124
2B-QTL	Sc80uBt_54172;HRSCAF=62663	SECCE7Rv1G0521340.1	88.023	526	58	4	1297816	1298338	428	951	3.79e-174	1569200	951
2B-QTL	Sc80uBt_54172;HRSCAF=62663	HORVU2Hr1G007070.1	89.113	496	54	0	943487	943982	186	681	3.79e-174	1569200	2619
2B-QTL	Sc80uBt_54172;HRSCAF=62663	NC_041383.1_cds_XP_037482909.1_433	86.692	526	65	4	1297816	1298338	428	951	1.79e-162	1569200	951
2B-QTL	Sc80uBt_54172;HRSCAF=62663	LT934114.1_cds_VAH40528.1_916	86.692	526	65	4	1297816	1298338	380	903	1.79e-162	1569200	903
2B-QTL	Sc80uBt_54172;HRSCAF=62663	TraesCS2B03G0099800.1	86.692	526	65	4	1297816	1298338	428	951	1.79e-162	1569200	951
2B-QTL	Sc80uBt_54172;HRSCAF=62663	LT934114.1_cds_VAH40449.1_834	87.838	444	49	4	1297898	1298338	324	765	1.42e-143	1569200	765
2B-QTL	Sc80uBt_54172;HRSCAF=62663	LT934114.1_cds_VAH40854.1_1242	86.441	413	47	2	294372	294775	1	413	6.81e-122	1569200	504
2B-QTL	Sc80uBt_54172;HRSCAF=62663	SECCE7Rv1G0522730.1	90.823	316	25	4	927820	928134	88	400	1.15e-114	1569200	606
2B-QTL	Sc80uBt_54172;HRSCAF=62663	LT934114.1_cds_VAH40789.1_1177	89.329	328	29	3	711183	711504	1	328	8.94e-111	1569200	330
2B-QTL	Sc80uBt_54172;HRSCAF=62663	TraesCS2B03G0124700.1	89.329	328	29	3	711183	711504	1	328	8.94e-111	1569200	330
2B-QTL	Sc80uBt_54172;HRSCAF=62663	HORVU2Hr1G007080.10	90.385	312	27	3	927823	928134	98	406	8.94e-111	1569200	489
2B-QTL	Sc80uBt_54172;HRSCAF=62663	HORVU2Hr1G007490.1	86.503	326	34	8	550475	550795	321	1	1.53e-93	1569200	321
2B-QTL	Sc80uBt_54172;HRSCAF=62663	HORVU2Hr1G007350.1	85.119	336	36	9	711183	711505	1	335	5.53e-88	1569200	336
2B-QTL	Sc80uBt_54420;HRSCAF=62974	NC_041383.1_cds_XP_037483025.1_596	90.789	456	42	0	4941	5396	692	1147	2.47e-173	60909	1437
2B-QTL	Sc80uBt_54420;HRSCAF=62974	LT934114.1_cds_VAH40871.1_1259	90.789	456	42	0	4941	5396	812	1267	2.47e-173	60909	1557
2B-QTL	Sc80uBt_54420;HRSCAF=62974	SECCE7Rv1G0523300.1	90.57	456	43	0	4941	5396	992	1447	1.15e-171	60909	1737
2B-QTL	Sc80uBt_54420;HRSCAF=62974	HORVU2Hr1G007840.1	90.57	456	43	0	4941	5396	1097	1552	1.15e-171	60909	1842
2B-QTL	Sc80uBt_54420;HRSCAF=62974	SECCE7Rv1G0523310.1	88.069	461	37	8	39964	40406	461	1	1.98e-149	60909	501
2B-QTL	Sc80uBt_54420;HRSCAF=62974	TraesCS2B03G0131200.1	91.57	344	23	2	39963	40306	459	122	4.37e-131	60909	483
2B-QTL	Sc80uBt_54420;HRSCAF=62974	NC_041383.1_cds_XP_037481908.1_595	85.806	465	36	18	39963	40403	459	1	5.66e-130	60909	483
2B-QTL	Sc80uBt_54475;HRSCAF=63044	NC_041383.1_cds_XP_037483019.1_592	88.923	325	36	0	111377	111701	72	396	3.73e-110	140332	1419
2B-QTL	Sc80uBt_54704;HRSCAF=63338	HORVU2Hr1G005140.1	85.298	721	90	11	28448	29154	719	1	0	50267	720
2B-QTL	Sc80uBt_54981;HRSCAF=63689	NC_041383.1_cds_XP_037482965.1_505	85.053	1967	281	7	383813	385774	1959	1	0	502002	1959
2B-QTL	Sc80uBt_54981;HRSCAF=63689	LT934114.1_cds_VAH40685.1_1073	85.053	1967	281	7	383813	385774	1959	1	0	502002	1959
2B-QTL	Sc80uBt_54981;HRSCAF=63689	TraesCS2B03G0115000.1	85.053	1967	281	7	383813	385774	1959	1	0	502002	1959
2B-QTL	Sc80uBt_55199;HRSCAF=63964	SECCE7Rv1G0525890.1	95.588	1020	44	1	65334	66352	1	1020	0	95808	1020
2B-QTL	Sc80uBt_55741;HRSCAF=64659	SECCE7Rv1G0525890.1	91.399	686	57	2	64796	65479	1	686	0	92683	1020
2B-QTL	Sc80uBt_55813;HRSCAF=64751	SECCE7Rv1G0521760.1	85.891	1134	138	15	2083381	2084500	1180	55	0	2388727	1776
2B-QTL	Sc80uBt_55905;HRSCAF=64868	NC_041383.1_cds_XP_037481869.1_358	85.227	968	124	13	1315348	1316304	190	1149	0	1386090	1161
2B-QTL	Sc80uBt_55905;HRSCAF=64868	TraesCS2B03G0084700.1	85.021	968	126	13	1315348	1316304	190	1149	0	1386090	1161
2B-QTL	Sc80uBt_55905;HRSCAF=64868	HORVU2Hr1G004710.1	85.855	304	43	0	1105672	1105975	1097	794	8.18e-86	1386090	1101
2B-QTL	Sc80uBt_55905;HRSCAF=64868	NC_041383.1_cds_XP_037488454.1_359	86.319	307	36	5	1105672	1105975	1094	791	1.76e-87	1386090	1098
2B-QTL	Sc80uBt_55905;HRSCAF=64868	TraesCS2B03G0084600.1	86.275	306	38	4	1105672	1105975	1094	791	1.76e-87	1386090	1098
2B-QTL	Sc80uBt_55905;HRSCAF=64868	NC_041383.1_cds_XP_037488456.1_360	86.23	305	40	2	1105672	1105975	1094	791	1.76e-87	1386090	1098
2B-QTL	Sc80uBt_55905;HRSCAF=64868	LT934114.1_cds_VAH40429.1_819	86.23	305	40	2	1105672	1105975	1094	791	1.76e-87	1386090	1098
2B-QTL	Sc80uBt_55905;HRSCAF=64868	NC_041383.1_cds_XP_037488453.1_357	85.902	305	41	2	1105672	1105975	1094	791	8.18e-86	1386090	1098
2B-QTL	Sc80uBt_55905;HRSCAF=64868	SECCE7Rv1G0520260.1	88.013	317	36	2	1105672	1105987	1088	773	8.01e-101	1386090	1092
2B-QTL	Sc80uBt_55905;HRSCAF=64868	SECCE7Rv1G0520360.1	86.184	304	42	0	878663	878966	749	1052	1.76e-87	1386090	1056
2B-QTL	Sc80uBt_55905;HRSCAF=64868	SECCE7Rv1G0520350.1	85.526	304	44	0	878663	878966	551	854	3.81e-84	1386090	858
2B-QTL	Sc80uBt_55905;HRSCAF=64868	SECCE7Rv1G0520420.1	85.526	304	44	0	878663	878966	776	1079	3.81e-84	1386090	1083
2B-QTL	Sc80uBt_55905;HRSCAF=64868	SECCE7Rv1G0520390.1	85.526	304	44	0	878663	878966	776	1079	3.81e-84	1386090	1083
2B-QTL	Sc80uBt_56026;HRSCAF=65019	TraesCS2B03G0043800.1	94.667	375	8	2	810747	811109	375	1	3.04e-160	1593177	375
2B-QTL	Sc80uBt_56211;HRSCAF=65262	SECCE7Rv1G0525890.1	96.471	1020	35	1	267986	269004	1020	1	0	492739	1020
2B-QTL	Sc80uBt_56407;HRSCAF=65509	NC_041383.1_cds_XP_037482938.1_474	98.711	388	5	0	648566	648953	388	1	0	725295	783
2B-QTL	Sc80uBt_56407;HRSCAF=65509	LT934114.1_cds_VAH40612.1_1001	98.711	388	5	0	648566	648953	388	1	0	725295	816
2B-QTL	Sc80uBt_56564;HRSCAF=65711	SECCE7Rv1G0522810.1	85.319	361	47	6	57092	57449	3092	2735	1.95e-100	72225	3117
2B-QTL	Sc80uBt_56760;HRSCAF=65944	TraesCS2B03G0050700.2	88.046	1464	160	4	161199	162656	1492	38	0	300633	2715
2B-QTL	Sc80uBt_56760;HRSCAF=65944	SECCE7Rv1G0526040.1	87.848	1473	158	5	161199	162662	1492	32	0	300633	2718
2B-QTL	Sc80uBt_56870;HRSCAF=66088	LT934114.1_cds_VAH40256.1_644	87.627	493	58	1	235388	235877	493	1	1.36e-159	1981690	1758
2B-QTL	Sc80uBt_56870;HRSCAF=66088	TraesCS2B03G0074900.1	86.947	475	59	1	235406	235877	475	1	6.42e-148	1981690	1719
2B-QTL	Sc80uBt_57166;HRSCAF=66471	SECCE7Rv1G0523620.1	85.691	608	79	7	499464	500067	604	1	4.67e-179	1947778	606
2B-QTL	Sc80uBt_57166;HRSCAF=66471	SECCE7Rv1G0523520.1	85.526	608	84	4	499462	500067	606	1	1.68e-178	1947778	606
2B-QTL	Sc80uBt_57166;HRSCAF=66471	SECCE7Rv1G0523610.1	85.621	612	76	10	499462	500067	606	1	1.68e-178	1947778	606
2B-QTL	Sc80uBt_57166;HRSCAF=66471	SECCE7Rv1G0523600.1	85.41	610	81	7	499462	500067	606	1	7.82e-177	1947778	606
2B-QTL	Sc80uBt_57166;HRSCAF=66471	SECCE7Rv1G0523480.1	85.197	608	86	4	499462	500067	606	1	3.64e-175	1947778	606
2B-QTL	Sc80uBt_57166;HRSCAF=66471	SECCE7Rv1G0523550.1	85.082	610	83	7	499462	500067	606	1	1.69e-173	1947778	606
2B-QTL	Sc80uBt_57166;HRSCAF=66471	HORVU2Hr1G008120.1	85.173	607	82	7	499462	500067	600	1	1.69e-173	1947778	600
2B-QTL	Sc80uBt_57166;HRSCAF=66471	NC_041383.1_cds_XP_037488517.1_607	85.283	530	76	2	260822	261350	78	606	2.25e-152	1947778	606
2B-QTL	Sc80uBt_57234;HRSCAF=66553	HORVU2Hr1G010670.1	90.181	387	38	0	369102	369488	573	187	2.43e-140	1235686	573
2B-QTL	Sc80uBt_57234;HRSCAF=66553	HORVU2Hr1G010630.1	90.181	387	38	0	369102	369488	528	142	2.43e-140	1235686	528
2B-QTL	Sc80uBt_57234;HRSCAF=66553	SECCE7Rv1G0520070.1	89.406	387	41	0	369102	369488	528	142	2.44e-135	1235686	528
2B-QTL	Sc80uBt_57234;HRSCAF=66553	SECCE7Rv1G0520090.1	89.406	387	41	0	369102	369488	528	142	2.44e-135	1235686	528
2B-QTL	Sc80uBt_57234;HRSCAF=66553	HORVU2Hr1G010690.1	89.147	387	42	0	369102	369488	528	142	1.14e-133	1235686	528
2B-QTL	Sc80uBt_57465;HRSCAF=66851	TraesCS2B03G0089700.1	87.736	530	61	4	41407	41934	2061	1534	9.24e-175	106071	2985
2B-QTL	Sc80uBt_57623;HRSCAF=67053	TraesCS2B03G0050700.2	86.371	587	59	11	82048	82616	822	1405	1.55e-176	82619	2715
2B-QTL	Sc80uBt_57640;HRSCAF=67075	NC_041383.1_cds_XP_037482938.1_474	98.138	376	7	0	356345	356720	783	408	0	850364	783
2B-QTL	Sc80uBt_57640;HRSCAF=67075	LT934114.1_cds_VAH40612.1_1001	98.138	376	7	0	356345	356720	816	441	0	850364	816
2B-QTL	Sc80uBt_57740;HRSCAF=67211	SECCE7Rv1G0522070.1	87.06	881	72	19	52171	53051	62	900	0	146901	1518
2B-QTL	Sc80uBt_57779;HRSCAF=67263	HORVU2Hr1G008120.1	85.309	599	83	4	30395	30992	6	600	2.52e-174	80533	600
2B-QTL	Sc80uBt_58208;HRSCAF=67818	SECCE7Rv1G0521930.1	88.034	351	37	3	1027555	1027904	3271	2925	7.55e-112	1715937	3555
2B-QTL	Sc80uBt_58208;HRSCAF=67818	NC_041383.1_cds_XP_037482952.1_488	87.714	350	38	4	1027555	1027903	3274	2929	1.26e-109	1715937	3558
2B-QTL	Sc80uBt_58208;HRSCAF=67818	LT934114.1_cds_VAH40652.1_1035	87.966	349	37	4	1027556	1027903	3273	2929	9.77e-111	1715937	3561
2B-QTL	Sc80uBt_58208;HRSCAF=67818	TraesCS2B03G0111700.4	87.966	349	37	4	1027556	1027903	3273	2929	9.77e-111	1715937	3561
2B-QTL	Sc80uBt_58208;HRSCAF=67818	HORVU2Hr1G005940.1	87.429	350	39	4	1027555	1027903	1534	1189	5.88e-108	1715937	1818
2B-QTL	Sc80uBt_58880;HRSCAF=68688	TraesCS2B03G0043800.1	95.2	375	6	2	1078926	1079288	1	375	1.63e-163	1844191	375
2B-QTL	Sc80uBt_58960;HRSCAF=68800	SECCE7Rv1G0525890.1	95.793	309	13	0	37644	37952	712	1020	2.22e-139	242710	1020
2B-QTL	Sc80uBt_59059;HRSCAF=68932	NC_041383.1_cds_XP_037488477.1_473	90.645	620	45	6	238339	238955	610	1	0	705113	1074
2B-QTL	Sc80uBt_59059;HRSCAF=68932	LT934114.1_cds_VAH40610.1_998	90.645	620	45	6	238339	238955	610	1	0	705113	1074
2B-QTL	Sc80uBt_59072;HRSCAF=68946	NC_041383.1_cds_XP_037482938.1_474	90.598	351	32	1	59246	59595	11	361	4.28e-129	128130	783
2B-QTL	Sc80uBt_59072;HRSCAF=68946	LT934114.1_cds_VAH40612.1_1001	90.598	351	32	1	59246	59595	11	361	4.28e-129	128130	816
2B-QTL	Sc80uBt_59090;HRSCAF=68980	LT934114.1_cds_VAH40167.1_555	85.691	622	89	0	83422	84043	1551	930	0	118442	1551
2B-QTL	Sc80uBt_59090;HRSCAF=68980	TraesCS2B03G0066200.1	85.691	622	89	0	83422	84043	1551	930	0	118442	1551
2B-QTL	Sc80uBt_59090;HRSCAF=68980	NC_041383.1_cds_XP_037488430.1_275	85.209	622	92	0	83422	84043	1575	954	0	118442	1575
2B-QTL	Sc80uBt_59090;HRSCAF=68980	NC_041383.1_cds_XP_037488428.1_271	88.449	303	35	0	92124	92426	1710	1408	1.15e-99	118442	1710
2B-QTL	Sc80uBt_59090;HRSCAF=68980	LT934114.1_cds_VAH40153.1_541	88.119	303	36	0	92124	92426	1710	1408	5.34e-98	118442	1710
2B-QTL	Sc80uBt_59090;HRSCAF=68980	LT934114.1_cds_VAH40144.1_534	87.789	303	37	0	92124	92426	1710	1408	2.48e-96	118442	1710
2B-QTL	Sc80uBt_59090;HRSCAF=68980	NC_041383.1_cds_XP_037488427.1_268	87.459	303	38	0	92124	92426	1710	1408	1.16e-94	118442	1710
2B-QTL	Sc80uBt_59090;HRSCAF=68980	LT934114.1_cds_VAH40151.1_538	87.667	300	37	0	92124	92423	1137	838	1.16e-94	118442	1137
2B-QTL	Sc80uBt_59090;HRSCAF=68980	TraesCS2B03G0064600.1	87.459	303	38	0	92124	92426	1602	1300	1.16e-94	118442	1602
2B-QTL	Sc80uBt_59090;HRSCAF=68980	NC_041383.1_cds_XP_037488425.1_267	87.129	303	39	0	92124	92426	1710	1408	5.37e-93	118442	1710
2B-QTL	Sc80uBt_59090;HRSCAF=68980	LT934114.1_cds_VAH40152.1_540	87.171	304	37	2	92124	92426	1287	985	5.37e-93	118442	1287
2B-QTL	Sc80uBt_59090;HRSCAF=68980	HORVU2Hr1G003360.1	87.043	301	39	0	92126	92426	1702	1402	6.95e-92	118442	1704
2B-QTL	Sc80uBt_59090;HRSCAF=68980	LT934114.1_cds_VAH40181.1_569	86.139	303	42	0	92124	92426	1278	976	5.41e-88	118442	1278
2B-QTL	Sc80uBt_59090;HRSCAF=68980	TraesCS2B03G0066500.2	86.139	303	42	0	92124	92426	1704	1402	5.41e-88	118442	1704
2B-QTL	Sc80uBt_59090;HRSCAF=68980	NC_041383.1_cds_XP_037488431.1_277	85.809	303	43	0	92124	92426	1704	1402	2.52e-86	118442	1704
2B-QTL	Sc80uBt_59239;HRSCAF=69181	SECCE7Rv1G0524540.1	87.864	824	98	2	35355	36177	1761	939	0	155882	1761
2B-QTL	Sc80uBt_59239;HRSCAF=69181	SECCE7Rv1G0524530.1	87.743	824	99	2	35355	36177	1761	939	0	155882	1761
2B-QTL	Sc80uBt_59726;HRSCAF=69848	SECCE7Rv1G0522810.1	85.507	483	69	1	743693	744174	2566	2084	7.65e-140	1083028	3117
2B-QTL	Sc80uBt_60325;HRSCAF=70632	NC_041383.1_cds_XP_037482914.1_439	89.058	987	107	1	64374	65359	1176	190	0	101422	1185
2B-QTL	Sc80uBt_60325;HRSCAF=70632	LT934114.1_cds_VAH40540.1_928	89.058	987	107	1	64374	65359	1176	190	0	101422	1185
2B-QTL	Sc80uBt_60325;HRSCAF=70632	TraesCS2B03G0101800.1	89.058	987	107	1	64374	65359	1176	190	0	101422	1185
2B-QTL	Sc80uBt_60325;HRSCAF=70632	SECCE7Rv1G0521420.1	87.716	985	119	2	64376	65359	1173	190	0	101422	1185
2B-QTL	Sc80uBt_60325;HRSCAF=70632	LT934114.1_cds_VAH40315.1_706	87.437	987	123	1	64374	65359	1176	190	0	101422	1185
2B-QTL	Sc80uBt_60325;HRSCAF=70632	SECCE7Rv1G0521430.1	87.411	985	122	2	64376	65359	1173	190	0	101422	1185
2B-QTL	Sc80uBt_60325;HRSCAF=70632	HORVU2Hr1G004170.1	87.71	952	116	1	64383	65333	963	12	0	101422	981
2B-QTL	Sc80uBt_60325;HRSCAF=70632	TraesCS2B03G0080400.1	86.904	985	127	2	64376	65359	1173	190	0	101422	1185
2B-QTL	Sc80uBt_60325;HRSCAF=70632	NC_041383.1_cds_XP_037482842.1_343	86.802	985	128	2	64376	65359	1173	190	0	101422	1185
2B-QTL	Sc80uBt_60325;HRSCAF=70632	TraesCS2B03G0080200.1	87.33	884	111	1	64374	65256	1080	197	0	101422	1089
2B-QTL	Sc80uBt_60325;HRSCAF=70632	HORVU2Hr1G005220.1	87.102	597	77	0	64374	64970	597	1	0	101422	606
2B-QTL	Sc80uBt_60488;HRSCAF=70832	NC_041383.1_cds_XP_037482845.1_347	85.797	521	67	4	330231	330751	11	524	6.22e-153	536899	1110
2B-QTL	Sc80uBt_60488;HRSCAF=70832	TraesCS2B03G0082300.1	85.797	521	67	4	330231	330751	11	524	6.22e-153	536899	1110
2B-QTL	Sc80uBt_60488;HRSCAF=70832	LT934114.1_cds_VAH40388.1_779	85.605	521	68	4	330231	330751	11	524	2.89e-151	536899	1110
2B-QTL	Sc80uBt_60523;HRSCAF=70871	LT934114.1_cds_VAH41038.1_1426	85.786	401	53	4	83166	83564	1	399	1.99e-116	97642	2634
2B-QTL	Sc80uBt_60821;HRSCAF=71228	HORVU2Hr1G008120.1	87.728	603	66	6	1793631	1794232	1	596	0	2204593	600
2B-QTL	Sc80uBt_60821;HRSCAF=71228	NC_041383.1_cds_XP_037488517.1_607	87.007	608	71	7	1793631	1794234	1	604	0	2204593	606
2B-QTL	Sc80uBt_60821;HRSCAF=71228	SECCE7Rv1G0523620.1	86.907	611	70	9	1793631	1794236	1	606	0	2204593	606
2B-QTL	Sc80uBt_60821;HRSCAF=71228	SECCE7Rv1G0523550.1	86.634	606	73	7	1793631	1794232	1	602	0	2204593	606
2B-QTL	Sc80uBt_60821;HRSCAF=71228	SECCE7Rv1G0523520.1	86.557	610	70	7	1793631	1794234	1	604	0	2204593	606
2B-QTL	Sc80uBt_60821;HRSCAF=71228	SECCE7Rv1G0523610.1	86.469	606	74	7	1793631	1794232	1	602	0	2204593	606
2B-QTL	Sc80uBt_60821;HRSCAF=71228	SECCE7Rv1G0523480.1	86.393	610	71	7	1793631	1794234	1	604	0	2204593	606
2B-QTL	Sc80uBt_60821;HRSCAF=71228	SECCE7Rv1G0523430.1	86.043	609	75	9	1793631	1794234	1	604	0	2204593	606
2B-QTL	Sc80uBt_60821;HRSCAF=71228	SECCE7Rv1G0523600.1	85.855	608	78	7	1793631	1794234	1	604	1.14e-180	2204593	606
2B-QTL	Sc80uBt_60821;HRSCAF=71228	LT934114.1_cds_VAH40903.1_1291	88.05	318	38	0	1793917	1794234	2	319	9.84e-102	2204593	321
2B-QTL	Sc80uBt_60852;HRSCAF=71263	LT934114.1_cds_VAH40612.1_1001	96.495	428	15	0	54055	54482	389	816	0	116890	816
2B-QTL	Sc80uBt_60852;HRSCAF=71263	NC_041383.1_cds_XP_037482938.1_474	96.709	395	13	0	54088	54482	389	783	0	116890	783
2B-QTL	Sc80uBt_60856;HRSCAF=71268	NC_041383.1_cds_XP_037488477.1_473	90.735	626	44	6	628575	629196	1	616	0	750226	1074
2B-QTL	Sc80uBt_60856;HRSCAF=71268	LT934114.1_cds_VAH40610.1_998	90.735	626	44	6	628575	629196	1	616	0	750226	1074
2B-QTL	Sc80uBt_61654;HRSCAF=72183	SECCE7Rv1G0525220.1	86.454	657	85	4	137352	138005	3777	3122	0	243161	3777
2B-QTL	Sc80uBt_61654;HRSCAF=72183	HORVU2Hr1G001530.10	86.667	645	85	1	137361	138005	3765	3122	0	243161	3765
2B-QTL	Sc80uBt_61812;HRSCAF=72372	SECCE7Rv1G0527040.1	85.993	1692	219	7	46317	48000	1767	86	0	71142	2295
2B-QTL	Sc80uBt_62027;HRSCAF=72618	HORVU2Hr1G005140.1	85.083	724	88	15	10034	10741	720	1	0	106461	720
2B-QTL	Sc80uBt_62028;HRSCAF=72619	SECCE7Rv1G0520690.1	90.076	524	47	5	28830	29348	951	428	0	29730	951
2B-QTL	Sc80uBt_62028;HRSCAF=72619	SECCE7Rv1G0520700.1	90.076	524	47	5	28830	29348	951	428	0	29730	951
2B-QTL	Sc80uBt_62028;HRSCAF=72619	NC_041383.1_cds_XP_037482854.1_362	89.313	524	51	5	28830	29348	951	428	0	29730	951
2B-QTL	Sc80uBt_62028;HRSCAF=72619	SECCE7Rv1G0521340.1	88.74	524	54	5	28830	29348	951	428	0	29730	951
2B-QTL	Sc80uBt_62028;HRSCAF=72619	TraesCS2B03G0085200.1	89.178	499	49	5	28855	29348	926	428	7.21e-176	29730	2124
2B-QTL	Sc80uBt_62028;HRSCAF=72619	NC_041383.1_cds_XP_037482909.1_433	87.405	524	61	5	28830	29348	951	428	9.39e-170	29730	951
2B-QTL	Sc80uBt_62028;HRSCAF=72619	LT934114.1_cds_VAH40528.1_916	87.405	524	61	5	28830	29348	903	380	9.39e-170	29730	903
2B-QTL	Sc80uBt_62028;HRSCAF=72619	TraesCS2B03G0099800.1	87.405	524	61	5	28830	29348	951	428	9.39e-170	29730	951
2B-QTL	Sc80uBt_62028;HRSCAF=72619	LT934114.1_cds_VAH40449.1_834	88.662	441	46	4	28830	29266	765	325	7.46e-151	29730	765
2B-QTL	Sc80uBt_62167;HRSCAF=72777	NC_041383.1_cds_XP_037483019.1_592	86.207	1334	175	9	105900	107228	74	1403	0	155999	1419
2B-QTL	Sc80uBt_62577;HRSCAF=73245	SECCE7Rv1G0522650.1	86.248	829	108	3	751595	752417	990	162	0	1004822	1617
2B-QTL	Sc80uBt_62577;HRSCAF=73245	NC_041383.1_cds_XP_037482993.1_554	86.194	833	107	5	751597	752422	985	154	0	1004822	1614
2B-QTL	Sc80uBt_62577;HRSCAF=73245	TraesCS2B03G0121800.1	85.834	833	110	5	751597	752422	985	154	0	1004822	1614
2B-QTL	Sc80uBt_62577;HRSCAF=73245	SECCE7Rv1G0522670.1	85.697	832	113	3	751597	752422	994	163	0	1004822	1623
2B-QTL	Sc80uBt_62577;HRSCAF=73245	SECCE7Rv1G0522790.1	85.766	829	112	3	751595	752417	990	162	0	1004822	1617
2B-QTL	Sc80uBt_62577;HRSCAF=73245	SECCE7Rv1G0522660.1	85.404	829	115	3	751595	752417	990	162	0	1004822	1617
2B-QTL	Sc80uBt_62818;HRSCAF=73525	LT934114.1_cds_VAH40906.1_1293	86.643	846	77	17	64604	65443	1407	592	0	81670	1425
2B-QTL	Sc80uBt_62818;HRSCAF=73525	TraesCS2B03G0136800.1	86.643	846	77	17	64604	65443	1407	592	0	81670	1425
2B-QTL	Sc80uBt_62818;HRSCAF=73525	NC_041383.1_cds_XP_037483032.1_608	85.461	846	75	22	64604	65443	1395	592	0	81670	1413
2B-QTL	Sc80uBt_62846;HRSCAF=73553	SECCE7Rv1G0525630.1	86.127	519	72	0	405336	405854	519	1	1.25e-156	3034073	1200
2B-QTL	Sc80uBt_62923;HRSCAF=73647	HORVU2Hr1G012130.1	85.954	477	61	3	34418	34894	1003	533	4.33e-141	219980	1047
2B-QTL	Sc80uBt_62923;HRSCAF=73647	LT934114.1_cds_VAH41045.1_1433	85.115	477	65	3	34418	34894	979	509	2.03e-134	219980	1017
2B-QTL	Sc80uBt_62970;HRSCAF=73703	TraesCS2B03G0136200.1	97.741	487	7	2	21880	22366	1	483	0	56006	483
2B-QTL	Sc80uBt_62970;HRSCAF=73703	LT934114.1_cds_VAH40904.1_1292	99.336	301	1	1	23042	23342	1	300	2.34e-153	56006	300
2B-QTL	Sc80uBt_62970;HRSCAF=73703	TraesCS2B03G0136100.1	99.003	301	2	1	23042	23342	1	300	1.09e-151	56006	300
2B-QTL	Sc80uBt_62970;HRSCAF=73703	HORVU2Hr1G004300.1	98.039	306	6	0	21880	22185	1	306	5.06e-150	56006	306
2B-QTL	Sc80uBt_62982;HRSCAF=73717	NC_041383.1_cds_XP_037482845.1_347	85.214	514	70	2	20799	21312	11	518	1.72e-147	31674	1110
2B-QTL	Sc80uBt_62982;HRSCAF=73717	TraesCS2B03G0082300.1	85.214	514	70	2	20799	21312	11	518	1.72e-147	31674	1110
2B-QTL	Sc80uBt_62982;HRSCAF=73717	LT934114.1_cds_VAH40388.1_779	85.019	514	71	2	20799	21312	11	518	8.01e-146	31674	1110
2B-QTL	Sc80uBt_63011;HRSCAF=73749	SECCE7Rv1G0525170.1	89.61	385	21	3	92497	92862	3	387	2.55e-131	127829	387
2B-QTL	Sc80uBt_63393;HRSCAF=74213	SECCE7Rv1G0523420.1	94.068	472	16	3	630763	631223	1	471	0	794248	471
4A-QTL	Sc80uBt_3012;HRSCAF=4229	SECCE4Rv1G0277090.1	88.444	649	66	5	509437	510082	472	1114	0	1048740	1116
4A-QTL	Sc80uBt_3012;HRSCAF=4229	TraesCS4A03G1080800.1	87.673	649	71	6	509437	510082	472	1114	0	1048740	1116
4A-QTL	Sc80uBt_3012;HRSCAF=4229	NC_041386.1_cds_XP_037423608.1_43211	87.365	649	73	5	509437	510082	472	1114	0	1048740	1116
4A-QTL	Sc80uBt_3012;HRSCAF=4229	LT934117.1_cds_VAH99031.1_98999	87.365	649	73	5	509437	510082	487	1129	0	1048740	1131
4A-QTL	Sc80uBt_3012;HRSCAF=4229	HORVU7Hr1G008420.1	85.179	641	93	2	519881	520520	1120	481	0	1048740	1521
4A-QTL	Sc80uBt_3012;HRSCAF=4229	LT934117.1_cds_VAH99033.1_99001	93.769	321	19	1	508749	509068	145	465	3.3e-134	1048740	492
4A-QTL	Sc80uBt_5179;HRSCAF=6859	NC_041386.1_cds_XP_037423598.1_43200	90.255	862	71	5	6563	7413	1167	308	0	1007699	1167
4A-QTL	Sc80uBt_5179;HRSCAF=6859	LT934117.1_cds_VAH98999.1_98969	90.255	862	71	5	6563	7413	1167	308	0	1007699	1167
4A-QTL	Sc80uBt_5179;HRSCAF=6859	SECCE4Rv1G0277180.1	90.255	862	68	7	6563	7413	1170	314	0	1007699	1170
4A-QTL	Sc80uBt_5179;HRSCAF=6859	TraesCS4A03G1083200.1	90.139	862	72	5	6563	7413	1167	308	0	1007699	1167
4A-QTL	Sc80uBt_5179;HRSCAF=6859	LT934117.1_cds_VAH99000.1_98968	90.261	842	69	5	6563	7393	1149	310	0	1007699	1149
4A-QTL	Sc80uBt_5179;HRSCAF=6859	SECCE4Rv1G0277230.1	89.141	396	26	9	139055	139437	392	1	4.1e-133	1007699	702
4A-QTL	Sc80uBt_5179;HRSCAF=6859	NC_041386.1_cds_XP_037423593.1_43196	88.191	398	32	3	139055	139437	398	1	4.13e-128	1007699	708
4A-QTL	Sc80uBt_5179;HRSCAF=6859	TraesCS4A03G1087000.1	87.688	398	34	3	139055	139437	398	1	8.93e-125	1007699	708
4A-QTL	Sc80uBt_5564;HRSCAF=7337	SECCE4Rv1G0277180.1	91.015	857	62	6	57240	58081	314	1170	0	75957	1170
4A-QTL	Sc80uBt_5564;HRSCAF=7337	NC_041386.1_cds_XP_037423598.1_43200	90.698	860	62	4	57240	58081	308	1167	0	75957	1167
4A-QTL	Sc80uBt_5564;HRSCAF=7337	LT934117.1_cds_VAH98999.1_98969	90.698	860	62	4	57240	58081	308	1167	0	75957	1167
4A-QTL	Sc80uBt_5564;HRSCAF=7337	TraesCS4A03G1083200.1	90.581	860	63	4	57240	58081	308	1167	0	75957	1167
4A-QTL	Sc80uBt_5564;HRSCAF=7337	LT934117.1_cds_VAH99000.1_98968	90.714	840	60	4	57260	58081	310	1149	0	75957	1149
4A-QTL	Sc80uBt_10187;HRSCAF=12755	SECCE4Rv1G0278680.1	85.802	324	37	6	510137	510451	22	345	4.34e-90	1677457	1473
4A-QTL	Sc80uBt_10187;HRSCAF=12755	NC_041386.1_cds_XP_037424914.1_43115	89.557	316	31	2	510137	510451	25	339	1.52e-109	1677457	1467
4A-QTL	Sc80uBt_10187;HRSCAF=12755	NC_041386.1_cds_XP_037424911.1_43112	85.538	325	36	7	510137	510451	22	345	2.02e-88	1677457	1485
4A-QTL	Sc80uBt_10187;HRSCAF=12755	NC_041386.1_cds_XP_037424910.1_43111	85.538	325	36	7	510137	510451	22	345	2.02e-88	1677457	1485
4A-QTL	Sc80uBt_10187;HRSCAF=12755	LT934117.1_cds_VAH98883.1_98851	85.231	325	37	7	510137	510451	22	345	9.4e-87	1677457	582
4A-QTL	Sc80uBt_10187;HRSCAF=12755	TraesCS4A03G1077200.1	85.846	325	35	7	510137	510451	64	387	4.34e-90	1677457	1515
4A-QTL	Sc80uBt_10187;HRSCAF=12755	NC_041386.1_cds_XP_037424908.1_43110	85.538	325	36	7	510137	510451	22	345	2.02e-88	1677457	1473
4A-QTL	Sc80uBt_10187;HRSCAF=12755	LT934117.1_cds_VAH98879.1_98849	85.538	325	36	7	510137	510451	22	345	2.02e-88	1677457	1473
4A-QTL	Sc80uBt_10187;HRSCAF=12755	LT934117.1_cds_VAH98882.1_98850	85.231	325	37	7	510137	510451	130	453	9.4e-87	1677457	1581
4A-QTL	Sc80uBt_10187;HRSCAF=12755	TraesCS4A03G1076900.1	85.231	325	37	7	510137	510451	22	345	9.4e-87	1677457	1473
4A-QTL	Sc80uBt_24980;HRSCAF=29117	TraesCS4A03G1076500.1	87.119	427	47	7	1683	2108	443	24	5.43e-135	13316	687
4A-QTL	Sc80uBt_24980;HRSCAF=29117	HORVU7Hr1G010510.5	91.092	348	31	0	1697	2044	366	19	2.53e-133	13316	441
4A-QTL	Sc80uBt_24980;HRSCAF=29117	NC_041386.1_cds_XP_037424907.1_43108	86.651	427	49	7	1683	2108	443	24	1.18e-131	13316	687
4A-QTL	Sc80uBt_25438;HRSCAF=29612	SECCE4Rv1G0277440.1	85.501	669	92	3	978149	978816	194	858	0	1414639	1977
4A-QTL	Sc80uBt_25438;HRSCAF=29612	SECCE4Rv1G0277430.1	85.501	669	92	3	978149	978816	194	858	0	1414639	1977
4A-QTL	Sc80uBt_40562;HRSCAF=45632	SECCE4Rv1G0277170.1	85.294	306	39	3	188328	188627	29	334	4.68e-83	1072784	681
4A-QTL	Sc80uBt_47533;HRSCAF=54235	NC_041386.1_cds_XP_037423598.1_43200	90.394	864	69	5	45298	46151	308	1167	0	62384	1167
4A-QTL	Sc80uBt_47533;HRSCAF=54235	LT934117.1_cds_VAH98999.1_98969	90.394	864	69	5	45298	46151	308	1167	0	62384	1167
4A-QTL	Sc80uBt_47533;HRSCAF=54235	TraesCS4A03G1083200.1	90.278	864	70	5	45298	46151	308	1167	0	62384	1167
4A-QTL	Sc80uBt_47533;HRSCAF=54235	SECCE4Rv1G0277180.1	90.267	863	69	6	45298	46151	314	1170	0	62384	1170
4A-QTL	Sc80uBt_47533;HRSCAF=54235	LT934117.1_cds_VAH99000.1_98968	90.284	844	68	5	45318	46151	310	1149	0	62384	1149
4A-QTL	Sc80uBt_52046;HRSCAF=59962	TraesCS4A03G1076500.1	89.109	404	41	3	91244	91647	24	424	1.6e-140	183602	687
4A-QTL	Sc80uBt_52046;HRSCAF=59962	NC_041386.1_cds_XP_037424907.1_43108	88.614	404	43	3	91244	91647	24	424	3.46e-137	183602	687
4A-QTL	Sc80uBt_52046;HRSCAF=59962	SECCE4Rv1G0278800.1	88.5	400	40	4	56190	56585	44	441	2.08e-134	183602	654
4A-QTL	Sc80uBt_52046;HRSCAF=59962	HORVU7Hr1G010510.5	91.716	338	26	2	91307	91643	21	357	4.5e-131	183602	441
4A-QTL	Sc80uBt_52046;HRSCAF=59962	LT934117.1_cds_VAH98878.1_98846	89.286	336	33	3	91303	91637	45	378	4.6e-116	183602	651
4A-QTL	Sc80uBt_52046;HRSCAF=59962	TraesCS4A03G1076300.1	89.286	336	33	3	91303	91637	45	378	4.6e-116	183602	651
4A-QTL	Sc80uBt_52142;HRSCAF=60078	LT934117.1_cds_VAH98996.1_98964	85.106	423	57	3	45533	45952	1	420	2.29e-119	55014	1527
4A-QTL	Sc80uBt_56213;HRSCAF=65264	SECCE4Rv1G0277440.1	86.547	669	85	3	201293	201960	195	859	0	228660	1977
4A-QTL	Sc80uBt_56213;HRSCAF=65264	SECCE4Rv1G0277430.1	86.547	669	85	3	201293	201960	195	859	0	228660	1977
4A-QTL	Sc80uBt_56213;HRSCAF=65264	TraesCS4A03G1089000.1	85.978	649	89	2	201313	201960	212	859	0	228660	1995
4A-QTL	Sc80uBt_56213;HRSCAF=65264	NC_041386.1_cds_XP_037419315.1_43191	85.824	649	90	2	201313	201960	212	859	0	228660	1995
4A-QTL	Sc80uBt_56579;HRSCAF=65729	NC_041386.1_cds_XP_037424914.1_43115	85.178	506	73	2	24653	25157	529	25	2.8e-145	1169670	1467
4A-QTL	Sc80uBt_56579;HRSCAF=65729	LT934117.1_cds_VAH98891.1_98859	86.645	307	38	1	78451	78757	69	372	8.42e-91	1169670	399
1A-QTL	Sc80uBt_6;HRSCAF=10	LT934111.1_cds_VAH10849.1_10844	86.817	311	41	0	39841	40151	392	82	1.83e-93	381493	1260
1A-QTL	Sc80uBt_7;HRSCAF=11	LT934111.1_cds_VAH11133.1_11128	95.368	842	39	0	171242	172083	2	843	0	399737	843
1A-QTL	Sc80uBt_7;HRSCAF=11	LT934111.1_cds_VAH11119.1_11114	97.948	536	10	1	21093	21628	535	1	0	399737	537
1A-QTL	Sc80uBt_7;HRSCAF=11	LT934111.1_cds_VAH11124.1_11115	94.687	527	28	0	96742	97268	462	988	0	399737	1488
1A-QTL	Sc80uBt_7;HRSCAF=11	LT934111.1_cds_VAH11132.1_11127	91.329	519	30	5	351680	352198	1	504	0	399737	504
1A-QTL	Sc80uBt_7;HRSCAF=11	LT934111.1_cds_VAH11134.1_11129	85.638	564	63	7	237474	238022	564	4	2.25e-162	399737	672
1A-QTL	Sc80uBt_8;HRSCAF=13	LT934111.1_cds_VAH10849.1_10844	87.138	311	39	1	24866	25175	392	82	6.08e-95	163793	1260
1A-QTL	Sc80uBt_13;HRSCAF=29	LT934111.1_cds_VAH10849.1_10844	87.138	311	40	0	1159993	1160303	82	392	1.68e-94	1629819	1260
1A-QTL	Sc80uBt_14;HRSCAF=30	LT934111.1_cds_VAH10849.1_10844	86.817	311	41	0	857732	858042	82	392	6.71e-93	1400091	1260
1A-QTL	Sc80uBt_17;HRSCAF=35	LT934111.1_cds_VAH10849.1_10844	87.46	311	39	0	231352	231662	82	392	4.17e-96	1884774	1260
1A-QTL	Sc80uBt_30;HRSCAF=58	LT934111.1_cds_VAH10849.1_10844	87.138	311	40	0	1774323	1774633	392	82	3.02e-94	2933760	1260
1A-QTL	Sc80uBt_32;HRSCAF=61	HORVU1Hr1G079920.1	86.957	989	126	3	26	1012	1726	739	0	104396	1728
1A-QTL	Sc80uBt_32;HRSCAF=61	HORVU1Hr1G090680.2	89.212	482	51	1	26	506	493	12	3.49e-170	104396	495
1A-QTL	Sc80uBt_60;HRSCAF=120	LT934111.1_cds_VAH10849.1_10844	87.138	311	40	0	42957	43267	392	82	5.01e-96	48490	1260
1A-QTL	Sc80uBt_71;HRSCAF=139	LT934111.1_cds_VAH10849.1_10844	87.138	311	40	0	7071	7381	392	82	1.13e-95	109201	1260
1A-QTL	Sc80uBt_75;HRSCAF=149	HORVU1Hr1G086230.1	85.078	516	67	5	660235	660750	755	250	3.21e-144	928340	765
1A-QTL	Sc80uBt_78;HRSCAF=157	LT934111.1_cds_VAH11119.1_11114	94.786	537	24	2	153471	154003	537	1	0	197331	537
1A-QTL	Sc80uBt_78;HRSCAF=157	LT934111.1_cds_VAH11132.1_11127	89.231	520	37	9	32551	33067	1	504	2.34e-179	197331	504
1A-QTL	Sc80uBt_95;HRSCAF=179	LT934111.1_cds_VAH10849.1_10844	86.817	311	41	0	1387758	1388068	392	82	1.81e-92	3784442	1260
1A-QTL	Sc80uBt_101;HRSCAF=190	LT934111.1_cds_VAH10849.1_10844	86.817	311	41	0	533460	533770	392	82	3.78e-93	788183	1260
1A-QTL	Sc80uBt_109;HRSCAF=205	LT934111.1_cds_VAH10849.1_10844	85.489	317	46	0	116503	116819	82	398	4.99e-88	1031940	1260
1A-QTL	Sc80uBt_126;HRSCAF=237	LT934111.1_cds_VAH10849.1_10844	85.39	308	45	0	316066	316373	82	389	1.31e-84	1251710	1260
1A-QTL	Sc80uBt_140;HRSCAF=262	LT934111.1_cds_VAH10849.1_10844	87.138	311	40	0	70500	70810	392	82	2.83e-95	273947	1260
1A-QTL	Sc80uBt_142;HRSCAF=268	LT934111.1_cds_VAH10849.1_10844	85.43	302	42	2	33777	34077	92	392	1.8e-83	102455	1260
1A-QTL	Sc80uBt_144;HRSCAF=271	LT934111.1_cds_VAH10849.1_10844	87.138	311	40	0	167325	167635	392	82	1.75e-95	168992	1260
1A-QTL	Sc80uBt_151;HRSCAF=283	SECCE1Rv1G0053420.1	85.507	552	78	2	227378	227927	1758	1207	1.42e-161	702446	1758
1A-QTL	Sc80uBt_184;HRSCAF=341	LT934111.1_cds_VAH10849.1_10844	87.46	311	39	0	1346416	1346726	392	82	3.29e-96	1485751	1260
1A-QTL	Sc80uBt_186;HRSCAF=346	LT934111.1_cds_VAH10849.1_10844	86.817	311	41	0	128909	129219	392	82	8.36e-94	173945	1260
1A-QTL	Sc80uBt_190;HRSCAF=351	LT934111.1_cds_VAH09960.1_9956	96.129	310	12	0	106891	107200	1	310	5.22e-141	698176	312
1A-QTL	Sc80uBt_190;HRSCAF=351	Os05t0466600-01	95.833	312	13	0	106891	107202	1	312	1.88e-140	698176	312
1A-QTL	Sc80uBt_190;HRSCAF=351	Os05t0462700-01	95.833	312	13	0	106891	107202	1	312	1.88e-140	698176	312
1A-QTL	Sc80uBt_190;HRSCAF=351	NC_041380.1_cds_XP_037424426.1_4112	95.806	310	13	0	106891	107200	1	310	2.43e-139	698176	312
1A-QTL	Sc80uBt_190;HRSCAF=351	SECCE1Rv1G0050820.1	95.806	310	13	0	106891	107200	1	310	2.43e-139	698176	312
1A-QTL	Sc80uBt_190;HRSCAF=351	TraesCS1A03G0878900.1	95.806	310	13	0	106891	107200	1	310	2.43e-139	698176	312
1A-QTL	Sc80uBt_190;HRSCAF=351	TraesCS1A03G0885400.1	95.806	310	13	0	106891	107200	1	310	2.43e-139	698176	312
1A-QTL	Sc80uBt_190;HRSCAF=351	NC_041380.1_cds_XP_037424256.1_4078	95.484	310	14	0	106891	107200	1	310	1.13e-137	698176	312
1A-QTL	Sc80uBt_190;HRSCAF=351	LT934111.1_cds_VAH09903.1_9899	95.484	310	14	0	106891	107200	1	310	1.13e-137	698176	312
1A-QTL	Sc80uBt_190;HRSCAF=351	TraesCS1A03G0879500.1	95.484	310	14	0	106891	107200	1	310	1.13e-137	698176	312
1A-QTL	Sc80uBt_190;HRSCAF=351	SECCE1Rv1G0051250.1	95.161	310	15	0	106891	107200	1	310	5.26e-136	698176	312
1A-QTL	Sc80uBt_190;HRSCAF=351	SECCE1Rv1G0051280.1	95.161	310	15	0	106891	107200	1	310	5.26e-136	698176	312
1A-QTL	Sc80uBt_190;HRSCAF=351	HORVU1Hr1G079440.1	94.586	314	17	0	106887	107200	81	394	6.8e-135	698176	396
1A-QTL	Sc80uBt_190;HRSCAF=351	SECCE1Rv1G0051260.1	94.516	310	17	0	106891	107200	1	310	1.14e-132	698176	312
1A-QTL	Sc80uBt_190;HRSCAF=351	SECCE1Rv1G0051650.1	94.516	310	17	0	106891	107200	1	310	1.14e-132	698176	312
1A-QTL	Sc80uBt_190;HRSCAF=351	SECCE1Rv1G0051460.1	94.194	310	18	0	106891	107200	1	310	5.3e-131	698176	312
1A-QTL	Sc80uBt_190;HRSCAF=351	HORVU1Hr1G090300.44	93.77	305	19	0	106891	107195	58	362	1.48e-126	698176	582
1A-QTL	Sc80uBt_195;HRSCAF=359	LT934111.1_cds_VAH10849.1_10844	87.662	308	38	0	2713926	2714233	392	85	7.89e-96	3567633	1260
1A-QTL	Sc80uBt_200;HRSCAF=365	LT934111.1_cds_VAH10849.1_10844	87.138	311	38	2	1377422	1377730	392	82	1.03e-93	2792518	1260
1A-QTL	Sc80uBt_203;HRSCAF=368	LT934111.1_cds_VAH10849.1_10844	87.171	304	38	1	49090	49392	392	89	3.6e-92	580599	1260
1A-QTL	Sc80uBt_205;HRSCAF=370	LT934111.1_cds_VAH10849.1_10844	86.817	311	41	0	1960567	1960877	82	392	1.61e-92	3364848	1260
1A-QTL	Sc80uBt_206;HRSCAF=371	LT934111.1_cds_VAH10849.1_10844	86.581	313	39	3	247416	247727	82	392	6.82e-92	305503	1260
1A-QTL	Sc80uBt_210;HRSCAF=377	LT934111.1_cds_VAH10849.1_10844	86.817	311	41	0	1067274	1067584	82	392	1.18e-92	2456063	1260
1A-QTL	Sc80uBt_219;HRSCAF=393	LT934111.1_cds_VAH10849.1_10844	86.495	311	41	1	218368	218677	392	82	1.92e-91	238386	1260
1A-QTL	Sc80uBt_222;HRSCAF=396	LT934111.1_cds_VAH10849.1_10844	87.46	311	39	0	632526	632836	392	82	7.52e-96	3400781	1260
1A-QTL	Sc80uBt_228;HRSCAF=404	LT934111.1_cds_VAH10849.1_10844	86.817	311	39	2	800729	801037	392	82	1.72e-92	995508	1260
1A-QTL	Sc80uBt_246;HRSCAF=431	LT934111.1_cds_VAH10849.1_10844	85.526	304	42	2	151593	151894	392	89	2.9e-84	213903	1260
1A-QTL	Sc80uBt_259;HRSCAF=454	LT934111.1_cds_VAH10849.1_10844	87.138	311	40	0	236449	236759	82	392	3.35e-95	324873	1260
1A-QTL	Sc80uBt_267;HRSCAF=468	LT934111.1_cds_VAH10849.1_10844	87.138	311	40	0	1517695	1518005	392	82	1.91e-94	1857413	1260
1A-QTL	Sc80uBt_272;HRSCAF=477	LT934111.1_cds_VAH10849.1_10844	86.817	311	39	2	157639	157947	82	392	6.59e-93	381454	1260
1A-QTL	Sc80uBt_280;HRSCAF=489	LT934111.1_cds_VAH10849.1_10844	87.138	311	40	0	858289	858599	392	82	4.77e-94	4633259	1260
1A-QTL	Sc80uBt_296;HRSCAF=507	LT934111.1_cds_VAH10849.1_10844	85.209	311	41	5	439640	439946	89	398	2.38e-83	489581	1260
1A-QTL	Sc80uBt_299;HRSCAF=511	LT934111.1_cds_VAH10849.1_10844	85.852	311	44	0	374888	375198	82	392	1.95e-88	403396	1260
1A-QTL	Sc80uBt_303;HRSCAF=516	LT934111.1_cds_VAH10849.1_10844	87.138	311	40	0	148886	149196	392	82	1.55e-95	150554	1260
1A-QTL	Sc80uBt_318;HRSCAF=535	HORVU1Hr1G087740.6	93.675	332	21	0	556366	556697	512	181	9.4e-138	2089197	522
1A-QTL	Sc80uBt_328;HRSCAF=550	LT934111.1_cds_VAH10849.1_10844	85.902	305	41	2	806800	807103	89	392	6.8e-86	841506	1260
1A-QTL	Sc80uBt_341;HRSCAF=570	LT934111.1_cds_VAH10849.1_10844	86.817	311	41	0	670940	671250	392	82	2.46e-92	5127821	1260
1A-QTL	Sc80uBt_349;HRSCAF=585	LT934111.1_cds_VAH10849.1_10844	86.817	311	40	1	28747	29056	392	82	5.74e-94	33170	1260
1A-QTL	Sc80uBt_352;HRSCAF=588	LT934111.1_cds_VAH10849.1_10844	86.495	311	40	2	16379	16687	392	82	9.74e-92	121173	1260
1A-QTL	Sc80uBt_364;HRSCAF=605	LT934111.1_cds_VAH10849.1_10844	86.817	311	41	0	888270	888580	392	82	8.01e-93	1670375	1260
1A-QTL	Sc80uBt_370;HRSCAF=616	LT934111.1_cds_VAH10849.1_10844	86.495	311	42	0	273077	273387	82	392	3.68e-91	1649269	1260
1A-QTL	Sc80uBt_386;HRSCAF=640	LT934111.1_cds_VAH10849.1_10844	86.817	311	40	1	74319	74628	392	82	1.64e-93	94844	1260
1A-QTL	Sc80uBt_406;HRSCAF=674	LT934111.1_cds_VAH10849.1_10844	86.817	311	41	0	15567	15877	82	392	5.51e-94	114708	1260
1A-QTL	Sc80uBt_415;HRSCAF=691	LT934111.1_cds_VAH10849.1_10844	86.817	311	41	0	148729	149039	392	82	7.95e-94	165475	1260
1A-QTL	Sc80uBt_416;HRSCAF=693	LT934111.1_cds_VAH10849.1_10844	86.817	311	41	0	794057	794367	82	392	5.18e-93	1079344	1260
1A-QTL	Sc80uBt_436;HRSCAF=721	LT934111.1_cds_VAH10849.1_10844	87.138	311	40	0	54373	54683	392	82	6.22e-96	60168	1260
1A-QTL	Sc80uBt_446;HRSCAF=743	LT934111.1_cds_VAH10849.1_10844	86.174	311	43	0	117631	117941	82	392	1.26e-90	121267	1260
1A-QTL	Sc80uBt_449;HRSCAF=748	LT934111.1_cds_VAH10849.1_10844	87.46	311	39	0	39815	40125	82	392	2.22e-97	99823	1260
1A-QTL	Sc80uBt_462;HRSCAF=767	LT934111.1_cds_VAH10849.1_10844	87.46	311	39	0	21838	22148	82	392	5.74e-98	25834	1260
1A-QTL	Sc80uBt_471;HRSCAF=780	LT934111.1_cds_VAH10849.1_10844	87.5	304	38	0	2544638	2544941	392	89	9.67e-94	2611585	1260
1A-QTL	Sc80uBt_479;HRSCAF=791	LT934111.1_cds_VAH10849.1_10844	86.817	311	40	1	5556	5865	392	82	1.99e-93	114903	1260
1A-QTL	Sc80uBt_501;HRSCAF=820	LT934111.1_cds_VAH10849.1_10844	86.817	311	41	0	45085	45395	392	82	5.15e-94	107236	1260
1A-QTL	Sc80uBt_506;HRSCAF=826	LT934111.1_cds_VAH10849.1_10844	86.817	311	41	0	1960154	1960464	82	392	2.02e-92	4227942	1260
1A-QTL	Sc80uBt_507;HRSCAF=827	LT934111.1_cds_VAH10849.1_10844	86.817	311	41	0	867067	867377	82	392	1.16e-92	2410939	1260
1A-QTL	Sc80uBt_510;HRSCAF=830	LT934111.1_cds_VAH10849.1_10844	86.817	311	41	0	36812	37122	82	392	2.88e-94	59898	1260
1A-QTL	Sc80uBt_515;HRSCAF=838	LT934111.1_cds_VAH10849.1_10844	86.817	311	41	0	1062163	1062473	82	392	7.87e-93	1641760	1260
1A-QTL	Sc80uBt_521;HRSCAF=848	LT934111.1_cds_VAH10849.1_10844	86.538	312	41	1	73273	73584	392	82	2.29e-92	102543	1260
1A-QTL	Sc80uBt_537;HRSCAF=868	LT934111.1_cds_VAH09960.1_9956	96.474	312	11	0	761257	761568	312	1	2.91e-143	2339983	312
1A-QTL	Sc80uBt_537;HRSCAF=868	HORVU1Hr1G079440.1	95.342	322	15	0	761257	761578	396	75	3.76e-142	2339983	396
1A-QTL	Sc80uBt_537;HRSCAF=868	NC_041380.1_cds_XP_037424426.1_4112	96.154	312	12	0	761257	761568	312	1	1.35e-141	2339983	312
1A-QTL	Sc80uBt_537;HRSCAF=868	TraesCS1A03G0878900.1	96.154	312	12	0	761257	761568	312	1	1.35e-141	2339983	312
1A-QTL	Sc80uBt_537;HRSCAF=868	NC_041380.1_cds_XP_037424256.1_4078	95.833	312	13	0	761257	761568	312	1	6.29e-140	2339983	312
1A-QTL	Sc80uBt_537;HRSCAF=868	LT934111.1_cds_VAH09903.1_9899	95.833	312	13	0	761257	761568	312	1	6.29e-140	2339983	312
1A-QTL	Sc80uBt_537;HRSCAF=868	TraesCS1A03G0885400.1	95.833	312	13	0	761257	761568	312	1	6.29e-140	2339983	312
1A-QTL	Sc80uBt_537;HRSCAF=868	TraesCS1A03G0879500.1	95.833	312	13	0	761257	761568	312	1	6.29e-140	2339983	312
1A-QTL	Sc80uBt_537;HRSCAF=868	Os05t0462700-01	95.806	310	13	0	761259	761568	310	1	8.13e-139	2339983	312
1A-QTL	Sc80uBt_537;HRSCAF=868	SECCE1Rv1G0051650.1	95.513	312	14	0	761257	761568	312	1	2.93e-138	2339983	312
1A-QTL	Sc80uBt_537;HRSCAF=868	Os05t0466600-01	95.484	310	14	0	761259	761568	310	1	3.78e-137	2339983	312
1A-QTL	Sc80uBt_537;HRSCAF=868	SECCE1Rv1G0051280.1	94.872	312	16	0	931705	932016	312	1	6.33e-135	2339983	312
1A-QTL	Sc80uBt_537;HRSCAF=868	SECCE1Rv1G0051260.1	94.551	312	17	0	931705	932016	312	1	2.95e-133	2339983	312
1A-QTL	Sc80uBt_537;HRSCAF=868	SECCE1Rv1G0051250.1	94.551	312	17	0	761257	761568	312	1	2.95e-133	2339983	312
1A-QTL	Sc80uBt_537;HRSCAF=868	SECCE1Rv1G0050820.1	94.231	312	18	0	761257	761568	312	1	1.37e-131	2339983	312
1A-QTL	Sc80uBt_537;HRSCAF=868	SECCE1Rv1G0051460.1	93.91	312	19	0	970440	970751	312	1	6.38e-130	2339983	312
1A-QTL	Sc80uBt_537;HRSCAF=868	HORVU1Hr1G090300.44	94.098	305	18	0	761264	761568	362	58	1.07e-127	2339983	582
1A-QTL	Sc80uBt_537;HRSCAF=868	LT934111.1_cds_VAH10849.1_10844	86.817	311	41	0	67910	68220	392	82	1.12e-92	2339983	1260
1A-QTL	Sc80uBt_544;HRSCAF=882	LT934111.1_cds_VAH10849.1_10844	87.46	311	39	0	193176	193486	392	82	6.25e-97	281608	1260
1A-QTL	Sc80uBt_545;HRSCAF=885	LT934111.1_cds_VAH10849.1_10844	87.138	311	40	0	228366	228676	392	82	2.6e-95	251710	1260
1A-QTL	Sc80uBt_590;HRSCAF=953	LT934111.1_cds_VAH10849.1_10844	86.174	311	42	1	7055	7364	392	82	7.51e-90	200853	1260
1A-QTL	Sc80uBt_598;HRSCAF=969	LT934111.1_cds_VAH10849.1_10844	87.138	311	40	0	50387	50697	82	392	7.33e-96	70956	1260
1A-QTL	Sc80uBt_609;HRSCAF=987	LT934111.1_cds_VAH10849.1_10844	87.138	311	40	0	404974	405284	82	392	4.28e-95	414382	1260
1A-QTL	Sc80uBt_611;HRSCAF=991	LT934111.1_cds_VAH10849.1_10844	85.802	324	44	2	390972	391294	82	404	9.55e-92	427386	1260
1A-QTL	Sc80uBt_632;HRSCAF=1019	LT934111.1_cds_VAH10849.1_10844	87.107	318	41	0	185950	186267	392	75	1.48e-97	239460	1260
1A-QTL	Sc80uBt_634;HRSCAF=1021	LT934111.1_cds_VAH10849.1_10844	86.495	311	40	2	274709	275017	82	392	2.88e-91	358358	1260
1A-QTL	Sc80uBt_648;HRSCAF=1039	LT934111.1_cds_VAH10849.1_10844	86.817	311	41	0	6102	6412	392	82	7.67e-94	159721	1260
1A-QTL	Sc80uBt_667;HRSCAF=1062	LT934111.1_cds_VAH10849.1_10844	86.817	311	41	0	77446	77756	82	392	8.74e-94	181804	1260
1A-QTL	Sc80uBt_679;HRSCAF=1079	LT934111.1_cds_VAH10849.1_10844	87.138	311	40	0	33649	33959	392	82	8.17e-96	79008	1260
1A-QTL	Sc80uBt_692;HRSCAF=1103	LT934111.1_cds_VAH10849.1_10844	86.971	307	40	0	125577	125883	89	395	4.95e-93	286703	1260
1A-QTL	Sc80uBt_696;HRSCAF=1107	LT934111.1_cds_VAH10849.1_10844	86.817	311	40	1	306792	307101	82	392	1.18e-92	685352	1260
1A-QTL	Sc80uBt_699;HRSCAF=1112	LT934111.1_cds_VAH10849.1_10844	86.817	311	41	0	109185	109495	392	82	7.39e-94	153845	1260
1A-QTL	Sc80uBt_711;HRSCAF=1130	LT934111.1_cds_VAH10849.1_10844	87.138	311	39	1	173881	174190	392	82	9.08e-95	244723	1260
1A-QTL	Sc80uBt_717;HRSCAF=1137	LT934111.1_cds_VAH10849.1_10844	86.817	311	41	0	247623	247933	82	392	3.06e-93	637890	1260
1A-QTL	Sc80uBt_739;HRSCAF=1166	LT934111.1_cds_VAH10849.1_10844	87.138	311	40	0	134235	134545	82	392	1.64e-95	158613	1260
1A-QTL	Sc80uBt_742;HRSCAF=1170	LT934111.1_cds_VAH10849.1_10844	87.459	303	38	0	792509	792811	392	90	1.7e-93	1275746	1260
1A-QTL	Sc80uBt_754;HRSCAF=1184	HORVU1Hr1G088440.1	85.541	823	71	20	794489	795293	1023	1815	0	1488123	1815
1A-QTL	Sc80uBt_765;HRSCAF=1202	LT934111.1_cds_VAH10849.1_10844	87.46	311	39	0	146644	146954	82	392	2.46e-96	1111399	1260
1A-QTL	Sc80uBt_772;HRSCAF=1210	LT934111.1_cds_VAH10849.1_10844	86.817	311	41	0	1969297	1969607	392	82	9.53e-93	1988121	1260
1A-QTL	Sc80uBt_780;HRSCAF=1220	LT934111.1_cds_VAH09832.1_9822	89.493	1066	103	4	122801	123863	644	1703	0	806922	2946
1A-QTL	Sc80uBt_780;HRSCAF=1220	NC_041380.1_cds_XP_037424037.1_4047	89.306	1066	105	4	122801	123863	644	1703	0	806922	1740
1A-QTL	Sc80uBt_780;HRSCAF=1220	TraesCS1A03G0874100.3	89.306	1066	105	4	122801	123863	644	1703	0	806922	1740
1A-QTL	Sc80uBt_780;HRSCAF=1220	SECCE1Rv1G0050960.1	89.024	1066	108	4	122801	123863	644	1703	0	806922	1740
1A-QTL	Sc80uBt_780;HRSCAF=1220	HORVU1Hr1G080360.4	88.725	1082	110	8	122801	123876	695	1770	0	806922	1770
1A-QTL	Sc80uBt_780;HRSCAF=1220	SECCE1Rv1G0050970.1	88.411	302	33	2	128817	129117	573	873	1.38e-97	806922	873
1A-QTL	Sc80uBt_780;HRSCAF=1220	NC_041380.1_cds_XP_037477771.1_4049	87.789	303	33	4	128817	129117	684	984	2.99e-94	806922	984
1A-QTL	Sc80uBt_780;HRSCAF=1220	LT934111.1_cds_VAH10849.1_10844	86.817	311	40	1	643395	643704	392	82	1.39e-92	806922	1260
1A-QTL	Sc80uBt_781;HRSCAF=1222	LT934111.1_cds_VAH10849.1_10844	86.817	311	41	0	17627	17937	392	82	2.89e-94	60117	1260
1A-QTL	Sc80uBt_784;HRSCAF=1226	LT934111.1_cds_VAH11119.1_11114	99.069	537	5	0	1319004	1319540	1	537	0	1834942	537
1A-QTL	Sc80uBt_788;HRSCAF=1233	LT934111.1_cds_VAH10849.1_10844	86.817	311	41	0	343275	343585	82	392	1.66e-93	346678	1260
1A-QTL	Sc80uBt_831;HRSCAF=1296	SECCE1Rv1G0054160.1	85.366	1025	150	0	322177	323201	572	1596	0	708890	1596
1A-QTL	Sc80uBt_840;HRSCAF=1311	LT934111.1_cds_VAH10849.1_10844	86.817	311	41	0	387718	388028	82	392	3.26e-93	678689	1260
1A-QTL	Sc80uBt_848;HRSCAF=1328	LT934111.1_cds_VAH10849.1_10844	87.138	311	40	0	3895759	3896069	392	82	4.32e-94	4197778	1260
1A-QTL	Sc80uBt_851;HRSCAF=1334	LT934111.1_cds_VAH10849.1_10844	87.5	304	38	0	16137	16440	89	392	2.13e-95	57418	1260
1A-QTL	Sc80uBt_854;HRSCAF=1338	LT934111.1_cds_VAH10849.1_10844	87.138	311	39	1	63418	63727	392	82	3.71e-95	99938	1260
1A-QTL	Sc80uBt_856;HRSCAF=1340	LT934111.1_cds_VAH10849.1_10844	86.495	311	42	0	153493	153803	82	392	4.12e-92	184130	1260
1A-QTL	Sc80uBt_859;HRSCAF=1346	LT934111.1_cds_VAH10849.1_10844	86.184	304	42	0	369748	370051	392	89	7.85e-88	451629	1260
1A-QTL	Sc80uBt_867;HRSCAF=1360	LT934111.1_cds_VAH10849.1_10844	86.859	312	39	2	238435	238745	392	82	1.52e-93	315656	1260
1A-QTL	Sc80uBt_879;HRSCAF=1376	LT934111.1_cds_VAH10849.1_10844	87.138	311	40	0	100446	100756	82	392	2.1e-95	203420	1260
1A-QTL	Sc80uBt_895;HRSCAF=1402	LT934111.1_cds_VAH10849.1_10844	85.531	311	39	4	9840	10144	82	392	1.15e-85	109523	1260
1A-QTL	Sc80uBt_900;HRSCAF=1407	LT934111.1_cds_VAH10849.1_10844	86.495	311	42	0	218464	218774	82	392	9.38e-92	419924	1260
1A-QTL	Sc80uBt_910;HRSCAF=1421	LT934111.1_cds_VAH10849.1_10844	87.138	311	40	0	1463490	1463800	82	392	4.99e-94	4843900	1260
1A-QTL	Sc80uBt_920;HRSCAF=1436	LT934111.1_cds_VAH10849.1_10844	87.138	311	39	1	95050	95359	392	82	4.32e-95	116297	1260
1A-QTL	Sc80uBt_933;HRSCAF=1452	LT934111.1_cds_VAH10849.1_10844	86.495	311	40	2	108946	109254	392	82	1.21e-91	150770	1260
1A-QTL	Sc80uBt_935;HRSCAF=1455	LT934111.1_cds_VAH10849.1_10844	87.171	304	38	1	1230460	1230762	392	89	1.87e-91	3014061	1260
1A-QTL	Sc80uBt_937;HRSCAF=1458	LT934111.1_cds_VAH10849.1_10844	87.138	311	39	1	32958	33267	82	392	4.65e-95	125080	1260
1A-QTL	Sc80uBt_961;HRSCAF=1496	LT934111.1_cds_VAH10849.1_10844	86.817	311	41	0	361976	362286	392	82	1.63e-92	3395693	1260
1A-QTL	Sc80uBt_963;HRSCAF=1498	LT934111.1_cds_VAH10849.1_10844	87.138	311	40	0	92599	92909	82	392	1.08e-95	104704	1260
1A-QTL	Sc80uBt_973;HRSCAF=1509	LT934111.1_cds_VAH10849.1_10844	86.12	317	42	1	157642	157956	398	82	3.21e-91	399435	1260
1A-QTL	Sc80uBt_975;HRSCAF=1511	LT934111.1_cds_VAH10849.1_10844	87.138	311	40	0	1104850	1105160	392	82	2.15e-94	2085309	1260
1A-QTL	Sc80uBt_976;HRSCAF=1512	LT934111.1_cds_VAH10849.1_10844	87.138	311	40	0	173492	173802	82	392	2.29e-95	221603	1260
1A-QTL	Sc80uBt_987;HRSCAF=1528	LT934111.1_cds_VAH10849.1_10844	86.817	311	40	1	1061074	1061383	82	392	2.97e-92	1722393	1260
1A-QTL	Sc80uBt_996;HRSCAF=1545	LT934111.1_cds_VAH10849.1_10844	86.817	311	41	0	273146	273456	82	392	1.14e-92	2383357	1260
1A-QTL	Sc80uBt_1001;HRSCAF=1551	LT934111.1_cds_VAH10849.1_10844	86.817	311	40	1	69760	70069	392	82	1.5e-93	86911	1260
1A-QTL	Sc80uBt_1008;HRSCAF=1566	LT934111.1_cds_VAH10849.1_10844	87.138	311	40	0	74091	74401	82	392	8.06e-96	78019	1260
1A-QTL	Sc80uBt_1018;HRSCAF=1576	LT934111.1_cds_VAH10849.1_10844	86.817	311	40	1	92094	92403	82	392	1.67e-93	96872	1260
1A-QTL	Sc80uBt_1035;HRSCAF=1604	LT934111.1_cds_VAH11119.1_11114	98.885	538	5	1	298361	298898	1	537	0	1162464	537
1A-QTL	Sc80uBt_1035;HRSCAF=1604	LT934111.1_cds_VAH11117.1_11112	97.991	448	8	1	312018	312465	1	447	0	1162464	447
1A-QTL	Sc80uBt_1035;HRSCAF=1604	LT934111.1_cds_VAH10849.1_10844	87.46	311	39	0	651085	651395	392	82	2.57e-96	1162464	1260
1A-QTL	Sc80uBt_1036;HRSCAF=1607	HORVU1Hr1G079920.1	85.275	1725	249	4	496515	498237	1	1722	0	601589	1728
1A-QTL	Sc80uBt_1036;HRSCAF=1607	HORVU1Hr1G090680.2	89.121	478	52	0	497760	498237	12	489	9.33e-168	601589	495
1A-QTL	Sc80uBt_1039;HRSCAF=1611	LT934111.1_cds_VAH10849.1_10844	85.531	311	45	0	54392	54702	82	392	1.43e-87	63444	1260
1A-QTL	Sc80uBt_1050;HRSCAF=1626	LT934111.1_cds_VAH10849.1_10844	87.46	311	39	0	333842	334152	392	82	2.48e-96	1120635	1260
1A-QTL	Sc80uBt_1065;HRSCAF=1646	LT934111.1_cds_VAH10849.1_10844	87.138	311	40	0	72292	72602	82	392	1.71e-95	165290	1260
1A-QTL	Sc80uBt_1076;HRSCAF=1663	HORVU1Hr1G079440.1	94.921	315	16	0	540886	541200	394	80	4.62e-137	792818	396
1A-QTL	Sc80uBt_1076;HRSCAF=1663	SECCE1Rv1G0051650.1	94.839	310	16	0	540886	541195	310	1	2.78e-134	792818	312
1A-QTL	Sc80uBt_1076;HRSCAF=1663	HORVU1Hr1G090300.44	93.73	319	20	0	540888	541206	365	47	1.29e-132	792818	582
1A-QTL	Sc80uBt_1076;HRSCAF=1663	LT934111.1_cds_VAH09903.1_9899	94.194	310	18	0	540886	541195	310	1	6.01e-131	792818	312
1A-QTL	Sc80uBt_1076;HRSCAF=1663	LT934111.1_cds_VAH09960.1_9956	94.194	310	18	0	540886	541195	310	1	6.01e-131	792818	312
1A-QTL	Sc80uBt_1076;HRSCAF=1663	SECCE1Rv1G0051260.1	94.194	310	18	0	540886	541195	310	1	6.01e-131	792818	312
1A-QTL	Sc80uBt_1076;HRSCAF=1663	TraesCS1A03G0879500.1	94.194	310	18	0	540886	541195	310	1	6.01e-131	792818	312
1A-QTL	Sc80uBt_1076;HRSCAF=1663	Os05t0462700-01	93.91	312	19	0	540884	541195	312	1	2.16e-130	792818	312
1A-QTL	Sc80uBt_1076;HRSCAF=1663	NC_041380.1_cds_XP_037424426.1_4112	93.871	310	19	0	540886	541195	310	1	2.8e-129	792818	312
1A-QTL	Sc80uBt_1076;HRSCAF=1663	TraesCS1A03G0878900.1	93.871	310	19	0	540886	541195	310	1	2.8e-129	792818	312
1A-QTL	Sc80uBt_1076;HRSCAF=1663	TraesCS1A03G0885400.1	93.871	310	19	0	540886	541195	310	1	2.8e-129	792818	312
1A-QTL	Sc80uBt_1076;HRSCAF=1663	Os05t0466600-01	93.59	312	20	0	540884	541195	312	1	1.01e-128	792818	312
1A-QTL	Sc80uBt_1076;HRSCAF=1663	NC_041380.1_cds_XP_037424256.1_4078	93.548	310	20	0	540886	541195	310	1	1.3e-127	792818	312
1A-QTL	Sc80uBt_1076;HRSCAF=1663	SECCE1Rv1G0051280.1	93.226	310	21	0	540886	541195	310	1	6.06e-126	792818	312
1A-QTL	Sc80uBt_1076;HRSCAF=1663	SECCE1Rv1G0050820.1	93.226	310	21	0	540886	541195	310	1	6.06e-126	792818	312
1A-QTL	Sc80uBt_1076;HRSCAF=1663	SECCE1Rv1G0051460.1	92.903	310	22	0	540886	541195	310	1	2.82e-124	792818	312
1A-QTL	Sc80uBt_1076;HRSCAF=1663	SECCE1Rv1G0051250.1	92.581	310	23	0	540886	541195	310	1	1.31e-122	792818	312
1A-QTL	Sc80uBt_1076;HRSCAF=1663	LT934111.1_cds_VAH10849.1_10844	86.817	311	41	0	78597	78907	392	82	3.8e-93	792818	1260
1A-QTL	Sc80uBt_1101;HRSCAF=1696	HORVU1Hr1G081900.5	88.202	1407	160	4	92189	93590	1508	103	0	170371	1518
1A-QTL	Sc80uBt_1101;HRSCAF=1696	HORVU1Hr1G081940.1	86.47	1456	162	21	160204	161655	1	1425	0	170371	1425
1A-QTL	Sc80uBt_1112;HRSCAF=1711	LT934111.1_cds_VAH10849.1_10844	86.817	311	41	0	137703	138013	392	82	1.17e-93	243322	1260
1A-QTL	Sc80uBt_1115;HRSCAF=1715	NC_041380.1_cds_XP_037427498.1_4674	90.683	2050	189	2	55398	57446	1	2049	0	705777	2049
1A-QTL	Sc80uBt_1115;HRSCAF=1715	LT934111.1_cds_VAH11089.1_11083	90.683	2050	189	2	55398	57446	1	2049	0	705777	2049
1A-QTL	Sc80uBt_1115;HRSCAF=1715	SECCE1Rv1G0059280.1	89.556	2049	214	0	55398	57446	1	2049	0	705777	2049
1A-QTL	Sc80uBt_1115;HRSCAF=1715	LT934111.1_cds_VAH11128.1_11123	96.215	317	7	1	16982	17293	2	318	3.15e-143	705777	318
1A-QTL	Sc80uBt_1137;HRSCAF=1742	SECCE1Rv1G0050730.1	88.199	966	79	16	7383	8325	1	954	0	141371	954
1A-QTL	Sc80uBt_1137;HRSCAF=1742	NC_041380.1_cds_XP_037423932.1_4032	88.192	957	79	15	7387	8325	11	951	0	141371	951
1A-QTL	Sc80uBt_1137;HRSCAF=1742	TraesCS1A03G0872300.1	87.879	957	82	15	7387	8325	11	951	0	141371	951
1A-QTL	Sc80uBt_1149;HRSCAF=1757	LT934111.1_cds_VAH10849.1_10844	87.138	311	40	0	136416	136726	392	82	1.14e-94	1105878	1260
1A-QTL	Sc80uBt_1158;HRSCAF=1772	LT934111.1_cds_VAH10849.1_10844	85.43	302	43	1	314540	314840	390	89	1.08e-82	616440	1260
1A-QTL	Sc80uBt_1162;HRSCAF=1779	LT934111.1_cds_VAH10849.1_10844	85.526	304	44	0	98445	98748	89	392	1.06e-84	282067	1260
1A-QTL	Sc80uBt_1168;HRSCAF=1787	Os05t0574300-00	86.752	468	44	9	7841	8299	1	459	1.14e-140	424170	459
1A-QTL	Sc80uBt_1168;HRSCAF=1787	SECCE1Rv1G0052610.1	87.225	454	34	13	7867	8299	12	462	6.87e-138	424170	462
1A-QTL	Sc80uBt_1168;HRSCAF=1787	SECCE1Rv1G0052620.1	87.225	454	34	13	7867	8299	12	462	6.87e-138	424170	462
1A-QTL	Sc80uBt_1168;HRSCAF=1787	TraesCS1A03G0893900.1	88.278	418	28	10	7903	8299	45	462	1.92e-133	424170	462
1A-QTL	Sc80uBt_1168;HRSCAF=1787	HORVU1Hr1G078480.6	88.861	404	27	9	7914	8299	140	543	1.92e-133	424170	543
1A-QTL	Sc80uBt_1168;HRSCAF=1787	TraesCS1A03G0948000.1	86.564	454	37	12	7867	8299	12	462	6.92e-133	424170	462
1A-QTL	Sc80uBt_1168;HRSCAF=1787	NC_041380.1_cds_XP_037424788.1_4163	88.038	418	29	10	7903	8299	45	462	8.95e-132	424170	462
1A-QTL	Sc80uBt_1168;HRSCAF=1787	LT934111.1_cds_VAH10109.1_10104	88.038	418	29	10	7903	8299	45	462	8.95e-132	424170	462
1A-QTL	Sc80uBt_1168;HRSCAF=1787	TraesCS1A03G0894000.1	88.038	418	29	10	7903	8299	45	462	8.95e-132	424170	462
1A-QTL	Sc80uBt_1168;HRSCAF=1787	HORVU1Hr1G078530.3	88.038	418	29	11	7903	8299	126	543	8.95e-132	424170	543
1A-QTL	Sc80uBt_1168;HRSCAF=1787	NC_041380.1_cds_XP_037425992.1_4410	86.344	454	38	12	7867	8299	12	462	3.22e-131	424170	462
1A-QTL	Sc80uBt_1168;HRSCAF=1787	NC_041380.1_cds_XP_037424777.1_4164	87.799	418	30	10	7903	8299	45	462	4.17e-130	424170	462
1A-QTL	Sc80uBt_1168;HRSCAF=1787	SECCE1Rv1G0056000.1	87.864	412	35	10	7903	8299	45	456	4.17e-130	424170	456
1A-QTL	Sc80uBt_1168;HRSCAF=1787	SECCE1Rv1G0052640.1	88.366	404	29	9	7914	8299	59	462	4.17e-130	424170	462
1A-QTL	Sc80uBt_1168;HRSCAF=1787	SECCE1Rv1G0052600.1	88.119	404	30	8	7914	8299	59	462	1.94e-128	424170	462
1A-QTL	Sc80uBt_1168;HRSCAF=1787	SECCE1Rv1G0052630.1	88.119	404	30	8	7914	8299	59	462	1.94e-128	424170	462
1A-QTL	Sc80uBt_1168;HRSCAF=1787	NC_041380.1_cds_XP_037424337.1_4095	85.903	454	40	12	7867	8299	12	462	6.97e-128	424170	462
1A-QTL	Sc80uBt_1168;HRSCAF=1787	TraesCS1A03G0881800.1	85.903	454	40	12	7867	8299	12	462	6.97e-128	424170	462
1A-QTL	Sc80uBt_1168;HRSCAF=1787	LT934111.1_cds_VAH09936.1_9932	85.463	454	42	12	7867	8299	12	462	1.51e-124	424170	462
1A-QTL	Sc80uBt_1168;HRSCAF=1787	SECCE1Rv1G0051480.1	87.376	404	33	10	7914	8299	59	462	1.95e-123	424170	462
1A-QTL	Sc80uBt_1168;HRSCAF=1787	Os05t0460475-00	87.296	307	37	2	7987	8292	9	314	5.66e-94	424170	321
1A-QTL	Sc80uBt_1197;HRSCAF=1824	LT934111.1_cds_VAH10849.1_10844	86.817	311	41	0	684669	684979	82	392	5.75e-93	1200147	1260
1A-QTL	Sc80uBt_1213;HRSCAF=1847	LT934111.1_cds_VAH11119.1_11114	97.872	517	6	1	44610	45126	512	1	0	137482	537
1A-QTL	Sc80uBt_1213;HRSCAF=1847	LT934111.1_cds_VAH10849.1_10844	86.817	311	41	0	87545	87855	392	82	6.61e-94	137482	1260
1A-QTL	Sc80uBt_1226;HRSCAF=1861	LT934111.1_cds_VAH10849.1_10844	86.817	311	38	3	20086	20393	82	392	6.38e-93	102727	1260
1A-QTL	Sc80uBt_1237;HRSCAF=1874	LT934111.1_cds_VAH10849.1_10844	87.138	311	40	0	2165649	2165959	82	392	3.65e-94	3545178	1260
1A-QTL	Sc80uBt_1242;HRSCAF=1879	SECCE1Rv1G0053730.1	85.673	342	15	10	67550	67866	511	179	1.65e-88	94929	513
1A-QTL	Sc80uBt_1242;HRSCAF=1879	SECCE1Rv1G0057620.1	85.673	342	15	12	67550	67866	511	179	1.65e-88	94929	513
1A-QTL	Sc80uBt_1243;HRSCAF=1880	LT934111.1_cds_VAH10849.1_10844	87.138	311	40	0	30417	30727	82	392	1.3e-95	125850	1260
1A-QTL	Sc80uBt_1246;HRSCAF=1883	LT934111.1_cds_VAH10849.1_10844	87.46	311	39	0	169088	169398	392	82	4.11e-97	185103	1260
1A-QTL	Sc80uBt_1269;HRSCAF=1919	LT934111.1_cds_VAH10846.1_10841	85.44	364	51	2	169352	169713	1341	978	1.29e-102	210739	1341
1A-QTL	Sc80uBt_1282;HRSCAF=1935	LT934111.1_cds_VAH10849.1_10844	87.138	311	40	0	714453	714763	392	82	7.75e-95	751377	1260
1A-QTL	Sc80uBt_1292;HRSCAF=1952	LT934111.1_cds_VAH10849.1_10844	86.711	301	39	1	222434	222733	92	392	4.64e-89	345338	1260
1A-QTL	Sc80uBt_1294;HRSCAF=1956	LT934111.1_cds_VAH10849.1_10844	85.197	304	45	0	1139112	1139415	392	89	2e-82	1145149	1260
1A-QTL	Sc80uBt_1305;HRSCAF=1968	LT934111.1_cds_VAH10849.1_10844	87.138	311	40	0	776796	777106	82	392	1.83e-94	1772564	1260
1A-QTL	Sc80uBt_1305;HRSCAF=1968	SECCE1Rv1G0059780.1	85.897	312	42	2	1551877	1552187	655	345	8.56e-88	1772564	987
1A-QTL	Sc80uBt_1306;HRSCAF=1970	LT934111.1_cds_VAH10849.1_10844	86.495	311	41	1	211266	211575	392	82	1.97e-91	245636	1260
1A-QTL	Sc80uBt_1309;HRSCAF=1974	LT934111.1_cds_VAH10849.1_10844	86.943	314	40	1	1310	1622	82	395	3.26e-95	87814	1260
1A-QTL	Sc80uBt_1314;HRSCAF=1979	LT934111.1_cds_VAH10849.1_10844	86.174	311	43	0	92532	92842	82	392	9.77e-91	93898	1260
1A-QTL	Sc80uBt_1319;HRSCAF=1985	LT934111.1_cds_VAH10849.1_10844	87.138	311	40	0	25062	25372	82	392	1.89e-95	183062	1260
1A-QTL	Sc80uBt_1321;HRSCAF=1988	HORVU1Hr1G086230.1	86.047	516	62	5	108563	109078	250	755	4.86e-153	306211	765
1A-QTL	Sc80uBt_1329;HRSCAF=2001	LT934111.1_cds_VAH10849.1_10844	87.138	311	40	0	6807	7117	392	82	1.9e-94	1840475	1260
1A-QTL	Sc80uBt_1330;HRSCAF=2002	LT934111.1_cds_VAH10849.1_10844	86.817	311	41	0	941243	941553	392	82	4.79e-93	999100	1260
1A-QTL	Sc80uBt_1340;HRSCAF=2013	LT934111.1_cds_VAH10849.1_10844	85.852	311	44	0	93341	93651	82	392	2.03e-88	420033	1260
1A-QTL	Sc80uBt_1378;HRSCAF=2067	LT934111.1_cds_VAH10849.1_10844	86.817	311	40	1	9943	10252	82	392	3.28e-93	189829	1260
1A-QTL	Sc80uBt_1419;HRSCAF=2129	LT934111.1_cds_VAH10849.1_10844	86.624	314	39	2	37294	37607	392	82	5.72e-93	92060	1260
1A-QTL	Sc80uBt_1427;HRSCAF=2142	LT934111.1_cds_VAH10849.1_10844	86.817	311	41	0	18477	18787	392	82	8.66e-94	180301	1260
1A-QTL	Sc80uBt_1453;HRSCAF=2179	LT934111.1_cds_VAH10849.1_10844	86.495	311	42	0	34069	34379	82	392	2.15e-91	962686	1260
1A-QTL	Sc80uBt_1458;HRSCAF=2185	LT934111.1_cds_VAH10849.1_10844	86.495	311	42	0	157374	157684	82	392	3.68e-92	164654	1260
1A-QTL	Sc80uBt_1462;HRSCAF=2191	LT934111.1_cds_VAH10849.1_10844	87.138	311	39	1	583589	583898	82	392	2.32e-94	625398	1260
1A-QTL	Sc80uBt_1467;HRSCAF=2197	LT934111.1_cds_VAH10849.1_10844	87.138	311	40	0	149611	149921	82	392	2.43e-95	235745	1260
1A-QTL	Sc80uBt_1468;HRSCAF=2198	SECCE1Rv1G0053230.1	86.667	555	71	1	263051	263605	1621	2172	4.38e-173	284237	2172
1A-QTL	Sc80uBt_1485;HRSCAF=2222	LT934111.1_cds_VAH10849.1_10844	87.138	311	40	0	606294	606604	82	392	9.43e-95	914853	1260
1A-QTL	Sc80uBt_1491;HRSCAF=2228	LT934111.1_cds_VAH10849.1_10844	86.817	311	40	1	77138	77447	82	392	3.7e-93	214287	1260
1A-QTL	Sc80uBt_1492;HRSCAF=2229	LT934111.1_cds_VAH10849.1_10844	86.817	311	40	1	29903	30212	392	82	1.71e-93	98729	1260
1A-QTL	Sc80uBt_1499;HRSCAF=2243	LT934111.1_cds_VAH10849.1_10844	87.138	311	40	0	926983	927293	82	392	2.13e-94	2066375	1260
1A-QTL	Sc80uBt_1505;HRSCAF=2249	LT934111.1_cds_VAH10849.1_10844	87.138	311	40	0	81106	81416	392	82	1.24e-95	119892	1260
1A-QTL	Sc80uBt_1526;HRSCAF=2276	LT934111.1_cds_VAH10849.1_10844	86.495	311	42	0	119379	119689	392	82	2.91e-92	130214	1260
1A-QTL	Sc80uBt_1530;HRSCAF=2280	LT934111.1_cds_VAH10849.1_10844	87.138	311	40	0	37284	37594	82	392	2.02e-95	195173	1260
1A-QTL	Sc80uBt_1532;HRSCAF=2282	LT934111.1_cds_VAH10849.1_10844	87.46	311	39	0	144353	144663	82	392	3.43e-97	154567	1260
1A-QTL	Sc80uBt_1559;HRSCAF=2318	SECCE1Rv1G0053230.1	87.004	554	64	4	290703	291248	2172	1619	2.07e-174	623888	2172
1A-QTL	Sc80uBt_1585;HRSCAF=2355	LT934111.1_cds_VAH10849.1_10844	86.817	311	41	0	7705	8015	82	392	1.48e-94	30864	1260
1A-QTL	Sc80uBt_1587;HRSCAF=2358	LT934111.1_cds_VAH10849.1_10844	87.138	311	40	0	3057623	3057933	392	82	3.5e-94	3398450	1260
1A-QTL	Sc80uBt_1594;HRSCAF=2370	LT934111.1_cds_VAH10849.1_10844	86.174	311	43	0	70283	70593	392	82	9.12e-91	87669	1260
1A-QTL	Sc80uBt_1608;HRSCAF=2387	LT934111.1_cds_VAH10849.1_10844	85.948	306	42	1	252212	252517	392	88	7.07e-87	314472	1260
1A-QTL	Sc80uBt_1610;HRSCAF=2389	LT934111.1_cds_VAH10849.1_10844	85.852	311	44	0	7268	7578	392	82	4.56e-89	94229	1260
1A-QTL	Sc80uBt_1626;HRSCAF=2412	LT934111.1_cds_VAH10849.1_10844	86.184	304	42	0	334174	334477	392	89	6.59e-88	378977	1260
1A-QTL	Sc80uBt_1657;HRSCAF=2451	LT934111.1_cds_VAH10849.1_10844	87.46	311	39	0	8882	9192	82	392	2.04e-97	91961	1260
1A-QTL	Sc80uBt_1664;HRSCAF=2462	LT934111.1_cds_VAH10849.1_10844	86.495	311	42	0	259470	259780	392	82	1.97e-91	882977	1260
1A-QTL	Sc80uBt_1686;HRSCAF=2498	LT934111.1_cds_VAH10849.1_10844	86.817	311	41	0	491398	491708	392	82	3.4e-93	709154	1260
1A-QTL	Sc80uBt_1687;HRSCAF=2500	LT934111.1_cds_VAH10849.1_10844	87.46	311	39	0	6080088	6080398	82	392	1.7e-95	7697955	1260
1A-QTL	Sc80uBt_1715;HRSCAF=2533	LT934111.1_cds_VAH10849.1_10844	86.495	311	42	0	146060	146370	392	82	4.07e-92	182189	1260
1A-QTL	Sc80uBt_1748;HRSCAF=2582	LT934111.1_cds_VAH10849.1_10844	87.138	311	40	0	562004	562314	392	82	6.67e-95	647390	1260
1A-QTL	Sc80uBt_1753;HRSCAF=2589	LT934111.1_cds_VAH10849.1_10844	87.138	311	40	0	1757263	1757573	392	82	2.03e-94	1970648	1260
1A-QTL	Sc80uBt_1756;HRSCAF=2592	SECCE1Rv1G0051240.1	93.917	411	25	0	249884	250294	411	1	5.7e-175	2227549	411
1A-QTL	Sc80uBt_1756;HRSCAF=2592	TraesCS1A03G0882500.1	93.674	411	26	0	249884	250294	411	1	2.65e-173	2227549	411
1A-QTL	Sc80uBt_1756;HRSCAF=2592	SECCE1Rv1G0051270.1	93.171	410	28	0	249885	250294	410	1	2.06e-169	2227549	411
1A-QTL	Sc80uBt_1756;HRSCAF=2592	SECCE1Rv1G0051500.1	92.944	411	29	0	249884	250294	411	1	2.67e-168	2227549	411
1A-QTL	Sc80uBt_1756;HRSCAF=2592	SECCE1Rv1G0051490.1	92.927	410	29	0	249885	250294	410	1	9.6e-168	2227549	411
1A-QTL	Sc80uBt_1756;HRSCAF=2592	SECCE1Rv1G0050810.1	92.927	410	29	0	249885	250294	410	1	9.6e-168	2227549	411
1A-QTL	Sc80uBt_1756;HRSCAF=2592	TraesCS1A03G0878800.1	92.927	410	29	0	249885	250294	410	1	9.6e-168	2227549	411
1A-QTL	Sc80uBt_1756;HRSCAF=2592	NC_041380.1_cds_XP_037424345.1_4096	92.701	411	30	0	249884	250294	411	1	1.24e-166	2227549	411
1A-QTL	Sc80uBt_1756;HRSCAF=2592	SECCE1Rv1G0051210.1	92.701	411	30	0	249884	250294	411	1	1.24e-166	2227549	411
1A-QTL	Sc80uBt_1756;HRSCAF=2592	NC_041380.1_cds_XP_037424268.1_4081	92.683	410	30	0	249885	250294	410	1	4.47e-166	2227549	411
1A-QTL	Sc80uBt_1756;HRSCAF=2592	LT934111.1_cds_VAH09911.1_9909	92.683	410	30	0	249885	250294	410	1	4.47e-166	2227549	411
1A-QTL	Sc80uBt_1756;HRSCAF=2592	LT934111.1_cds_VAH09900.1_9896	92.683	410	30	0	249885	250294	410	1	4.47e-166	2227549	411
1A-QTL	Sc80uBt_1756;HRSCAF=2592	SECCE1Rv1G0051290.1	92.683	410	30	0	249885	250294	410	1	4.47e-166	2227549	411
1A-QTL	Sc80uBt_1756;HRSCAF=2592	LT934111.1_cds_VAH09938.1_9934	92.457	411	31	0	249884	250294	411	1	5.78e-165	2227549	411
1A-QTL	Sc80uBt_1756;HRSCAF=2592	NC_041380.1_cds_XP_037424247.1_4077	92.439	410	31	0	249885	250294	410	1	2.08e-164	2227549	411
1A-QTL	Sc80uBt_1756;HRSCAF=2592	SECCE1Rv1G0051470.1	92.439	410	31	0	249885	250294	410	1	2.08e-164	2227549	411
1A-QTL	Sc80uBt_1756;HRSCAF=2592	TraesCS1A03G0879600.1	92.439	410	31	0	249885	250294	410	1	2.08e-164	2227549	411
1A-QTL	Sc80uBt_1756;HRSCAF=2592	TraesCS1A03G0881900.1	92.214	411	32	0	249884	250294	411	1	2.69e-163	2227549	411
1A-QTL	Sc80uBt_1756;HRSCAF=2592	LT934111.1_cds_VAH09907.1_9903	91.951	410	33	0	249885	250294	410	1	4.5e-161	2227549	411
1A-QTL	Sc80uBt_1756;HRSCAF=2592	NC_041380.1_cds_XP_037424238.1_4079	91.707	410	34	0	249885	250294	410	1	2.09e-159	2227549	411
1A-QTL	Sc80uBt_1756;HRSCAF=2592	TraesCS1A03G0879000.1	91.707	410	34	0	249885	250294	410	1	2.09e-159	2227549	411
1A-QTL	Sc80uBt_1756;HRSCAF=2592	Os05t0438700-01	91.667	408	34	0	249888	250295	489	82	2.71e-158	2227549	603
1A-QTL	Sc80uBt_1756;HRSCAF=2592	LT934111.1_cds_VAH09941.1_9937	94.352	301	17	0	977810	978110	165	465	3.65e-127	2227549	465
1A-QTL	Sc80uBt_1756;HRSCAF=2592	LT934111.1_cds_VAH10849.1_10844	85.809	303	39	4	371227	371527	389	89	8.37e-84	2227549	1260
1A-QTL	Sc80uBt_1766;HRSCAF=2608	LT934111.1_cds_VAH10849.1_10844	86.817	311	41	0	5509232	5509542	392	82	2.69e-92	5610872	1260
1A-QTL	Sc80uBt_1825;HRSCAF=2692	LT934111.1_cds_VAH10849.1_10844	87.138	311	40	0	31879	32189	392	82	8.78e-96	85001	1260
1A-QTL	Sc80uBt_1836;HRSCAF=2708	LT934111.1_cds_VAH10849.1_10844	87.46	311	39	0	26903	27213	82	392	1.23e-96	553540	1260
1A-QTL	Sc80uBt_1837;HRSCAF=2709	LT934111.1_cds_VAH10849.1_10844	87.541	305	38	0	9094	9398	88	392	3.46e-94	3358488	1260
1A-QTL	Sc80uBt_1839;HRSCAF=2711	LT934111.1_cds_VAH10849.1_10844	86.817	311	41	0	103628	103938	392	82	8.13e-94	169160	1260
1A-QTL	Sc80uBt_1840;HRSCAF=2712	LT934111.1_cds_VAH10849.1_10844	85.855	304	42	1	19283	19585	392	89	3.29e-86	112976	1260
1A-QTL	Sc80uBt_1849;HRSCAF=2730	LT934111.1_cds_VAH10849.1_10844	85.897	312	40	4	302822	303130	82	392	5.47e-88	314784	1260
1A-QTL	Sc80uBt_1851;HRSCAF=2732	LT934111.1_cds_VAH10849.1_10844	86.817	311	41	0	115833	116143	82	392	1.01e-93	210266	1260
1A-QTL	Sc80uBt_1860;HRSCAF=2743	LT934111.1_cds_VAH10849.1_10844	86.842	304	40	0	31057	31360	89	392	7.38e-91	918775	1260
1A-QTL	Sc80uBt_1865;HRSCAF=2748	LT934111.1_cds_VAH10849.1_10844	86.817	311	41	0	205486	205796	392	82	3.52e-93	734690	1260
1A-QTL	Sc80uBt_1874;HRSCAF=2760	LT934111.1_cds_VAH10849.1_10844	86.495	311	39	3	233404	233711	392	82	7.23e-91	250275	1260
1A-QTL	Sc80uBt_1876;HRSCAF=2762	LT934111.1_cds_VAH10849.1_10844	86.817	311	41	0	108818	109128	82	392	5.4e-94	112379	1260
1A-QTL	Sc80uBt_1878;HRSCAF=2764	LT934111.1_cds_VAH10849.1_10844	86.495	311	41	1	59517	59826	392	82	3.71e-91	462072	1260
1A-QTL	Sc80uBt_1914;HRSCAF=2811	LT934111.1_cds_VAH10849.1_10844	86.495	311	42	0	19183	19493	82	392	6.41e-93	28641	1260
1A-QTL	Sc80uBt_1932;HRSCAF=2836	LT934111.1_cds_VAH10849.1_10844	86.817	311	41	0	634517	634827	392	82	4.31e-93	897605	1260
1A-QTL	Sc80uBt_1977;HRSCAF=2892	LT934111.1_cds_VAH10849.1_10844	86.557	305	41	0	27364	27668	393	89	7.46e-91	71714	1260
1A-QTL	Sc80uBt_1981;HRSCAF=2896	LT934111.1_cds_VAH10849.1_10844	87.138	311	40	0	83338	83648	82	392	2.12e-95	205285	1260
1A-QTL	Sc80uBt_1989;HRSCAF=2907	LT934111.1_cds_VAH10849.1_10844	87.138	311	40	0	109386	109696	82	392	2.06e-95	200077	1260
1A-QTL	Sc80uBt_2008;HRSCAF=2930	LT934111.1_cds_VAH10849.1_10844	87.5	304	38	0	218429	218732	89	392	1e-94	269534	1260
1A-QTL	Sc80uBt_2014;HRSCAF=2940	LT934111.1_cds_VAH10849.1_10844	86.817	311	41	0	455264	455574	392	82	2.45e-93	509738	1260
1A-QTL	Sc80uBt_2030;HRSCAF=2963	LT934111.1_cds_VAH10849.1_10844	86.817	311	40	1	232160	232469	392	82	4.57e-93	264818	1260
1A-QTL	Sc80uBt_2031;HRSCAF=2964	LT934111.1_cds_VAH10849.1_10844	86.513	304	37	4	136430	136729	89	392	1.14e-88	235643	1260
1A-QTL	Sc80uBt_2052;HRSCAF=2991	LT934111.1_cds_VAH10849.1_10844	86.817	311	41	0	10413	10723	392	82	9.73e-94	202679	1260
1A-QTL	Sc80uBt_2062;HRSCAF=3005	LT934111.1_cds_VAH10849.1_10844	86.495	311	41	1	104271	104580	82	392	1.18e-91	146555	1260
1A-QTL	Sc80uBt_2070;HRSCAF=3016	LT934111.1_cds_VAH10849.1_10844	85.852	311	44	0	139602	139912	392	82	1.09e-88	225977	1260
1A-QTL	Sc80uBt_2072;HRSCAF=3019	LT934111.1_cds_VAH10849.1_10844	87.46	311	39	0	114492	114802	82	392	3.86e-97	173759	1260
1A-QTL	Sc80uBt_2080;HRSCAF=3034	LT934111.1_cds_VAH10849.1_10844	86.817	311	41	0	53939	54249	82	392	5.7e-94	118613	1260
1A-QTL	Sc80uBt_2134;HRSCAF=3100	LT934111.1_cds_VAH10849.1_10844	85.806	310	39	4	543044	543350	392	85	4.55e-86	562886	1260
1A-QTL	Sc80uBt_2136;HRSCAF=3102	LT934111.1_cds_VAH10849.1_10844	87.138	311	37	3	93313	93620	82	392	8.84e-94	662968	1260
1A-QTL	Sc80uBt_2144;HRSCAF=3114	LT934111.1_cds_VAH10849.1_10844	86.364	308	42	0	73581	73888	85	392	1.64e-90	157202	1260
1A-QTL	Sc80uBt_2167;HRSCAF=3140	LT934111.1_cds_VAH10849.1_10844	86.817	311	41	0	86180	86490	392	82	5.61e-94	116807	1260
1A-QTL	Sc80uBt_2169;HRSCAF=3142	LT934111.1_cds_VAH10849.1_10844	86.817	311	40	1	163659	163968	392	82	2.92e-93	169159	1260
1A-QTL	Sc80uBt_2171;HRSCAF=3144	LT934111.1_cds_VAH10849.1_10844	86.495	311	41	1	197614	197923	82	392	1.7e-91	212114	1260
1A-QTL	Sc80uBt_2175;HRSCAF=3148	LT934111.1_cds_VAH10849.1_10844	87.138	311	40	0	24899	25209	82	392	1.53e-95	148622	1260
1A-QTL	Sc80uBt_2214;HRSCAF=3200	LT934111.1_cds_VAH10849.1_10844	85.855	304	40	3	309199	309500	90	392	4.4e-85	420043	1260
1A-QTL	Sc80uBt_2247;HRSCAF=3256	LT934111.1_cds_VAH10849.1_10844	86.817	311	39	1	452446	452754	392	82	2.84e-92	1649665	1260
1A-QTL	Sc80uBt_2248;HRSCAF=3257	LT934111.1_cds_VAH10849.1_10844	86.817	311	41	0	10255	10565	392	82	2.91e-94	60576	1260
1A-QTL	Sc80uBt_2254;HRSCAF=3265	LT934111.1_cds_VAH10849.1_10844	86.495	311	41	1	109445	109754	392	82	1.12e-91	138911	1260
1A-QTL	Sc80uBt_2271;HRSCAF=3284	LT934111.1_cds_VAH10849.1_10844	86.495	311	41	1	13628	13937	82	392	3.71e-92	46087	1260
1A-QTL	Sc80uBt_2277;HRSCAF=3290	LT934111.1_cds_VAH10849.1_10844	87.138	311	40	0	406636	406946	82	392	5.39e-95	522724	1260
1A-QTL	Sc80uBt_2279;HRSCAF=3292	LT934111.1_cds_VAH10849.1_10844	86.817	311	40	1	64131	64440	392	82	1.29e-93	74561	1260
1A-QTL	Sc80uBt_2287;HRSCAF=3300	LT934111.1_cds_VAH10849.1_10844	87.138	311	40	0	12608	12918	392	82	2.49e-94	2413463	1260
1A-QTL	Sc80uBt_2289;HRSCAF=3304	HORVU1Hr1G083470.2	90.419	668	60	3	45238	45903	278	943	0	65459	1215
1A-QTL	Sc80uBt_2289;HRSCAF=3304	SECCE1Rv1G0053850.1	88.571	665	76	0	45238	45902	215	879	0	65459	1014
1A-QTL	Sc80uBt_2289;HRSCAF=3304	LT934111.1_cds_VAH11132.1_11127	91.346	520	10	10	59803	60303	504	1	0	65459	504
1A-QTL	Sc80uBt_2291;HRSCAF=3307	HORVU1Hr1G089690.1	86.856	738	92	5	53504	54240	34	767	0	61678	801
1A-QTL	Sc80uBt_2294;HRSCAF=3311	LT934111.1_cds_VAH10849.1_10844	86.495	311	42	0	101667	101977	392	82	2.46e-92	109932	1260
1A-QTL	Sc80uBt_2299;HRSCAF=3318	LT934111.1_cds_VAH10849.1_10844	85.526	304	43	1	55981	56283	392	89	2.56e-84	188658	1260
1A-QTL	Sc80uBt_2300;HRSCAF=3319	LT934111.1_cds_VAH10849.1_10844	86.817	311	41	0	85190	85500	392	82	5.06e-94	105395	1260
1A-QTL	Sc80uBt_2301;HRSCAF=3320	HORVU1Hr1G079440.1	95.223	314	15	0	52414	52727	394	81	3.57e-139	79041	396
1A-QTL	Sc80uBt_2301;HRSCAF=3320	SECCE1Rv1G0051650.1	95.161	310	15	0	52414	52723	310	1	5.97e-137	79041	312
1A-QTL	Sc80uBt_2301;HRSCAF=3320	LT934111.1_cds_VAH09903.1_9899	94.516	310	17	0	52414	52723	310	1	1.29e-133	79041	312
1A-QTL	Sc80uBt_2301;HRSCAF=3320	LT934111.1_cds_VAH09960.1_9956	94.516	310	17	0	52414	52723	310	1	1.29e-133	79041	312
1A-QTL	Sc80uBt_2301;HRSCAF=3320	SECCE1Rv1G0051260.1	94.516	310	17	0	52414	52723	310	1	1.29e-133	79041	312
1A-QTL	Sc80uBt_2301;HRSCAF=3320	TraesCS1A03G0879500.1	94.516	310	17	0	52414	52723	310	1	1.29e-133	79041	312
1A-QTL	Sc80uBt_2301;HRSCAF=3320	NC_041380.1_cds_XP_037424426.1_4112	94.194	310	18	0	52414	52723	310	1	6.01e-132	79041	312
1A-QTL	Sc80uBt_2301;HRSCAF=3320	TraesCS1A03G0878900.1	94.194	310	18	0	52414	52723	310	1	6.01e-132	79041	312
1A-QTL	Sc80uBt_2301;HRSCAF=3320	TraesCS1A03G0885400.1	94.194	310	18	0	52414	52723	310	1	6.01e-132	79041	312
1A-QTL	Sc80uBt_2301;HRSCAF=3320	Os05t0466600-01	93.91	312	19	0	52412	52723	312	1	2.16e-131	79041	312
1A-QTL	Sc80uBt_2301;HRSCAF=3320	HORVU1Hr1G090300.44	94.426	305	17	0	11025	11329	362	58	7.77e-131	79041	582
1A-QTL	Sc80uBt_2301;HRSCAF=3320	NC_041380.1_cds_XP_037424256.1_4078	93.871	310	19	0	52414	52723	310	1	2.8e-130	79041	312
1A-QTL	Sc80uBt_2301;HRSCAF=3320	SECCE1Rv1G0051280.1	93.871	310	19	0	11020	11329	310	1	2.8e-130	79041	312
1A-QTL	Sc80uBt_2301;HRSCAF=3320	Os05t0462700-01	93.59	312	20	0	52412	52723	312	1	1.01e-129	79041	312
1A-QTL	Sc80uBt_2301;HRSCAF=3320	SECCE1Rv1G0050820.1	93.548	310	20	0	52414	52723	310	1	1.3e-128	79041	312
1A-QTL	Sc80uBt_2301;HRSCAF=3320	SECCE1Rv1G0051250.1	93.226	310	21	0	11020	11329	310	1	6.05e-127	79041	312
1A-QTL	Sc80uBt_2301;HRSCAF=3320	SECCE1Rv1G0051460.1	93.226	310	21	0	52414	52723	310	1	6.05e-127	79041	312
1A-QTL	Sc80uBt_2319;HRSCAF=3346	LT934111.1_cds_VAH10849.1_10844	87.138	311	40	0	151786	152096	392	82	1.65e-95	159643	1260
1A-QTL	Sc80uBt_2320;HRSCAF=3347	LT934111.1_cds_VAH10849.1_10844	86.817	311	41	0	456917	457227	392	82	2.96e-93	617611	1260
1A-QTL	Sc80uBt_2323;HRSCAF=3350	HORVU1Hr1G084900.9	91.715	1738	141	3	106035	107770	1991	255	0	174173	2139
1A-QTL	Sc80uBt_2323;HRSCAF=3350	TraesCS1A03G0928500.1	91.024	1738	153	3	106035	107770	1994	258	0	174173	2142
1A-QTL	Sc80uBt_2323;HRSCAF=3350	NC_041380.1_cds_XP_037425820.1_4378	90.967	1738	154	3	106035	107770	1994	258	0	174173	2142
1A-QTL	Sc80uBt_2323;HRSCAF=3350	SECCE1Rv1G0055210.1	90.789	1737	159	1	106035	107770	1997	261	0	174173	2145
1A-QTL	Sc80uBt_2352;HRSCAF=3389	LT934111.1_cds_VAH10849.1_10844	87.055	309	39	1	114703	115010	88	396	5.91e-94	123001	1260
1A-QTL	Sc80uBt_2384;HRSCAF=3429	LT934111.1_cds_VAH10849.1_10844	86.495	311	41	1	96068	96377	392	82	1.46e-91	181544	1260
1A-QTL	Sc80uBt_2394;HRSCAF=3442	LT934111.1_cds_VAH10849.1_10844	86.817	311	40	1	79537	79846	82	392	2.24e-93	129685	1260
1A-QTL	Sc80uBt_2401;HRSCAF=3450	LT934111.1_cds_VAH10849.1_10844	87.138	311	40	0	38932	39242	392	82	6.98e-96	67538	1260
1A-QTL	Sc80uBt_2419;HRSCAF=3472	LT934111.1_cds_VAH10849.1_10844	87.138	311	38	2	295234	295542	82	392	4.28e-94	1154372	1260
1A-QTL	Sc80uBt_2425;HRSCAF=3480	LT934111.1_cds_VAH10849.1_10844	87.138	311	40	0	15467	15777	82	392	1.5e-95	144888	1260
1A-QTL	Sc80uBt_2426;HRSCAF=3483	LT934111.1_cds_VAH10849.1_10844	85.209	311	46	0	3367	3677	82	392	8.85e-86	84422	1260
1A-QTL	Sc80uBt_2455;HRSCAF=3518	LT934111.1_cds_VAH10849.1_10844	85.531	311	45	0	68528	68838	392	82	1.91e-87	85034	1260
1A-QTL	Sc80uBt_2464;HRSCAF=3531	LT934111.1_cds_VAH10849.1_10844	87.138	311	39	1	153954	154263	392	82	6.79e-95	182689	1260
1A-QTL	Sc80uBt_2497;HRSCAF=3576	LT934111.1_cds_VAH10849.1_10844	86.817	311	41	0	8211	8521	392	82	3.33e-94	69264	1260
1A-QTL	Sc80uBt_2499;HRSCAF=3578	HORVU1Hr1G081980.2	94.976	418	10	4	80012	80418	6	423	0	91608	906
1A-QTL	Sc80uBt_2499;HRSCAF=3578	Os05t0526200-01	88.201	339	30	7	80080	80416	1	331	1.55e-108	91608	816
1A-QTL	Sc80uBt_2501;HRSCAF=3581	LT934111.1_cds_VAH10849.1_10844	86.184	304	42	0	52667	52970	392	89	3.08e-88	177179	1260
1A-QTL	Sc80uBt_2517;HRSCAF=3604	LT934111.1_cds_VAH10849.1_10844	87.138	311	39	1	13472	13781	82	392	7.93e-96	21343	1260
1A-QTL	Sc80uBt_2532;HRSCAF=3625	LT934111.1_cds_VAH10849.1_10844	87.138	311	40	0	1302736	1303046	82	392	1.44e-94	1400296	1260
1A-QTL	Sc80uBt_2543;HRSCAF=3638	LT934111.1_cds_VAH10849.1_10844	86.817	311	41	0	83803	84113	392	82	5.76e-94	119905	1260
1A-QTL	Sc80uBt_2558;HRSCAF=3658	LT934111.1_cds_VAH10849.1_10844	86.817	311	41	0	43237	43547	392	82	6.62e-94	137692	1260
1A-QTL	Sc80uBt_2560;HRSCAF=3660	LT934111.1_cds_VAH10849.1_10844	87.5	312	38	1	69421	69732	392	82	2.39e-97	107722	1260
1A-QTL	Sc80uBt_2564;HRSCAF=3664	LT934111.1_cds_VAH10849.1_10844	87.46	311	39	0	19915	20225	392	82	2.77e-96	1249969	1260
1A-QTL	Sc80uBt_2564;HRSCAF=3664	SECCE1Rv1G0053730.1	85.673	342	16	7	258966	259283	179	511	2.17e-87	1249969	513
1A-QTL	Sc80uBt_2564;HRSCAF=3664	SECCE1Rv1G0057620.1	85.673	342	16	9	258966	259283	179	511	2.17e-87	1249969	513
1A-QTL	Sc80uBt_2567;HRSCAF=3670	LT934111.1_cds_VAH10849.1_10844	87.708	301	36	1	47123	47422	92	392	2.82e-94	211621	1260
1A-QTL	Sc80uBt_2580;HRSCAF=3690	LT934111.1_cds_VAH10680.1_10676	88.391	491	43	8	90642	91125	2	485	7.71e-163	493113	564
1A-QTL	Sc80uBt_2580;HRSCAF=3690	TraesCS1A03G0951500.1	88.391	491	43	8	90642	91125	2	485	7.71e-163	493113	564
1A-QTL	Sc80uBt_2580;HRSCAF=3690	NC_041380.1_cds_XP_037426201.1_4438	88.187	491	44	8	90642	91125	2	485	3.58e-161	493113	564
1A-QTL	Sc80uBt_2580;HRSCAF=3690	SECCE1Rv1G0056340.1	87.627	493	40	15	90642	91125	2	482	4.67e-155	493113	561
1A-QTL	Sc80uBt_2582;HRSCAF=3692	SECCE1Rv1G0051270.1	91.748	412	32	2	32531	32941	411	1	5.85e-161	223551	411
1A-QTL	Sc80uBt_2582;HRSCAF=3692	SECCE1Rv1G0051240.1	91.241	411	34	2	32532	32941	410	1	4.55e-157	223551	411
1A-QTL	Sc80uBt_2582;HRSCAF=3692	SECCE1Rv1G0051490.1	91.019	412	35	2	32531	32941	411	1	5.89e-156	223551	411
1A-QTL	Sc80uBt_2582;HRSCAF=3692	SECCE1Rv1G0051210.1	90.998	411	35	2	32532	32941	410	1	2.12e-155	223551	411
1A-QTL	Sc80uBt_2582;HRSCAF=3692	SECCE1Rv1G0051470.1	90.777	412	36	2	32531	32941	411	1	2.74e-154	223551	411
1A-QTL	Sc80uBt_2582;HRSCAF=3692	SECCE1Rv1G0050810.1	90.534	412	37	2	32531	32941	411	1	1.28e-152	223551	411
1A-QTL	Sc80uBt_2582;HRSCAF=3692	SECCE1Rv1G0051500.1	90.819	403	35	2	32540	32941	402	1	5.93e-151	223551	411
1A-QTL	Sc80uBt_2582;HRSCAF=3692	TraesCS1A03G0878800.1	90.049	412	39	2	32531	32941	411	1	2.76e-149	223551	411
1A-QTL	Sc80uBt_2582;HRSCAF=3692	NC_041380.1_cds_XP_037424268.1_4081	89.806	412	40	2	32531	32941	411	1	1.28e-147	223551	411
1A-QTL	Sc80uBt_2582;HRSCAF=3692	LT934111.1_cds_VAH09911.1_9909	89.806	412	40	2	32531	32941	411	1	1.28e-147	223551	411
1A-QTL	Sc80uBt_2582;HRSCAF=3692	LT934111.1_cds_VAH09900.1_9896	89.806	412	40	2	32531	32941	411	1	1.28e-147	223551	411
1A-QTL	Sc80uBt_2582;HRSCAF=3692	SECCE1Rv1G0051290.1	89.806	412	40	2	32531	32941	411	1	1.28e-147	223551	411
1A-QTL	Sc80uBt_2582;HRSCAF=3692	NC_041380.1_cds_XP_037424247.1_4077	89.563	412	41	2	32531	32941	411	1	5.98e-146	223551	411
1A-QTL	Sc80uBt_2582;HRSCAF=3692	TraesCS1A03G0879600.1	89.588	413	39	4	32531	32941	411	1	5.98e-146	223551	411
1A-QTL	Sc80uBt_2582;HRSCAF=3692	TraesCS1A03G0882500.1	89.538	411	41	2	32532	32941	410	1	2.15e-145	223551	411
1A-QTL	Sc80uBt_2582;HRSCAF=3692	Os05t0438700-01	89.826	403	39	2	32540	32941	484	83	2.78e-144	223551	603
1A-QTL	Sc80uBt_2582;HRSCAF=3692	LT934111.1_cds_VAH09907.1_9903	88.592	412	45	2	32531	32941	411	1	2.8e-139	223551	411
1A-QTL	Sc80uBt_2582;HRSCAF=3692	TraesCS1A03G0881900.1	88.564	411	45	2	32532	32941	410	1	1.01e-138	223551	411
1A-QTL	Sc80uBt_2582;HRSCAF=3692	NC_041380.1_cds_XP_037424238.1_4079	88.35	412	46	2	32531	32941	411	1	1.3e-137	223551	411
1A-QTL	Sc80uBt_2582;HRSCAF=3692	TraesCS1A03G0879000.1	88.35	412	46	2	32531	32941	411	1	1.3e-137	223551	411
1A-QTL	Sc80uBt_2582;HRSCAF=3692	LT934111.1_cds_VAH09938.1_9934	88.321	411	46	2	32532	32941	410	1	4.69e-137	223551	411
1A-QTL	Sc80uBt_2582;HRSCAF=3692	NC_041380.1_cds_XP_037424345.1_4096	88.078	411	47	2	32532	32941	410	1	2.18e-135	223551	411
1A-QTL	Sc80uBt_2582;HRSCAF=3692	LT934111.1_cds_VAH09941.1_9937	92.359	301	21	2	32532	32831	464	165	1.34e-117	223551	465
1A-QTL	Sc80uBt_2585;HRSCAF=3695	HORVU1Hr1G079920.1	86.921	1728	223	3	44462	46188	1	1726	0	79699	1728
1A-QTL	Sc80uBt_2585;HRSCAF=3695	HORVU1Hr1G090650.5	87.335	1587	198	3	44237	45822	15	1599	0	79699	1599
1A-QTL	Sc80uBt_2585;HRSCAF=3695	HORVU1Hr1G090640.1	89.727	623	63	1	45128	45750	477	1098	0	79699	1212
1A-QTL	Sc80uBt_2585;HRSCAF=3695	HORVU1Hr1G090680.2	87.424	493	61	1	45697	46188	1	493	9.72e-160	79699	495
1A-QTL	Sc80uBt_2592;HRSCAF=3702	LT934111.1_cds_VAH10849.1_10844	86.817	311	39	2	16287	16595	392	82	1.59e-93	91788	1260
1A-QTL	Sc80uBt_2609;HRSCAF=3725	LT934111.1_cds_VAH10849.1_10844	87.46	311	39	0	23394	23704	392	82	5.68e-98	25581	1260
1A-QTL	Sc80uBt_2621;HRSCAF=3740	LT934111.1_cds_VAH10849.1_10844	85.855	304	38	2	84090	84388	392	89	4.74e-85	125818	1260
1A-QTL	Sc80uBt_2643;HRSCAF=3769	LT934111.1_cds_VAH10849.1_10844	86.174	311	42	1	46560	46869	392	82	2.5e-90	66691	1260
1A-QTL	Sc80uBt_2656;HRSCAF=3787	LT934111.1_cds_VAH10476.1_10472	85.111	497	74	0	8920	9416	501	5	1.6e-142	76845	1197
1A-QTL	Sc80uBt_2664;HRSCAF=3797	LT934111.1_cds_VAH10849.1_10844	86.817	311	41	0	234343	234653	392	82	1.19e-93	247217	1260
1A-QTL	Sc80uBt_2677;HRSCAF=3814	LT934111.1_cds_VAH10849.1_10844	86.817	311	41	0	153248	153558	82	392	2.87e-93	597972	1260
1A-QTL	Sc80uBt_2683;HRSCAF=3823	LT934111.1_cds_VAH10849.1_10844	87.138	311	40	0	31359	31669	392	82	5.66e-95	548876	1260
1A-QTL	Sc80uBt_2703;HRSCAF=3846	LT934111.1_cds_VAH10849.1_10844	86.817	311	41	0	1324587	1324897	392	82	6.76e-93	1411176	1260
1A-QTL	Sc80uBt_2711;HRSCAF=3854	SECCE1Rv1G0055730.1	97.965	344	7	0	19071	19414	14	357	5.5e-169	127323	408
1A-QTL	Sc80uBt_2760;HRSCAF=3917	LT934111.1_cds_VAH10849.1_10844	86.817	311	41	0	247272	247582	392	82	2.03e-93	423362	1260
1A-QTL	Sc80uBt_2797;HRSCAF=3961	LT934111.1_cds_VAH10849.1_10844	87.138	311	40	0	39263	39573	82	392	1.41e-95	136868	1260
1A-QTL	Sc80uBt_2798;HRSCAF=3963	LT934111.1_cds_VAH10849.1_10844	86.817	311	41	0	7560	7870	392	82	7.52e-94	156601	1260
1A-QTL	Sc80uBt_2800;HRSCAF=3965	LT934111.1_cds_VAH10849.1_10844	85.577	312	40	3	429646	429953	392	82	1.57e-85	541578	1260
1A-QTL	Sc80uBt_2802;HRSCAF=3967	LT934111.1_cds_VAH10849.1_10844	86.538	312	39	3	26382	26691	82	392	9.26e-92	115167	1260
1A-QTL	Sc80uBt_2803;HRSCAF=3968	LT934111.1_cds_VAH10849.1_10844	87.138	311	40	0	163759	164069	392	82	1.8e-95	174067	1260
1A-QTL	Sc80uBt_2824;HRSCAF=3995	LT934111.1_cds_VAH10849.1_10844	87.138	311	40	0	142729	143039	392	82	2.16e-95	209738	1260
1A-QTL	Sc80uBt_2879;HRSCAF=4063	HORVU1Hr1G082710.1	89.434	918	94	1	14532	15446	1218	301	0	1982545	1266
1A-QTL	Sc80uBt_2879;HRSCAF=4063	NC_041380.1_cds_XP_037465706.1_4461	85.028	354	44	6	1833080	1833433	730	1074	7.35e-94	1982545	1074
1A-QTL	Sc80uBt_2879;HRSCAF=4063	LT934111.1_cds_VAH10636.1_10631	85.028	354	44	6	1833080	1833433	730	1074	7.35e-94	1982545	1074
1A-QTL	Sc80uBt_2879;HRSCAF=4063	TraesCS1A03G0956400.1	85.028	354	44	6	1833080	1833433	730	1074	7.35e-94	1982545	1074
1A-QTL	Sc80uBt_2879;HRSCAF=4063	HORVU1Hr1G086710.2	86.441	354	39	3	1833080	1833433	829	1173	3.37e-102	1982545	1173
1A-QTL	Sc80uBt_2879;HRSCAF=4063	SECCE1Rv1G0056590.1	85.876	354	47	2	1833080	1833433	745	1095	1.57e-100	1982545	1095
1A-QTL	Sc80uBt_2879;HRSCAF=4063	HORVU1Hr1G086810.2	85.07	355	42	9	1833080	1833427	739	1089	7.35e-94	1982545	1095
1A-QTL	Sc80uBt_2879;HRSCAF=4063	NC_041380.1_cds_XP_037478530.1_4462	85	360	45	7	1833080	1833433	148	504	1.58e-95	1982545	504
1A-QTL	Sc80uBt_2879;HRSCAF=4063	LT934111.1_cds_VAH10849.1_10844	87.138	311	40	0	887115	887425	392	82	2.04e-94	1982545	1260
1A-QTL	Sc80uBt_2879;HRSCAF=4063	NC_041380.1_cds_XP_037465770.1_4463	85.586	333	43	3	1832018	1832349	45	373	1.23e-91	1982545	834
1A-QTL	Sc80uBt_2884;HRSCAF=4068	LT934111.1_cds_VAH10849.1_10844	86.817	311	41	0	888831	889141	82	392	4.78e-93	995633	1260
1A-QTL	Sc80uBt_2886;HRSCAF=4072	LT934111.1_cds_VAH10849.1_10844	86.817	311	41	0	54512	54822	82	392	2.9e-94	60273	1260
1A-QTL	Sc80uBt_2900;HRSCAF=4088	LT934111.1_cds_VAH10849.1_10844	86.495	311	42	0	36034	36344	82	392	2.75e-92	123030	1260
1A-QTL	Sc80uBt_2901;HRSCAF=4089	LT934111.1_cds_VAH11132.1_11127	94.423	520	12	6	4444	4962	1	504	0	20235	504
1A-QTL	Sc80uBt_2913;HRSCAF=4101	SECCE1Rv1G0053220.1	91.805	1562	110	10	1114791	1116335	33	1593	0	3098331	1593
1A-QTL	Sc80uBt_2913;HRSCAF=4101	TraesCS1A03G0902800.1	91.537	1548	125	3	1114791	1116335	34	1578	0	3098331	1578
1A-QTL	Sc80uBt_2913;HRSCAF=4101	NC_041380.1_cds_XP_037425012.1_4209	91.473	1548	126	3	1114791	1116335	34	1578	0	3098331	1578
1A-QTL	Sc80uBt_2913;HRSCAF=4101	HORVU1Hr1G082660.1	90.057	1589	134	14	1114750	1116335	83	1650	0	3098331	1650
1A-QTL	Sc80uBt_2913;HRSCAF=4101	Os05t0549700-01	88.946	1565	161	9	1114777	1116335	8	1566	0	3098331	1566
1A-QTL	Sc80uBt_2913;HRSCAF=4101	HORVU1Hr1G083710.1	90.029	1043	88	16	2640768	2641803	1036	3	0	3098331	1056
1A-QTL	Sc80uBt_2913;HRSCAF=4101	SECCE1Rv1G0054090.1	92.929	891	63	0	1605919	1606809	1	891	0	3098331	1008
1A-QTL	Sc80uBt_2913;HRSCAF=4101	LT934111.1_cds_VAH10938.1_10933	92.368	891	68	0	1605919	1606809	1	891	0	3098331	1008
1A-QTL	Sc80uBt_2913;HRSCAF=4101	TraesCS1A03G0913900.1	92.368	891	68	0	1605919	1606809	1	891	0	3098331	1008
1A-QTL	Sc80uBt_2913;HRSCAF=4101	NC_041380.1_cds_XP_037425140.1_4285	92.256	891	69	0	1605919	1606809	1	891	0	3098331	1008
1A-QTL	Sc80uBt_2913;HRSCAF=4101	LT934111.1_cds_VAH10940.1_10935	86.68	1021	111	20	2631437	2632452	1011	11	0	3098331	1011
1A-QTL	Sc80uBt_2913;HRSCAF=4101	TraesCS1A03G0913800.1	86.68	1021	111	20	2631437	2632452	1011	11	0	3098331	1011
1A-QTL	Sc80uBt_2913;HRSCAF=4101	NC_041380.1_cds_XP_037425128.1_4284	86.484	1021	113	20	2631437	2632452	1011	11	0	3098331	1011
1A-QTL	Sc80uBt_2913;HRSCAF=4101	SECCE1Rv1G0054080.1	85.182	1046	124	25	2631437	2632465	1032	1	0	3098331	1032
1A-QTL	Sc80uBt_2913;HRSCAF=4101	NC_041380.1_cds_XP_037477972.1_4210	88.956	833	92	0	1115503	1116335	383	1215	0	3098331	1215
1A-QTL	Sc80uBt_2913;HRSCAF=4101	TraesCS1A03G0908400.1	90.143	771	76	0	1413986	1414756	1161	1931	0	3098331	2016
1A-QTL	Sc80uBt_2913;HRSCAF=4101	LT934111.1_cds_VAH10995.1_10990	90.013	771	77	0	1413986	1414756	1161	1931	0	3098331	2061
1A-QTL	Sc80uBt_2913;HRSCAF=4101	HORVU1Hr1G083220.3	88.48	816	92	2	1413980	1414793	1252	2067	0	3098331	2166
1A-QTL	Sc80uBt_2913;HRSCAF=4101	NC_041380.1_cds_XP_037425113.1_4259	89.597	769	80	0	1413986	1414754	1161	1929	0	3098331	2061
1A-QTL	Sc80uBt_2913;HRSCAF=4101	Os05t0552300-02	86.833	881	108	6	2640839	2641712	889	10	0	3098331	1011
1A-QTL	Sc80uBt_2913;HRSCAF=4101	SECCE1Rv1G0053860.1	85.2	973	112	22	2158600	2159551	215	1176	0	3098331	1176
1A-QTL	Sc80uBt_2913;HRSCAF=4101	NC_041380.1_cds_XP_037461190.1_4274	85.864	856	101	17	2055461	2056302	1058	209	0	3098331	1176
1A-QTL	Sc80uBt_2913;HRSCAF=4101	SECCE1Rv1G0053610.1	88.34	789	92	0	1413986	1414774	1155	1943	0	3098331	2058
1A-QTL	Sc80uBt_2913;HRSCAF=4101	TraesCS1A03G0911800.1	85.848	855	103	17	2055461	2056302	1064	215	0	3098331	1182
1A-QTL	Sc80uBt_2913;HRSCAF=4101	SECCE1Rv1G0053870.1	89.023	747	52	16	2078208	2078936	735	1	0	3098331	2340
1A-QTL	Sc80uBt_2913;HRSCAF=4101	HORVU1Hr1G083550.4	88.723	736	51	16	2078208	2078924	723	1	0	3098331	2328
1A-QTL	Sc80uBt_2913;HRSCAF=4101	HORVU1Hr1G083530.2	85.189	871	104	20	2055451	2056298	1059	191	0	3098331	1125
1A-QTL	Sc80uBt_2913;HRSCAF=4101	Os05t0550800-01	86.305	774	100	5	1413993	1414763	1162	1932	0	3098331	2055
1A-QTL	Sc80uBt_2913;HRSCAF=4101	LT934111.1_cds_VAH10961.1_10954	91.439	549	35	5	2078208	2078753	540	1	0	3098331	2154
1A-QTL	Sc80uBt_2913;HRSCAF=4101	NC_041380.1_cds_XP_037478087.1_4275	91.529	543	34	5	2078208	2078747	618	85	0	3098331	2223
1A-QTL	Sc80uBt_2913;HRSCAF=4101	SECCE1Rv1G0054220.1	91.983	474	33	3	2841769	2842238	473	1	0	3098331	1665
1A-QTL	Sc80uBt_2913;HRSCAF=4101	HORVU1Hr1G083840.2	91.755	473	36	2	2841769	2842238	473	1	0	3098331	1665
1A-QTL	Sc80uBt_2913;HRSCAF=4101	NC_041380.1_cds_XP_037425276.1_4300	91.702	470	39	0	2841769	2842238	470	1	0	3098331	1662
1A-QTL	Sc80uBt_2913;HRSCAF=4101	LT934111.1_cds_VAH10912.1_10903	91.702	470	39	0	2841769	2842238	470	1	0	3098331	1695
1A-QTL	Sc80uBt_2913;HRSCAF=4101	TraesCS1A03G0915700.1	91.702	470	39	0	2841769	2842238	470	1	0	3098331	1662
1A-QTL	Sc80uBt_2913;HRSCAF=4101	Os05t0551900-00	88.218	348	41	0	2075810	2076157	1702	1355	4.01e-113	3098331	2349
1A-QTL	Sc80uBt_2913;HRSCAF=4101	SECCE1Rv1G0054130.1	86.924	543	60	10	2761243	2761781	536	1	3.71e-168	3098331	558
1A-QTL	Sc80uBt_2913;HRSCAF=4101	NC_041380.1_cds_XP_037462118.1_4293	86.667	540	57	11	2925826	2926351	1	539	1.04e-163	3098331	561
1A-QTL	Sc80uBt_2913;HRSCAF=4101	LT934111.1_cds_VAH10928.1_10923	86.296	540	59	11	2925826	2926351	1	539	2.25e-160	3098331	561
1A-QTL	Sc80uBt_2913;HRSCAF=4101	TraesCS1A03G0914900.1	86.296	540	59	11	2925826	2926351	1	539	2.25e-160	3098331	561
1A-QTL	Sc80uBt_2913;HRSCAF=4101	HORVU1Hr1G083730.18	87.751	498	49	4	2647291	2647782	1665	1174	8.09e-160	3098331	1665
1A-QTL	Sc80uBt_2913;HRSCAF=4101	NC_041380.1_cds_XP_037425150.1_4288	86.974	499	51	8	2647291	2647782	1569	1078	3.79e-153	3098331	1569
1A-QTL	Sc80uBt_2913;HRSCAF=4101	LT934111.1_cds_VAH10930.1_10926	86.974	499	51	8	2647291	2647782	1569	1078	3.79e-153	3098331	1569
1A-QTL	Sc80uBt_2913;HRSCAF=4101	Os05t0550900-00	86.066	488	44	9	1414057	1414523	485	1	2.99e-139	3098331	485
1A-QTL	Sc80uBt_2913;HRSCAF=4101	TraesCS1A03G0914100.1	86.177	463	50	8	2647327	2647782	1533	1078	8.38e-135	3098331	1554
1A-QTL	Sc80uBt_2913;HRSCAF=4101	SECCE1Rv1G0054110.1	85.714	462	54	5	2647327	2647782	1539	1084	1.81e-131	3098331	1560
1A-QTL	Sc80uBt_2913;HRSCAF=4101	LT934111.1_cds_VAH10849.1_10844	87.46	311	39	0	309451	309761	392	82	6.85e-96	3098331	1260
1A-QTL	Sc80uBt_2917;HRSCAF=4106	LT934111.1_cds_VAH10849.1_10844	86.581	313	39	2	24329	24640	82	392	3.61e-92	161543	1260
1A-QTL	Sc80uBt_2918;HRSCAF=4107	LT934111.1_cds_VAH10849.1_10844	86.495	311	41	1	134287	134596	392	82	1.21e-91	150724	1260
1A-QTL	Sc80uBt_2935;HRSCAF=4133	LT934111.1_cds_VAH10849.1_10844	87.138	311	40	0	35737	36047	392	82	5.22e-96	50532	1260
1A-QTL	Sc80uBt_2953;HRSCAF=4154	Os05t0462700-01	92.581	310	23	0	547300	547609	312	3	2.56e-122	1547782	312
1A-QTL	Sc80uBt_2953;HRSCAF=4154	LT934111.1_cds_VAH09903.1_9899	92.787	305	21	1	547302	547606	310	7	1.19e-120	1547782	312
1A-QTL	Sc80uBt_2953;HRSCAF=4154	LT934111.1_cds_VAH09960.1_9956	92.787	305	21	1	547302	547606	310	7	1.19e-120	1547782	312
1A-QTL	Sc80uBt_2953;HRSCAF=4154	SECCE1Rv1G0051280.1	92.484	306	22	1	575650	575955	310	6	1.54e-119	1547782	312
1A-QTL	Sc80uBt_2953;HRSCAF=4154	NC_041380.1_cds_XP_037424426.1_4112	92.459	305	22	1	547302	547606	310	7	5.54e-119	1547782	312
1A-QTL	Sc80uBt_2953;HRSCAF=4154	Os05t0466600-01	91.935	310	25	0	547300	547609	312	3	5.54e-119	1547782	312
1A-QTL	Sc80uBt_2953;HRSCAF=4154	TraesCS1A03G0878900.1	92.459	305	22	1	547302	547606	310	7	5.54e-119	1547782	312
1A-QTL	Sc80uBt_2953;HRSCAF=4154	TraesCS1A03G0885400.1	92.459	305	22	1	547302	547606	310	7	5.54e-119	1547782	312
1A-QTL	Sc80uBt_2953;HRSCAF=4154	SECCE1Rv1G0051650.1	92.157	306	23	1	575650	575955	310	6	7.16e-118	1547782	312
1A-QTL	Sc80uBt_2953;HRSCAF=4154	SECCE1Rv1G0050820.1	92.157	306	23	1	575650	575955	310	6	7.16e-118	1547782	312
1A-QTL	Sc80uBt_2953;HRSCAF=4154	NC_041380.1_cds_XP_037424256.1_4078	92.131	305	23	1	547302	547606	310	7	2.58e-117	1547782	312
1A-QTL	Sc80uBt_2953;HRSCAF=4154	TraesCS1A03G0879500.1	92.131	305	23	1	547302	547606	310	7	2.58e-117	1547782	312
1A-QTL	Sc80uBt_2953;HRSCAF=4154	SECCE1Rv1G0051260.1	91.83	306	24	1	575650	575955	310	6	3.33e-116	1547782	312
1A-QTL	Sc80uBt_2953;HRSCAF=4154	SECCE1Rv1G0051250.1	91.83	306	24	1	575650	575955	310	6	3.33e-116	1547782	312
1A-QTL	Sc80uBt_2953;HRSCAF=4154	SECCE1Rv1G0051460.1	91.503	306	25	1	575650	575955	310	6	1.55e-114	1547782	312
1A-QTL	Sc80uBt_2953;HRSCAF=4154	HORVU1Hr1G079440.1	90.282	319	31	0	575650	575968	394	76	5.57e-114	1547782	396
1A-QTL	Sc80uBt_2953;HRSCAF=4154	HORVU1Hr1G090300.44	91.148	305	27	0	575655	575959	362	58	7.21e-113	1547782	582
1A-QTL	Sc80uBt_2979;HRSCAF=4188	NC_041380.1_cds_XP_037478903.1_4584	86.222	450	47	10	310926	311363	629	183	2.58e-131	340297	720
1A-QTL	Sc80uBt_2982;HRSCAF=4191	LT934111.1_cds_VAH10849.1_10844	86.184	304	42	0	17808	18111	89	392	2.33e-88	134109	1260
1A-QTL	Sc80uBt_2993;HRSCAF=4205	LT934111.1_cds_VAH10849.1_10844	87.138	311	40	0	9925	10235	392	82	7.05e-96	68221	1260
1A-QTL	Sc80uBt_2995;HRSCAF=4208	SECCE1Rv1G0053890.1	86.9	458	59	1	26191	26648	12	468	1.16e-143	71704	468
1A-QTL	Sc80uBt_2999;HRSCAF=4212	LT934111.1_cds_VAH10849.1_10844	87.138	311	40	0	465157	465467	392	82	3.24e-94	3149578	1260
1A-QTL	Sc80uBt_3000;HRSCAF=4213	LT934111.1_cds_VAH10849.1_10844	87.138	311	40	0	5762	6072	392	82	1.38e-95	133384	1260
1A-QTL	Sc80uBt_3005;HRSCAF=4218	NC_041380.1_cds_XP_037478903.1_4584	86.591	440	46	8	123814	124242	183	620	9.84e-132	129447	720
1A-QTL	Sc80uBt_3022;HRSCAF=4240	LT934111.1_cds_VAH10476.1_10472	85.306	490	70	2	140982	141470	501	13	5.79e-141	215242	1197
1A-QTL	Sc80uBt_3032;HRSCAF=4253	SECCE1Rv1G0053230.1	88.267	554	65	0	468493	469046	2172	1619	0	572537	2172
1A-QTL	Sc80uBt_3032;HRSCAF=4253	LT934111.1_cds_VAH10849.1_10844	87.138	311	40	0	433275	433585	82	392	5.9e-95	572537	1260
1A-QTL	Sc80uBt_3040;HRSCAF=4266	LT934111.1_cds_VAH10849.1_10844	85.852	311	44	0	65887	66197	392	82	5.74e-89	118538	1260
1A-QTL	Sc80uBt_3063;HRSCAF=4294	LT934111.1_cds_VAH10849.1_10844	86.943	314	41	0	37033	37346	82	395	5.7e-96	55122	1260
1A-QTL	Sc80uBt_3065;HRSCAF=4297	LT934111.1_cds_VAH10849.1_10844	86.817	311	41	0	150720	151030	82	392	9.19e-94	191280	1260
1A-QTL	Sc80uBt_3067;HRSCAF=4300	LT934111.1_cds_VAH10849.1_10844	86.817	311	40	1	2496326	2496635	82	392	5.58e-92	3239759	1260
1A-QTL	Sc80uBt_3127;HRSCAF=4371	LT934111.1_cds_VAH10849.1_10844	86.495	311	42	0	24977	25287	82	392	1.32e-92	58979	1260
1A-QTL	Sc80uBt_3130;HRSCAF=4374	LT934111.1_cds_VAH10849.1_10844	87.138	311	38	2	1253479	1253788	89	398	1.07e-93	2881033	1260
1A-QTL	Sc80uBt_3167;HRSCAF=4419	LT934111.1_cds_VAH10849.1_10844	86.538	312	41	1	12076	12387	392	82	1.28e-92	57399	1260
1A-QTL	Sc80uBt_3173;HRSCAF=4428	LT934111.1_cds_VAH10849.1_10844	85.938	320	44	1	61437	61755	82	401	7.03e-92	87420	1260
1A-QTL	Sc80uBt_3190;HRSCAF=4449	LT934111.1_cds_VAH10849.1_10844	87.138	311	39	1	74575	74884	392	82	3.13e-95	84143	1260
1A-QTL	Sc80uBt_3194;HRSCAF=4453	TraesCS1A03G0896700.1	87.552	956	113	2	237806	238761	1	950	0	671673	1101
1A-QTL	Sc80uBt_3194;HRSCAF=4453	LT934111.1_cds_VAH10139.1_10135	86.925	956	113	5	237806	238761	1	944	0	671673	1083
1A-QTL	Sc80uBt_3198;HRSCAF=4458	LT934111.1_cds_VAH10849.1_10844	86.817	311	41	0	354925	355235	392	82	1.88e-93	391921	1260
1A-QTL	Sc80uBt_3211;HRSCAF=4471	NC_041380.1_cds_XP_037478059.1_4267	85.907	518	69	4	60317	60832	1305	790	7.22e-154	589255	1305
1A-QTL	Sc80uBt_3221;HRSCAF=4483	LT934111.1_cds_VAH10849.1_10844	85.897	312	42	2	52045	52355	82	392	3.36e-89	69377	1260
1A-QTL	Sc80uBt_3222;HRSCAF=4484	LT934111.1_cds_VAH10849.1_10844	86.495	311	41	1	65427	65736	392	82	1.5e-91	186610	1260
1A-QTL	Sc80uBt_3226;HRSCAF=4488	LT934111.1_cds_VAH10849.1_10844	87.46	311	39	0	12539	12849	82	392	3.77e-98	16956	1260
1A-QTL	Sc80uBt_3230;HRSCAF=4492	LT934111.1_cds_VAH11124.1_11115	97.913	527	10	1	644992	645517	462	988	0	2043646	1488
1A-QTL	Sc80uBt_3230;HRSCAF=4492	TraesCS1A03G0929000.1	95.64	367	16	0	634466	634832	240	606	1.47e-165	2043646	636
1A-QTL	Sc80uBt_3230;HRSCAF=4492	HORVU1Hr1G086380.1	88.175	389	40	5	871407	871791	785	1171	4.34e-126	2043646	2652
1A-QTL	Sc80uBt_3230;HRSCAF=4492	Os05t0519500-01	86.473	414	52	4	871381	871791	774	1186	7.26e-124	2043646	2145
1A-QTL	Sc80uBt_3237;HRSCAF=4500	LT934111.1_cds_VAH10849.1_10844	86.817	311	40	1	592037	592346	392	82	1.63e-92	945980	1260
1A-QTL	Sc80uBt_3249;HRSCAF=4515	LT934111.1_cds_VAH10849.1_10844	85.197	304	45	0	123340	123643	392	89	2.43e-83	138536	1260
1A-QTL	Sc80uBt_3257;HRSCAF=4525	LT934111.1_cds_VAH10849.1_10844	86.817	311	41	0	881160	881470	82	392	5.04e-93	1051294	1260
1A-QTL	Sc80uBt_3263;HRSCAF=4533	LT934111.1_cds_VAH10849.1_10844	86.174	311	42	1	28281	28590	392	82	1.2e-90	32007	1260
1A-QTL	Sc80uBt_3287;HRSCAF=4563	LT934111.1_cds_VAH10849.1_10844	86.817	311	39	2	252289	252597	392	82	4.76e-93	275597	1260
1A-QTL	Sc80uBt_3289;HRSCAF=4566	LT934111.1_cds_VAH10849.1_10844	86.495	311	42	0	56821	57131	392	82	1.42e-92	63690	1260
1A-QTL	Sc80uBt_3302;HRSCAF=4582	LT934111.1_cds_VAH10849.1_10844	86.817	311	40	1	16094	16403	82	392	1.03e-93	59840	1260
1A-QTL	Sc80uBt_3309;HRSCAF=4589	HORVU1Hr1G079920.1	85.475	1728	245	6	21563	23286	1	1726	0	28345	1728
1A-QTL	Sc80uBt_3309;HRSCAF=4589	HORVU1Hr1G090640.1	85.714	623	86	3	22228	22848	477	1098	0	28345	1212
1A-QTL	Sc80uBt_3309;HRSCAF=4589	HORVU1Hr1G090680.2	89.627	482	49	1	22806	23286	12	493	4.38e-174	28345	495
1A-QTL	Sc80uBt_3319;HRSCAF=4602	LT934111.1_cds_VAH10849.1_10844	87.46	311	39	0	233321	233631	392	82	5.45e-97	245699	1260
1A-QTL	Sc80uBt_3383;HRSCAF=4683	LT934111.1_cds_VAH10849.1_10844	86.817	311	41	0	412427	412737	392	82	5.11e-93	1065939	1260
1A-QTL	Sc80uBt_3391;HRSCAF=4693	LT934111.1_cds_VAH10849.1_10844	86.495	311	40	2	34779	35087	392	82	1.1e-91	136503	1260
1A-QTL	Sc80uBt_3415;HRSCAF=4722	SECCE1Rv1G0056090.1	87.231	603	75	2	172458	173059	1101	500	0	533971	1110
1A-QTL	Sc80uBt_3415;HRSCAF=4722	LT934111.1_cds_VAH10755.1_10751	86.899	603	77	2	172458	173059	1107	506	0	533971	1116
1A-QTL	Sc80uBt_3415;HRSCAF=4722	NC_041380.1_cds_XP_037426054.1_4416	86.438	612	81	2	172449	173059	1116	506	0	533971	1116
1A-QTL	Sc80uBt_3415;HRSCAF=4722	TraesCS1A03G0948200.1	86.438	612	81	2	172449	173059	1116	506	0	533971	1116
1A-QTL	Sc80uBt_3415;HRSCAF=4722	NC_041380.1_cds_XP_037426092.1_4420	85.762	604	82	3	483768	484369	500	1101	4.88e-180	533971	1110
1A-QTL	Sc80uBt_3415;HRSCAF=4722	TraesCS1A03G0948900.1	85.596	604	83	3	483768	484369	500	1101	2.27e-178	533971	1110
1A-QTL	Sc80uBt_3415;HRSCAF=4722	SECCE1Rv1G0056060.1	90.33	455	34	7	481100	481544	1	455	1.39e-165	533971	1110
1A-QTL	Sc80uBt_3415;HRSCAF=4722	HORVU1Hr1G085660.1	89.93	427	34	7	481127	481544	116	542	1.09e-151	533971	1197
1A-QTL	Sc80uBt_3420;HRSCAF=4732	LT934111.1_cds_VAH10849.1_10844	86.817	311	41	0	45209	45519	82	392	8.87e-94	184528	1260
1A-QTL	Sc80uBt_3457;HRSCAF=4775	LT934111.1_cds_VAH10849.1_10844	87.46	311	39	0	308331	308641	82	392	2e-96	902872	1260
1A-QTL	Sc80uBt_3466;HRSCAF=4785	LT934111.1_cds_VAH10849.1_10844	86.817	311	41	0	31556	31866	82	392	5.95e-94	123796	1260
1A-QTL	Sc80uBt_3468;HRSCAF=4788	LT934111.1_cds_VAH10849.1_10844	87.138	311	39	1	213407	213716	82	392	1.85e-94	499986	1260
1A-QTL	Sc80uBt_3469;HRSCAF=4789	LT934111.1_cds_VAH10849.1_10844	85.855	304	43	0	182742	183045	392	89	1.81e-86	224068	1260
1A-QTL	Sc80uBt_3475;HRSCAF=4796	LT934111.1_cds_VAH10849.1_10844	86.495	311	41	1	31945	32254	392	82	4.57e-92	56804	1260
1A-QTL	Sc80uBt_3476;HRSCAF=4799	LT934111.1_cds_VAH10849.1_10844	86.817	311	40	1	12647	12956	392	82	1.5e-93	86854	1260
1A-QTL	Sc80uBt_3478;HRSCAF=4803	LT934111.1_cds_VAH10422.1_10419	87.188	640	77	3	1055323	1055958	1281	1919	0	1161241	3081
1A-QTL	Sc80uBt_3478;HRSCAF=4803	TraesCS1A03G0983600.2	87.188	640	77	3	1055323	1055958	1266	1904	0	1161241	3066
1A-QTL	Sc80uBt_3478;HRSCAF=4803	NC_041380.1_cds_XP_037426996.1_4568	87.031	640	78	3	1055323	1055958	1266	1904	0	1161241	3066
1A-QTL	Sc80uBt_3478;HRSCAF=4803	HORVU1Hr1G088600.1	86.698	639	82	1	1055323	1055958	1185	1823	0	1161241	2985
1A-QTL	Sc80uBt_3478;HRSCAF=4803	SECCE1Rv1G0058010.1	86.562	640	81	3	1055323	1055958	1266	1904	0	1161241	3063
1A-QTL	Sc80uBt_3484;HRSCAF=4809	SECCE1Rv1G0051270.1	95.134	411	20	0	417789	418199	411	1	0	560250	411
1A-QTL	Sc80uBt_3484;HRSCAF=4809	NC_041380.1_cds_XP_037424268.1_4081	94.891	411	21	0	417789	418199	411	1	0	560250	411
1A-QTL	Sc80uBt_3484;HRSCAF=4809	LT934111.1_cds_VAH09911.1_9909	94.891	411	21	0	417789	418199	411	1	0	560250	411
1A-QTL	Sc80uBt_3484;HRSCAF=4809	LT934111.1_cds_VAH09900.1_9896	94.891	411	21	0	417789	418199	411	1	0	560250	411
1A-QTL	Sc80uBt_3484;HRSCAF=4809	SECCE1Rv1G0051290.1	94.891	411	21	0	417789	418199	411	1	0	560250	411
1A-QTL	Sc80uBt_3484;HRSCAF=4809	SECCE1Rv1G0051240.1	94.878	410	21	0	417790	418199	410	1	0	560250	411
1A-QTL	Sc80uBt_3484;HRSCAF=4809	NC_041380.1_cds_XP_037424247.1_4077	94.647	411	22	0	417789	418199	411	1	1.42e-180	560250	411
1A-QTL	Sc80uBt_3484;HRSCAF=4809	SECCE1Rv1G0051470.1	94.647	411	22	0	417789	418199	411	1	1.42e-180	560250	411
1A-QTL	Sc80uBt_3484;HRSCAF=4809	TraesCS1A03G0879600.1	94.647	411	22	0	417789	418199	411	1	1.42e-180	560250	411
1A-QTL	Sc80uBt_3484;HRSCAF=4809	TraesCS1A03G0878800.1	94.647	411	22	0	417789	418199	411	1	1.42e-180	560250	411
1A-QTL	Sc80uBt_3484;HRSCAF=4809	TraesCS1A03G0882500.1	94.634	410	22	0	417790	418199	410	1	5.12e-180	560250	411
1A-QTL	Sc80uBt_3484;HRSCAF=4809	SECCE1Rv1G0051490.1	94.404	411	23	0	417789	418199	411	1	6.63e-179	560250	411
1A-QTL	Sc80uBt_3484;HRSCAF=4809	SECCE1Rv1G0050810.1	94.404	411	23	0	417789	418199	411	1	6.63e-179	560250	411
1A-QTL	Sc80uBt_3484;HRSCAF=4809	SECCE1Rv1G0051500.1	94.349	407	23	0	417793	418199	407	1	1.11e-176	560250	411
1A-QTL	Sc80uBt_3484;HRSCAF=4809	NC_041380.1_cds_XP_037424238.1_4079	93.917	411	25	0	417789	418199	411	1	1.43e-175	560250	411
1A-QTL	Sc80uBt_3484;HRSCAF=4809	TraesCS1A03G0879000.1	93.917	411	25	0	417789	418199	411	1	1.43e-175	560250	411
1A-QTL	Sc80uBt_3484;HRSCAF=4809	SECCE1Rv1G0051210.1	93.902	410	25	0	417790	418199	410	1	5.16e-175	560250	411
1A-QTL	Sc80uBt_3484;HRSCAF=4809	LT934111.1_cds_VAH09907.1_9903	93.674	411	26	0	417789	418199	411	1	6.67e-174	560250	411
1A-QTL	Sc80uBt_3484;HRSCAF=4809	NC_041380.1_cds_XP_037424345.1_4096	93.659	410	26	0	417790	418199	410	1	2.4e-173	560250	411
1A-QTL	Sc80uBt_3484;HRSCAF=4809	LT934111.1_cds_VAH09938.1_9934	93.659	410	26	0	417790	418199	410	1	2.4e-173	560250	411
1A-QTL	Sc80uBt_3484;HRSCAF=4809	TraesCS1A03G0881900.1	93.415	410	27	0	417790	418199	410	1	1.12e-171	560250	411
1A-QTL	Sc80uBt_3484;HRSCAF=4809	Os05t0438700-01	92.086	417	33	0	417789	418205	493	77	1.45e-165	560250	603
1A-QTL	Sc80uBt_3484;HRSCAF=4809	LT934111.1_cds_VAH09941.1_9937	97	300	9	0	417790	418089	464	165	1.51e-140	560250	465
1A-QTL	Sc80uBt_3520;HRSCAF=4852	LT934111.1_cds_VAH10849.1_10844	86.817	311	41	0	281452	281762	392	82	2.58e-93	538624	1260
1A-QTL	Sc80uBt_3527;HRSCAF=4859	LT934111.1_cds_VAH10849.1_10844	86.817	311	41	0	2441669	2441979	392	82	1.29e-92	2694316	1260
1A-QTL	Sc80uBt_3530;HRSCAF=4863	LT934111.1_cds_VAH10849.1_10844	86.817	311	40	1	2719810	2720119	82	392	1.14e-91	6651052	1260
1A-QTL	Sc80uBt_3541;HRSCAF=4875	LT934111.1_cds_VAH10849.1_10844	87.138	311	40	0	537045	537355	392	82	2.42e-94	2344431	1260
1A-QTL	Sc80uBt_3546;HRSCAF=4880	LT934111.1_cds_VAH10849.1_10844	87.138	311	40	0	138112	138422	82	392	1.79e-95	173277	1260
1A-QTL	Sc80uBt_3553;HRSCAF=4888	NC_041380.1_cds_XP_037478059.1_4267	87.529	425	53	0	19145	19569	800	1224	2.65e-137	126222	1305
1A-QTL	Sc80uBt_3561;HRSCAF=4899	LT934111.1_cds_VAH10849.1_10844	87.138	311	40	0	231234	231544	392	82	6.56e-95	636620	1260
1A-QTL	Sc80uBt_3563;HRSCAF=4901	LT934111.1_cds_VAH10849.1_10844	85.806	310	43	1	2026900	2027208	398	89	1.65e-86	2640923	1260
1A-QTL	Sc80uBt_3588;HRSCAF=4929	LT934111.1_cds_VAH10849.1_10844	87.138	311	40	0	66018	66328	82	392	8.06e-96	78003	1260
1A-QTL	Sc80uBt_3589;HRSCAF=4930	LT934111.1_cds_VAH10849.1_10844	86.817	311	41	0	23434	23744	392	82	4.16e-94	86544	1260
1A-QTL	Sc80uBt_3601;HRSCAF=4946	Os05t0466600-01	93.269	312	18	2	45311	45619	312	1	4.3e-127	56154	312
1A-QTL	Sc80uBt_3601;HRSCAF=4946	Os05t0462700-01	93.269	312	18	2	45311	45619	312	1	4.3e-127	56154	312
1A-QTL	Sc80uBt_3601;HRSCAF=4946	LT934111.1_cds_VAH09960.1_9956	91.935	310	22	2	45313	45619	310	1	2.61e-119	56154	312
1A-QTL	Sc80uBt_3601;HRSCAF=4946	NC_041380.1_cds_XP_037424426.1_4112	91.613	310	23	2	45313	45619	310	1	1.21e-117	56154	312
1A-QTL	Sc80uBt_3601;HRSCAF=4946	LT934111.1_cds_VAH09903.1_9899	91.613	310	23	2	45313	45619	310	1	1.21e-117	56154	312
1A-QTL	Sc80uBt_3601;HRSCAF=4946	TraesCS1A03G0878900.1	91.613	310	23	2	45313	45619	310	1	1.21e-117	56154	312
1A-QTL	Sc80uBt_3601;HRSCAF=4946	NC_041380.1_cds_XP_037424256.1_4078	91.29	310	24	2	45313	45619	310	1	5.64e-116	56154	312
1A-QTL	Sc80uBt_3601;HRSCAF=4946	TraesCS1A03G0885400.1	91.29	310	24	2	45313	45619	310	1	5.64e-116	56154	312
1A-QTL	Sc80uBt_3601;HRSCAF=4946	TraesCS1A03G0879500.1	91.29	310	24	2	45313	45619	310	1	5.64e-116	56154	312
1A-QTL	Sc80uBt_3601;HRSCAF=4946	HORVU1Hr1G079440.1	90.596	319	27	2	45313	45628	394	76	5.64e-116	56154	396
1A-QTL	Sc80uBt_3601;HRSCAF=4946	SECCE1Rv1G0051650.1	90.645	310	26	2	45313	45619	310	1	1.22e-112	56154	312
1A-QTL	Sc80uBt_3601;HRSCAF=4946	SECCE1Rv1G0051250.1	90.645	310	26	2	45313	45619	310	1	1.22e-112	56154	312
1A-QTL	Sc80uBt_3601;HRSCAF=4946	SECCE1Rv1G0050820.1	90.645	310	26	2	45313	45619	310	1	1.22e-112	56154	312
1A-QTL	Sc80uBt_3601;HRSCAF=4946	HORVU1Hr1G090300.44	90.26	308	27	2	45315	45619	365	58	7.35e-110	56154	582
1A-QTL	Sc80uBt_3601;HRSCAF=4946	SECCE1Rv1G0051260.1	90	310	28	2	45313	45619	310	1	2.64e-109	56154	312
1A-QTL	Sc80uBt_3601;HRSCAF=4946	SECCE1Rv1G0051460.1	90	310	28	2	45313	45619	310	1	2.64e-109	56154	312
1A-QTL	Sc80uBt_3604;HRSCAF=4950	LT934111.1_cds_VAH10849.1_10844	86.817	311	40	1	66374	66683	82	392	3.52e-93	203684	1260
1A-QTL	Sc80uBt_3605;HRSCAF=4951	LT934111.1_cds_VAH10849.1_10844	87.179	312	38	2	1450069	1450379	392	82	2.05e-94	1993038	1260
1A-QTL	Sc80uBt_3606;HRSCAF=4952	LT934111.1_cds_VAH10849.1_10844	86.495	311	42	0	38551	38861	82	392	2.16e-92	96636	1260
1A-QTL	Sc80uBt_3614;HRSCAF=4963	LT934111.1_cds_VAH10849.1_10844	87.138	311	40	0	69389	69699	392	82	1.12e-95	108375	1260
1A-QTL	Sc80uBt_3637;HRSCAF=4990	LT934111.1_cds_VAH10849.1_10844	86.495	311	40	2	82521	82829	392	82	1.31e-91	162837	1260
1A-QTL	Sc80uBt_3639;HRSCAF=4992	SECCE1Rv1G0059060.1	94.985	339	16	1	487822	488159	15	353	8.99e-148	2028516	744
1A-QTL	Sc80uBt_3639;HRSCAF=4992	SECCE1Rv1G0059050.1	94.69	339	17	1	487822	488159	15	353	4.18e-146	2028516	744
1A-QTL	Sc80uBt_3639;HRSCAF=4992	NC_041380.1_cds_XP_037426827.1_4543	90.634	363	34	0	196941	197303	1	363	2.55e-133	2028516	1797
1A-QTL	Sc80uBt_3639;HRSCAF=4992	HORVU1Hr1G088110.1	89.628	376	39	0	196928	197303	168	543	3.3e-132	2028516	1974
1A-QTL	Sc80uBt_3639;HRSCAF=4992	LT934111.1_cds_VAH10462.1_10458	90.358	363	35	0	196941	197303	1	363	1.19e-131	2028516	1797
1A-QTL	Sc80uBt_3639;HRSCAF=4992	TraesCS1A03G0975800.1	90.358	363	35	0	196941	197303	1	363	1.19e-131	2028516	1797
1A-QTL	Sc80uBt_3639;HRSCAF=4992	SECCE1Rv1G0057710.1	88.981	363	40	0	196941	197303	1	363	2.59e-123	2028516	1788
1A-QTL	Sc80uBt_3647;HRSCAF=5003	LT934111.1_cds_VAH10849.1_10844	87.171	304	38	1	398980	399282	392	89	2.54e-92	408711	1260
1A-QTL	Sc80uBt_3663;HRSCAF=5022	LT934111.1_cds_VAH10849.1_10844	87.138	311	39	1	50172	50481	82	392	2.16e-94	581613	1260
1A-QTL	Sc80uBt_3682;HRSCAF=5042	LT934111.1_cds_VAH11119.1_11114	93.047	489	33	1	139587	140075	1	488	0	179852	537
1A-QTL	Sc80uBt_3714;HRSCAF=5084	SECCE1Rv1G0056910.1	91.704	446	34	2	23554	23999	1101	659	6.41e-175	53687	1101
1A-QTL	Sc80uBt_3714;HRSCAF=5084	HORVU1Hr1G087070.1	90.583	446	39	1	23554	23999	1110	668	1.4e-166	53687	1110
1A-QTL	Sc80uBt_3714;HRSCAF=5084	NC_041380.1_cds_XP_037426433.1_4486	90.359	446	40	2	23554	23999	1119	677	6.5e-165	53687	1119
1A-QTL	Sc80uBt_3714;HRSCAF=5084	LT934111.1_cds_VAH10607.1_10604	90.359	446	40	2	23554	23999	1113	671	6.5e-165	53687	1113
1A-QTL	Sc80uBt_3714;HRSCAF=5084	TraesCS1A03G0962200.1	90.359	446	40	2	23554	23999	1119	677	6.5e-165	53687	1119
1A-QTL	Sc80uBt_3714;HRSCAF=5084	Os05t0562300-01	87.133	443	54	1	23554	23996	1089	650	6.73e-140	53687	1089
1A-QTL	Sc80uBt_3715;HRSCAF=5085	LT934111.1_cds_VAH10849.1_10844	87.213	305	38	1	5501	5804	88	392	1.03e-93	59456	1260
1A-QTL	Sc80uBt_3722;HRSCAF=5094	SECCE1Rv1G0053890.1	87.8	459	52	4	1326613	1327069	468	12	5.06e-149	1475444	468
1A-QTL	Sc80uBt_3722;HRSCAF=5094	LT934111.1_cds_VAH10849.1_10844	86.859	312	38	3	1338257	1338566	392	82	2.54e-92	1475444	1260
1A-QTL	Sc80uBt_3728;HRSCAF=5100	LT934111.1_cds_VAH10849.1_10844	87.138	311	40	0	90257	90567	82	392	1.37e-95	132539	1260
1A-QTL	Sc80uBt_3740;HRSCAF=5114	LT934111.1_cds_VAH10849.1_10844	86.817	311	41	0	1131296	1131606	82	392	1.16e-92	2410114	1260
1A-QTL	Sc80uBt_3759;HRSCAF=5142	LT934111.1_cds_VAH10849.1_10844	86.817	311	41	0	3560	3870	82	392	2.98e-94	62026	1260
1A-QTL	Sc80uBt_3764;HRSCAF=5147	LT934111.1_cds_VAH10849.1_10844	86.495	311	40	2	158279	158587	82	392	3.04e-91	378509	1260
1A-QTL	Sc80uBt_3780;HRSCAF=5164	LT934111.1_cds_VAH10849.1_10844	86.817	311	41	0	7649	7959	392	82	5.87e-94	122070	1260
1A-QTL	Sc80uBt_3797;HRSCAF=5184	LT934111.1_cds_VAH10849.1_10844	87.138	311	40	0	48711	49021	392	82	3.58e-95	346527	1260
1A-QTL	Sc80uBt_3801;HRSCAF=5189	LT934111.1_cds_VAH10849.1_10844	86.817	311	41	0	338935	339245	392	82	5.54e-93	1156028	1260
1A-QTL	Sc80uBt_3806;HRSCAF=5194	LT934111.1_cds_VAH10849.1_10844	86.174	311	42	1	349800	350109	392	82	3.09e-89	827546	1260
1A-QTL	Sc80uBt_3807;HRSCAF=5195	LT934111.1_cds_VAH10849.1_10844	86.817	311	39	2	55712	56020	392	82	1.46e-93	84208	1260
1A-QTL	Sc80uBt_3808;HRSCAF=5196	LT934111.1_cds_VAH10849.1_10844	87.138	311	40	0	204929	205239	392	82	6.66e-95	645785	1260
1A-QTL	Sc80uBt_3825;HRSCAF=5219	LT934111.1_cds_VAH10849.1_10844	86.495	311	38	2	15198	15504	392	82	8.91e-92	30773	1260
1A-QTL	Sc80uBt_3835;HRSCAF=5229	HORVU1Hr1G079920.1	85.475	1728	246	5	414303	416027	1726	1	0	435192	1728
1A-QTL	Sc80uBt_3835;HRSCAF=5229	HORVU1Hr1G090640.1	85.714	623	87	2	414741	415362	1098	477	0	435192	1212
1A-QTL	Sc80uBt_3835;HRSCAF=5229	HORVU1Hr1G090680.2	89.627	482	49	1	414303	414783	493	12	6.71e-173	435192	495
1A-QTL	Sc80uBt_3846;HRSCAF=5242	LT934111.1_cds_VAH10849.1_10844	86.495	311	40	2	84961	85269	392	82	7.83e-92	97412	1260
1A-QTL	Sc80uBt_3853;HRSCAF=5249	LT934111.1_cds_VAH10849.1_10844	86.817	311	41	0	107947	108257	82	392	1.87e-93	389971	1260
1A-QTL	Sc80uBt_3865;HRSCAF=5261	LT934111.1_cds_VAH10849.1_10844	87.138	311	40	0	49577	49887	392	82	1.52e-95	147334	1260
1A-QTL	Sc80uBt_3881;HRSCAF=5281	LT934111.1_cds_VAH10849.1_10844	87.138	311	40	0	18992	19302	392	82	8.76e-96	84802	1260
1A-QTL	Sc80uBt_3910;HRSCAF=5313	LT934111.1_cds_VAH10849.1_10844	87.46	311	39	0	278324	278634	82	392	2.22e-96	1002667	1260
1A-QTL	Sc80uBt_3915;HRSCAF=5320	LT934111.1_cds_VAH10849.1_10844	86.817	311	39	2	22728	23036	82	392	9.16e-94	52980	1260
1A-QTL	Sc80uBt_3933;HRSCAF=5343	LT934111.1_cds_VAH10849.1_10844	87.138	311	40	0	25980	26290	392	82	1.03e-95	99974	1260
1A-QTL	Sc80uBt_3973;HRSCAF=5386	LT934111.1_cds_VAH10849.1_10844	85.852	311	43	1	19415	19724	82	392	1.82e-88	104829	1260
1A-QTL	Sc80uBt_3975;HRSCAF=5388	LT934111.1_cds_VAH10849.1_10844	85.897	312	40	2	937788	938096	392	82	2.74e-87	1580486	1260
1A-QTL	Sc80uBt_3982;HRSCAF=5396	LT934111.1_cds_VAH10849.1_10844	86.435	317	43	0	928970	929286	398	82	4.97e-93	1036603	1260
1A-QTL	Sc80uBt_3996;HRSCAF=5412	LT934111.1_cds_VAH10849.1_10844	86.817	311	40	1	134102	134411	82	392	3.64e-93	210939	1260
1A-QTL	Sc80uBt_4023;HRSCAF=5443	LT934111.1_cds_VAH10849.1_10844	85.852	311	43	1	125977	126286	392	82	2.28e-88	131164	1260
1A-QTL	Sc80uBt_4024;HRSCAF=5445	LT934111.1_cds_VAH10849.1_10844	86.817	311	41	0	352820	353130	392	82	4.45e-93	928030	1260
1A-QTL	Sc80uBt_4028;HRSCAF=5451	LT934111.1_cds_VAH10849.1_10844	86.495	311	40	1	9556	9864	82	392	4.2e-92	52176	1260
1A-QTL	Sc80uBt_4061;HRSCAF=5490	LT934111.1_cds_VAH10849.1_10844	85.852	311	44	0	55818	56128	82	392	3.95e-89	81611	1260
1A-QTL	Sc80uBt_4080;HRSCAF=5510	LT934111.1_cds_VAH10849.1_10844	86.817	311	40	1	68581	68890	82	392	2.02e-93	116903	1260
1A-QTL	Sc80uBt_4082;HRSCAF=5512	LT934111.1_cds_VAH10553.1_10549	89.61	308	27	4	43340	43646	195	498	7.75e-106	76071	498
1A-QTL	Sc80uBt_4082;HRSCAF=5512	TraesCS1A03G0968600.1	89.61	308	27	4	43340	43646	195	498	7.75e-106	76071	498
1A-QTL	Sc80uBt_4082;HRSCAF=5512	NC_041380.1_cds_XP_037467423.1_4505	89.286	308	28	4	43340	43646	108	411	3.61e-104	76071	411
1A-QTL	Sc80uBt_4082;HRSCAF=5512	HORVU1Hr1G087630.3	88.438	320	29	6	43332	43646	218	534	1.3e-103	76071	534
1A-QTL	Sc80uBt_4082;HRSCAF=5512	SECCE1Rv1G0057180.1	88.779	303	28	5	43347	43646	100	399	1.01e-99	76071	399
1A-QTL	Sc80uBt_4082;HRSCAF=5512	SECCE1Rv1G0057200.1	88.779	303	28	5	43347	43646	100	399	1.01e-99	76071	399
1A-QTL	Sc80uBt_4083;HRSCAF=5514	LT934111.1_cds_VAH10849.1_10844	87.46	311	39	0	57988	58298	392	82	2.39e-97	107898	1260
1A-QTL	Sc80uBt_4100;HRSCAF=5532	LT934111.1_cds_VAH10849.1_10844	86.817	311	41	0	21715	22025	82	392	3.93e-94	81807	1260
1A-QTL	Sc80uBt_4103;HRSCAF=5535	LT934111.1_cds_VAH10849.1_10844	86.817	311	41	0	255362	255672	392	82	1.45e-93	301780	1260
1A-QTL	Sc80uBt_4135;HRSCAF=5579	SECCE1Rv1G0058730.1	92.935	368	24	2	43244	43610	367	1	2.42e-150	70253	1335
1A-QTL	Sc80uBt_4135;HRSCAF=5579	Os05t0427800-00	90.489	368	33	2	43244	43610	367	1	2.47e-135	70253	447
1A-QTL	Sc80uBt_4143;HRSCAF=5587	LT934111.1_cds_VAH10849.1_10844	87.138	311	40	0	15484	15794	82	392	1.01e-95	97860	1260
1A-QTL	Sc80uBt_4148;HRSCAF=5592	LT934111.1_cds_VAH10849.1_10844	86.032	315	38	4	34810	35122	82	392	7.06e-90	52432	1260
1A-QTL	Sc80uBt_4150;HRSCAF=5594	LT934111.1_cds_VAH10849.1_10844	87.138	311	39	1	107063	107372	392	82	5.35e-95	144098	1260
1A-QTL	Sc80uBt_4160;HRSCAF=5607	LT934111.1_cds_VAH10849.1_10844	87.138	311	40	0	1856207	1856517	392	82	3.66e-94	3559845	1260
1A-QTL	Sc80uBt_4161;HRSCAF=5608	SECCE1Rv1G0050260.1	90.854	328	28	2	436473	436799	1	327	2.45e-120	883779	417
1A-QTL	Sc80uBt_4161;HRSCAF=5608	HORVU1Hr1G081010.1	90.881	329	26	4	436473	436799	1	327	2.45e-120	883779	411
1A-QTL	Sc80uBt_4161;HRSCAF=5608	NC_041380.1_cds_XP_037455596.1_4018	90.244	328	30	2	436473	436799	1	327	5.29e-117	883779	408
1A-QTL	Sc80uBt_4161;HRSCAF=5608	TraesCS1A03G0869200.1	90.244	328	30	2	436473	436799	1	327	5.29e-117	883779	408
1A-QTL	Sc80uBt_4161;HRSCAF=5608	LT934111.1_cds_VAH09766.1_9762	89.939	328	31	2	436473	436799	1	327	2.46e-115	883779	408
1A-QTL	Sc80uBt_4161;HRSCAF=5608	NC_041380.1_cds_XP_037477739.1_4027	88.754	329	35	2	436473	436800	1	328	3.21e-109	883779	426
1A-QTL	Sc80uBt_4161;HRSCAF=5608	LT934111.1_cds_VAH09787.1_9783	88.754	329	35	2	436473	436800	1	328	3.21e-109	883779	426
1A-QTL	Sc80uBt_4161;HRSCAF=5608	TraesCS1A03G0871100.1	88.754	329	35	2	436473	436800	1	328	3.21e-109	883779	426
1A-QTL	Sc80uBt_4163;HRSCAF=5610	LT934111.1_cds_VAH10849.1_10844	86.817	311	39	2	209979	210287	82	392	6.84e-93	396267	1260
1A-QTL	Sc80uBt_4165;HRSCAF=5613	Os05t0462700-01	96.154	312	12	0	100331	100642	312	1	7.34e-143	126766	312
1A-QTL	Sc80uBt_4165;HRSCAF=5613	Os05t0466600-01	95.513	312	14	0	100331	100642	312	1	1.59e-139	126766	312
1A-QTL	Sc80uBt_4165;HRSCAF=5613	LT934111.1_cds_VAH09903.1_9899	94.839	310	16	0	100333	100642	310	1	4.45e-135	126766	312
1A-QTL	Sc80uBt_4165;HRSCAF=5613	LT934111.1_cds_VAH09960.1_9956	94.839	310	16	0	100333	100642	310	1	4.45e-135	126766	312
1A-QTL	Sc80uBt_4165;HRSCAF=5613	NC_041380.1_cds_XP_037424426.1_4112	94.516	310	17	0	100333	100642	310	1	2.07e-133	126766	312
1A-QTL	Sc80uBt_4165;HRSCAF=5613	TraesCS1A03G0878900.1	94.516	310	17	0	100333	100642	310	1	2.07e-133	126766	312
1A-QTL	Sc80uBt_4165;HRSCAF=5613	NC_041380.1_cds_XP_037424256.1_4078	94.194	310	18	0	100333	100642	310	1	9.63e-132	126766	312
1A-QTL	Sc80uBt_4165;HRSCAF=5613	TraesCS1A03G0885400.1	94.194	310	18	0	100333	100642	310	1	9.63e-132	126766	312
1A-QTL	Sc80uBt_4165;HRSCAF=5613	TraesCS1A03G0879500.1	94.194	310	18	0	100333	100642	310	1	9.63e-132	126766	312
1A-QTL	Sc80uBt_4165;HRSCAF=5613	SECCE1Rv1G0051650.1	93.871	310	19	0	100333	100642	310	1	4.48e-130	126766	312
1A-QTL	Sc80uBt_4165;HRSCAF=5613	SECCE1Rv1G0051280.1	93.226	310	21	0	100333	100642	310	1	9.7e-127	126766	312
1A-QTL	Sc80uBt_4165;HRSCAF=5613	SECCE1Rv1G0050820.1	93.226	310	21	0	100333	100642	310	1	9.7e-127	126766	312
1A-QTL	Sc80uBt_4165;HRSCAF=5613	HORVU1Hr1G079440.1	93.226	310	21	0	100333	100642	394	85	9.7e-127	126766	396
1A-QTL	Sc80uBt_4165;HRSCAF=5613	SECCE1Rv1G0051250.1	92.903	310	22	0	100333	100642	310	1	4.51e-125	126766	312
1A-QTL	Sc80uBt_4165;HRSCAF=5613	SECCE1Rv1G0051260.1	92.581	310	23	0	100333	100642	310	1	2.1e-123	126766	312
1A-QTL	Sc80uBt_4165;HRSCAF=5613	SECCE1Rv1G0051460.1	91.935	310	25	0	100333	100642	310	1	4.55e-120	126766	312
1A-QTL	Sc80uBt_4165;HRSCAF=5613	HORVU1Hr1G090300.44	91.909	309	25	0	100335	100643	365	57	1.63e-119	126766	582
1A-QTL	Sc80uBt_4165;HRSCAF=5613	LT934111.1_cds_VAH10849.1_10844	87.129	303	39	0	76052	76354	392	90	7.88e-93	126766	1260
1A-QTL	Sc80uBt_4196;HRSCAF=5652	HORVU1Hr1G082120.4	91.346	2785	235	3	257914	260692	24	2808	0	447212	2808
1A-QTL	Sc80uBt_4212;HRSCAF=5670	LT934111.1_cds_VAH10849.1_10844	87.138	311	40	0	108838	109148	392	82	1.68e-95	162915	1260
1A-QTL	Sc80uBt_4216;HRSCAF=5675	LT934111.1_cds_VAH10849.1_10844	86.817	311	41	0	29584	29894	82	392	2.98e-93	620649	1260
1A-QTL	Sc80uBt_4224;HRSCAF=5685	LT934111.1_cds_VAH10849.1_10844	86.817	311	41	0	53750	54060	392	82	4.89e-94	101687	1260
1A-QTL	Sc80uBt_4233;HRSCAF=5697	LT934111.1_cds_VAH10849.1_10844	87.129	303	36	3	31797	32096	392	90	4.21e-92	52328	1260
1A-QTL	Sc80uBt_4255;HRSCAF=5724	HORVU1Hr1G090640.1	86.656	622	83	0	23749	24370	1098	477	0	178124	1212
1A-QTL	Sc80uBt_4255;HRSCAF=5724	HORVU1Hr1G090680.2	86.895	496	63	2	23308	23802	495	1	4.7e-156	178124	495
1A-QTL	Sc80uBt_4264;HRSCAF=5735	LT934111.1_cds_VAH10849.1_10844	85.852	311	43	1	84846	85155	392	82	1.68e-88	96327	1260
1A-QTL	Sc80uBt_4312;HRSCAF=5793	LT934111.1_cds_VAH10849.1_10844	86.495	311	41	1	64568	64877	82	392	5.97e-92	74205	1260
1A-QTL	Sc80uBt_4324;HRSCAF=5808	LT934111.1_cds_VAH10849.1_10844	87.138	311	40	0	29533	29843	82	392	1.88e-95	182200	1260
1A-QTL	Sc80uBt_4329;HRSCAF=5813	LT934111.1_cds_VAH10849.1_10844	87.138	311	39	1	1796751	1797060	82	392	7.31e-94	1972428	1260
1A-QTL	Sc80uBt_4339;HRSCAF=5827	LT934111.1_cds_VAH10849.1_10844	86.817	311	41	0	115848	116158	392	82	7.77e-94	161696	1260
1A-QTL	Sc80uBt_4341;HRSCAF=5829	LT934111.1_cds_VAH10849.1_10844	86.817	311	41	0	248315	248625	82	392	1.24e-93	258478	1260
1A-QTL	Sc80uBt_4350;HRSCAF=5842	LT934111.1_cds_VAH10849.1_10844	86.817	311	41	0	129809	130119	392	82	2.05e-93	425941	1260
1A-QTL	Sc80uBt_4407;HRSCAF=5911	LT934111.1_cds_VAH10849.1_10844	86.817	311	41	0	1128005	1128315	392	82	1.17e-92	2432374	1260
1A-QTL	Sc80uBt_4421;HRSCAF=5926	LT934111.1_cds_VAH10849.1_10844	85.35	314	41	5	9171	9479	395	82	6.46e-86	61608	1260
1A-QTL	Sc80uBt_4469;HRSCAF=5983	LT934111.1_cds_VAH10849.1_10844	87.138	311	40	0	606143	606453	392	82	6.86e-95	665330	1260
1A-QTL	Sc80uBt_4470;HRSCAF=5984	LT934111.1_cds_VAH10849.1_10844	86.817	311	41	0	10431	10741	82	392	1e-93	208767	1260
1A-QTL	Sc80uBt_4476;HRSCAF=5990	LT934111.1_cds_VAH10849.1_10844	86.817	311	40	1	60756	61065	392	82	1.47e-93	85113	1260
1A-QTL	Sc80uBt_4478;HRSCAF=5992	SECCE1Rv1G0055730.1	98.284	408	7	0	415203	415610	408	1	0	801461	408
1A-QTL	Sc80uBt_4505;HRSCAF=6025	LT934111.1_cds_VAH10849.1_10844	86.495	311	42	0	6176	6486	82	392	1.4e-92	62481	1260
1A-QTL	Sc80uBt_4511;HRSCAF=6033	LT934111.1_cds_VAH10849.1_10844	85.668	307	40	4	15022	15326	392	88	5.16e-86	49205	1260
1A-QTL	Sc80uBt_4513;HRSCAF=6035	HORVU1Hr1G082020.1	87.958	1420	168	3	71240	72657	1	1419	0	88511	1422
1A-QTL	Sc80uBt_4518;HRSCAF=6043	LT934111.1_cds_VAH10849.1_10844	87.138	311	40	0	87253	87563	392	82	1.17e-95	112937	1260
1A-QTL	Sc80uBt_4520;HRSCAF=6045	LT934111.1_cds_VAH10849.1_10844	87.138	311	40	0	21207	21517	392	82	9.5e-96	91957	1260
1A-QTL	Sc80uBt_4533;HRSCAF=6058	LT934111.1_cds_VAH10849.1_10844	87.138	311	40	0	53875	54185	82	392	8.18e-96	79152	1260
1A-QTL	Sc80uBt_4547;HRSCAF=6074	LT934111.1_cds_VAH10849.1_10844	87.138	311	40	0	58233	58543	82	392	1.56e-95	150601	1260
1A-QTL	Sc80uBt_4563;HRSCAF=6090	LT934111.1_cds_VAH10849.1_10844	86.495	311	42	0	30527	30837	392	82	2.91e-92	130209	1260
1A-QTL	Sc80uBt_4580;HRSCAF=6114	LT934111.1_cds_VAH10849.1_10844	87.138	311	40	0	85830	86140	392	82	1.2e-95	115898	1260
1A-QTL	Sc80uBt_4588;HRSCAF=6122	SECCE1Rv1G0053230.1	87.184	554	68	3	43729	44279	1619	2172	2.89e-178	52404	2172
1A-QTL	Sc80uBt_4605;HRSCAF=6144	LT934111.1_cds_VAH10849.1_10844	87.46	311	39	0	38429	38739	392	82	9.93e-97	447853	1260
1A-QTL	Sc80uBt_4609;HRSCAF=6149	LT934111.1_cds_VAH10849.1_10844	87.138	311	40	0	568831	569141	82	392	1.34e-94	1300822	1260
1A-QTL	Sc80uBt_4624;HRSCAF=6169	LT934111.1_cds_VAH10849.1_10844	87.138	311	40	0	48534	48844	392	82	1.14e-95	110458	1260
1A-QTL	Sc80uBt_4627;HRSCAF=6172	LT934111.1_cds_VAH10849.1_10844	86.817	311	41	0	53580	53890	82	392	2e-93	416998	1260
1A-QTL	Sc80uBt_4656;HRSCAF=6205	LT934111.1_cds_VAH10849.1_10844	87.46	311	39	0	20391	20701	82	392	9.25e-98	41655	1260
1A-QTL	Sc80uBt_4659;HRSCAF=6208	LT934111.1_cds_VAH10849.1_10844	85.852	311	40	2	503650	503956	82	392	3.38e-87	540522	1260
1A-QTL	Sc80uBt_4666;HRSCAF=6216	LT934111.1_cds_VAH10849.1_10844	86.817	311	41	0	185959	186269	392	82	1.05e-93	219099	1260
1A-QTL	Sc80uBt_4668;HRSCAF=6218	LT934111.1_cds_VAH10849.1_10844	87.138	311	40	0	22023	22333	82	392	2.74e-96	26535	1260
1A-QTL	Sc80uBt_4676;HRSCAF=6228	LT934111.1_cds_VAH10849.1_10844	87.46	311	39	0	61058	61368	392	82	1.85e-97	83063	1260
1A-QTL	Sc80uBt_4681;HRSCAF=6236	LT934111.1_cds_VAH10849.1_10844	87.138	311	40	0	668302	668612	392	82	3.4e-94	3300624	1260
1A-QTL	Sc80uBt_4683;HRSCAF=6241	LT934111.1_cds_VAH10849.1_10844	85.855	304	41	2	1617073	1617375	90	392	4.92e-85	1692563	1260
1A-QTL	Sc80uBt_4684;HRSCAF=6242	LT934111.1_cds_VAH10849.1_10844	87.869	305	36	1	49865	50168	392	88	4.56e-97	57128	1260
1A-QTL	Sc80uBt_4687;HRSCAF=6246	LT934111.1_cds_VAH10849.1_10844	85.577	312	44	1	58966	59277	82	392	1.97e-87	87518	1260
1A-QTL	Sc80uBt_4705;HRSCAF=6268	Os05t0462700-01	96.795	312	10	0	39958	40269	312	1	2.84e-146	106176	312
1A-QTL	Sc80uBt_4705;HRSCAF=6268	Os05t0466600-01	96.154	312	12	0	39958	40269	312	1	6.15e-143	106176	312
1A-QTL	Sc80uBt_4705;HRSCAF=6268	LT934111.1_cds_VAH09903.1_9899	95.806	310	13	0	39960	40269	310	1	3.7e-140	106176	312
1A-QTL	Sc80uBt_4705;HRSCAF=6268	LT934111.1_cds_VAH09960.1_9956	95.806	310	13	0	39960	40269	310	1	3.7e-140	106176	312
1A-QTL	Sc80uBt_4705;HRSCAF=6268	NC_041380.1_cds_XP_037424426.1_4112	95.484	310	14	0	39960	40269	310	1	1.72e-138	106176	312
1A-QTL	Sc80uBt_4705;HRSCAF=6268	TraesCS1A03G0878900.1	95.484	310	14	0	39960	40269	310	1	1.72e-138	106176	312
1A-QTL	Sc80uBt_4705;HRSCAF=6268	NC_041380.1_cds_XP_037424256.1_4078	95.161	310	15	0	39960	40269	310	1	8.01e-137	106176	312
1A-QTL	Sc80uBt_4705;HRSCAF=6268	TraesCS1A03G0885400.1	95.161	310	15	0	39960	40269	310	1	8.01e-137	106176	312
1A-QTL	Sc80uBt_4705;HRSCAF=6268	TraesCS1A03G0879500.1	95.161	310	15	0	39960	40269	310	1	8.01e-137	106176	312
1A-QTL	Sc80uBt_4705;HRSCAF=6268	SECCE1Rv1G0051650.1	94.839	310	16	0	39960	40269	310	1	3.73e-135	106176	312
1A-QTL	Sc80uBt_4705;HRSCAF=6268	SECCE1Rv1G0051280.1	94.194	310	18	0	39960	40269	310	1	8.07e-132	106176	312
1A-QTL	Sc80uBt_4705;HRSCAF=6268	SECCE1Rv1G0050820.1	94.194	310	18	0	39960	40269	310	1	8.07e-132	106176	312
1A-QTL	Sc80uBt_4705;HRSCAF=6268	HORVU1Hr1G079440.1	94.194	310	18	0	39960	40269	394	85	8.07e-132	106176	396
1A-QTL	Sc80uBt_4705;HRSCAF=6268	SECCE1Rv1G0051250.1	93.871	310	19	0	39960	40269	310	1	3.75e-130	106176	312
1A-QTL	Sc80uBt_4705;HRSCAF=6268	SECCE1Rv1G0051260.1	93.548	310	20	0	39960	40269	310	1	1.75e-128	106176	312
1A-QTL	Sc80uBt_4705;HRSCAF=6268	SECCE1Rv1G0051460.1	92.903	310	22	0	39960	40269	310	1	3.78e-125	106176	312
1A-QTL	Sc80uBt_4705;HRSCAF=6268	HORVU1Hr1G090300.44	92.429	317	22	2	39954	40270	371	57	3.78e-125	106176	582
1A-QTL	Sc80uBt_4705;HRSCAF=6268	LT934111.1_cds_VAH10849.1_10844	85.987	314	39	4	62134	62445	82	392	5.14e-89	106176	1260
1A-QTL	Sc80uBt_4711;HRSCAF=6274	LT934111.1_cds_VAH10849.1_10844	86.513	304	41	0	198248	198551	392	89	8.41e-90	224875	1260
1A-QTL	Sc80uBt_4718;HRSCAF=6284	LT934111.1_cds_VAH10849.1_10844	87.138	311	40	0	12921	13231	392	82	9.14e-96	88472	1260
1A-QTL	Sc80uBt_4722;HRSCAF=6289	LT934111.1_cds_VAH10849.1_10844	87.179	312	39	1	926749	927060	82	392	2.19e-94	2121426	1260
1A-QTL	Sc80uBt_4729;HRSCAF=6296	LT934111.1_cds_VAH10849.1_10844	86.495	311	42	0	20449	20759	82	392	1.09e-92	48924	1260
1A-QTL	Sc80uBt_4735;HRSCAF=6304	HORVU1Hr1G085930.1	85.825	903	123	5	56851	57750	1073	173	0	64277	1092
1A-QTL	Sc80uBt_4736;HRSCAF=6305	LT934111.1_cds_VAH10849.1_10844	86.817	311	41	0	14525	14835	82	392	3.25e-94	67510	1260
1A-QTL	Sc80uBt_4743;HRSCAF=6314	LT934111.1_cds_VAH10849.1_10844	85.577	312	43	2	51786	52096	82	392	2.76e-87	122658	1260
1A-QTL	Sc80uBt_4745;HRSCAF=6317	HORVU1Hr1G079920.1	87.037	1728	211	12	76168	77885	1	1725	0	97250	1728
1A-QTL	Sc80uBt_4745;HRSCAF=6317	HORVU1Hr1G090650.5	86.134	1601	211	10	75930	77522	2	1599	0	97250	1599
1A-QTL	Sc80uBt_4745;HRSCAF=6317	HORVU1Hr1G090640.1	88.462	624	68	4	76829	77450	477	1098	0	97250	1212
1A-QTL	Sc80uBt_4745;HRSCAF=6317	HORVU1Hr1G090680.2	90.65	492	43	2	77397	77885	1	492	0	97250	495
1A-QTL	Sc80uBt_4745;HRSCAF=6317	LT934111.1_cds_VAH09960.1_9956	95.513	312	14	0	26528	26839	1	312	1.22e-139	97250	312
1A-QTL	Sc80uBt_4745;HRSCAF=6317	NC_041380.1_cds_XP_037424426.1_4112	95.192	312	15	0	26528	26839	1	312	5.67e-138	97250	312
1A-QTL	Sc80uBt_4745;HRSCAF=6317	TraesCS1A03G0878900.1	95.192	312	15	0	26528	26839	1	312	5.67e-138	97250	312
1A-QTL	Sc80uBt_4745;HRSCAF=6317	HORVU1Hr1G079440.1	93.846	325	20	0	26515	26839	72	396	7.34e-137	97250	396
1A-QTL	Sc80uBt_4745;HRSCAF=6317	NC_041380.1_cds_XP_037424256.1_4078	94.872	312	16	0	26528	26839	1	312	2.64e-136	97250	312
1A-QTL	Sc80uBt_4745;HRSCAF=6317	LT934111.1_cds_VAH09903.1_9899	94.872	312	16	0	26528	26839	1	312	2.64e-136	97250	312
1A-QTL	Sc80uBt_4745;HRSCAF=6317	TraesCS1A03G0885400.1	94.872	312	16	0	26528	26839	1	312	2.64e-136	97250	312
1A-QTL	Sc80uBt_4745;HRSCAF=6317	TraesCS1A03G0879500.1	94.872	312	16	0	26528	26839	1	312	2.64e-136	97250	312
1A-QTL	Sc80uBt_4745;HRSCAF=6317	Os05t0462700-01	94.516	310	17	0	26528	26837	1	310	1.59e-133	97250	312
1A-QTL	Sc80uBt_4745;HRSCAF=6317	SECCE1Rv1G0051250.1	94.231	312	18	0	26528	26839	1	312	5.71e-133	97250	312
1A-QTL	Sc80uBt_4745;HRSCAF=6317	Os05t0466600-01	94.194	310	18	0	26528	26837	1	310	7.39e-132	97250	312
1A-QTL	Sc80uBt_4745;HRSCAF=6317	SECCE1Rv1G0051650.1	93.91	312	19	0	26528	26839	1	312	2.66e-131	97250	312
1A-QTL	Sc80uBt_4745;HRSCAF=6317	SECCE1Rv1G0051280.1	93.91	312	19	0	26528	26839	1	312	2.66e-131	97250	312
1A-QTL	Sc80uBt_4745;HRSCAF=6317	SECCE1Rv1G0050820.1	93.91	312	19	0	26528	26839	1	312	2.66e-131	97250	312
1A-QTL	Sc80uBt_4745;HRSCAF=6317	SECCE1Rv1G0051460.1	93.91	312	19	0	26528	26839	1	312	2.66e-131	97250	312
1A-QTL	Sc80uBt_4745;HRSCAF=6317	HORVU1Hr1G090300.44	92.145	331	26	0	26505	26835	35	365	3.44e-130	97250	582
1A-QTL	Sc80uBt_4745;HRSCAF=6317	SECCE1Rv1G0051260.1	93.59	312	20	0	26528	26839	1	312	1.24e-129	97250	312
1A-QTL	Sc80uBt_4752;HRSCAF=6326	LT934111.1_cds_VAH10849.1_10844	85.531	311	41	4	593627	593933	82	392	1.85e-85	635654	1260
1A-QTL	Sc80uBt_4772;HRSCAF=6354	TraesCS1A03G0911100.1	92.762	898	65	0	88002	88899	1097	200	0	234517	1458
1A-QTL	Sc80uBt_4772;HRSCAF=6354	NC_041380.1_cds_XP_037425123.1_4273	92.539	898	67	0	88002	88899	1097	200	0	234517	1458
1A-QTL	Sc80uBt_4772;HRSCAF=6354	LT934111.1_cds_VAH10962.1_10957	92.428	898	68	0	88002	88899	1403	506	0	234517	1764
1A-QTL	Sc80uBt_4772;HRSCAF=6354	SECCE1Rv1G0056840.1	88.629	897	93	1	88003	88899	1105	218	0	234517	1464
1A-QTL	Sc80uBt_4780;HRSCAF=6363	LT934111.1_cds_VAH10849.1_10844	85.577	312	41	3	54311	54619	82	392	4.69e-87	57892	1260
1A-QTL	Sc80uBt_4784;HRSCAF=6370	LT934111.1_cds_VAH10849.1_10844	87.138	311	40	0	33472	33782	392	82	1.37e-95	133005	1260
1A-QTL	Sc80uBt_4796;HRSCAF=6385	LT934111.1_cds_VAH10849.1_10844	85.809	303	40	3	811119	811419	392	91	5.76e-84	1532336	1260
1A-QTL	Sc80uBt_4803;HRSCAF=6393	LT934111.1_cds_VAH10849.1_10844	87.138	311	39	1	29310	29619	392	82	1.96e-95	52684	1260
1A-QTL	Sc80uBt_4816;HRSCAF=6407	NC_041380.1_cds_XP_037478059.1_4267	85.462	509	69	5	28790	29295	1299	793	7.12e-148	34382	1305
1A-QTL	Sc80uBt_4827;HRSCAF=6419	LT934111.1_cds_VAH10849.1_10844	86.174	311	41	1	77553	77861	392	82	3.71e-90	99185	1260
1A-QTL	Sc80uBt_4838;HRSCAF=6430	LT934111.1_cds_VAH10849.1_10844	87.622	307	38	0	22396	22702	395	89	1.45e-96	182180	1260
1A-QTL	Sc80uBt_4844;HRSCAF=6438	LT934111.1_cds_VAH10849.1_10844	87.5	304	38	0	23182	23485	392	89	2.14e-95	57465	1260
1A-QTL	Sc80uBt_4849;HRSCAF=6443	LT934111.1_cds_VAH10849.1_10844	87.138	311	39	1	323971	324280	392	82	3.08e-94	830837	1260
1A-QTL	Sc80uBt_4851;HRSCAF=6446	LT934111.1_cds_VAH10849.1_10844	86.817	311	41	0	851240	851550	82	392	4.77e-93	994197	1260
1A-QTL	Sc80uBt_4855;HRSCAF=6453	LT934111.1_cds_VAH10849.1_10844	87.138	311	40	0	6681	6991	392	82	1.03e-94	994299	1260
1A-QTL	Sc80uBt_4859;HRSCAF=6457	LT934111.1_cds_VAH10849.1_10844	87.138	311	40	0	64488	64798	82	392	3.23e-95	313024	1260
1A-QTL	Sc80uBt_4860;HRSCAF=6458	LT934111.1_cds_VAH10849.1_10844	85.382	301	40	3	3085	3381	385	85	1.52e-82	67089	1260
1A-QTL	Sc80uBt_4862;HRSCAF=6460	LT934111.1_cds_VAH10849.1_10844	86.817	311	41	0	138525	138835	392	82	1.58e-93	329484	1260
1A-QTL	Sc80uBt_4870;HRSCAF=6473	LT934111.1_cds_VAH10849.1_10844	86.817	311	41	0	96924	97234	392	82	6.24e-94	129953	1260
1A-QTL	Sc80uBt_4875;HRSCAF=6479	LT934111.1_cds_VAH10849.1_10844	87.138	311	39	1	53952	54261	82	392	3.83e-95	103229	1260
1A-QTL	Sc80uBt_4893;HRSCAF=6502	LT934111.1_cds_VAH09960.1_9956	97.097	310	9	0	51497	51806	310	1	4.94e-147	66328	312
1A-QTL	Sc80uBt_4893;HRSCAF=6502	NC_041380.1_cds_XP_037424426.1_4112	96.774	310	10	0	51497	51806	310	1	2.3e-145	66328	312
1A-QTL	Sc80uBt_4893;HRSCAF=6502	SECCE1Rv1G0051280.1	96.774	310	10	0	51497	51806	310	1	2.3e-145	66328	312
1A-QTL	Sc80uBt_4893;HRSCAF=6502	TraesCS1A03G0878900.1	96.774	310	10	0	51497	51806	310	1	2.3e-145	66328	312
1A-QTL	Sc80uBt_4893;HRSCAF=6502	TraesCS1A03G0885400.1	96.774	310	10	0	51497	51806	310	1	2.3e-145	66328	312
1A-QTL	Sc80uBt_4893;HRSCAF=6502	NC_041380.1_cds_XP_037424256.1_4078	96.452	310	11	0	51497	51806	310	1	1.07e-143	66328	312
1A-QTL	Sc80uBt_4893;HRSCAF=6502	LT934111.1_cds_VAH09903.1_9899	96.452	310	11	0	51497	51806	310	1	1.07e-143	66328	312
1A-QTL	Sc80uBt_4893;HRSCAF=6502	SECCE1Rv1G0051260.1	96.452	310	11	0	51497	51806	310	1	1.07e-143	66328	312
1A-QTL	Sc80uBt_4893;HRSCAF=6502	SECCE1Rv1G0050820.1	96.452	310	11	0	51497	51806	310	1	1.07e-143	66328	312
1A-QTL	Sc80uBt_4893;HRSCAF=6502	TraesCS1A03G0879500.1	96.452	310	11	0	51497	51806	310	1	1.07e-143	66328	312
1A-QTL	Sc80uBt_4893;HRSCAF=6502	Os05t0462700-01	96.154	312	12	0	51495	51806	312	1	3.84e-143	66328	312
1A-QTL	Sc80uBt_4893;HRSCAF=6502	SECCE1Rv1G0051250.1	96.129	310	12	0	51497	51806	310	1	4.97e-142	66328	312
1A-QTL	Sc80uBt_4893;HRSCAF=6502	SECCE1Rv1G0051650.1	95.806	310	13	0	51497	51806	310	1	2.31e-140	66328	312
1A-QTL	Sc80uBt_4893;HRSCAF=6502	SECCE1Rv1G0051460.1	95.806	310	13	0	51497	51806	310	1	2.31e-140	66328	312
1A-QTL	Sc80uBt_4893;HRSCAF=6502	Os05t0466600-01	95.513	312	14	0	51495	51806	312	1	8.32e-140	66328	312
1A-QTL	Sc80uBt_4893;HRSCAF=6502	HORVU1Hr1G079440.1	94.688	320	17	0	51497	51816	394	75	2.99e-139	66328	396
1A-QTL	Sc80uBt_4893;HRSCAF=6502	HORVU1Hr1G090300.44	95.082	305	15	0	51502	51806	362	58	3.01e-134	66328	582
1A-QTL	Sc80uBt_4933;HRSCAF=6555	LT934111.1_cds_VAH10849.1_10844	87.138	311	40	0	55209	55519	392	82	8.93e-96	86444	1260
1A-QTL	Sc80uBt_4943;HRSCAF=6568	LT934111.1_cds_VAH10849.1_10844	87.138	311	39	1	130233	130542	392	82	6.26e-94	1690553	1260
1A-QTL	Sc80uBt_4947;HRSCAF=6572	LT934111.1_cds_VAH10849.1_10844	86.174	311	41	2	72723	73031	82	392	3e-90	80148	1260
1A-QTL	Sc80uBt_4957;HRSCAF=6582	LT934111.1_cds_VAH10849.1_10844	87.138	311	40	0	26212	26522	82	392	7.98e-96	77203	1260
1A-QTL	Sc80uBt_4958;HRSCAF=6583	LT934111.1_cds_VAH10849.1_10844	87.138	311	40	0	110132	110442	392	82	1.49e-95	143815	1260
1A-QTL	Sc80uBt_4965;HRSCAF=6591	LT934111.1_cds_VAH10849.1_10844	87.138	311	38	2	44232	44540	82	392	4.48e-95	120599	1260
1A-QTL	Sc80uBt_5009;HRSCAF=6642	LT934111.1_cds_VAH10849.1_10844	86.817	311	41	0	63476	63786	392	82	5.2e-94	108277	1260
1A-QTL	Sc80uBt_5015;HRSCAF=6648	LT934111.1_cds_VAH10849.1_10844	87.138	311	40	0	461584	461894	392	82	6.99e-95	677594	1260
1A-QTL	Sc80uBt_5022;HRSCAF=6655	LT934111.1_cds_VAH10849.1_10844	85.209	311	46	0	443715	444025	392	82	5.72e-85	547452	1260
1A-QTL	Sc80uBt_5037;HRSCAF=6672	LT934111.1_cds_VAH10849.1_10844	86.817	311	40	1	21034	21343	392	82	2.3e-93	133130	1260
1A-QTL	Sc80uBt_5041;HRSCAF=6677	LT934111.1_cds_VAH10849.1_10844	86.495	311	41	1	32919	33228	82	392	5.46e-92	67897	1260
1A-QTL	Sc80uBt_5047;HRSCAF=6686	LT934111.1_cds_VAH10849.1_10844	86.495	311	42	0	450030	450340	82	392	2.9e-91	1300736	1260
1A-QTL	Sc80uBt_5048;HRSCAF=6687	LT934111.1_cds_VAH10849.1_10844	87.138	311	39	1	118192	118501	392	82	4.41e-95	118742	1260
1A-QTL	Sc80uBt_5062;HRSCAF=6703	TraesCS1A03G0948000.1	88	475	34	14	703733	704197	462	1	1.02e-150	1390264	462
1A-QTL	Sc80uBt_5062;HRSCAF=6703	Os05t0574300-00	87.898	471	39	9	703733	704197	459	1	3.68e-150	1390264	459
1A-QTL	Sc80uBt_5062;HRSCAF=6703	NC_041380.1_cds_XP_037425992.1_4410	87.789	475	35	14	703733	704197	462	1	4.77e-149	1390264	462
1A-QTL	Sc80uBt_5062;HRSCAF=6703	SECCE1Rv1G0052610.1	87.342	474	39	11	703733	704197	462	1	1.03e-145	1390264	462
1A-QTL	Sc80uBt_5062;HRSCAF=6703	SECCE1Rv1G0052620.1	87.342	474	39	11	703733	704197	462	1	1.03e-145	1390264	462
1A-QTL	Sc80uBt_5062;HRSCAF=6703	NC_041380.1_cds_XP_037424337.1_4095	87.131	474	40	11	703733	704197	462	1	4.8e-144	1390264	462
1A-QTL	Sc80uBt_5062;HRSCAF=6703	SECCE1Rv1G0056000.1	87.234	470	41	10	703733	704197	456	1	4.8e-144	1390264	456
1A-QTL	Sc80uBt_5062;HRSCAF=6703	TraesCS1A03G0894000.1	87.131	474	40	11	703733	704197	462	1	4.8e-144	1390264	462
1A-QTL	Sc80uBt_5062;HRSCAF=6703	TraesCS1A03G0881800.1	87.131	474	40	11	703733	704197	462	1	4.8e-144	1390264	462
1A-QTL	Sc80uBt_5062;HRSCAF=6703	TraesCS1A03G0893900.1	87.212	477	34	14	703733	704197	462	1	4.8e-144	1390264	462
1A-QTL	Sc80uBt_5062;HRSCAF=6703	NC_041380.1_cds_XP_037424777.1_4164	87.002	477	35	14	703733	704197	462	1	2.23e-142	1390264	462
1A-QTL	Sc80uBt_5062;HRSCAF=6703	NC_041380.1_cds_XP_037424788.1_4163	87.002	477	35	14	703733	704197	462	1	2.23e-142	1390264	462
1A-QTL	Sc80uBt_5062;HRSCAF=6703	SECCE1Rv1G0052640.1	86.92	474	41	11	703733	704197	462	1	2.23e-142	1390264	462
1A-QTL	Sc80uBt_5062;HRSCAF=6703	SECCE1Rv1G0052630.1	86.92	474	41	12	703733	704197	462	1	2.23e-142	1390264	462
1A-QTL	Sc80uBt_5062;HRSCAF=6703	HORVU1Hr1G078530.3	86.299	489	42	11	703733	704209	543	68	2.89e-141	1390264	543
1A-QTL	Sc80uBt_5062;HRSCAF=6703	LT934111.1_cds_VAH09936.1_9932	86.709	474	42	11	703733	704197	462	1	1.04e-140	1390264	462
1A-QTL	Sc80uBt_5062;HRSCAF=6703	SECCE1Rv1G0051480.1	89.209	417	30	7	703733	704140	462	52	1.04e-140	1390264	462
1A-QTL	Sc80uBt_5062;HRSCAF=6703	LT934111.1_cds_VAH10109.1_10104	86.583	477	37	14	703733	704197	462	1	4.83e-139	1390264	462
1A-QTL	Sc80uBt_5062;HRSCAF=6703	HORVU1Hr1G078480.6	86.192	478	43	10	703733	704200	543	79	2.25e-137	1390264	543
1A-QTL	Sc80uBt_5062;HRSCAF=6703	SECCE1Rv1G0052600.1	86.105	475	43	13	703733	704197	462	1	1.05e-135	1390264	462
1A-QTL	Sc80uBt_5062;HRSCAF=6703	HORVU1Hr1G085540.1	85.744	477	47	10	703733	704197	540	73	4.87e-134	1390264	540
1A-QTL	Sc80uBt_5062;HRSCAF=6703	Os05t0460475-00	87.379	309	39	0	703737	704045	317	9	3.98e-95	1390264	321
1A-QTL	Sc80uBt_5076;HRSCAF=6720	LT934111.1_cds_VAH10849.1_10844	86.817	311	41	0	968940	969250	392	82	1.04e-92	2176874	1260
1A-QTL	Sc80uBt_5082;HRSCAF=6727	LT934111.1_cds_VAH10849.1_10844	86.817	311	41	0	524551	524861	392	82	4.35e-93	907840	1260
1A-QTL	Sc80uBt_5101;HRSCAF=6753	LT934111.1_cds_VAH10849.1_10844	87.5	304	38	0	30087	30390	392	89	1.74e-95	46719	1260
1A-QTL	Sc80uBt_5103;HRSCAF=6755	LT934111.1_cds_VAH11124.1_11115	97.33	412	11	0	41236	41647	1399	988	0	48896	1488
1A-QTL	Sc80uBt_5118;HRSCAF=6772	LT934111.1_cds_VAH10849.1_10844	86.817	311	41	0	281444	281754	82	392	6.41e-93	1337090	1260
1A-QTL	Sc80uBt_5132;HRSCAF=6793	LT934111.1_cds_VAH10849.1_10844	87.138	311	39	1	234518	234827	82	392	1.9e-94	512388	1260
1A-QTL	Sc80uBt_5158;HRSCAF=6830	LT934111.1_cds_VAH10849.1_10844	86.817	311	41	0	40090	40400	392	82	4.99e-94	103807	1260
1A-QTL	Sc80uBt_5165;HRSCAF=6839	LT934111.1_cds_VAH10849.1_10844	87.138	311	40	0	806903	807213	392	82	1.36e-94	1322373	1260
1A-QTL	Sc80uBt_5179;HRSCAF=6859	LT934111.1_cds_VAH10849.1_10844	86.817	311	41	0	106697	107007	82	392	4.83e-93	1007699	1260
1A-QTL	Sc80uBt_5185;HRSCAF=6870	LT934111.1_cds_VAH10849.1_10844	86.174	311	43	0	90070	90380	82	392	1.18e-90	113834	1260
1A-QTL	Sc80uBt_5205;HRSCAF=6894	LT934111.1_cds_VAH10849.1_10844	86.817	311	41	0	1409782	1410092	392	82	9.23e-93	1924981	1260
1A-QTL	Sc80uBt_5216;HRSCAF=6907	LT934111.1_cds_VAH10849.1_10844	87.138	311	40	0	25380	25690	82	392	7.15e-96	69187	1260
1A-QTL	Sc80uBt_5229;HRSCAF=6923	LT934111.1_cds_VAH10849.1_10844	86.817	311	40	1	334592	334901	82	392	2.09e-92	1212309	1260
1A-QTL	Sc80uBt_5231;HRSCAF=6925	LT934111.1_cds_VAH10849.1_10844	86.817	311	41	0	63088	63398	392	82	3.35e-94	69732	1260
1A-QTL	Sc80uBt_5241;HRSCAF=6937	LT934111.1_cds_VAH10849.1_10844	87.138	311	39	1	114765	115074	392	82	1.12e-94	302079	1260
1A-QTL	Sc80uBt_5286;HRSCAF=6998	LT934111.1_cds_VAH10849.1_10844	86.817	311	41	0	61848	62158	392	82	3.56e-94	74037	1260
1A-QTL	Sc80uBt_5313;HRSCAF=7030	LT934111.1_cds_VAH10849.1_10844	86.495	311	42	0	138924	139234	392	82	3.43e-92	153639	1260
1A-QTL	Sc80uBt_5328;HRSCAF=7052	LT934111.1_cds_VAH10849.1_10844	86.842	304	38	2	42803	43104	89	392	2.13e-91	73662	1260
1A-QTL	Sc80uBt_5344;HRSCAF=7074	LT934111.1_cds_VAH09903.1_9899	93.91	312	18	1	12851	13161	1	312	4.58e-131	46549	312
1A-QTL	Sc80uBt_5344;HRSCAF=7074	LT934111.1_cds_VAH09960.1_9956	93.91	312	18	1	12851	13161	1	312	4.58e-131	46549	312
1A-QTL	Sc80uBt_5344;HRSCAF=7074	TraesCS1A03G0879500.1	93.91	312	18	1	12851	13161	1	312	4.58e-131	46549	312
1A-QTL	Sc80uBt_5344;HRSCAF=7074	NC_041380.1_cds_XP_037424426.1_4112	93.59	312	19	1	12851	13161	1	312	2.13e-129	46549	312
1A-QTL	Sc80uBt_5344;HRSCAF=7074	TraesCS1A03G0878900.1	93.59	312	19	1	12851	13161	1	312	2.13e-129	46549	312
1A-QTL	Sc80uBt_5344;HRSCAF=7074	HORVU1Hr1G079440.1	92.835	321	22	1	12842	13161	76	396	2.13e-129	46549	396
1A-QTL	Sc80uBt_5344;HRSCAF=7074	NC_041380.1_cds_XP_037424256.1_4078	93.269	312	20	1	12851	13161	1	312	9.91e-128	46549	312
1A-QTL	Sc80uBt_5344;HRSCAF=7074	SECCE1Rv1G0051650.1	93.269	312	20	1	12851	13161	1	312	9.91e-128	46549	312
1A-QTL	Sc80uBt_5344;HRSCAF=7074	TraesCS1A03G0885400.1	93.269	312	20	1	12851	13161	1	312	9.91e-128	46549	312
1A-QTL	Sc80uBt_5344;HRSCAF=7074	HORVU1Hr1G090300.44	92.089	316	24	1	12843	13157	50	365	2.77e-123	46549	582
1A-QTL	Sc80uBt_5344;HRSCAF=7074	SECCE1Rv1G0051260.1	92.308	312	23	1	12851	13161	1	312	9.98e-123	46549	312
1A-QTL	Sc80uBt_5344;HRSCAF=7074	SECCE1Rv1G0051280.1	92.308	312	23	1	12851	13161	1	312	9.98e-123	46549	312
1A-QTL	Sc80uBt_5344;HRSCAF=7074	SECCE1Rv1G0050820.1	92.308	312	23	1	12851	13161	1	312	9.98e-123	46549	312
1A-QTL	Sc80uBt_5344;HRSCAF=7074	SECCE1Rv1G0051250.1	91.987	312	24	1	12851	13161	1	312	4.64e-121	46549	312
1A-QTL	Sc80uBt_5344;HRSCAF=7074	Os05t0462700-01	92.208	308	23	1	12851	13157	1	308	1.67e-120	46549	312
1A-QTL	Sc80uBt_5344;HRSCAF=7074	SECCE1Rv1G0051460.1	91.667	312	25	1	12851	13161	1	312	2.16e-119	46549	312
1A-QTL	Sc80uBt_5344;HRSCAF=7074	Os05t0466600-01	91.558	308	25	1	12851	13157	1	308	3.61e-117	46549	312
1A-QTL	Sc80uBt_5346;HRSCAF=7076	HORVU1Hr1G087740.6	85.178	533	55	14	282211	282731	521	1	3.49e-151	473551	522
1A-QTL	Sc80uBt_5347;HRSCAF=7077	LT934111.1_cds_VAH10849.1_10844	86.817	311	41	0	1196746	1197056	82	392	9.97e-93	2079276	1260
1A-QTL	Sc80uBt_5368;HRSCAF=7107	HORVU1Hr1G081270.1	86.623	770	99	4	317580	318346	1062	294	0	440397	1062
1A-QTL	Sc80uBt_5368;HRSCAF=7107	LT934111.1_cds_VAH09789.1_9785	85.509	766	107	4	317584	318346	971	207	0	440397	975
1A-QTL	Sc80uBt_5368;HRSCAF=7107	TraesCS1A03G0871400.1	85.509	766	107	4	317584	318346	971	207	0	440397	975
1A-QTL	Sc80uBt_5368;HRSCAF=7107	NC_041380.1_cds_XP_037423910.1_4029	85.248	766	109	4	317584	318346	971	207	0	440397	975
1A-QTL	Sc80uBt_5387;HRSCAF=7129	LT934111.1_cds_VAH10849.1_10844	86.174	311	43	0	8547	8857	82	392	1.69e-91	16206	1260
1A-QTL	Sc80uBt_5394;HRSCAF=7140	LT934111.1_cds_VAH10849.1_10844	86.817	311	41	0	4920	5230	82	392	2.68e-94	55685	1260
1A-QTL	Sc80uBt_5419;HRSCAF=7171	LT934111.1_cds_VAH10849.1_10844	86.817	311	41	0	78130	78440	392	82	4.73e-94	98416	1260
1A-QTL	Sc80uBt_5437;HRSCAF=7189	LT934111.1_cds_VAH10849.1_10844	86.495	311	40	2	16335	16643	392	82	4.18e-92	51921	1260
1A-QTL	Sc80uBt_5441;HRSCAF=7193	LT934111.1_cds_VAH10849.1_10844	86.817	311	41	0	57666	57976	82	392	2.17e-93	452701	1260
1A-QTL	Sc80uBt_5445;HRSCAF=7198	LT934111.1_cds_VAH10849.1_10844	85.484	310	45	0	49919	50228	398	89	1.35e-86	166954	1260
1A-QTL	Sc80uBt_5463;HRSCAF=7219	LT934111.1_cds_VAH10849.1_10844	86.495	311	42	0	121528	121838	392	82	4e-92	178963	1260
1A-QTL	Sc80uBt_5465;HRSCAF=7221	LT934111.1_cds_VAH10849.1_10844	86.711	301	38	2	131802	132100	392	92	3.4e-89	253093	1260
1A-QTL	Sc80uBt_5466;HRSCAF=7222	LT934111.1_cds_VAH10849.1_10844	85.942	313	42	1	238580	238892	82	392	3.37e-89	250330	1260
1A-QTL	Sc80uBt_5497;HRSCAF=7259	LT934111.1_cds_VAH10849.1_10844	86.495	311	41	1	12050	12359	82	392	3.41e-92	42339	1260
1A-QTL	Sc80uBt_5500;HRSCAF=7262	LT934111.1_cds_VAH10849.1_10844	85.577	312	43	2	13316	13626	82	392	1.18e-87	52169	1260
1A-QTL	Sc80uBt_5509;HRSCAF=7273	LT934111.1_cds_VAH10849.1_10844	86.174	311	41	1	276180	276488	82	392	1.2e-89	320425	1260
1A-QTL	Sc80uBt_5527;HRSCAF=7294	LT934111.1_cds_VAH10849.1_10844	86.842	304	40	0	20943	21246	392	89	5.05e-92	62743	1260
1A-QTL	Sc80uBt_5539;HRSCAF=7307	LT934111.1_cds_VAH10849.1_10844	86.817	311	41	0	320328	320638	82	392	3.25e-93	677673	1260
1A-QTL	Sc80uBt_5543;HRSCAF=7311	LT934111.1_cds_VAH10849.1_10844	86.495	311	41	1	11799	12108	82	392	3.71e-92	46178	1260
1A-QTL	Sc80uBt_5575;HRSCAF=7348	LT934111.1_cds_VAH10849.1_10844	86.817	311	41	0	131222	131532	392	82	6.77e-94	140882	1260
1A-QTL	Sc80uBt_5591;HRSCAF=7366	LT934111.1_cds_VAH10849.1_10844	85.209	311	46	0	18775	19085	82	392	2.67e-85	254839	1260
1A-QTL	Sc80uBt_5621;HRSCAF=7401	SECCE1Rv1G0058730.1	94.02	301	7	9	477310	477600	407	108	1.58e-122	957728	1335
1A-QTL	Sc80uBt_5621;HRSCAF=7401	Os05t0427800-00	91.362	301	15	9	477310	477600	407	108	3.48e-109	957728	447
1A-QTL	Sc80uBt_5621;HRSCAF=7401	LT934111.1_cds_VAH10849.1_10844	86.817	311	41	0	617373	617683	392	82	4.59e-93	957728	1260
1A-QTL	Sc80uBt_5628;HRSCAF=7409	LT934111.1_cds_VAH10849.1_10844	86.174	311	41	1	773386	773694	82	392	4.94e-89	1323300	1260
1A-QTL	Sc80uBt_5643;HRSCAF=7424	LT934111.1_cds_VAH10849.1_10844	87.138	311	40	0	153273	153583	392	82	1.95e-95	188631	1260
1A-QTL	Sc80uBt_5647;HRSCAF=7429	LT934111.1_cds_VAH10849.1_10844	86.817	311	40	1	82241	82550	392	82	2.28e-93	132019	1260
1A-QTL	Sc80uBt_5658;HRSCAF=7441	LT934111.1_cds_VAH10849.1_10844	86.817	311	41	0	103602	103912	82	392	1.02e-93	212085	1260
1A-QTL	Sc80uBt_5662;HRSCAF=7445	LT934111.1_cds_VAH10849.1_10844	86.817	311	41	0	197967	198277	392	82	1.13e-93	235864	1260
1A-QTL	Sc80uBt_5679;HRSCAF=7463	SECCE1Rv1G0050650.1	89.14	1547	144	11	258350	259878	1549	9	0	740783	1593
1A-QTL	Sc80uBt_5679;HRSCAF=7463	HORVU1Hr1G080680.1	88.307	1565	157	11	258332	259878	1703	147	0	740783	1731
1A-QTL	Sc80uBt_5708;HRSCAF=7496	LT934111.1_cds_VAH10849.1_10844	85.531	311	43	2	72131	72439	82	392	1.07e-86	131861	1260
1A-QTL	Sc80uBt_5738;HRSCAF=7531	LT934111.1_cds_VAH10849.1_10844	87.46	311	39	0	1915145	1915455	392	82	6.29e-96	2843743	1260
1A-QTL	Sc80uBt_5753;HRSCAF=7552	LT934111.1_cds_VAH10849.1_10844	85.852	311	44	0	442838	443148	392	82	6.18e-88	1279491	1260
1A-QTL	Sc80uBt_5755;HRSCAF=7555	LT934111.1_cds_VAH10849.1_10844	86.817	311	41	0	91501	91811	392	82	4.66e-94	97092	1260
1A-QTL	Sc80uBt_5756;HRSCAF=7556	LT934111.1_cds_VAH10849.1_10844	86.817	311	41	0	8137	8447	392	82	1.12e-93	232780	1260
1A-QTL	Sc80uBt_5757;HRSCAF=7557	LT934111.1_cds_VAH10849.1_10844	86.495	311	39	2	31352	31659	82	392	1.32e-91	45584	1260
1A-QTL	Sc80uBt_5772;HRSCAF=7577	SECCE1Rv1G0054870.1	86.633	1182	146	6	10417	11590	1	1178	0	56022	1509
1A-QTL	Sc80uBt_5772;HRSCAF=7577	HORVU1Hr1G084450.3	86.284	1203	140	17	10398	11590	333	1520	0	56022	1851
1A-QTL	Sc80uBt_5772;HRSCAF=7577	TraesCS1A03G0924800.2	86.525	1180	139	12	10417	11590	1	1166	0	56022	1497
1A-QTL	Sc80uBt_5772;HRSCAF=7577	NC_041380.1_cds_XP_037425762.1_4365	86.441	1180	140	12	10417	11590	1	1166	0	56022	1497
1A-QTL	Sc80uBt_5772;HRSCAF=7577	LT934111.1_cds_VAH10830.1_10825	86.356	1180	141	12	10417	11590	1	1166	0	56022	1497
1A-QTL	Sc80uBt_5781;HRSCAF=7590	LT934111.1_cds_VAH10849.1_10844	85.855	304	43	0	2262	2565	392	89	1.83e-86	226253	1260
1A-QTL	Sc80uBt_5789;HRSCAF=7600	LT934111.1_cds_VAH10849.1_10844	86.817	311	41	0	18436	18746	82	392	1.14e-93	237587	1260
1A-QTL	Sc80uBt_5800;HRSCAF=7613	LT934111.1_cds_VAH10849.1_10844	86.495	311	41	1	56367	56676	82	392	6.65e-92	82611	1260
1A-QTL	Sc80uBt_5835;HRSCAF=7660	LT934111.1_cds_VAH10849.1_10844	86.495	311	40	2	346087	346395	392	82	3.95e-91	491684	1260
1A-QTL	Sc80uBt_5837;HRSCAF=7662	LT934111.1_cds_VAH10849.1_10844	86.817	311	41	0	88773	89083	82	392	5.34e-94	111064	1260
1A-QTL	Sc80uBt_5852;HRSCAF=7682	LT934111.1_cds_VAH10849.1_10844	86.435	317	41	2	20808	21122	398	82	1.1e-93	63349	1260
1A-QTL	Sc80uBt_5869;HRSCAF=7702	LT934111.1_cds_VAH10849.1_10844	86.817	311	41	0	34310	34620	392	82	3.89e-94	80846	1260
1A-QTL	Sc80uBt_5879;HRSCAF=7716	LT934111.1_cds_VAH10849.1_10844	87.138	311	40	0	57873	58183	82	392	1.07e-95	103342	1260
1A-QTL	Sc80uBt_5881;HRSCAF=7718	LT934111.1_cds_VAH10849.1_10844	87.138	311	40	0	95930	96240	392	82	4.93e-95	477965	1260
1A-QTL	Sc80uBt_5886;HRSCAF=7724	LT934111.1_cds_VAH10849.1_10844	86.495	311	42	0	20680	20990	392	82	5.84e-93	26101	1260
1A-QTL	Sc80uBt_5887;HRSCAF=7726	SECCE1Rv1G0057050.1	90.601	383	35	1	548957	549338	855	473	5.71e-141	763978	855
1A-QTL	Sc80uBt_5887;HRSCAF=7726	NC_041380.1_cds_XP_037426509.1_4495	89.556	383	39	1	548957	549338	852	470	2.68e-134	763978	852
1A-QTL	Sc80uBt_5887;HRSCAF=7726	LT934111.1_cds_VAH10573.1_10569	89.556	383	39	1	548957	549338	852	470	2.68e-134	763978	852
1A-QTL	Sc80uBt_5887;HRSCAF=7726	TraesCS1A03G0966200.1	89.556	383	39	1	548957	549338	852	470	2.68e-134	763978	852
1A-QTL	Sc80uBt_5894;HRSCAF=7736	TraesCS1A03G0998200.1	87.043	301	38	1	923932	924231	557	857	3.11e-90	1077727	1758
1A-QTL	Sc80uBt_5894;HRSCAF=7736	LT934111.1_cds_VAH10849.1_10844	85.479	303	36	6	975248	975542	90	392	2.44e-81	1077727	1260
1A-QTL	Sc80uBt_5902;HRSCAF=7748	LT934111.1_cds_VAH10849.1_10844	86.817	311	41	0	73701	74011	392	82	4.79e-94	99659	1260
1A-QTL	Sc80uBt_5903;HRSCAF=7750	HORVU1Hr1G080600.1	85.174	344	46	4	149879	150221	2408	2069	1.28e-93	267208	2439
1A-QTL	Sc80uBt_5920;HRSCAF=7768	HORVU1Hr1G086760.1	89.571	1352	120	16	521351	522697	183	1518	0	2219946	1518
1A-QTL	Sc80uBt_5920;HRSCAF=7768	SECCE1Rv1G0056620.1	88.688	1326	128	16	521377	522697	87	1395	0	2219946	1395
1A-QTL	Sc80uBt_5920;HRSCAF=7768	TraesCS1A03G0956900.1	88.61	1317	130	13	521387	522697	96	1398	0	2219946	1398
1A-QTL	Sc80uBt_5920;HRSCAF=7768	NC_041380.1_cds_XP_037465874.1_4465	88.244	1327	135	14	521377	522697	747	2058	0	2219946	2058
1A-QTL	Sc80uBt_5920;HRSCAF=7768	LT934111.1_cds_VAH10633.1_10629	87.149	677	79	5	521387	522062	96	765	0	2219946	795
1A-QTL	Sc80uBt_5920;HRSCAF=7768	LT934111.1_cds_VAH10849.1_10844	87.5	304	38	0	1081396	1081699	392	89	8.22e-94	2219946	1260
1A-QTL	Sc80uBt_5926;HRSCAF=7774	LT934111.1_cds_VAH10849.1_10844	87.138	311	40	0	74263	74573	392	82	2.63e-95	255165	1260
1A-QTL	Sc80uBt_5932;HRSCAF=7783	LT934111.1_cds_VAH10849.1_10844	86.495	311	42	0	47977	48287	392	82	1.65e-92	73664	1260
1A-QTL	Sc80uBt_5938;HRSCAF=7790	LT934111.1_cds_VAH10849.1_10844	87.138	311	40	0	10568	10878	88	398	1.25e-96	12067	1260
1A-QTL	Sc80uBt_5954;HRSCAF=7811	LT934111.1_cds_VAH10849.1_10844	86.495	311	42	0	20878	21188	82	392	1.25e-92	55898	1260
1A-QTL	Sc80uBt_6009;HRSCAF=7870	LT934111.1_cds_VAH10849.1_10844	86.495	311	41	1	294295	294604	392	82	6e-91	747616	1260
1A-QTL	Sc80uBt_6011;HRSCAF=7873	HORVU1Hr1G085090.1	89.27	1547	146	7	1535298	1536841	129	1658	0	1580972	1662
1A-QTL	Sc80uBt_6011;HRSCAF=7873	HORVU1Hr1G084420.1	86.058	624	79	5	333635	334254	987	368	0	1580972	1104
1A-QTL	Sc80uBt_6012;HRSCAF=7874	HORVU1Hr1G086400.1	86.104	770	91	7	578741	579508	2070	1315	0	2409949	2451
1A-QTL	Sc80uBt_6012;HRSCAF=7874	LT934111.1_cds_VAH10645.1_10641	86.718	1295	164	6	439502	440790	1	1293	0	2409949	1689
1A-QTL	Sc80uBt_6012;HRSCAF=7874	TraesCS1A03G0954700.1	86.641	1295	165	6	439502	440790	1	1293	0	2409949	1689
1A-QTL	Sc80uBt_6012;HRSCAF=7874	SECCE1Rv1G0056470.1	90.56	339	27	3	440457	440790	7	345	1.43e-121	2409949	741
1A-QTL	Sc80uBt_6034;HRSCAF=7900	LT934111.1_cds_VAH10849.1_10844	87.138	311	40	0	462476	462786	82	392	1.03e-94	995658	1260
1A-QTL	Sc80uBt_6056;HRSCAF=7927	LT934111.1_cds_VAH10849.1_10844	86.495	311	40	2	10020	10328	392	82	2.29e-92	28456	1260
1A-QTL	Sc80uBt_6060;HRSCAF=7932	LT934111.1_cds_VAH10849.1_10844	86.495	311	41	1	306553	306862	82	392	2.56e-91	318709	1260
1A-QTL	Sc80uBt_6071;HRSCAF=7947	HORVU1Hr1G083330.4	86.438	730	99	0	22270	22999	311	1040	0	86791	1449
1A-QTL	Sc80uBt_6071;HRSCAF=7947	LT934111.1_cds_VAH10980.1_10974	85.889	737	104	0	22263	22999	307	1043	0	86791	1458
1A-QTL	Sc80uBt_6071;HRSCAF=7947	TraesCS1A03G0909400.1	85.889	737	104	0	22263	22999	307	1043	0	86791	1458
1A-QTL	Sc80uBt_6071;HRSCAF=7947	NC_041380.1_cds_XP_037425118.1_4265	85.753	737	105	0	22263	22999	307	1043	0	86791	1458
1A-QTL	Sc80uBt_6071;HRSCAF=7947	SECCE1Rv1G0053690.1	85.21	737	109	0	22263	22999	304	1040	0	86791	1440
1A-QTL	Sc80uBt_6075;HRSCAF=7953	SECCE1Rv1G0055730.1	92.91	409	26	3	56434	56840	408	1	1.56e-167	77385	408
1A-QTL	Sc80uBt_6078;HRSCAF=7956	LT934111.1_cds_VAH10849.1_10844	86.817	311	40	1	160987	161296	82	392	6.32e-93	366179	1260
1A-QTL	Sc80uBt_6115;HRSCAF=8000	LT934111.1_cds_VAH10849.1_10844	86.817	311	40	1	17069	17378	392	82	4.78e-93	276725	1260
1A-QTL	Sc80uBt_6120;HRSCAF=8006	LT934111.1_cds_VAH10849.1_10844	87.138	311	40	0	121447	121757	392	82	3.06e-95	296055	1260
1A-QTL	Sc80uBt_6131;HRSCAF=8019	LT934111.1_cds_VAH10849.1_10844	87.171	304	39	0	76258	76561	89	392	2.11e-93	122044	1260
1A-QTL	Sc80uBt_6150;HRSCAF=8042	LT934111.1_cds_VAH10849.1_10844	87.46	311	39	0	58318	58628	82	392	2.54e-97	114383	1260
1A-QTL	Sc80uBt_6181;HRSCAF=8079	LT934111.1_cds_VAH10849.1_10844	86.154	325	42	3	614354	614677	82	404	4.4e-93	918149	1260
1A-QTL	Sc80uBt_6195;HRSCAF=8096	LT934111.1_cds_VAH10849.1_10844	87.829	304	37	0	119504	119807	89	392	1.37e-96	171750	1260
1A-QTL	Sc80uBt_6211;HRSCAF=8119	LT934111.1_cds_VAH10849.1_10844	86.817	311	41	0	3491051	3491361	82	392	1.97e-92	4119663	1260
1A-QTL	Sc80uBt_6211;HRSCAF=8119	HORVU1Hr1G087740.6	85.207	338	45	4	4073605	4073939	181	516	9.18e-91	4119663	522
1A-QTL	Sc80uBt_6247;HRSCAF=8168	LT934111.1_cds_VAH10849.1_10844	86.495	311	40	2	76665	76973	82	392	1.24e-91	154263	1260
1A-QTL	Sc80uBt_6255;HRSCAF=8176	LT934111.1_cds_VAH10849.1_10844	86.817	311	41	0	109304	109614	82	392	5.56e-94	115622	1260
1A-QTL	Sc80uBt_6262;HRSCAF=8183	LT934111.1_cds_VAH10849.1_10844	86.349	315	41	2	46550	46863	82	395	2.56e-92	114344	1260
1A-QTL	Sc80uBt_6309;HRSCAF=8238	LT934111.1_cds_VAH10849.1_10844	87.46	311	39	0	40662	40972	82	392	1.2e-97	53842	1260
1A-QTL	Sc80uBt_6312;HRSCAF=8241	LT934111.1_cds_VAH10849.1_10844	87.46	311	39	0	20101	20411	82	392	5.82e-97	262393	1260
1A-QTL	Sc80uBt_6322;HRSCAF=8252	LT934111.1_cds_VAH10849.1_10844	87.138	311	40	0	51241	51551	82	392	5.71e-96	55297	1260
1A-QTL	Sc80uBt_6337;HRSCAF=8273	LT934111.1_cds_VAH10849.1_10844	87.138	311	40	0	68414	68724	82	392	7.53e-96	72835	1260
1A-QTL	Sc80uBt_6345;HRSCAF=8283	SECCE1Rv1G0059780.1	85.897	312	42	2	36500	36810	655	345	1.99e-89	41090	987
1A-QTL	Sc80uBt_6353;HRSCAF=8291	LT934111.1_cds_VAH10849.1_10844	86.817	311	41	0	364798	365108	82	392	2.99e-93	623109	1260
1A-QTL	Sc80uBt_6368;HRSCAF=8308	LT934111.1_cds_VAH10849.1_10844	87.138	311	40	0	437893	438203	82	392	8.51e-95	825581	1260
1A-QTL	Sc80uBt_6428;HRSCAF=8382	LT934111.1_cds_VAH10849.1_10844	86.262	313	40	2	9156	9467	392	82	7.83e-91	75218	1260
1A-QTL	Sc80uBt_6432;HRSCAF=8389	SECCE1Rv1G0051270.1	95.377	411	19	0	18168	18578	411	1	0	43096	411
[truncated: 7,685 more rows]
