# Supplementary material for: Comparative Analysis of Coding and Non-Coding Features within Insect Tolerance Loci in Wheat with Their Homologs in Cereal Genomes
Source: Int J Mol Sci. 2021 Nov 16;22(22):12349. doi: 10.3390/ijms222212349 (PMC8623949; doi:10.3390/ijms222212349)
Supplement: Supplementary file 1 [file ijms-22-12349-s001.zip › Supplementary_Table-S5.xlsx]

## Sheet: ChineseSpring_OWBM1A
Supplementary Table S5. All mature miRNA and precursor sequence identified from homologous resistance loci.
miRNA ID	Mature miRNA sequence	Precursor sequence	Homolog miRNA	miRNA* sequence	Chromosome ID	miRNA start	miRNA end
miR1117	UAGUACCGGUUCGUGGCACGAACC	CAUCCUGCCACCACUCUCAUUAGUACCGGUUCGUGGCACGAACCGGUGCUAAAGGUUCGCCACGAACCGGUACUAAUGAAAGCGGCCCGGCUAGCCU	tae-miR1117	UUCGCCACGAACCGGUACUAAU	Chr1A_539039359:578122871	2303207	2303230
miR1117	UAGUACCGGUUCGUGGCACGAACC	GGUUUAUAUAGGAGGACCUUUAGUACCGGUUCGUGGCACGAACCGGUACUAAAGGUGCUGGAGGGGCCCCAGACUGACAACAUCCUGCCACCACUCUCUUUAGUACCGGUUCGUGGCACGAACGGUGCUAAAGAUUCACCAAGAACCGGUAC	tae-miR1117	UUCGUGGCACGAACGGUGCUAAA	Chr1A_539039359:578122871	2820015	2820038
miR1117	UAGUACCGGUUCGUGGCACGAACC	CAUCCUGCCACCACUCACUUUAGUACCGGUUCGUGGCACGAACCGGUCUAAAGGUUCGCCAUGAACCGGUACUAAUGAGAGCGGCCCGGCUAGCCG	tae-miR1117	UUCGCCAUGAACCGGUACUAAU	Chr1A_539039359:578122871	7267319	7267296
miR1117	UAGUACCGGUUCGUGGCACGAACC	CAUCCUACCACCACUCUCAUUAGUACCGGUUCGUGGCACGAACCAGUGCUAAAGGUUCGCCACGAACCGGUACUAAUGAAAGCGGCCCGGCUAGCCG	tae-miR1117	UUCGCCACGAACCGGUACUAAU	Chr1A_539039359:578122871	7776659	7776682
miR1117	UAGUACCGGUUCGUGGCACGAACC	UGUUAGCCCUUUAGUACCGUUUUGUGCCACGAACCGGUACUGAAGGUGAUCGUGGGGCCCCGGCCUGACGCCAGCCUGCCAUCACCCGUUUAGUACCGGUUCGUGGCACGAACCGGUACUAAAGGUUCAACACG	tae-miR1117	UUUGUGCCACGAACCGGUACUGAA	Chr1A_539039359:578122871	10305296	10305319
miR1117	UAGUACCGGUUCGUGGCACGAACC	AAAGGGACCUUUAUUACCGGUUCGUGCCACGAACCGGUACUAAUGGGCAUCGCACCCUUUAGUACCGGUUCGUGGCACGAACCAGGACUAAAGGUCCCAUUUG	tae-miR1117	UUCGUGCCACGAACCGGUACUAAU	Chr1A_539039359:578122871	11801596	11801619
miR1117	UAGUACCGGUUCGUGGCACGAACC	GGUACUAAACAGGGGGUCUUUAGUACCGGUUCGUGGCACGAACCAGUACUAAAGGGGCCGUUUGCCGCCCCUUGGCCUGGCGAAAAUUGGCCUUUAGUACCGGUUGGUGGCUCCAACCGGUACUAAAGACCCCUCCUAUAUAUAUGG	tae-miR1117	UUGGUGGCUCCAACCGGUACUAAA	Chr1A_539039359:578122871	12094609	12094586
miR1118	CACUACAUUAUGGAAUGGAGGGA	GGGCGUUCUACUAGUUACUCCCUCCGUUCCAAAAUAUAGUGCGUUCGCGCUUCCCGAGGUCUAACUUUGACCAUAAAUUUAACCGACGAGACCGACUGCGACGGGAUAAAAAAUUGUAUAAUUGAAAACUUCUUUCGAAUACGAAUUCACUAAUAUAACUUUUGCUCCCGCCGCCAUCGGUCUUGGUAGUUAAAUUUACGGUCAAAGUUGAAGCACGAGGAUAGAGGAAGCACUACAUUAUGGAAUGGAGGGAGUAUUAGGUAAAGAUGGAAC	tae-miR1118	CCUCCGUUCCAAAAUAUAGUGCG	Chr1A_539039359:578122871	8590389	8590367
miR1118	CACUACAUUAUGGAAUGGAGGGA	AAGGUCAAUAUUUAAUACUCCAUCCAUUCCAAAAUAUAGUGCGCCCGCACUUCCCGAAAUCGAACUUUGACCAUAAAUUUAACGAACAAGACCGACUGCGGCACGAGAAAAAGUUACAUAAUUAAAAACUUCUUUCAAAUACGGAUUCACUGAUAUAAUUUUUGCUCCCGCCGCAAUCAGUCUUCAUAGUUAAAUUUACGGUCAAAGUUGACGCACGGGGAUAGAGGAAGCACUACAUUAUGGAAUGGAGGGAGUAUAUUUUGUCUACUUUGA	tae-miR1118	CAUCCAUUCCAAAAUAUAGUGCG	Chr1A_539039359:578122871	14547137	14547115
miR1118	CACUACAUUGUGGAAUGGAGGGA	AUAUUUCGUAAAUAUUACUCCCUCCAUUCCAAAAUAUAGUGCGCCCGCGCUUCCUGAGGUUCAACUUUGACCAUAAAUUUAACCAACGAGACCAACUGCGGCGGGAGAAAAAAACUAUAUAAUUGAAAACUUCUUUCGAAUACGAAUUCACCGAUAUAAUUUUUGCUCCCGCCACAAUCGGUCUUGAUAGUUAAAUAUACGGUCAAAGUUGAAGCACGUGGAUACAGGAAGCACUACAUUGUGGAAUGGAGGGAGUAUCAAUAUACAAAAGAGU	tae-miR1118	CCUCCAUUCCAAAAUAUAGUGCG	Chr1A_539039359:578122871	17559920	17559942
miR1118	CACUACAUUCUGGAAUGGAGGGA	ACUAACAUUAUGAGAUACUCCCUCCAUUCCAAAAUAUAGUGCGUCCGCGCUUCCCGAGGUCCAACUUUGACCAUAAAUUUAACCAACGAGACCAACUGCGGCGGGAGAAAAAAAUAUAUAAUUGAAAACUUCUUUCGAAUACGAAUUCACUGAUAUAAUUUUUGCUCCCGCCACAAUCGGUCUUGGUAGUUAAAUUUACGGUCAAAGUUGAAGCAGGGGGAUAGAGGAAGCACUACAUUCUGGAAUGGAGGGAGUAUGAGAUACAUAUUUGAA	tae-miR1118	CCUCCAUUCCAAAAUAUAGUGCG	Chr1A_539039359:578122871	25885511	25885489
miR1118	CACUAUAUUAUGGAAUGGAGGGA	CACCCCGCUUUAUAUUACUCCCUCCAUUCCAAAAUAUAAUGCGUCCGCGCUUUUCGAGAUCCAACUUUGACCAUAAGUUUAACCAACGAGACCAACUGCGACGGGAGAAAAAAUUAUAUAAUUGAAAACUUUUUUUGAAUACGAAUUCACUGAUAUAAUUUUUGCUCCCGUCGCAAUCGGUCUUGGUAGUUAAAUUUACGGUCAAAGUUGAAGCACGGGGAUAGAUGAAGCACUAUAUUAUGGAAUGGAGGGAGUACAAAGCAACGACCCAAG	tae-miR1118	CCUCCAUUCCAAAAUAUAAUGCG	Chr1A_539039359:578122871	32761966	32761988
miR1118	CACUACAUUAUGAAAUGGAGGGA	AGGGUCAGAUUAAUAUACUCCCUCCAUUUUAAAAUAUAGUGCGUUCGCGCUUUCCGAUGUCGAACUUUGACCAUAAAUUUAACGAACGAGGCCGACUGCGGCGGGAGAAAAAGUUACAUAAUUAAAAACUUGUUUCGAAUACGAAUUCACUGAUAUAAUUUUUGCUUCCGCCGCAAUCGGUCUUGAUAGUUAAAUUUACGGUCAAAGUUGAAGCACGAGGAUAGAGGAAGCACUACAUUAUGAAAUGGAGGGAGUAGCAUACAACAACCCAAU	tae-miR1118	CCUCCAUUUUAAAAUAUAGUGCG	Chr1A_539039359:578122871	32768132	32768110
miR1120	ACGUUCUUAUAUUAUGGGACGGAG	UACAAAAUGAACCAAUCCCUCUUCCCAUAAUACAAGAGUGUUUUGAACACUGGUGUACUGUACAAAACGUUCUUAUAUUAUGGGACGGAGGGAGUAGCUGUUAAUGUAAG	hvu-miR1120	CUUCCCAUAAUACAAGAGUGUUU	Chr1A_539039359:578122871	6130766	6130789
miR1120	UUCUUAUAUUAUGGGACAGAG	CUCUCUUUUGUAUACUCCCUCCGUCCCAUAAUAUAAGAGCGUUUUUGACACUACACUAGUGUCAAAAACUUUCUUAUAUUAUGGGACAGAGGGAGUAGUUGUUACAUUUAA	tae-miR1120b-3p	CCGUCCCAUAAUAUAAGAGCG	Chr1A_539039359:578122871	7065337	7065317
miR1120	UUCUUAUAUUCUGGGACAGAG	AAACUUUCAAUCUACUCCCUCCGUCCCAAAAUAUAAGAACAUAGUGUCAAAAACGUUCUUAUAUUCUGGGACAGAGGGAGUAUUUAUCAACUGUCA	tae-miR1120b-3p	CCGUCCCAAAAUAUAAGAACA	Chr1A_539039359:578122871	15033934	15033914
miR1120	UAAUAUAAGAACGUUUUUGAC	UUCGUACUCCCUCCGUCCCAUAAUAUAAGAACGUUUUUGACACUAGUGUAGUGCCAAAAACGUUCUUAUAUUAUGGGACACAGGGAGUACUAGUA	tae-miR1120c-5p	CAAAAACGUUCUUAUAUUAUG	Chr1A_539039359:578122871	16554310	16554290
miR1120	UUCUUAUAUUAUGGGACAGAG	AAAUGAAAAAACUACUCCCUCCGUCCCACAAUAUAAGAACGUUUUUUAUACUAGUGUAGUGUCAAAAACAUUCUUAUAUUAUGGGACAGAGGGAGUAAGAUUUUGAGAUAA	tae-miR1120b-3p	CCGUCCCACAAUAUAAGAACG	Chr1A_539039359:578122871	17334147	17334127
miR1120	UUCUUAUAUUUUGGGACAGAG	AUAAUUAUGAAGUACUCCCUCCGUCCCAAAAUAUAAGAACGUUUUUUACACUAGCAUAGUAUCAAAAACGUUCUUAUAUUUUGGGACAGAGGUAGUAUCUGUUUAUGCAUA	tae-miR1120b-3p	CCGUCCCAAAAUAUAAGAACG	Chr1A_539039359:578122871	17489372	17489392
miR1120	ACAUUCUUAUAUUAUGGGACGGAG	AGCACUAGCAGCUACUCCCUCCGUCCCAUAAUAUAAGAACAUUUUUGACACUAGUGGCAGUGUAAAAAACAUUCUUAUAUUAUGGGACGGAGGUAGUAGACUCUAAUAAAUG	tae-miR1120a	CCGUCCCAUAAUAUAAGAACAUUU	Chr1A_539039359:578122871	21188869	21188846
miR1120	UAAUAUAAGAACGUUUUUGAC	GUACGUACUCCCUCUAUCCAUAAUAUAAGAACGUUUUUGACACUAGUGUAGUGUCAAAAAUGCUCUUAUAUUAUGGGACAGAGGGAGUAUUUAUU	tae-miR1120c-5p	CAAAAAUGCUCUUAUAUUAUG	Chr1A_539039359:578122871	21416288	21416308
miR1120	ACAUUCUUAUAUUAUGGGACGGAG	UACAAAAUGAACCAAUCCCUCUUCCCAUAAUACAAGAGUGUUUUGAACACCGGUAUACUGUACAAAACAUUCUUAUAUUAUGGGACGGAGGGAGUAGCUGUUAAUGUAAG	tae-miR1120a	CUUCCCAUAAUACAAGAGUGUUU	Chr1A_539039359:578122871	22136491	22136514
miR1120	UAAUAUAAGAACGUUUUUGAC	UUCGUACUCCCUCCGUCCCAUAAUAUAAGAACGUUUUUGACACUAGUGUAGUGCCAAAAACGUUCUUAUAUUAUGGGACACAUGGAGUACUAGUA	tae-miR1120c-5p	CAAAAACGUUCUUAUAUUAUG	Chr1A_539039359:578122871	22354327	22354347
miR1120	ACAUUCUUAUAUUAUGGGACGGAG	AUUGGUAUCAUCUACUCCCUCUGUCCUAAAAUAUAAGAACGUUUUUAACACUACACUAGUGUCAAAAACAUUCUUAUAUUAUGGGACGGAGGGAGUAGUUAACUAUGUUUU	tae-miR1120a	CUGUCCUAAAAUAUAAGAACGUUU	Chr1A_539039359:578122871	23639477	23639500
miR1120	ACGUUCUUAUAUUAUGAGACGGAG	GCUCUUCCGUCCUACUCCCUCUGUCUCAAAAUAUAUGAACGUUUUUAACAUUAUACUAGUAUAAAAAACGUUCUUAUAUUAUGAGACGGAGGGAGUAGUAUUUUCUGGCUG	tae-miR1120a	CUGUCUCAAAAUAUAUGAACGUUU	Chr1A_539039359:578122871	23971492	23971469
miR1120	ACGUUCUUAUAUUAUGAGACGGAG	UUUACUGAGAAGUACUCCCUCCGUCCCAUAAUAUAAGAAUGUUUUUGACACUACACUAGUGUUAAAAACGUUCUUAUAUUAUGAGACGGAGGGAGUAGGUCACACUUGGUG	tae-miR1120a	CCGUCCCAUAAUAUAAGAAUGUUU	Chr1A_539039359:578122871	24156668	24156645
miR1120	ACAUUCUUAUAUUAUGGGACGGAG	CCAAGUGUGACCUACUCCCUCCGUCUCAUAAUAUAAGAACGUUUUUAACACUAGUGUAGUGUCAAAAACAUUCUUAUAUUAUGGGACGGAGGGAGUACUUCUCAGUAAAAA	hvu-miR1120	CCGUCUCAUAAUAUAAGAACGUUU	Chr1A_539039359:578122871	24156694	24156717
miR1120	UUCUUAUAUUAUGGGACAGAG	GCUUAUGUAUAAUACUCCCUCCGUCCCAUAAUAUAAGAACGUUUUUGACACUAGUGUAGUGUCAAAAACGUUCUUAUAUUAUGGGACAGAGGGAGUAAUUAACUUCAUGGA	tae-miR1120b-3p	CCGUCCCAUAAUAUAAGAACG	Chr1A_539039359:578122871	24692852	24692872
miR1120	ACAUUCUUAUAUUAUGGGACGGAG	UACAAAAUGAACCAAUCCCUCUUCCCAUAAUACAAGAGUGUUUUGAACACUGGUGUACUGUACAAAACAUUCUUAUAUUAUGGGACGGAGGGAGUAGCUGUUAAUGUAAG	hvu-miR1120	CUUCCCAUAAUACAAGAGUGUUU	Chr1A_539039359:578122871	25331590	25331613
miR1120	UAAUAUAAGAACGUUUUUGAC	AUAUUAUUCUCUUCGUCUCAUAAUAUAAGAACGUUUUUGACACUAAUAUCAAAAACAUUCUUAUAUUACAGAACAGAGGGAGUAAUUUUC	tae-miR1120c-5p	CAAAAACAUUCUUAUAUUACA	Chr1A_539039359:578122871	34924721	34924741
miR1120	UAAUAUAAGAACGUUUUUGAC	CAACUACUCCCUCCGUCCCAUAAUAUAAGAACGUUUUUGACACUACACUAGUGUCAAAAACGUUCUUCUAUUAUGGGACGGAGGGAGUACAUUUU	tae-miR1120c-5p	CAAAAACGUUCUUCUAUUAUG	Chr1A_539039359:578122871	36013193	36013173
miR1120	UAAUAUAAGAACGUUUUUGAC	AUUCUACUCCCUUCGUCCCAUAAUAUAAGAACGUUUUUGACACUACACUAGCGCCAAAAACGUUCUUAUAUUAUGGAACAGAGGGAGUACAUUAU	tae-miR1120c-5p	CAAAAACGUUCUUAUAUUAUG	Chr1A_539039359:578122871	38052086	38052066
miR1122	AGACUUAUAUUUAGGAACGGA	UUUGUGUAAUGUACUGCCCCUGUUCCUAAAUAUAUAUCUUUGUAGAAAUUCCAGUAUGGACCACAUACAGAUGUAUAUAGAUGCUUUUUCGAGUGUUGAUUCACUUAUUUUGCUCCAUAUGUAGCCUAUAGUGGAAUCUCUAGAAAGACUUAUAUUUAGGAACGGAGGUACGAGGUAGUAUCAUGU	tae-miR1122b-3p	UGUUCCUAAAUAUAUAUCUUU	Chr1A_539039359:578122871	664965	664985
miR1122	UAGAUACAUCCGUAUCUGGA	UUACUUGUCUUAAAUUUGUCUGGAUACGGAGAUAUCUAGCAUUAAAAUGGGUCUAGAUACAUCCGUAUCUGGACAAAUCCAAGACAAGUAAUU	bdi-miR1122	UGGAUACGGAGAUAUCUAGC	Chr1A_539039359:578122871	2144075	2144056
miR1122	UAGAUACAUCCGUAUCUAGA	AUUCUUGUCUUAGAUUUGUCUAGAUAUGGAUGUAUCAAGUCACAUUUUAGUAUUAGAUACAUCCGUAUCUAGACAAAUCUAAGACAAGAAAUU	tae-miR1122a	UAGAUAUGGAUGUAUCAAGU	Chr1A_539039359:578122871	6144276	6144257
miR1122	UAGAUACAUCCGUAUCUAGA	UUACUUGUCUUAGAUUUGUCUAGAUACGAAGGUAUCUAACACUAAAAUGAGUCUAGAUACAUCCGUAUCUAGACAAAUCCAAGACAAGUAAUU	tae-miR1122a	UAGAUACGAAGGUAUCUAAC	Chr1A_539039359:578122871	7154320	7154301
miR1122	UAGAUACAUCCGUAUCUAGA	UUACUUGUCCUGGAUUUGUCUAGAUACGGAUGUAUCUACCCAAUUACUUGUCUUGGAUUUGUCUAGAUACGAAGGUAUCUAGCACUAAAAAAGUCUAGAUACAUCCGUAUCUAGACAAACCAAGACAAGUAAUUC	tae-miR1122a	UAGAUACGGAUGUAUCUACC	Chr1A_539039359:578122871	10098955	10098936
miR1122	UAGAUACAUCCGUAUCUAGA	UUACUUGUCCUGGAUUUGUCUAGAUACGGAUGUAUCUACCCAAUUACUUGUCUUGGAUUUGUCUAGAUACGAAGGUAUCUAGCACUAAAAAAGUCUAGAUACAUCCGUAUCUAGACAAACCAAGACAAGUAAUUC	tae-miR1122a	UAGAUACGGAUGUAUCUACC	Chr1A_539039359:578122871	10100164	10100145
miR1122	UAGAUACAUCCGUAUCUAGA	AUUCUUGUCUUAGAUUUGUCUACAUACGGAUGUAUCAAGUCACAUUUUAGUAUUAGAUACAUCCGUAUCUAGACAAAUCUAAGACAAGAAAUU	tae-miR1122a	UACAUACGGAUGUAUCAAGU	Chr1A_539039359:578122871	11077971	11077952
miR1122	UCUUAUAUUAUGGGACGGAGG	UAUUAGUUUACUACUACCUCUGUGUCUCGUAAUAUAAGACGUUUUUGCAGUUUAAAUUAAACUGCAAAAUCAUCUUAUAUUAUGGGACGGAGGGAGUACUAUACAUGAUUUAG	tae-miR1130b-3p	UGUGUCUCGUAAUAUAAGACG	Chr1A_539039359:578122871	11503985	11504005
miR1122	UAGAUACAUCCGUAUCUAGA	AUUCUUGUCUUAGAUUUGUCUAGAUACGGAUGUAUCAAGUCACAUUUUAGUAUUAGAUACAUCCGUAUCUAGACAAAUCUAAGACAAGAAAUU	tae-miR1122a	UAGAUACGGAUGUAUCAAGU	Chr1A_539039359:578122871	13862206	13862187
miR1122	AGACUUAUAUUUAGGAACGGA	GUUUUGGAGCUUACUUCCUUCGUUCCUAAAUAUAAGUCUUCAUAGAGAUUUUACUAUAAACCACAUACGAAUAUAUAUAGAUGCAUUUUAAGUGUAGAUUCAUUCAUUUUGUUCCGUAUAUAGUUCACUUAAUGGAAUCUCUACAAAGACUUAUAUUUAGGAACGGAGGAAGUACAUACGUCUGCAU	tae-miR1122b-3p	CGUUCCUAAAUAUAAGUCUUC	Chr1A_539039359:578122871	14397411	14397391
miR1122	UAGAUACAUCCGUAUCUAGA	UUAUUUGUCUUAGAUUUGUCUAGAUACAGAGGUAUCUAACACUAAAAUGAGUCUAGAUACAUCCGUAUCUAGACAAAUCCAAAACAAGUAAUU	tae-miR1122a	UAGAUACAGAGGUAUCUAAC	Chr1A_539039359:578122871	18470927	18470908
miR1122	UCUUAUAUUAUGGGACGGAGG	CUACAAAAUGAACCAAUCCCUCUUCCCAUAAUACAAGAGUGUUUUGAACACCGGUAUACUGUACAAAACAUUCUUAUAUUAUGGGACGGAGGGAGUAGCUGUUAAUGUAAGU	tae-miR1122c-3p	UCUUCCCAUAAUACAAGAGU	Chr1A_539039359:578122871	22136495	22136515
miR1122	UAGAUACAUCCGUAUCUAGA	AUUCUUGUCUUAGAUUUGUCUAGAUACGGAUGUAUCAAGUCACAUUUUAGUAUUAGAUACAUCCGUAUCUAGACAAAUCUAAGACAAGAAAUU	tae-miR1122a	UAGAUACGGAUGUAUCAAGU	Chr1A_539039359:578122871	22150904	22150885
miR1122	UCUUAUAUUAUGGGACGGAGG	CAUUGGUAUCAUCUACUCCCUCUGUCCUAAAAUAUAAGAACGUUUUUAACACUACACUAGUGUCAAAAACAUUCUUAUAUUAUGGGACGGAGGGAGUAGUUAACUAUGUUUUG	tae-miR1122c-3p	UCUGUCCUAAAAUAUAAGAAC	Chr1A_539039359:578122871	23639481	23639501
miR1122	UCUUAUAUUAUGGGACGGAGG	GGCUAUAGUCAUGUACUCUCUCCAUCUCAUAAUAUAAUAGCAUUUUUUACACUACAAUAGUGUAAAAAACGCUCUUAUAUUAUGGGACGGAGGGAGAAUAACAUAUACUCCCU	tae-miR1122c-3p	UCCAUCUCAUAAUAUAAUAGC	Chr1A_539039359:578122871	23709626	23709646
miR1122	UAGAUACAUCCGUAUUUAGA	UUAUUUGACCUAUAUUUAUCUAGACACGGAUCUAUCUAGACACUAAACAAAUAUAGAUACAUCCGUAUUUAGACAAAUUCAAGUCAACUAAUU	bdi-miR1122	UAGACACGGAUCUAUCUAGA	Chr1A_539039359:578122871	30750166	30750185
miR1122	UAGAUACAUCCGUAUUUAGA	AUUCUUGCCUUACAUUUGUUUAGAUACGGAUGUAUCUAACACUAAGAUGUAAGUAGAUACAUCCGUAUUUAGACAAAUUUAAGACAAGAAUUU	bdi-miR1122	UAGAUACGGAUGUAUCUAAC	Chr1A_539039359:578122871	31290733	31290752
miR1122	AGACUUAUAUUUAGGAACGGA	AUGUUCACAGCUAUUCCCUCCGUUCGUAAAUAUAAGUCUUUCUAGAGAUUUCACUAUGGACUACAUACAGAUGUAUAUAGACGUAGUUUAAAGUGUAGAUUCACUCAAUUUGCUUUGUAUGUAGUCCAUAUUGGAAUCUUUAGAAAGACUUAUAUUUAGGAACGGAGAGAGUACAUGAUUACAUGA	tae-miR1122b-3p	CGUUCGUAAAUAUAAGUCUUU	Chr1A_539039359:578122871	32121962	32121942
miR1122	AGACUUAUAUUUAGGAACGGA	AUGUUACGAUGUACUUCCUCCGUUUCUAAAUAUAGGUAUUUCUAGAGAUUUUAACAAAUGACUACAUACAGAGUAAAAUGAGUGAAUCUACACUGUAAAAUAUGUCUAUAUACAUCUGUAUGUGGUAGUCCAUUUGAAAUCUUUAAAAAGACUUAUAUUUAGGAACGGAGGGAGUAUAUAUGAGUGUCA	tae-miR1122b-3p	CGUUUCUAAAUAUAGGUAUUU	Chr1A_539039359:578122871	37698635	37698615
miR1130	UCUUAUAUUAUGGGACGGAGG	CUACAAAAUGAACCAAUCCCUCUUCCCAUAAUACAAGAGUGUUUUGAACACUGGUGUACUGUACAAAACGUUCUUAUAUUAUGGGACGGAGGGAGUAGCUGUUAAUGUAAGU	tae-miR1130b-3p	UCUUCCCAUAAUACAAGAGU	Chr1A_539039359:578122871	6130770	6130790
miR1130	UCUUAUAUUAUGGGACGGAGG	UAAAUGUAACAACUACUCCCUCUGUCCCAUAAUAUAAGAAAGUUUUUGACACUAGUGUAGUGUCAAAAACGCUCUUAUAUUAUGGGACGGAGGGAGUAUACAAAAGAGAGAAG	tae-miR1130b-3p	UCUGUCCCAUAAUAUAAGAAA	Chr1A_539039359:578122871	7065370	7065390
miR1130	UCUUAUAUUAUGGGACGGAGG	CAAUAAAUACUAGUACUCCCUGUGUCCCAUAAUAUAAGAACGUUUUUGGCACUACACUAGUGUCAAAAACGUUCUUAUAUUAUGGGACGGAGGGAGUACGAAGAAAGAGAUAG	tae-miR1130b-3p	UGUGUCCCAUAAUAUAAGAAC	Chr1A_539039359:578122871	16554301	16554321
miR1125	AACCAACGAGACCGACUGCGGCGG	UCUAAGUUUGACCGUAAAUUAACCAACGAGACCGACUGCGGCGGGAGCAAAAAUUAUAUCACCGGUAUAAUUUUUGCUCCCGCUGCAGUCAGUCUCGUUGGUUAAAUUUAUGGUCAAACUUAGAU	tae-miR1125	GCUGCAGUCAGUCUCGUUGGUUAA	Chr1A_539039359:578122871	22272155	22272178
miR1127	ACAAGUAUUUCCGGACGGAGG	UAGAAUACUAAAGUACUCCCUCCGUCCGAAAAUACUUGUCAUCAAAACAGACAAAAAGGGAUGUAUCUAGAACUAAAAUACAUCUAGAUACAUCCCGUUUUAUUUAUUUUGAUGACAAGUAUUUCCGGACGGAGGGAGUAGUGAUCUAAAUGUUC	tae-miR1127b-3p	UCCGUCCGAAAAUACUUGUCA	Chr1A_539039359:578122871	175566	175586
miR1127	ACAAGUAUUUCCGGACGGAGG	CAACUCUGUUUUCUACUCCCUCCGUCCGAAAAUACUUGUCAUCAAAAUAGAUAAAAAGAGAUGUAUCUAAAACUAAAAUACGUCUAGAUACAUUUCCUUUUAUCCAUUUUGAUGACAAGUAUUUCCGGACGGAGGGAGUAUUUGUCUAUUUAGAG	tae-miR1127b-3p	UCCGUCCGAAAAUACUUGUCA	Chr1A_539039359:578122871	693039	693059
miR1127	ACAAGUAUUUCCGGACGGAGG	CCAUCUUACUACCUACUCCCUCUGUCCGAAAAUACUUGUCAUCAAAAUAGAUAAAAAGGAUGUAUCUAGAACUAAUAUACGUCUAGAUACAUCCCCUUUUAUACAUUUUGGUGACAAGUAUUUCCGGACGGAGGGAGUACUAGCUAUAGGAGUU	tae-miR1127b-3p	UCUGUCCGAAAAUACUUGUCA	Chr1A_539039359:578122871	2049479	2049499
miR1127	ACAAGUAUUUCCGGACGGAGG	CAGUUUUACAUACUACUCCCUCCGUCCGAAAAUACUUGUCAUUGAAAUUGAUGUAUCUAGACGUAUUUUAGUUCUAGAUACAUCCAUUUUUCAUCCAUUUUGAUGACAAGUAUUUCCGGACGGAGGGAGUAUAUGUGUCAAGCUGC	tae-miR1127b-3p	UCCGUCCGAAAAUACUUGUCA	Chr1A_539039359:578122871	2692697	2692717
miR1127	UCCUUCCGUUCAGAAUUAC	GCCUUCCCGCUGCAAGGUACUCCUUCCGUUCAGAAUUACUUGUCUCGAAAAUGGAUGUAUCUACAACUAAAAUACAUCUAGAUAUAUUCAUUUCUGCGACAAGUAAUUCCCAAUGGAGAGAAUAUGAUAUGAAGAUUGUACUU	tae-miR1127a	AAUUCCCAAUGGAGAGA	Chr1A_539039359:578122871	3375670	3375652
miR1127	UCCCUCCGUUCGGAAUUAC	UGUGGGCCGAUCCAUUGUACUCCCUCCGUUCGGAAUUACUUGUCGCAAAAAUGAAUGUAUCUAGACGUAUUUUAGUUCUAGAUACAUUCAUAUCCGAGGCAAAUAAUUCCGAACGGAGGGGGUAUCAUAUAGGGAAUGAGCGC	tae-miR1127a	AAUUCCGAACGGAGGGGGU	Chr1A_539039359:578122871	6839322	6839340
miR1127	ACAAGUAUUUCUGGACGGAGG	AUGCCUAACUAACUACUCCCUCCGUCAAAAAAUACUUGUCAUCAAAAUGGAUAAAAAAAGAUGUAUCUAGAACUAAAAUACAUCUAGAUACAUCCUUUUUUCUCCAUUUUGAUGACAAGUAUUUCUGGACGGAGGGAGUAUUUAACAAACAACUU	tae-miR1127b-3p	UCCGUCAAAAAAUACUUGUCA	Chr1A_539039359:578122871	6871936	6871916
miR1127	ACAAGUAUUUCCGGACGGAGG	ACUAGCUAAUUAGUACUCCCUCCGUCCGGAAAUAUUUGUCAUCGAAAUGGACAAAAAGGGAUGUAUCUAGACUAAAAUACAUCUAGAUACAUUCUUUUUUAUUCAUUUUGACGACAAGUAUUUCCGGACGGAGGGAGUAGUACACAGAACGGUU	tae-miR1127b-3p	UCCGUCCGGAAAUAUUUGUCA	Chr1A_539039359:578122871	7704664	7704684
miR1127	ACAAGUAUUUCCGGACGGAGG	AUACCUAUAAGAGUACUCCCUCCGUCCAAAAAUACUUGUCAUCAAAAUGGAUAAAAAAUGAUGUAUCUAGAACUAAAAUACGUCUAGAUACAUCCCUUUUUAUUCAUUUUGAUGACAAGUAUUUCCGGACGGAGGGAGUACAAAUGUAUGCAAUU	tae-miR1127b-3p	UCCGUCCAAAAAUACUUGUCA	Chr1A_539039359:578122871	9685992	9686012
miR1127	UCCCUCCGUUCGGAAUUAC	CAAACGCUUUACAAAACUACUCCCUCCGUUCGGAAUUACUUGUCACAGAAAUGGAUGUAUCUAGACGUAUUUUAGUUCUAUAUACAUUCAUUUUCGAGACAAAUAAUUCCGAACGGAGGGAGUAAAUUGUUUGUGAUGGAUUG	tae-miR1127a	AAUUCCGAACGGAGGGAGU	Chr1A_539039359:578122871	12461568	12461550
miR1127	UCCCUCCGUUCGGAAUUAC	UUCUUGUUUGAACCAAGUACUCCCUCCGUUCGGAAUUACUUGUCAUCAAAAUGGAUGUGUCUAGAACUAAAAUACAUCUAGAUACAUCCUUUUUAAUGACUAGUAUUUUCGGACAGAGGGAGUACAAGAUUCGACUCCAUGAA	tae-miR1127a	AUUUUCGGACAGAGGGAGU	Chr1A_539039359:578122871	38833546	38833528
miR1128	AACUACUCCCUCCGUCCGAAA	AUGAAGUAAAUCUUUUGUGAAACUACUCCCUCCGUCCGAAAAUACUUGUCAUCGAAACGGAUGAAAAUGAAUGUAUCUAGAACUAAAAUACAUCUAGAUACAUCCAUUUCAAUGACAAGUAUUUUUGGACGGAGGGAGUACUUUACAAAUGACACGCUUCACGC	tae-miR1128	UUGGACGGAGGGAGUACUUU	Chr1A_539039359:578122871	8202165	8202184
miR1130	UCUUAUAUUAUGGGACGGAGG	CUACAAAAUGAACCAAUCCCUCUUCCCAUAAUACAAGAGUGUUUUGAACACUGGUGUACUGUACAAAACGUUCUUAUAUUAUGGGACGGAGGGAGUAGCUGUUAAUGUAAGU	tae-miR1130b-3p	UCUUCCCAUAAUACAAGAGU	Chr1A_539039359:578122871	13367699	13367679
miR1131	UAGUACCGGUUCGUGGCGAACC	GCUAGCCGGGCCGCUUUCAUUAGUACCGGUUCGUGGCGAACCUUUAGCACCGGUUCGUGCCACAAACCGAUACUAAUGAGAGUGGUGGCAGGAUGUU	tae-miR1131	UUCGUGCCACAAACCGAUACUAAU	Chr1A_539039359:578122871	6046533	6046554
miR1131	UAGUACCGGUUCGUGGGUAACC	GCUAGGCGGGCGGGCAUCAUUAGUACCGGUUCGUGGGUAACCUUUAGUACCGGUUCAUGCCACGAACUGGUACUAAUGAGGCUGUGUCAGGCUAUGG	tae-miR1131	UUCAUGCCACGAACUGGUACUAAU	Chr1A_539039359:578122871	6277129	6277150
miR1131	UAGUACCGGUUCGUGGCGAACC	GCUAGCCGGGCCGCUCUCAUUAGUACCGGUUCGUGGCGAACCUUUAGCACCGGUUCGUGCAACGAACCGGUAGUAAAGUGAGUGGUGGCAGGAUGUU	tae-miR1131	UUCGUGCAACGAACCGGUAGUAAA	Chr1A_539039359:578122871	23430974	23430953
miR1133	CAUAUACUCCCUCCGUCCGGAA	UCACCAUUGGCAGCUUGACACAUAUACUCCCUCCGUCCGGAAAUACUUGUCAUCAAAAUGGAUGAAAAAUGGAUGUAUCUAGAACUAAAAUACGUCUAGAUACAUCAAUUUCAAUGACAAGUAUUUUCGGACGGAGGGAGUAGUAUGUAAAACUGAAGAGCCAAAGAGG	tae-miR1133	UCGGACGGAGGGAGUAGUAUGUA	Chr1A_539039359:578122871	2692726	2692705
miR1135	UUGCGACAAGUAAUUCCGAACGGA	UCCCUAUAUGAUACCCCCUCCGUUCGGAAUUAUUUGCCUCGGAUAUGAAUGUAUCUAGAACUAAAAUACGUCUAGAUACAUUCAUUUUUGCGACAAGUAAUUCCGAACGGAGGGAGUACAAUGGAUCGGCC	tae-miR1135	CGUUCGGAAUUAUUUGCCUCGGAU	Chr1A_539039359:578122871	6839348	6839326
miR1135	CUGCGACAAGUAAUUCCAAACGGA	CCCUAAUAUGUUACUCCCUCCGUUCAGAAUUACUUGUCUCGGAAAUGAAUGUAUCUAGAACUAAAAUAUAUCUAGAUGCAUCCAUUUCUGCGACAAGUAAUUCCAAACGGAGAGAGUAGUUUAAUAGCAGU	tae-miR1135	CGUUCAGAAUUACUUGUCUCGGAA	Chr1A_539039359:578122871	6842611	6842588
miR1135	CUGCGACAAGUAUUUCCGAACGGA	AAGGAAUAAUAUACUCCCGCCGUUCGGAAUUACUUGUCUCGGAAAUGGAUGUAUCUAGAACUAAAAUACAUCUAGAUACAUCCAUUUCUGCGACAAGUAUUUCCGAACGGAGGGAGUAUGAAGCAGAAUGG	tae-miR1135	CGUUCGGAAUUACUUGUCUCGGAA	Chr1A_539039359:578122871	8563056	8563079
miR1135	CUACGACAAGUAAUUCCGAACGGA	UCAGUUGUAAGUACUCCCUCCGUUCGGAAUUACUUGUCUCGGAUAUGGAUGUAUCUAGAACUAAAAUACGUCUAGAUACAUCCAUUCCUACGACAAGUAAUUCCGAACGGAGGGAGUACAACGAUACUAAA	tae-miR1135	CGUUCGGAAUUACUUGUCUCGGA	Chr1A_539039359:578122871	8710566	8710589
miR1135	CUGCGACAAGUAAUUCGGAACGGA	UAGGCGAAAUGUACUCCCUCCGUUUCAAAUUACUCGUCGCAGAAAUAGAUGUAUCUAGAACUAAAAUACAUCUAGAUACAUUCAUACCUGCGACAAGUAAUUCGGAACGGAGGGAGUACCUCUUUUCUCUC	tae-miR1135	CGUUUCAAAUUACUCGUCGCAGAA	Chr1A_539039359:578122871	19734165	19734188
miR1135	CUGCGACAAGUAAUUCCGAACGGA	UAUUUCUCUCAUACUCCCUCCGUUCGAAAUUACAUGUCUCGAAUAUGGAUGUAUCUAGAACUAAAAUAUGUCUAGAUACAUCUAUUUCUGCGACAAGUAAUUCCGAACGGAGGAAGUAACUCAGUAGGCGU	tae-miR1135	CGUUCGAAAUUACAUGUCUCGAA	Chr1A_539039359:578122871	22968949	22968972
miR1135	CUGCGACAAGUAAUUCUGAACGGA	AAGAUUGUAUGUACUCCCUCCGUUCGGAAUUACUUGUCUCGGAUAUGGAUGUAUCUAGAACUAAAAUACGUCUAGAUACGUCCAUUUCUGCGACAAGUAAUUCUGAACGGAGGGAGUACUUGGUUUAGCAA	tae-miR1135	CGUUCGGAAUUACUUGUCUCGGAU	Chr1A_539039359:578122871	25138995	25139018
miR1135	CUGCGACAAGUAAUUUCGAACGGA	CUGUACAUAUCUACUCCCUCCAUUCGGAUUUACUUGUCUCGAAUAUGGAUGUAUAUAGAAUUAAAAUACAUCUAGAUACAUCCAUUUCUGCGACAAGUAAUUUCGAACGGAGAGAGUAUAUGUUGAUCAAC	tae-miR1135	CAUUCGGAUUUACUUGUCUCGAA	Chr1A_539039359:578122871	37384931	37384908
miR1136	UUGUCGCGGGUAUGGAUGUAUCUA	CUCCCUCCGUUCCAAAUUACUUGUCGCGGGUAUGGAUGUAUCUAGAUGUAUUUUAGUUCCAGAUACAUCCAUUUCUGCGACGAGUAAUUUGGAACGGAGGGAGUA	tae-miR1136	GAUACAUCCAUUUCUGCGACGAGU	Chr1A_539039359:578122871	2138296	2138319
miR1136	UUGUUGCAGGUAUGGAUGUAUCUA	CUUCCUUCGUUCCGAAUUACUUGUUGCAGGUAUGGAUGUAUCUAGAUGUAUUUUAAUUAUAGAUACAUCCAUUUCUGCGACGAGUAAUUUGGAACGGAGGGAGUA	tae-miR1136	GAUACAUCCAUUUCUGCGACGAGU	Chr1A_539039359:578122871	10045507	10045484
miR1136	UUGUUGCAGGUAUGGAUGUAUCUA	CCUGUUUUGCCACGAAUUACUUGUUGCAGGUAUGGAUGUAUCUAGAUGUAUUUUAGUUCUAGAUACAUCCAUUUCUGUGACGAGUAAUUUGGAACGGAGGGAGUA	tae-miR1136	GAUACAUCCAUUUCUGUGACGAGU	Chr1A_539039359:578122871	18246481	18246504
miR1136	UUGUCGCAGGUAUGAAUGUAUCUA	CUCCCUCCGUUCCGAAUUACUUGUCGCAGGUAUGAAUGUAUCUAGAUGUAUUUUAGUUCUAGAUACAUCUAUUUCUGCGACGAGUAAUUUGAAACGGAGGGAGUA	tae-miR1136	GAUACAUCUAUUUCUGCGACGAGU	Chr1A_539039359:578122871	19734173	19734150
miR1137	UAGUAUAAAGUUGAGUCAUC	UCCCUCCGUUCCAAAAUAGAUGACCCAACUUUGUACUAAAGUUAGUAUAAAGUUGAGUCAUCUAUUUUGGAACGGAGGGAGU	tae-miR1137a	UGACCCAACUUUGUACUAAA	Chr1A_539039359:578122871	10566465	10566446
miR1137	UAGUACAAAGUUGGGUCAUC	UCCCUCCGUUCCAAAAUAGAUGACUCAACUUUAUACUAACUUUAGUACAAAGUUGGGUCAUCUAUUUUGGAACGGAGGGAGU	tae-miR1137a	UGACUCAACUUUAUACUAAC	Chr1A_539039359:578122871	10566470	10566489
miR1137	UCCGUUCCAAAAUAGAUGACC	UUUAACUUUUUCCUACUCCCUCCGUUCCAAAAUAGAUGACCCAACUUUGUACUAAAGUUAGUAUAAAGUUGAGUCAUCUAUUUUGGAACGGAGGGAGUACGUGCGUUCUACUCA	tae-miR1137b-5p	UCAUCUAUUUUGGAACGGAGG	Chr1A_539039359:578122871	10566503	10566483
miR1137	UCCGUUCCAAAAUAGAUGACC	AUAACUUGGGAAAUACUCCAUCCGUUCCAAAAUAGAUGACCCAACUUUGUAAACGAUAUGAGCAUUAUUUGAGAAAUAAAGUCUAAUUUAGAUAAAAAAAAGUUGAGUCAUCUAUUUUGGAACAGAGGAAGUAGAAACCAAUUGCGUG	tae-miR1137b-5p	UCAUCUAUUUUGGAACAGAGG	Chr1A_539039359:578122871	17794216	17794196
miR1137	UCCGUUCCAGAAUAGAUGACU	AGCGCUACGCUACUACUCCCUCCGUUCCAGAAUAGAUGACUCAACUUAAUAAACCCAGCUCUAGUCUCAUCUAUUUUGGAACAGAGGGAGUAUAUACUACCUUGAUA	tae-miR1137b-5p	UCAUCUAUUUUGGAACAGAGG	Chr1A_539039359:578122871	19793634	19793653
miR1137	UAGUACAAAGUUGAGUCAUC	UCCCUCCGUUCCAAAUUAGAUGACUCAACUUUGUACUAAGUUAGUACAAAGUUGAGUCAUCUAUUUUGAAACGGAGGGAGU	tae-miR1137a	UGACUCAACUUUGUACUAAG	Chr1A_539039359:578122871	20690695	20690676
miR1137	UAGUACAAAGUUGAGUCAUC	UCCCUCCGUUUCAAAAUAGAUGACUCAACUUUGUACUAACUUAGUACAAAGUUGAGUCAUCUAAUUUGGAACGGAGGGAGU	tae-miR1137a	UGACUCAACUUUGUACUAAC	Chr1A_539039359:578122871	20690699	20690718
miR1137	UAGUACAAAGUUGAGUCAUC	UCCCUCCGUUCCAAAAUAGAUGACCUAACUUUAUAUUAACUUUGUAUUAAAGUUAGUACAAAGUUGAGUCAUCUAUUUUGGAACGGAGGGAGU	tae-miR1137a	UGACCUAACUUUAUAUUAAC	Chr1A_539039359:578122871	24416078	24416059
miR1137	UAGUACAAAGUUGAGUCAUC	UUCCGGACAGAGAGAGUAGAUGACUCAACUUUGUACUAAAGUUAGUACAAAGUUGAGUCAUCUAUUUUGAAACGGAGGGAGU	tae-miR1137a	UGACUCAACUUUGUACUAAA	Chr1A_539039359:578122871	30244742	30244723
miR1137	UAGUACAAAGUUGAGUCAUC	UCCCUCCGUUUCAAAAUAGAUGACUCAACUUUGUACUAACUUUAGUACAAAGUUGAGUCAUCUACUCUCUCUGUCCGGAAGU	tae-miR1137a	UGACUCAACUUUGUACUAAC	Chr1A_539039359:578122871	30244747	30244766
miR1436	ACAUUAUGGGACAGAGGGAGU	AAAUUAAUUUUAGAAUAUACUCCCUCCGUCCCAUAAUGUAAGAUGUUUUCUGACACUACACUAAUAUCAAAAAAUGUCUUACAUUAUGGGACAGAGGGAGUAUAAGAUUGUCUCGUGAAUG	osa-miR1436	UCCCUCCGUCCCAUAAUGUAA	Chr1A_539039359:578122871	179383	179363
miR1436	ACAUUAUGGGACGGAGGGAGC	AUUGCACCUUUGCCAAGUACUCCAUCCGUCCCAUAAUGUGUGUCAAAAAACAUCUUACAUUAUGGGACGGAGGGAGCAGUUUUGUGGUAGUUGACAU	osa-miR1436	UCCAUCCGUCCCAUAAUGUGU	Chr1A_539039359:578122871	22017553	22017572
miR1436	ACAUUAUGGGACGGAGGGAGU	ACCACAGAUUAGUAAAAUACUCCCUCCGCCCCAUAAUAUAAGACGCUUUUGUAAGCUAUGUUAGUUUGCAAAACGUCUUACAUUAUGGGACGGAGGGAGUAUAUCUUUACGGUUUCUCGU	osa-miR1436	UCCCUCCGCCCCAUAAUAUAA	Chr1A_539039359:578122871	27464181	27464161
miR1436	ACAUUAUGGGACGGAGGGAGU	UCCACACAAAGAAAAACUACUCCCUCCGUCCCAUAACGUAAGACGUUUUUUGACACUACACUAGUGUCAAAAAAUGUCUUACAUUAUGGGACGGAGGGAGUACAUUAAUGGUAAUACAUUU	osa-miR1436	UCCCUCCGUCCCAUAACGUAA	Chr1A_539039359:578122871	37361277	37361257
miR1439	UUUUGGAACGGAGGGAGUAUU	CACGUUGAACUUCUAUGAUGUACUCCCUCCAUUCCAAAAUAGAUGACCCAACUUUAUACUAAAGUUAGUACAAAAUUGAGUCAUCUAUUUUGGAACGGAGGGAGUAUUUUCCUUUGUAAUUUUCUCAU	osa-miR1439	UACUCCCUCCAUUCCAAAAUA	Chr1A_539039359:578122871	199353	199373
miR1439	UUUUGGAACGGAGGGAGUAUU	UAGUUUUAUCAGCAGUCCAUUACUCCCUCUGUUCCAAAAUAGAUGACUCAACUUUGUAUUAACUUUAGUAUAAAGUUGGGUCAUCUAUUUUGGAACGGAGGGAGUAUUUGAUAAUUGAUAGACUUAGA	osa-miR1439	UACUCCCUCUGUUCCAAAAUA	Chr1A_539039359:578122871	19736485	19736505
miR1439	UUUUGGAACGGAGGGAGUAUU	UACUGUUCUUUGGAAUAUUGUACUCCCUCCAUUCCUAAAUAUAAGUCUUUUUAGACAUUUCAAAUGGAUUACAACAUACGGAUGUAUGUAGACAUGUUUUAGAGCGUAGAUUCGCUCAUUUUGCUCCGUAUGUAGUCACUUGUUGAAAUCCCUAGAAAGACUUAUAUUUUGGAACGGAGGGAGUAUUACUGAAGAUUGUUCUUUGGA	osa-miR1439	UACUCCCUCCAUUCCUAAAUA	Chr1A_539039359:578122871	35577189	35577169
miR2120	UUUAGUCCCGGUUGGUGUUA	CUGCUGACGCGUGGCUGCCUUUUAGUCCCGGUUGGUGUUACAAACCGGGAUUAAAGGUCCUCUUGCCUGGGCGCCCCACAGCGGCCACGUGGACCUCCUUUUGUCCCGCUUCAUAAGCCAACCGGGACUAAAGGUUUUUGGGCAUUAGUCCCA	osa-miR2120b-3p	AGCCAACCGGGACUAAAG	Chr1A_539039359:578122871	30224994	30224975
miR5049	AAUAUGGAUCGGAGGGAGUAG	GGAGAUGGGAAAAACUUAAUGCUCCCUCCGAUCCAAAUUAAUUUUCGCAACUUUAGUUAAUAUGGAUCGGAGGGAGUAGUGUAUAGUCAAGCGACCCCG	tae-miR5049-3p	GCUCCCUCCGAUCCAAAUUAA	Chr1A_539039359:578122871	2482294	2482275
miR5049	AGACACUUAUUUUGGGACGGAGG	UGUGACAUGCAACUACUUCCUCUGUCCCAAAACAAAUGUCUCAAUUUUGUACUCACUUUAAUACAAAGUUGUACUAAGAUUAAGACACUUAUUUUGGGACGGAGGAAAUAUUAUUUUUAGUGAUG	hvu-miR5049c	UCUGUCCCAAAACAAAUGUCUCA	Chr1A_539039359:578122871	3058740	3058718
miR5049	AAUUAAUAUGGAUCAGAGGGA	CUCUUUGGAAUAGUUUACUACCUCCGAUCCAUAUUAAUUGUCGCUGGUUUAGCAAUUAAUAUGGAUCAGAGGGAGUAGCAUUUUUUUUGUCAUA	hvu-miR5049f	CCUCCGAUCCAUAUUAAUUGU	Chr1A_539039359:578122871	3123194	3123174
miR5049	AAUUAAUAUGGAUCGGAAGGA	AGUUCAAGAAAAUAGUACUCCCUCUCCAAUCCAUAUUAAUUGUCGUUGAUUUAGUACACAGUUUGCACUAAACAGCGACAAUUAAUAUGGAUCGGAAGGAGUAAUUGAAUUGUUAUUCCU	hvu-miR5049f	CCUCUCCAAUCCAUAUUAAUUGU	Chr1A_539039359:578122871	7065970	7065950
miR5049	AAUUAAUAUGGAUAGGAGGGA	AAUUCAGAAAACUAUUACUCCCCCCUAUCCAUAUUAAUUUUCGCUAACUUAGUAUAAAGUUGUACCAAAAUAAUGAUAAUUAAUAUGGAUAGGAGGGAGUAGAAACUUAAAAGAAUGA	hvu-miR5049f	CCCCCUAUCCAUAUUAAUUUU	Chr1A_539039359:578122871	15130504	15130524
miR5049	GACAAUUAUUUAGGAACGGAG	UACUUUAUUUAUUACUCCCUCCGUUCCCAAAUAAUUGUCUUUCUAGCCAUCUCAAAUGGACUACAACAUACGGAUGUAUGUAGACAUGUUUUAGAGUGUAGAUCCACUCAUUUUGCUCCGUAUGUAGUCAUUUGUUGAAAUCUCUAGAAAGACAAUUAUUUAGGAACGGAGGGAGUAGGUUGUAAACACAU	hvu-miR5049d	CCGUUCCCAAAUAAUUGUCUU	Chr1A_539039359:578122871	17838667	17838686
miR5049	AAUAUGGAUCGGAGGGAGUAC	AACUUAUUCUAAAAUGAUAUACUCCCUCCGGUCCAUAUUACUUGUUGCUCAAAUGGAUGUAUCAAGCACUGAAAUAUCUUUAGAUACAUAUGUUUGUGCGACAAGUAAUAUGGAUCGGAGGGAGUACUUCAUGAUACUUUUUCCCAU	tae-miR5049-3p	ACUCCCUCCGGUCCAUAUUAC	Chr1A_539039359:578122871	20262212	20262192
miR5049	AGUAUUUAGGUACAGAGGGAG	AAUUGAUGAUAUUUUAUACUUCCUCUGUACCACAAUACUUGUAGCUGGAGGAACUUGUAGUAGUUUUCCCCAACGACAAGUAUUUAGGUACAGAGGGAGUAGAUAGCUAUCUAGAAUUG	hvu-miR5049b	UCCUCUGUACCACAAUACUUG	Chr1A_539039359:578122871	21879497	21879477
miR5049	AAGUAUUUAGGUACAGAGGGA	AUUGAUGAUAUUUUAUACUUCCUCUGUACCACAAUACUUGUAGCUGGAGGAACUUGUAGUAGUUUUCCCCAACGACAAGUAUUUAGGUACAGAGGGAGUAGAUAGCUAUCUAGAAUU	hvu-miR5049e	CCUCUGUACCACAAUACUUGU	Chr1A_539039359:578122871	21879498	21879478
miR5049	AGACACUUAUUUUGGGACGGAGG	AUAAAAUAAAAUCCACUCCGUCUGUCCCAAAAUAAGUGUCUUAACUUUGUACUAACUUUAGUACAAAGUUGUACUAGAGUUGAGACACUUAUUUUGGGACGGAGGGAGUACACAGAUACGCUUUC	hvu-miR5049c	UCUGUCCCAAAAUAAGUGUCUUA	Chr1A_539039359:578122871	24495196	24495218
miR5049	AGACACUUAUUUUGGGACGGAGG	AACUGAUUUAUAAUACUCCCUCCAUUCCAAAUAAGUGUCUCAACCUUAGUACAACUUUGCACUACAGUUAGUACAAAGUUGAGACACUUAUUUUGGGACGGAGGGAGUAGUAGUUAGUCAAACG	hvu-miR5049c	UCCAUUCCAAAUAAGUGUCUCA	Chr1A_539039359:578122871	32529414	32529436
miR5049	AGACACUUAUUUUGGGACGGAGG	AACUGAUUUAUAAUACUCCCUCCAUUCCAAAAUAAGUGUCUCAACCUUAGUACAACUUUGCACUACAGUUAGUACAAAGUUGAGACACUUAUUUUGGGACGGAGGGAGUAGUAGUUAGUCAAACG	hvu-miR5049c	UCCAUUCCAAAAUAAGUGUCUCA	Chr1A_539039359:578122871	32531932	32531954
miR5049	AGACACUUAUUUUGGGACGGAGG	AACUGAUUUAUAAUACUCCCUCCAUUCCAAAAUAAGUGUCUCAACCUUAGUACAACUUUGCACUACAGUUAGUACAAAGUUGAGACACUUAUUUUGGGACGGAGGGAGUAGUAGUUAGUCAAACG	hvu-miR5049c	UCCAUUCCAAAAUAAGUGUCUCA	Chr1A_539039359:578122871	32534450	32534472
miR5049	AGACACUUAUUUUGGGACGGAGG	AACUGAUUUAUAAUACUCCCUCCAUUCCAAAAUAAGUGUCUCAACCUUAGUACAACUUUGCACUACAGUUAGUACAAAGUUGAGACACUUAUUUUGGGACGGAGGGAGUAGUAGUUAGUCAAACG	hvu-miR5049c	UCCAUUCCAAAAUAAGUGUCUCA	Chr1A_539039359:578122871	32536969	32536991
miR5049	AAUUAAUAUGGAUCAGAGGGA	UUUCACAAAGUAUAUUACUCCCUCCGAUCCAUAUUAAUUGCCGCUGAUUUAGUACAAAGUUGUACUAAAUCAGCGACAAUUAAUAUGGAUCAGAGGGAGUAUAAAGUAAGCAGAGCAA	hvu-miR5049f	CCUCCGAUCCAUAUUAAUUGC	Chr1A_539039359:578122871	32817411	32817391
miR5049	AAUAUGGAUCGGAGGGAGUAA	CUUUGCUCUGCUUACUUUAUACUCCCUCUGAUCCAUAUUAAUUGUCGCUGAUUUAGUACAACUUUGUACUAAAUCAGCGGCAAUUAAUAUGGAUCGGAGGGAGUAAUAUACUUUGUGAAAGAGAUG	tae-miR5049-3p	ACUCCCUCUGAUCCAUAUUAA	Chr1A_539039359:578122871	32817454	32817473
miR5067	UCAGCGACAAUUAAUAUGGAU	AGUAUAUUACUCCCUCCGAUCCAUAUUAAUUGCCGCUGAUUUAGUACAAAGUUGUACUAAAUCAGCGACAAUUAAUAUGGAUCAGAGGGAGUAUAAAGUAAG	bdi-miR5067	CCAUAUUAAUUGCCGCUGAUU	Chr1A_539039359:578122871	32817419	32817399
miR5070	AACUAAGUAGGGUCGGAGGGU	AUUUGAAACCUUGAGGGUACCCUCCGACCCUCUUUAGUUCAACUAAAUGAACUAAAAUUUCAUAAUUUACUUCAUUUUUGAAAGUUUAGUUCAUUUGGUUGAACUAAGUAGGGUCGGAGGGUACCCUGAAGGUUCCUAAUUU	bdi-miR5070	CCUCCGACCCUCUUUAGUUCA	Chr1A_539039359:578122871	21581722	21581702
miR5070	UUGAACUAAGUAGGGUCGGAG	UGAAACCUUGAGGGUACCCUCCGACCCUCUUUAGUUCAACUAAAUGAACUAAAAUUUCAUAAUUUACUUCAUUUUUGAAAGUUUAGUUCAUUUGGUUGAACUAAGUAGGGUCGGAGGGUACCCUGAAGGUUCCUAA	ata-miR5070-3p	CCGACCCUCUUUAGUUCAACU	Chr1A_539039359:578122871	21581725	21581705
miR5084	ACCAUACGAUACUGCAGAGGAUC	CCCAACCAAACGGGUUAGGAUCCUCUGCAGUACUGUACGGUGCUGUACAGUCACUGCCAUGUGGGACCUGACCCCACAUGUCAUUGACACUACAGCACCAUACGAUACUGCAGAGGAUCUCAACCCCAACCAAACACGC	ata-miR5084-3p	UCCUCUGCAGUACUGUACGGUGC	Chr1A_539039359:578122871	32422680	32422658
miR5084	GUACAGUACUGCAGAGGAUCCUAA	CCGCGUGUUUGGUUGGGGUUGAGAUCCUCUGCAGUAUCGUAUGGUGCUGUAGUGUCAAUGACAUGUGGGGUCAGGUCCCACAUGGCAGUGACUGUACAGCACCGUACAGUACUGCAGAGGAUCCUAACCCGUUUGGUUGGGGGUAAU	tae-miR5084	GAGAUCCUCUGCAGUAUCGUAUGG	Chr1A_539039359:578122871	32422740	32422762
miR5084	AUCCUCUGCAGUACUGUACGGUGC	CCCCAACCAAACGGGUUAGGAUCCUCUGCAGUACUGUACGGUGCUGUACAGUCACUGCCAUGUGGGACCUGACCCCACAUGUCAUUGACACUACAGCACCAUACGAUACUGCAGAGGAUCUCAACCCCAACCAAACACGCG	ata-miR5084-5p	ACCAUACGAUACUGCAGAGGAUCU	Chr1A_539039359:578122871	32422757	32422734
miR5174	AUUAUGGAACGGAGGGAGUAG	CUCGAAGCGGACAUUUCAAAACCUUCCCUCUGUUCCAUAAUAGAAAAGCGUUUUUUUAGGUAGGCUGGCUUAAAAAACGCGCCCUUCUAUUAUGGAACGGAGGGAGUAGAAUUCUCUGCUUAAAAAAAU	bdi-miR5174e-3p.2	ACCUUCCCUCUGUUCCAUAAUAG	Chr1A_539039359:578122871	4695247	4695228
miR5175	UUCCAAAUUACUCGUCGUGGU	GUUAUCUAGUACUCCCUCGGUUCCAAAUUACUCGUCGUGGUUUGAGUUCAAAUUUGAACUAAAACCACGACGAUUAAUUUCGAACCGAGGGAGUACUACCUAGUAC	tae-miR5175-5p	CACGACGAUUAAUUUCGAACC	Chr1A_539039359:578122871	2578445	2578465
miR5175	AAGUAUUUAGGAACGGAGGGA	CGUGAGAUAAAAUUGUACUCCCUCCGUUCCCAAAUACUUGUCUUUCUAGGCAUUUCAAAUGAACUCAACAUACGGAUGUAUGUAGACAUAUUUUAAAAUAUAGAUUCACUCAUUUUGCGUCGUAUGUAGUCACUUGUUGAAAUCUCUAGAAAGACAAGUAUUUAGGAACGGAGGGAGUAGUAGAUUGAUAGAUCGA	bdi-miR5175a	CCUCCGUUCCCAAAUACUUGU	Chr1A_539039359:578122871	4320530	4320510
miR5175	UUCCAAAUUACUCAUCGUGGU	CAUAAUAAAUACUCCCUCCGUUCCAAAUUACUCAUCGUGGUUUUAGUUCAAAAUUUGAACUAAAACCACGACGAGUAAUUUGGAACAGAGGGAGUACAACAUAGAAU	tae-miR5175-5p	CACGACGAGUAAUUUGGAACA	Chr1A_539039359:578122871	20422787	20422807
miR5175	UUCCAAAUUACUCGUCGUGGU	GGAAAGUUGUACUCUCUCCGUUCCAAAUUACUCGUCGUGGUUUUAGUUCAAAUUAGACAGACUCGUCGUGGUUUUAAUUUGGAACGGAGGGAGUACAUGAGUACAA	tae-miR5175-5p	UCGUCGUGGUUUUAAUUUGGAACG	Chr1A_539039359:578122871	26565361	26565381
miR5175	CCUCUGUUCCAAAAUUCUUGU	ACGUGCGUACAAAUAUACUCCCUCUGUUCCAAAAUUCUUGUCUUAGAUUUGUCUAAGUACGGAUGUAUCAAGUCACGUUUUAGUAUUAUUAGGUACAUCCGUAUCUACACAAAUCUAAAACAAGAAUUUUGAGACGGAGGGAGUAUCUGUCAUUCUAAAAAU	bdi-miR5175b	AAGAAUUUUGAGACGGAGGGA	Chr1A_539039359:578122871	27729491	27729511
miR5175	UUCCAAAUUACUCGUCGUGGU	ACUAGGUAGUAUUCCCUCGGUUCCAAAUUACUCGUCGUGGUUUUAGUUCAAAUUUGAACUAAAACCACGACGAGUAAUUUGAAAUGGAGGGAGUACUAGAUAACAA	tae-miR5175-5p	CACGACGAGUAAUUUGAAAUG	Chr1A_539039359:578122871	30574328	30574308
miR5175	UUCCAAAUUACUCGUCGUGGC	GUUAUCUAGUACUCACUUCGUUCCAAAUUACUCGUCGUGGCUUGAACUAAAACCACGACGAGUAAUUUGGAACGAAGGGAGUACUACCCAGUAA	tae-miR5175-5p	CACGACGAGUAAUUUGGAACG	Chr1A_539039359:578122871	34150064	34150045
miR5175	AAGUAUUUAGGAACGGAGGGA	CGUGCCGCUGGAUUCUACUCCCUCCGUUCCCAAAUACUUGUCUUUCUAGGCAUUUCAAAUAAACUCAACAUACGGAUGUAUGUAGACAUAUUUUAAAAUGUAGAUUCAUUCAUUUUGCGCCGCAUGUAGUCAUUUGUUGAAAUCUCUAAAAAGAUAAGUAUUUAGGAACGGAGGGAGUAGCAGGUAUCGCGGCGAG	bdi-miR5175a	CCUCCGUUCCCAAAUACUUGU	Chr1A_539039359:578122871	38940852	38940872
miR5181	CACUUAUUUUGGAUCGGAGGG	GUGCUGCUCACAGAUACUCCCUCCAAUCCAUAAUAAGUGUCGCAGCGUUGAACUAAGGUUGAAAUAACCUUAGUUCAAAAAACUGCAACACUUAUUUUGGAUCGGAGGGAGUAGUAAUUAAAGUGGUUC	ata-miR5181-3p	CUCCAAUCCAUAAUAAGUGUC	Chr1A_539039359:578122871	20433142	20433122
miR5181	UCCAAUCCAUAAUAAGUGUCG	UGCUGCUCACAGAUACUCCCUCCAAUCCAUAAUAAGUGUCGCAGCGUUGAACUAAGGUUGAAAUAACCUUAGUUCAAAAAACUGCAACACUUAUUUUGGAUCGGAGGGAGUAGUAAUUAAAGUGGUU	bdi-miR5181b	ACACUUAUUUUGGAUCGGAGG	Chr1A_539039359:578122871	20433209	20433189
miR5181	ACUUAUUAUGGAUCGGAGGGA	GAAUGUCAAAUCUACUACUCCCUUUGAUAAAUAAUAAUAAGUGUCGCAGUAUUGAACUAAGGUUUAACUUCAAUACCGCGACACUUAUUAUGGAUCGGAGGGAGUACAAUUUUUUUUACUAGU	bdi-miR5181d	CCUUUGAUAAAUAAUAAUAAGUGU	Chr1A_539039359:578122871	27285595	27285575
miR5205	CUUAUAAUUUGGGACGGAGGUAGU	GUUUCCUGGUUAAAUAAUACUUCCUCUGUUCCAAAUUAUAAGAUGUUUCGGUAGGCUAAAAUAUAGCCUACCAAAACAUCUUAUAAUUUGGGACGGAGGUAGUAAAUAGUAAGAACUGAUAUU	mtr-miR5205c	UUCCUCUGUUCCAAAUUAUAAGAU	Chr1A_539039359:578122871	7163405	7163382
miR5205	CUUAUAAUUAGGAACGGAGGGAGU	UUGACUUCAUCUUUUACUACUCCCCCCGUUCCUAAAUAUAAGUCUUUGUAGAGAUUUGAAUCUCUACAAAGACUUAUAAUUAGGAACGGAGGGAGUAUAUGCACUCCAUUAAUUUU	mtr-miR5205b	UCCCCCCGUUCCUAAAUAUAAGUC	Chr1A_539039359:578122871	32421258	32421235
miR5568	CAAAUUAUAAGAUGUUUUGGU	ACUAUUUACUACCUCCGUCCCAAAUUAUAAGAUGUUUUGGUAGGCUAUAUUUUAGCCUACCGAAACAUCUUAUAAUUUGGAACAGAGGAAGUAUUAUUUAA	sbi-miR5568g-5p	CGAAACAUCUUAUAAUUUGGA	Chr1A_539039359:578122871	7163395	7163414
miR6191	UAGAUUUGUCUAGAUACGAA	CCGUUCCGAAUUACUUGUCUUAGAUUUGUCUAGAUACGAAGGUAUCUAACACUAAAAUGAGUCUAGAUACAUCCGUAUCUAGACAAAUCCAAGACAAGUAAUUCGGAACGGAG	hvu-miR6191	CGUAUCUAGACAAAUCCAAG	Chr1A_539039359:578122871	7154363	7154344
miR6191	UAGAUUUGUCUAGAUACGAA	UCAUUCUGAAUUACUUGUCUUAGAUUUGUCUAGAUACGAAGAAAUAAGUCUAGAUACAUCCGUAUCUAGACAAAUCCAAGACAAGUACUCCCUCCAUUCC	hvu-miR6191	CGUAUCUAGACAAAUCCAAG	Chr1A_539039359:578122871	29059665	29059646
miR6197	UCUGUUCCUAAAUGUAAGACG	AAUACUUGAAAAAUACACCCUCUGUUCCUAAAUGUAAGACGUUUUGGCAGAUCAUUUUAAACUGCCAAAACGUCUUAUAUUUAAAAACAGAGGUAGUAGCAGACAACAUGACG	hvu-miR6197	UCUUAUAUUUAAAAACAGAGG	Chr1A_539039359:578122871	8013338	8013318
miR818	AAUGCCUUAUAUUAUGGGACGG	GCACUGCAUGUACUCCCUCCGUCCCAUAAUAUAAGACGUUUUUGCAAAUUAUUUUAGCUUGCGAAAAUGCCUUAUAUUAUGGGACGGAGGGAGUAAUCCCCAAUGUA	osa-miR818a	GUCCCAUAAUAUAAGACGUUUU	Chr1A_539039359:578122871	21370928	21370949
miR9654	UUCCGAAAGGCUUGAAGCUAAU	AUGCUCACCUGCAUGUUGCUUAGCUUCAAGCCUUUCGGAAUAGCAUAGAUUGCAUGAAGCUAUGUGCAGUACAGUCCACACUAUUCCGAAAGGCUUGAAGCUAAUUAACCAACAUUGCACCUCUU	tae-miR9654b-3p	UAGCUUCAAGCCUUUCGGAAUA	Chr1A_539039359:578122871	2734300	2734279
miR9654	UUCCGAAAGGCUUGAAGCUAAU	AUGCUCACCUGCAUGUUGCUUAGCUUCAAGCCUUUCGGAAUAGCAUAGAUUGCAUGAAGCUAUGUGCAGUACAGUCUACACUAUUCCGAAAGGCUUGAAGCUAAUUAACCAACAUUGCACCUCUU	tae-miR9654b-3p	UAGCUUCAAGCCUUUCGGAAUA	Chr1A_539039359:578122871	2992047	2992026
miR9654	UUCUGAAAGGCUUGAAGCAAAU	AUCCUCACCUGCAUGUUAAUUAGCUUCAAGCCUUUCGGAAUAGCAUAGAUUGCACUAAGCUAUGUGCAGUGCAGUCUACACUAUUCUGAAAGGCUUGAAGCAAAUUAACCAGCAUUGCACCUCUU	tae-miR9654a-3p	UAGCUUCAAGCCUUUCGGAAUA	Chr1A_539039359:578122871	12096679	12096658
miR9654	UUCCGAAAGGCUUGAAGCUAAU	GAGGUGCAAUGCUGGUUAAUUUGCUUCAAGCCUUUCAGAAUAGUGUAGACUGCACUGCACAUAGCUUAGUGCAAUCUAUGCUAUUCCGAAAGGCUUGAAGCUAAUUAACAUGCAGGUGAGGAUUG	tae-miR9654b-3p	UUGCUUCAAGCCUUUCAGAAUA	Chr1A_539039359:578122871	12096723	12096744
miR9654	UUCCGAAAGGCUUGAAGCUAAU	AUGCUCACCUGCACGUUGCUUAGCUUCAAGCCUUGAGGAAUAGGAUAGACUGCACGGAGCUAUGUGCAGUGCAAUUUACACUAUUCCGAAAGGCUUGAAGCUAAUUAAUGAGCAUUGCACCUCUU	tae-miR9654b-3p	UAGCUUCAAGCCUUGAGGAAUA	Chr1A_539039359:578122871	16653875	16653896
miR9654	UUCCGAAAGGCUUGAAGCUAAU	GGCUCAAUGCUCAUGUUGCAUAGCUUCAAGCCUUGAGGAAUAUGGUAGACUGCACGGAGCUAUGUGCAGUGUAGUUUACACUAUUCCGAAAGGCUUGAAGCUAAUUAACGAGCAUUGCACCUCUU	tae-miR9654b-3p	UAGCUUCAAGCCUUGAGGAAUA	Chr1A_539039359:578122871	25173324	25173345
miR9654	UUCCGAAAGGCUUGAAGCAAAU	AUGCUCACCUGCACGUUGAUUAGCUUCAAGCCUUUCGGAAUAGCAUAGAUUGCACCGAGCUAUGUGCAGUGCAGUCUACACUAUUCCGAAAGGCUUGAAGCAAAUUAACCAGCAUUGCACCUCUU	tae-miR9654b-3p	UAGCUUCAAGCCUUUCGGAAUA	Chr1A_539039359:578122871	25724972	25724993
miR9665	GCUAGCAGUGUAAACUCAAAUCA	AGACAGUUAGUAAUAAUUUGGUUUGACUUUGCACUGCUAGCGGCGGCACUGCCGCACUGCCCGGUUAGUGUAAGCUCAUUACACUAUCCGGGCAGUGCGGCCGUGUACUGCUAGCAGUGUAAACUCAAAUCAUAUCAUUACUAUUUGUCUUA	tae-miR9665-3p	GUUUGACUUUGCACUGCUAGCGG	Chr1A_539039359:578122871	3843062	3843084
miR9666	CGGUUGGGCUGUAUGAUGGCGA	AAUACAAAUUAUUCGGAUUCGCCAUCAUACGUCCAACCGUGCAUUUGAUAUGCAUAUAUAUGCAUCACGAGCCACGGUUGGGCUGUAUGAUGGCGAUACCGAUUGGUUUGUUCUAG	tae-miR9666a-3p	GCCAUCAUACGUCCAACCGUG	Chr1A_539039359:578122871	20247909	20247888
miR9774	CAAGAUAUUGGGUAUUUCUGUC	AAAAAGAUUCAAAAUAAAGACAGAAAUACCCAAUAUCUUGUUCUAGCAAGAUAUUGGGUAUUUCUGUCUUUUCUUUCUUCAAAAAUUC	tae-miR9774	CAGAAAUACCCAAUAUCUUGUU	Chr1A_539039359:578122871	17475862	17475841
miR9774	CAAGAUAUUGGGUAUUUCUGUC	AUUUUUGAAGAAAGAAAAGACAGAAAUACCCAAUAUCUUGCUAGAACAAGAUAUUGGGUAUUUCUGUCUUUAUUUUGAAUCUUUUUUU	tae-miR9774	CAGAAAUACCCAAUAUCUUGCU	Chr1A_539039359:578122871	17475869	17475890
miR9781	UUUUGUCACAUAUAAUACAUA	UUGUUUUAAGAAAUUAAAUAUGUGUUAUAUGUCAUGAAAAGUAUAUCACUAGAGUUCUACACGGAUGUAGUUUCUAAAUAUAUGUUUUUUGUCACAUAUAAUACAUAUUUAGAUGAUUACAUCGUCG	tae-miR9781	UGUGUUAUAUGUCAUGAAAAG	Chr1A_539039359:578122871	22379216	22379236
miR9781	UUUUGUCACAUAUAAUACAUA	UCGAUUUGAGGAAUUAAAUAUGUGUUAUAUGUUAUGAAACGUAUAUCACUAGAUUUCCACGCGGAUGUAGUUUCUAAAUAUAUAUUUUUUGUCACAUAUAAUACAUAUUUAGAUAGUUAAAUUAUCG	tae-miR9781	UGUGUUAUAUGUUAUGAAACG	Chr1A_539039359:578122871	32694578	32694558
miR9781	UUUUGUCACAUAUAAUACAUA	UCGAUUUGAGGAAUUAAAUAUGUGUUAUAUGCCAUGAAAAGUAUAUCACUAGAUUUCCACGCGGAUGUAGUUUCUAAAUAUAUAUUUUUUGUCACAUAUAAUACAUAUUUAGAUAGUUAAAUUAUCG	tae-miR9781	UGUGUUAUAUGCCAUGAAAAG	Chr1A_539039359:578122871	39075349	39075369
miR9782	GUAUUAGGUUGGUCAAAUUGACGA	CCUGCACGCAUACCUAGUUUGUGAAUUUUAUCACUCUAAUAUAAACUAUAUAACACACAAAUUAUACCGUUUGAAAAUAGAACAUCUGAAGUUUAUAUUGGUAUAUUUUUUGUAAUAUAUGACUUUGUAUUAGGUUGGUCAAAUUGACGACCUAGGGGUAUGCGCACGCU	tae-miR9782	GUGAAUUUUAUCACUCUAAUAUAA	Chr1A_539039359:578122871	12965956	12965979
miR9782	GUAUUAGGUUGAUCAAAUUGACGA	CCUACGCGUAUACCUAGAUUGCCAAUUUUAUGACCCUAAUAUAAACUAUAUAACACAAAAAUUAUAUCGUUUGAAAAUAGAACAUCUGAAGUUUAUAUUGGUAUAUUUUUUGUAAUAUAUGACUUGUAUUAGGUUGAUCAAAUUGACGACCUAGAGGUACGCGCACGCC	tae-miR9782	GCCAAUUUUAUGACCCUAAUAUAA	Chr1A_539039359:578122871	16877287	16877264
miR9782	GUAUUAGGUUGGUCAAAUUGACGA	CCUACGCGUAUACCUAGAUUGUUAAUUUUAUCCCCUAAUAUAAACUAUAUAACACAAAAAUUAUACCGUCUGAAAAUAAAACAUUUGAAGUUUAUAUUGGUAUAUGUUUUCUAAUAUAUGACUUGUAUUAGGUUGGUCAAAUUGACGACCUAAAGAUAUGCGCACGCC	tae-miR9782	GUUAAUUUUAUCCCCUAAUAUAA	Chr1A_539039359:578122871	27498977	27498954
miR9783	AUAAGCACCGGUGCUUAAGGA	GAAAAAUAAAUCGAGUUUUUCUGAAGCACUGAUGCCUAUUUUUACAGGAGAGACGCCUAAUUAAGCGUCAAUCCUGUAUAAAUAAGCACCGGUGCUUAAGGAAAGCCUGAUUUGUUUCGCUA	ata-miR9783-3p	CUGAAGCACUGAUGCCUAUUU	Chr1A_539039359:578122871	9675504	9675484
miR9783	AUAAGCACUGGUGCUUAAGGA	AGAAAAAUAAAUCGAGUUUUUUUAAAGCACCGAUGCCUAUUUCUACAGGAGAGACGUUUAAUUAAGCGUCUACCCUAUACAAAUAAGCACUGGUGCUUAAGGAAAGUCUGAUUUAUUUCUCUA	ata-miR9783-3p	UUUAAAGCACCGAUGCCUAUUU	Chr1A_539039359:578122871	11968737	11968757
miR9783	AUAAGCACCGUUGCUUAAGGA	AAAAAUAAACCGGGUUUUUUCUGAAGCACCGGUGCCUAUUUCUAUAGGAGAGACGCUUAGUUAAGCGUCUACCCAGUACAAAUAAGCACCGUUGCUUAAGGAAAUCCUAGUUUAUUUCUCUA	ata-miR9783-3p	CUGAAGCACCGGUGCCUAUUU	Chr1A_539039359:578122871	24232679	24232659
miR9783	AUAAGCACCGGUGCUUAAGAA	GAAAAAUAAACCGGAUUUUUCUGAAGCACCGGUGCCUAUUUCUACAGGAGAGACGCUUAGUUAAACGUCUAUCCUGUACAAAUAAGCACCGGUGCUUAAGAAAAGCUUGGUUUAUUUCUCUA	tae-miR9783	CUGAAGCACCGGUGCCUAUUU	Chr1A_539039359:578122871	37956654	37956674

## Sheet: HordeumVulgare_OWBM1A
miRNA ID	Mature miRNA sequence	Precursor sequence	Homolog miRNA	miRNA* sequence	Chromosome ID	miRNA start	miRNA end
miR1120	ACAUUCUUAUAUUAUGGGCCGGAG	AAACUACACAAGUACUCCCCCCGUCCCAUAAUAUAAGAGCGUCUUUUACAUUAGUGUAGUAUCAAAAACAUUCUUAUAUUAUGGGCCGGAGGGAAUACCUCUUAACUCUCU	hvu-miR1120	CCGUCCCAUAAUAUAAGAGCGUCU	chr1H_520009182:547251687	5470140	5470117
miR1120	UAAUAUAAGAACGUUUUUGAC	AACCUACUCCCUCCAUCCCAUAAUAUAAGAACGUUUUUGACACUAGACUUAAUGUUAAAAAUGCUCUUAUAUUACGGGACAGAGCAAGUACGAAAU	tae-miR1120c-5p	UAAAAAUGCUCUUAUAUUACG	chr1H_520009182:547251687	18624590	18624570
miR1120	UAAUAUAAGACCGUUUUUGAC	AAAAUACUCCCUUCGUCUCAUAAUAUAAGACCGUUUUUGACACAUGUUAGUGUCAAAAAACGCUUUUAUAUUAUGGAACGGGGGUAUAUGGCAGU	tae-miR1120c-5p	CAAAAAACGCUUUUAUAUUAUG	chr1H_520009182:547251687	20920256	20920276
miR1122	AGACUUAUAUUUAGGAACGGA	UUAUUCACGCAUACUCCCUCCGUUCCUAAAUACAAGUCUUUUAAGCCAUUUCACUAUGUGUCUACAUACGGAGCAAAAUGAUUGAAUGUACACUCUAAAUAUGUCUAUAUACACGCUAGUAAAAUCUCUACAAAGACUUAUAUUUAGGAACGGAGGGAGUAGUUUUGAAGACUU	tae-miR1122b-3p	CGUUCCUAAAUACAAGUCUUU	chr1H_520009182:547251687	3230678	3230658
miR1122	AGACUUAUAUUUAGGAACGGA	UAGUUAAUAUAUACUCCCUCCGUUCCUAAAUAUACGUCUUUUUAGAGGUUCCACUAGAGGAUUAUAUAUGGAUGUAUAUAGACAUACUUUUGAGUGUAGAUUCACUCAUUUUGCUCCGUAUGUAGUCCCCUUGUGGAAUCUCUAAAAAGACUUAUAUUUAGGAACGGAGGGAGUAUGAUGGAUUAUCA	tae-miR1122b-3p	CGUUCCUAAAUAUACGUCUUU	chr1H_520009182:547251687	4005222	4005202
miR1122	AGACUUAUAUUUAGGAACGGA	CUGCUAUUGACUACUCCCUCCGUUCUUAAAUAUAAGUCUUCUAAGCGAUUUCACUAAGGGUCUACAUACGGAACAAAAUGAUUGAAUCUAUACUAUAAAGUAUGUCUAUAUACAUCCGUAUGUAGUUCACUAGUGAAAUCUUUACAAAGACUUAUAUUUAGGAACGGAGGGAGUACUUGACUGUGUGC	tae-miR1122b-3p	CGUUCUUAAAUAUAAGUCUUC	chr1H_520009182:547251687	4627621	4627601
miR1130	UCUUAUAUUAUGGGACGGAGG	GCACACUAAUUUUUACUCCCUCUGUCCCACAAUAUAAUAGCAUUUUUGCAAGUUAUGUUGGCUUGCAAAAUGCUCUUAUAUUAUGGGACGGAGGGAGUAGCAUGUAAACUAUGG	tae-miR1130b-3p	UCUGUCCCACAAUAUAAUAGC	chr1H_520009182:547251687	17980158	17980178
miR1127	ACAAGUAUUUCCGGACGGAGG	AUUUUCUAAUAAAUACUCCCUCCGUCCGAAAUUACUUGUCACAAAAAUGGAUGAGAAUGGAUGUAUCUAGAACUAAAAUACAUUUAAAUACAUCCAUUCCUCCGACAAGUAUUUCCGGACGGAGGGAGCAUGUGUUAAAACUGUG	tae-miR1127b-3p	UCCGUCCGAAAUUACUUGUCA	chr1H_520009182:547251687	3956435	3956415
miR1127	ACAAGUAUUUCCGGACGGAGG	CUACAAAGACUUAUACUCUCUCCGUCCGAAAAUACUUGUCCCAAAAAUGCAUAUAAUGGAUGUAUCUAUAAUUAAAAUAAGUCUAGAUACAUUCAUCUUUAGAACAAGUAUUUCCGGACGGAGGUAGUAUUUAGAAACGGAGGG	tae-miR1127b-3p	UCCGUCCGAAAAUACUUGUCC	chr1H_520009182:547251687	8261190	8261210
miR1127	ACAAGUAUUUCCGGACGGAGG	GGGAGGAAUUUCAUACUCCAUCCGUCCGGAAAUACUUGUCCUAAAAAUGAAUAUAAUGGAUGUAUCUAUAACUAAAAUAAGUCUAGAUACAUUCAUCUCUAGGACAAGUAUUUCCGGACGGAGGGAGUAAAACUUUUCAUAAUG	tae-miR1127b-3p	UCCGUCCGGAAAUACUUGUCC	chr1H_520009182:547251687	8500813	8500833
miR1127	ACAAGUAUUUCUGGACGGAGG	UCCAAGCUAGUAGUACUCCCUCCGUCCGGAAAUAUUUAUUCUAGAGAUGAAUGUAUCUAGACUUAUUUUAGUUAUAGAUACAUCCAUUAUAUCUAUUUCUAGGACAAGUAUUUCUGGACGGAGGAAAUAUUUCUUUGGGUUCAU	tae-miR1127b-3p	UCCGUCCGGAAAUAUUUAUUC	chr1H_520009182:547251687	9283336	9283356
miR1128	UAGUACUCCCUCCGUCCCAAA	UAGGUUAACAGGCAAUUAUGUAGUACUCCCUCCGUCCCAAAAUAGGUGACUCAAAAAUGACUUAGUUUUCUACUACAAUUAGUAUGAAACUGACUCAUUUUUGAGUCACUUAUUUUGGGACGGAGGGAAUACUAUCAUAGCUUGCUCCUAGUUUAA	ssp-miR1128	UGGGACGGAGGGAAUACUAUC	chr1H_520009182:547251687	5393844	5393824
miR1128	UAGUACUCCCUCCGUCCCAAA	AUCAUAUCUACCCAGAUAUAUAGUACUCCCUCCGUCCCAAAAUUCUUGUCUUAGAUUUGUCUACAAAUGGAUGUAUCUAAAUACUAAAAUGUGACUAGAUACAUUCAUAUCUACACAAAUGUAAGACAAAAUUUUUGGGACGGAGGGAGUAGGAUAUAUGGUAGAUAUUGAAAAUA	ssp-miR1128	UGGGACGGAGGGAGUAGGAUA	chr1H_520009182:547251687	9073280	9073260
miR1128	UAAUACUCCCUCCGUCCCAAA	AGGAAGACAGAUAGGAUACAUAAUACUCCCUCCGUCCCAAAAUAACUGUCUCAAGCUUAGUACAAAGUUGAGACACUUAUUUUGAGACGGAGGGAGUACUAGUGUAAGUAUAGUCAUCUGCCUC	ssp-miR1128	UGAGACGGAGGGAGUACUAGUG	chr1H_520009182:547251687	12008584	12008564
miR1130	UCUUAUAUUAUGGGACGGGGG	GAGAGUUAAGAGGUAUUCCCUCCGGCCCAUAAUAUAAGAAUGUUUUUGAUACUACACUAAUGUAAAAGACGCUCUUAUAUUAUGGGACGGGGGGAGUACUUGUGUAGUUUUAU	tae-miR1130b-3p	UCCGGCCCAUAAUAUAAGAAU	chr1H_520009182:547251687	5470170	5470190
miR1436	ACAUUAUGGGACGGAGGGAGU	GUAAAUACUGAAUGCUCUACUCCCUUCGUUUUAUAAUAUAAAAACGUUUUUUACACUAACAUUUUUAUAUUAUAGGACGAAGAACGUUCUUACAUUAUGGGACGGAGGGAGUAGAUAGUAAGUAUAUGUCUG	osa-miR1436	UCCCUUCGUUUUAUAAUAUAA	chr1H_520009182:547251687	16986580	16986600
miR1439	UUUUGGAACGGAGGGAGUAUU	CGUCUAGGGCCAUACACAAUUACUCCCUCUGGUUUUAAAUAUAAGUGUUUUGAAUGAUUGCACUACAGACUACAUACAAAGCAAAAUUAAUGAAUCCACAAUCUAAAAUAUGUCUAUAUGCAUCCGUAUAUUAUUUGUAGUGAAAUCUUUAAAAACACUAAUAUUUUGGAACGGAGGGAGUAUUAAUAUAGUACCAUGUUCAUC	osa-miR1439	UACUCCCUCUGGUUUUAAAUA	chr1H_520009182:547251687	2785176	2785156
miR1439	UUUUGGAACGGAGGGAGUAUU	UCGAGGGCGAGCAAAGCAGUUACUCCCUUCGUCCCAAAAUAAGUGUCGUAAAUUUUAUACUAAACUAGUAUAACUUUUGUACUCGAGUAUCGAUACUUAUUUUGGAACGGAGGGAGUAUUAGUGUCUUGAAUGGACGAGC	osa-miR1439	UACUCCCUUCGUCCCAAAAUA	chr1H_520009182:547251687	11009066	11009086
miR1439	UUUUGGAACGGAGGGAGUAUU	UCGAGGGCGAGCAAAGCAGUUACUCCCUUCGUCCCAAAAUAAGUGUCGUAAAUUUUAUACUAAACUAGUAUAACUUUUGUACUCGAGUAUCGAUACUUAUUUUGGAACGGAGGGAGUAUUAGUGUCUUGAAUGGACGAGC	osa-miR1439	UACUCCCUUCGUCCCAAAAUA	chr1H_520009182:547251687	11045248	11045228
miR2275	UUCAGUUUCCUCUAAUAUCUCA	UACAUGUGCCACUUGAAGUGAGAGUUAGAUGGAACCGAACCAUCUCCAAUCGACCACCUGUUGAUUUGGGCAUUGUUCAGUUUCCUCUAAUAUCUCACUUCGGAUGGUCCAUCUGCC	zma-miR2275b-3p	AGAGUUAGAUGGAACCGAACC	chr1H_520009182:547251687	21695029	21695008
miR2275	UUUGUUUUUCUCCAAUAUCUCA	UUGUGCAGGCACUGAAAGUGAGUGUUGGAGGAAAGCAAACUGGAAAACCAUUUCAAAGUGCUGAUGUUUCCAGUUUGUUUUUCUCCAAUAUCUCACUUUCGGUCGAUUUUCCUGA	osa-miR2275d	AGUGUUGGAGGAAAGCAAACU	chr1H_520009182:547251687	21695176	21695156
miR2275	UUUGUUUUUCUCCAAUAUCUCA	UUGUGCAGGCACUGAAAGUGAGUGUUGGAGGAAAGCAAACUGGAAAACCAUUUCAAAGUGCUGAUGUUUCCAGUUUGUUUUUCUCCAAUAUCUCACUUUCGGUCGAUUUUCCUGA	zma-miR2275a-3p	AGUGUUGGAGGAAAGCAAACU	chr1H_520009182:547251687	21695177	21695156
miR2275	UUCAGUUUCCUCUAAUAUCUCA	UACAUGUGCCACUUAAAGUGAGAGUUAGAUGAAACUGAACCAACCUCCAGUCGACCGCCUGUUGAUUGAUUCAGGGUUCAGUUUCCUCUAAUAUCUCACCUUGAAUGGUCCAUCUGGC	zma-miR2275b-3p	AGAGUUAGAUGAAACUGAACC	chr1H_520009182:547251687	21697247	21697226
miR2275	UUUGUUUUUCUCCAAUAUCUCA	UCGUUCUGGCACCGAAAGUGAGUAUUGGAGGAAAGCAAACUGGAAAUCUGUGUCAAAGCGUUGAUGUUUUCAGUUUGUUUUUCUCCAAUAUCUCACUUUGGGUUGAUUUGCUUGA	osa-miR2275d	AGUAUUGGAGGAAAGCAAACU	chr1H_520009182:547251687	21697398	21697378
miR2275	UUUGUUUUUCUCCAAUAUCUCA	UCGUUCUGGCACCGAAAGUGAGUAUUGGAGGAAAGCAAACUGGAAAUCUGUGUCAAAGCGUUGAUGUUUUCAGUUUGUUUUUCUCCAAUAUCUCACUUUGGGUUGAUUUGCUUGA	zma-miR2275a-3p	AGUAUUGGAGGAAAGCAAACU	chr1H_520009182:547251687	21697399	21697378
miR2275	UUCAGUUUCCUCUAAUAUCUCA	UACAUGUUCCACUUGAAGUGAGAGUUAGAUGGAACUGAACCACCUCCGGUCAACCGCCUGUUGAUUUGGGUGUUGUUCAGUUUCCUCUAAUAUCUCACUUUGAUAGGUCCAUCUGCC	zma-miR2275b-3p	AGAGUUAGAUGGAACUGAACC	chr1H_520009182:547251687	21706324	21706303
miR399	UGCCAAAGGAAAUUUGCCCCG	AGAUGUGCAGCUGAAUUGCUGGGCAGGGUCUCCUUUGGCAGAUGUCACCGCCGUCGGGGUCGUCUCCUGGCUGCUGCCAAAGGAAAUUUGCCCCGGAAUUCAUCUGCACAAGGCA	ath-miR399d	GGGCAGGGUCUCCUUUGGCAGA	chr1H_520009182:547251687	7762553	7762573
miR5049	AGACAAUAAUUUUGGGACGGAGG	UGCGGUUGCUUUAUACUCCCUCCGUCCCAAAAUUCUUGUCUUUGUUUUAUCUUGAUAUGAAUGUAUCUAGUCAUGUGUUAGUAUUGAGAUACAUCUAUUUCUAGAUAAACGUAAGACAAUAAUUUUGGGACGGAGGGAGUAUAUAAUAAAGCGGAG	hvu-miR5049c	UCCGUCCCAAAAUUCUUGUCUUU	chr1H_520009182:547251687	1778537	1778515
miR5049	AGACACUUAUUUUGGGACGGAGG	ACACAAAAAAUUCUACUCCCUCCGUCCCAAAAUAAGUGUCUCAACUUUAUACUAGCUAUAGUACAAGUUUAUACUAAGUUCAAGACACUUAUUUUGGGACGGAGGGAGUACAAGUUUAAAAACAC	hvu-miR5049c	UCCGUCCCAAAAUAAGUGUCUCA	chr1H_520009182:547251687	5276264	5276242
miR5049	AGACAAUUAUUUUGGGACGGAGG	CCAAAAUCCCACAUACUCCGUCUGUUCCAAAAUAACUGUCUCUACUUUAUAUUAGCUCUAGUACAAAGUUAUACUAAGCUUAAGACAAUUAUUUUGGGACGGAGGGAGUACAUGAUUCUCCCACA	hvu-miR5049c	UCUGUUCCAAAAUAACUGUCUCU	chr1H_520009182:547251687	7741298	7741320
miR5049	AAUAUGGAUCGAAGGGAGUAC	UUCUCAUAAAAAAAUAAAUUACUCCCUUUGAUCCAUAUUACUUAUUGAUCUUGUACUAGGUGAGGGGCAAAUAAUAUGGAUCGAAGGGAGUACCUUUUUUCUCCUUGCAUGAA	tae-miR5049-3p	ACUCCCUUUGAUCCAUAUUAC	chr1H_520009182:547251687	8747661	8747641
miR5049	AGACAUUUAUUUUGGGACGGAGG	CUGCUGUAAGAAUUACUCCCUCCGUCCCAAAAUAACUGUCUUGACUUUGUACUAGCUCUAAUACAAAGUUGUACUAAGUUUAAGACAUUUAUUUUGGGACGGAGGGAGUAUUAAACUGCACAACA	hvu-miR5049c	UCCGUCCCAAAAUAACUGUCUUG	chr1H_520009182:547251687	11457083	11457061
miR5049	UACAAUUAUUUAGGAACGGAG	ACGGACUAAAUGUACUCCCUCCGUUCCUAAAUAAUUAUAGUUGGGGAGAACUAGACUAAUUCUUCCCAACUACAAUUAUUUAGGAACGGAGUGAUGGUUACUUCUCCCUGU	hvu-miR5049d	CCGUUCCUAAAUAAUUAUAGU	chr1H_520009182:547251687	12970034	12970014
miR5049	AGACAGUUAUUUUGGGACGGAGG	GGGGUUAUAAUAGUACUCUAUCCGUCCCAAAAUAACUGUCUUAAGCUUAAUACAAUUUUGUAUUAGAGCUAGUACAAAGUCAAGACAGUUAUUUUGGGACGGAGGGAGUACCAAAUUGGAUAUCA	hvu-miR5049c	UCCGUCCCAAAAUAACUGUCUUA	chr1H_520009182:547251687	14606403	14606381
miR5049	AAUUAUUUAGGUACAGAGGGA	AUUUUAACAUUCUAGUACUCUCUCUGUACCUAAAUAAUUAUAGCUGGAGAGAACUAGUCAAGUUUUUUUCCAUUACAAUUAUUUAGGUACAGAGGGAGUAUGAUUUACACACAUACU	hvu-miR5049e	UCUCUGUACCUAAAUAAUUAU	chr1H_520009182:547251687	14939884	14939864
miR5049	AAUUAUUUAGGUACAGAGGGA	AUUUUAACAUUCUAGUACUCUCUCUGUACCUAAAUAAUUAUAGCUGGAGAGAACUAGUCAAGUUUUUUUCCAUUACAAUUAUUUAGGUACAGAGGGAGUAUGAUUUACACACAUACU	hvu-miR5049e	UCUCUGUACCUAAAUAAUUAU	chr1H_520009182:547251687	14981266	14981246
miR5049	AAGUAAUAUGGAUCGGAGGGA	AAUUUUGAUCUGAUAUACUCCCUCCAAUUCAUACUACUUGUCUUUGAUUUGUCUAGAUACAGAUGUGUCUAACACAAAUCAAAGAAAAGUAAUAUGGAUCGGAGGGAGUACUCUUUCUUGAAAUGCA	hvu-miR5049f	CCUCCAAUUCAUACUACUUGU	chr1H_520009182:547251687	16394058	16394078
miR5049	AAUAUGGAUCGGAGGGAGUAC	AGAAAAUUUUGAUCUGAUAUACUCCCUCCAAUUCAUACUACUUGUCUUUGAUUUGUCUAGAUACAGAUGUGUCUAACACAAAUCAAAGAAAAGUAAUAUGGAUCGGAGGGAGUACUCUUUCUUGAAAUGCAACAU	tae-miR5049-3p	ACUCCCUCCAAUUCAUACUAC	chr1H_520009182:547251687	16394062	16394082
miR5049	CGACAAUUAUUUUGGGACGGAGG	CAUAAUAAUUUAGUACUUUCUCCAUCCCAAAAUAAGUGAUGUUGGUCUAGUACAAAAUUUGUACCACUUUAGUAUUAAAUCUCCGACAAUUAUUUUGGGACGGAGGGAGUAUUAAGUAAUUUAAUC	hvu-miR5049c	UCCAUCCCAAAAUAAGUGAUGUUGGU	chr1H_520009182:547251687	19372830	19372809
miR5049	AAUUAUUUAGGUACAGAGGGA	AGUUUACAUGAUAUGUACUCCCUCUGUACCUAAAUAAUUCUAGUUGGGGAGAACUAGUCUAGACUAGUUCUCCCCAACAACAAUUAUUUAGGUACAGAGGGAGUAACUGCCAAUUUGGUAGA	hvu-miR5049e	CCUCUGUACCUAAAUAAUUCU	chr1H_520009182:547251687	21704749	21704729
miR5049	AAUUAUUUAGGUACAGAGGGA	UACCAAAUUGGCAGUUACUCCCUCUGUACCUAAAUAAUUGUUGUUGGGGAGAACUAGUCUAGACUAGUUCUCCCCAACUAGAAUUAUUUAGGUACAGAGGGAGUACAUAUCAUGUAAACUUU	hvu-miR5049e	CCUCUGUACCUAAAUAAUUGU	chr1H_520009182:547251687	21704792	21704812
miR5049	AAUUAAUAUGGAUGGGAGGGA	CUAUUUAAAUUUUGGUACUCCAUCCGAUCCAUAUUAAUUGUCGCUGAUUUAGUAUUAACUUUGUACUAAAUCAAUGACAAUUAAUAUGGAUGGGAGGGAGGAACUUUCUUGCAUCAAUC	hvu-miR5049f	CAUCCGAUCCAUAUUAAUUGU	chr1H_520009182:547251687	25081490	25081470
miR5067	UCAGCGACAAUUAAUAUGGAU	AGAAAGUUCCUCCCUCCCAUCCAUAUUAAUUGUCAUUGAUUUAGUACAAAGUUAAUACUAAAUCAGCGACAAUUAAUAUGGAUCGGAUGGAGUACCAAAAUUU	bdi-miR5067	CCAUAUUAAUUGUCAUUGAUU	chr1H_520009182:547251687	25078487	25078507
miR5067	UCAGCGACAAUUAAUAUGGAU	AGAAAGUUCCUCCCUCCCAUCCAUAUUAAUUGUCAUUGAUUUAGUACAAAGUUAAUACUAAAUCAGCGACAAUUAAUAUGGAUCGGAUGGAGUACCAAAAUUU	bdi-miR5067	CCAUAUUAAUUGUCAUUGAUU	chr1H_520009182:547251687	25081522	25081542
miR5175	CCUCUGUUCCUAAAUACUUGU	ACUUCAACACCCUUUUACUUCCUCUGUUCCUAAAUACUUGUUGUUGGGAAGAACUAGACUAGUUUUCUCCAACAACAAAUAUUAUGGUACAGAGGGAGUAUUACUUUGUGAUCAAGA	bdi-miR5175b	AAAUAUUAUGGUACAGAGGGA	chr1H_520009182:547251687	6219928	6219948
miR5175	AAGUAUUUAGGAACGGAGGGA	AUCUCUUAAAUGACUUAUACUCUCUGUACCAUAAUAUUUAUUGUUGGGGAAAGCUAAUCUAGUUCUCUCCAACAACAAGUAUUUAGGAACGGAGGGAGUAUUUAGGAACGGUGGGAG	bdi-miR5175a	UCUCUGUACCAUAAUAUUUAU	chr1H_520009182:547251687	10724133	10724113
miR5175	AAGAAUUUAGGGACGGAGGGA	AAAAUAGUUGUUUUAUACUCCCUCCGUCCCAAAAUUCUUGUCUUAGAUUUGUCUGUCUAGAUAUGAAUGCAUCUAGUCAUGAUUUAGUAUUUAGAUACAUCCAUUUCUAAACAAAACUAAAACAAGAAUUUAGGGACGGAGGGAGUAUCUCACAAGUAAUUCAC	bdi-miR5175a	CCUCCGUCCCAAAAUUCUUGU	chr1H_520009182:547251687	13927725	13927745
miR5180	UAAGUGUCGCAGUUUUGAACU	CUACUCCGUCCCAUCCAAAAUAAGUGUCGCAGUUUUGAACUAGGAUUAGUUCAACCUUAGUUCAGAACUGCAACACUUGUCAUGGACCGGAGGGAUUAGUA	bdi-miR5180b	UUCAGAACUGCAACACUUGUC	chr1H_520009182:547251687	25116988	25117008
miR5181	UCUGAUCCAUAAUAAGUGUCG	CGCACAAAAAAACUACACCCUCUGAUCCAUAAUAAGUGUCGCAGCUUUGAACUAAAGUUAGUUCAACCUUAGUUCAAAGCUGCGACACUUAUUUUGGACCGGAGGGAGUAGUUUGUACUACUACA	bdi-miR5181b	ACACUUAUUUUGGACCGGAGG	chr1H_520009182:547251687	2836512	2836532
miR5181	CACUUAUUUUGGACCGGAGGG	UCGCACAAAAAAACUACACCCUCUGAUCCAUAAUAAGUGUCGCAGCUUUGAACUAAAGUUAGUUCAACCUUAGUUCAAAGCUGCGACACUUAUUUUGGACCGGAGGGAGUAGUUUGUACUACUACAU	ata-miR5181-3p	CUCUGAUCCAUAAUAAGUGUC	chr1H_520009182:547251687	2836577	2836597
miR5181	ACUUAUUUUGGACCGGAGGGA	CUCGCACAAAAAAACUACACCCUCUGAUCCAUAAUAAGUGUCGCAGCUUUGAACUAAAGUUAGUUCAACCUUAGUUCAAAGCUGCGACACUUAUUUUGGACCGGAGGGAGUAGUUUGUACUACUACAUC	bdi-miR5181d	CCUCUGAUCCAUAAUAAGUGU	chr1H_520009182:547251687	2836578	2836598
miR5181	CCUCCGGUCCAAAAUAAGUGU	UGUAGUAGUACAAACUACUCCCUCCGGUCCAAAAUAAGUGUCGCAGCUUUGAACUAAGGUUGAACUAACUUUAGUUCAAAGCUGCGACACUUAUUAUGGAUCAGAGGGUGUAGUUUUUUUGUGCGAGCU	bdi-miR5181c-5p	ACUUAUUAUGGAUCAGAGGGU	chr1H_520009182:547251687	2836596	2836576
miR5181	CACUUAUUUUGGAACGGAGGG	AAGUUAUUAACAAGUACUCCCUCUGUCCUGAAAUAAGUGACUCAAAAGUGACUCGAAUUUGUACUAAAGUAGUACAAACUCGAGUCACUUUUGAGUCACUUAUUUUGGAACGGAGGGAGUAGUAUCAAAGCCUACUU	ata-miR5181-3p	CUCUGUCCUGAAAUAAGUGAC	chr1H_520009182:547251687	15189209	15189229
miR5181	UCAGAUCCAUAAUAAGUGUCG	AGUAAAAAAAUGGUACUCCCUCAGAUCCAUAAUAAGUGUCGCAGUAUUGAACUAACCUUAGUUUAAUACUGCGAUACUUAUUAUGGAUCAGAGGGAGUAGUAGAUUUGUGUAAG	bdi-miR5181b	AUACUUAUUAUGGAUCAGAGG	chr1H_520009182:547251687	20773515	20773495
miR5181	CCUCCGAUCCACAAUAAGUGU	NNNNNNNNNNNNAAGUACUUCCUCCGAUCCACAAUAAGUGUUGUGGUAUUAGUUUAAAUUCAAUCUAAAACUAAAAAACUUAUUUUGGAUCGGAUGGAGUAACUUUUAAUUUGUAUAA	bdi-miR5181c-5p	ACUUAUUUUGGAUCGGAUGGA	chr1H_520009182:547251687	21161082	21161102
miR5181	UCCGAUCCAAAAUAAGUGUCG	GCUUACAAACUACUACUCCUUCCGAUCCAAAAUAAGUGUCGCAGUUUUCAACCAAGGUUAGUACAACCUCAGUUCAAAGCUACGACACUUAUUAUGAAUCGGAGAGAGUACUAGAUUCAGGGAGG	bdi-miR5181b	ACACUUAUUAUGAAUCGGAGA	chr1H_520009182:547251687	24031219	24031239
miR5181	UCCGAUUCAUAAUAAGUGUCG	UCCCUGAAUCUAGUACUCUCUCCGAUUCAUAAUAAGUGUCGUAGCUUUGAACUGAGGUUGUACUAACCUUGGUUGAAAACUGCGACACUUAUUUUGGAUCGGAAGGAGUAGUAGUUUGUAAGCUG	bdi-miR5181b	ACACUUAUUUUGGAUCGGAAG	chr1H_520009182:547251687	24031301	24031281
miR5181	CACUUAUUUUGGAACGGAGGG	AAAGUCAUAAAUAUUACUUCCUCCGUCCCAAAAUAAAUGAUUCAAAAGUGAUUUAACUUUAUACUAAAGCACAAAGUUAAGUCAUUUUUAAGUCACUUAUUUUGGAACGGAGGGAUUAUCUUUCAAAGAAGAAG	ata-miR5181-3p	CUCCGUCCCAAAAUAAAUGAU	chr1H_520009182:547251687	25587516	25587496
miR5568	GUCUUAUAUUUUGGAAUGGAG	CUAGUAAAAAAAUACUCCCUUCGUUCCUAAAUAUAAGACCUUUUAGAGAUUGCACUAUGAACUACAUACGGAUGUAUAUAGACAUAUUUUAGAUUAUAGGUUCACUUAUUUUACUUCAUAUGUAGUCUUCUAAUGAAAUCUCUAAAAAGUCUUAUAUUUUGGAAUGGAGAGAGUACAUCCCAAGCAUGG	sbi-miR5568f-3p	UCGUUCCUAAAUAUAAGACCU	chr1H_520009182:547251687	5466004	5466024
miR5568	GUCUUAUAUUUUGGAAUGGAG	UUCAUUAUGUCAUACUCCCUCCGUUCCUAAAUAUAAGACAUUUUAGAGAUUGUACUAUAAACUACAUACGGACGUACAUAGACAUAUUUUAGAGUAUAGAUUCACUCAUUUUGCUCCAUAUAUAGUCUCCUAGUGAAAUCUCUAAAAGGUCUUAUAUUUUGGAAUGGAGGGAGUAUUAACUAAGAGAAA	sbi-miR5568f-3p	CCGUUCCUAAAUAUAAGACAU	chr1H_520009182:547251687	23693312	23693332
miR6191	UAGAUUUAUCUAGAUAUGAA	CCGUGCCAAAAUUUUUGUCUUAGAUUUAUCUAGAUAUGAAUGUAUCUAGUCACGUUUUAGUAGUUUGAUACAUCUAUUUCUAGACAAACCUAAGACGAGAAUUUUGGGACGGAG	hvu-miR6191	UAUUUCUAGACAAACCUAAG	chr1H_520009182:547251687	2659448	2659429
miR6191	UAGAUUUGUCUAGAUAUGAA	CCGUCCCAAAAUUCUUGUCUUAGAUUUGUCUAGAUAUGAAUGUAUCUAGUCACGUUUUAGUAUUUAGAUACAUCCAUUUCUAGACAAACCUAAGACAAGAAUUUUGGGACGGAG	hvu-miR6191	CAUUUCUAGACAAACCUAAG	chr1H_520009182:547251687	6700945	6700964
miR6191	UAGAUUUGUCUAGAUAUGAA	CCGUCUCAAAAUUCUUAUUUUAGAUUUGUCUAGAUAUGAAUGUAUCUAGUCAUGUUUUAGUAUUUUAAUACAUUCAUUUCUAGACAAACCUAAGACAAGAACUUUAGAACGGAG	hvu-miR6191	CAUUUCUAGACAAACCUAAG	chr1H_520009182:547251687	12660822	12660841
miR6191	UAGAUUUGUCUAGAUAUGAA	UCCUCCGGUGUUAGCUAUUUUAGAUUUGUCUAGAUAUGAAUGUAUCUAGUCAUGUUUUAGUAUUUUAAUACAUUCAUUUCUAGACAAACCUAAGACAAGAACUUUAGAACGGAG	hvu-miR6191	CAUUUCUAGACAAACCUAAG	chr1H_520009182:547251687	12835201	12835220
miR6191	UAGAUUUGUCUAGAUAUGAA	CCGUCCCAAAAUUCUUGUCUUAGAUUUGUCUAGAUAUGAAUGUAUCUAGUCACGCUUUAGUAUUUAGAUACAUUCAUUUCUAAACAAACCUAAGACAAGAAUUUUGGGACGGAG	hvu-miR6191	CAUUUCUAAACAAACCUAAG	chr1H_520009182:547251687	16415837	16415818

## Sheet: SecaleCereale_OWBM1A
miRNA ID	Mature miRNA sequence	Precursor sequence	Homolog miRNA	miRNA* sequence	Chromosome ID	miRNA start	miRNA end
miR1117	UAGUACCGGUUCGUGGCACGAACC	CUAAGAUACUCUAGUACCGGUUCAUGCCAUGAACCGGUACUAAAGGUGCCUAGCCUGACAACAGCCUGACACAGCAUCAUUAGUACCGGUUCGUGGCACGAACCGGUACUAAAGGUUGCCCACG	tae-miR1117	UUCAUGCCAUGAACCGGUACUAAA	chr1R_645458976:707945603	11750960	11750983
miR1117	UAGUACCGGUUCGUGGCACGAACC	CAUCCUGCCACCACUCUCAUUAGUACCGGUUCGUGGCACGAACCGGUGCUAAAGGUUCGCCACGAACCGGUACUAAUGAGAGUGGCUCGGCUAGCCG	tae-miR1117	UUCGCCACGAACCGGUACUAAU	chr1R_645458976:707945603	19608353	19608330
miR1117	UAGUACCGGUUCGUGGCACGAACC	CAUCCUGCCACCACUCUCAUUAGUACCGGUUCGUGGCACGAACCGGUGCUAAAGGUUCGCCACGAACCGGUACUAAUGAGAGCGGCCCGGGUAGCCG	tae-miR1117	UUCGCCACGAACCGGUACUAAU	chr1R_645458976:707945603	22199857	22199880
miR1117	UAGUACCGGUUCGUGGCACGAACC	CAUCCUGCCACCACUCUCAUUAGUACCGGUUCGUGGCACGAACCGGUGCUAAAGGUUCGCCACGAACCGGUACUAAUGAGAGCGGCCCGGCUAGCCG	tae-miR1117	UUCGCCACGAACCGGUACUAAU	chr1R_645458976:707945603	24153397	24153374
miR1117	UAGUACCGGUUCGUGGCACGAACC	ACUAAAGGCCACCACCUCUUUAGUACCGGUUCGUGGCACGAACCGGUACUAAAGGUUCGCCACGAACCGGUACUAAUGAGAGCGGCCCGGCUAGCCA	tae-miR1117	UUCGCCACGAACCGGUACUAAU	chr1R_645458976:707945603	27297178	27297201
miR1118	CACUACAUUAUGGAAUGGAGGGA	GCCUAGCCGUGGUAAUACUCCCUCCGUUCCAUAAUGUAGUGCCUAUAGAUUUUUAUGGAAGUCAAACUUUGCCAACUUUGACCAAGUGUAUAGAGAAAAUUGUCUACAUCUACAAUACCAAACAUGUACAUUCUGAAAAUAUAACUCAUGAUGUAUCCAAUGAUAUGCAUUUGGUAUUCUAGAUGUACCUACUUUUUUCUAUAAAUAUGAUCAAAGUUUGUAAUGUUUGACUUUGGGAAAAAUCUAUAGACACUACAUUAUGGAAUGGAGGGAGUACAUCCUUAAAGUUGCGG	tae-miR1118	CCUCCGUUCCAUAAUGUAGUGCC	chr1R_645458976:707945603	3231127	3231149
miR1118	CACUACAUUAUGGAACGGAGGGA	AACAGGGAUAAAUCAUACUCCCUCCAUUCCACAAUGUAGUGCCUAUAGAUUUUUAUGAAAGUCAAACUUUGCCAACUUUGACCAAGUGUAUAGAGAAAAAUGUCUACAUCUACAAUACCAAACAUGUACAUUUUGAAAAUAUAACUCAUGAUGUAUUCAAUUAUGUGCAUUUCGUAUUCUAAAUGUACCUACUUUUCUCAAUAAAUAUGGUCAAAGUUUGUAAUGUUUGACUUUUGCAAAAAUCUAUAAGCACUACAUUAUGGAACGGAGGGAGUACAAUCCAGUUCUUUUGU	tae-miR1118	CCUCCAUUCCACAAUGUAGUGCC	chr1R_645458976:707945603	16171830	16171852
miR1120	UUCUUAUAUUGUGGGACAGAG	CUCUAUAAAAAGUACUCCAUCCGUCCCAUAAUAUAAGAACGUUUUUGGCACCAGUGUAGUGCCAAAAACAUUCUUAUAUUGUGGGACAGAGGGAGGAACAAAUUCCCGAGC	tae-miR1120b-3p	CCGUCCCAUAAUAUAAGAACG	chr1R_645458976:707945603	2227582	2227602
miR1120	UUCUUAUAUUUUGGGACAGAG	AGGCCUAAUAAAUACUCACUCCGUCCCAAAAUAUAAGAACGUUUUUAACACUAGUGUAGUGUUAAAAACGUUCUUAUAUUUUGGGACAGAGGGAGUACUAUUUAGGUGGAA	tae-miR1120b-3p	CCGUCCCAAAAUAUAAGAACG	chr1R_645458976:707945603	5981192	5981172
miR1120	UAAUAUAAGAACGUUUUUGAC	GAGUUACUCCCUCCGUCCCGUAAUAUAAGAACGUUUUUGACACUAGUGUAGUGCCAAAAACAUCCUUAUAUUAUGGGACAGAGGGAGUAGUAAUU	tae-miR1120c-5p	CAAAAACAUCCUUAUAUUAUG	chr1R_645458976:707945603	7859660	7859640
miR1120	UUCUUAUAUUAUGGGACAGAG	UAGCUGGUAUAAAACUCCCUCUGUCCAUAAUAUAAGAACGUUUUUGGCACUAGUGUAGUGCCAAAAACAUUCUUAUAUUAUGGGACAGAGGGGGUAACACAUAAGUGAUA	tae-miR1120b-3p	CUGUCCAUAAUAUAAGAACG	chr1R_645458976:707945603	18187514	18187494
miR1120	UUCUUAUAUUAUGGGACAGAG	UGUGCACAGUAGUACUUCCUCCGUCCCAUAAUAUAAGAACAUUUUUGACAUUAGUGUAGUAUAAAAAAAACGUUCUUAUAUUAUGGGACAGAGGGAGUACUAAUUAAUAUCUU	tae-miR1120b-3p	CCGUCCCAUAAUAUAAGAACA	chr1R_645458976:707945603	19630831	19630811
miR1120	UUCUUAUAUUGUGGGACAGAG	GAAGAAGAAAUGUACUCCCUCCGUCCCAUAAUAUAAGAACGUUUUUGACACUAGUGUAGUGCCAAAAACGUUCUUAUAUUGUGGGACAGAGGGAGUAGAAUGUUAAUCCAG	tae-miR1120b-3p	CCGUCCCAUAAUAUAAGAACG	chr1R_645458976:707945603	22679908	22679928
miR1120	UUCUUAUAUUUUGGGACAGAG	CCUUCCUUCCGUCCUACUCUCUUCGUCCCAUAAUAUACGAAUGUUUUUGACACUACACUAGUGUCAAAAACGUUCUUAUAUUUUGGGACAGAGGUAGUAGGAAUUUAAUCCCC	tae-miR1120b-3p	UCGUCCCAUAAUAUACGAAUG	chr1R_645458976:707945603	22787996	22787976
miR1120	GCAUUCUUAUAUUAUGGGACGGAG	AGUCAUAUAUAUUACUCCCUCCGUCCCAUAAUAUAAGAACGCUUUUGACACUACACUAGUGUAAAAAGCAUUCUUAUAUUAUGGGACGGAGGGAGUAUUCAGAACGGAAUC	hvu-miR1120	CCGUCCCAUAAUAUAAGAACGCUU	chr1R_645458976:707945603	28358923	28358901
miR1120	ACGUUCUUAUAUUAUGGGACGGAG	UCUUACUGUCACGUACUUUUCCGUCCUAUAAUAUAAGAACAUUUUUCAAGCUAACAUAGAUUGAAAAACGUUCUUAUAUUAUGGGACGGAGAGAGUAUAAGAUACUAAGAU	hvu-miR1120	CCGUCCUAUAAUAUAAGAACAUUU	chr1R_645458976:707945603	30711950	30711973
miR1120	UUCUUAUAUUAUGGGACAGAG	AAUGCAUAAAUGUACUCCCUCCGUCCCGUAAUAUAAGAACAGUUUUGAGUCAAAAACAUUCUUAUAUUAUGGGACAGAGAGUAGUUUAUAGUUCGCGUG	tae-miR1120b-3p	CCGUCCCGUAAUAUAAGAACA	chr1R_645458976:707945603	37853828	37853808
miR1120	UUCUUAUAUUGUGGGACAGAG	GCACUAAUCAUCUACUCCCUCCAUCCCACAAUAUAAGAACGUUUUUGGCACUAAUAUAGUGCCAAAUACGUUCUUAUAUUGUGGGACAGAGGGAGUAGCAUCGUUCUCUUG	tae-miR1120b-3p	CCAUCCCACAAUAUAAGAACG	chr1R_645458976:707945603	46490839	46490819
miR1120	ACGUUCUUAUAUUAUGGGACGGAG	AAAUCCAUAUGAAGUACUCUCUGUCCCAAAAUAUAAGAACGUUUUUAACAAUACAUUAGUGUCAAAAACGUUCUUAUAUUAUGGGACGGAGGAAGUAUGCUUCAUAUGCGA	hvu-miR1120	CUGUCCCAAAAUAUAAGAACGUUU	chr1R_645458976:707945603	47548318	47548341
miR1120	UAAUAUAAGAACGUUUUUGAC	UUACUACUACCUCCGUCCCAUAAUAUAAGAACGUUUUUGACACUAGUGUAAUAUCAAAAACGUUCUUAUAUUAUGGGACGGAGGGAGUAGCUUUU	tae-miR1120c-5p	CAAAAACGUUCUUAUAUUAUG	chr1R_645458976:707945603	49288970	49288950
miR1120	ACAUUCUUAUAUUAUGAAACGGAG	AGCGUAAGGUAGUACUCCCUCUGUCCCAUAAUAUAAGAACGUUUUUUACACUAGUGUAGUGUCAAAAACAUUCUUAUAUUAUGAAACGGAGGGAGUAGUUUGGAACAAGUU	tae-miR1120a	CUGUCCCAUAAUAUAAGAACGUUU	chr1R_645458976:707945603	51046420	51046443
miR1120	ACGUUCUUAUAUUAUGAGACGGAG	AACUUUGGUGAAUACUCCCUCCGUCCCAUAAUAUAAGAGUGUUUUUGACACUAGUGUAAUAUCAAAAACGCACUAGUGUAGUAUAAAAGACGUUCUUAUAUUAUGAGACGGAGGGAGUAUAUCAUUUGAAUUA	tae-miR1120a	CCGUCCCAUAAUAUAAGAGUGUUU	chr1R_645458976:707945603	51188348	51188371
miR1120	ACGUUCUUAUAUUAUGAGACGGAG	GGAAACUUGAAUUACUCCCUCUGUCUCAAAAUAUAAAAACGUUUUUAGCACUACACUAGAGUCAAAAACGUUCUUAUAUUAUGAGACGGAGGGAGUAUUUACUUUUCAAAA	tae-miR1120a	CUGUCUCAAAAUAUAAAAACGUUU	chr1R_645458976:707945603	52303859	52303882
miR1122	UAGAUACAUCCGUAUUUGGA	AUUUUUGUCUUAGAUUUUUCUAGAUACGGAUGUAUCUAACACUAAAGUGUAAGUAGAUACAUCCGUAUUUGGACAAAUGUAAGACAAGAAUUU	bdi-miR1122	UAGAUACGGAUGUAUCUAAC	chr1R_645458976:707945603	622221	622202
miR1122	UAGAUACAUCCGUAUUUGGA	AUUCUUGUCUUAGAUUUUUCUAGAUACGGAUGUAUCUAACACUAAAGUGUAACUAGAUACAUCCGUAUUUGGACAAAUGUAAGACAAAAAUUU	bdi-miR1122	UAGAUACGGAUGUAUCUAAC	chr1R_645458976:707945603	657782	657763
miR1122	AGACUUAUAUUUAGGAACGGA	UUGCAUUAUACUACUUCCUCCCUUCCUAAAUAUAAGUCUUUGGAGAGAUUUCACUAUGGACUACAUACGAAGCAAAAUGAAUGAAUCUACACUCAAAAUGCAUCUAUAUACAUCCGUAUAUGGUUUAUAGUGGAAUCUCUACAAAGACUUAUAUUUAGGAACGGAGGGAGUAGUACAGCCGAUGA	tae-miR1122b-3p	CCUUCCUAAAUAUAAGUCUUU	chr1R_645458976:707945603	3599211	3599191
miR1122	UAGAUACAUUCGUAUUUGGA	AAUCUUGUCUUAGAUUUUUCUAGAUACGGAUGUAUUUAACACUAAAGUGUAACUAGAUACAUUCGUAUUUGGACAAAUGUAAGACAAGAAUUU	bdi-miR1122	UAGAUACGGAUGUAUUUAAC	chr1R_645458976:707945603	3807984	3808003
miR1122	UAGAUACAUCCGUAUCUAGA	UUACUUGUCUUAGAUUUGUCUAGAUACUGAUGUAUCUAACACUAGAUAGAUACAUCCGUAUCUAGACAGAUCUAAGACAGGUAAUU	tae-miR1122a	UAGAUACUGAUGUAUCUAAC	chr1R_645458976:707945603	8122403	8122384
miR1122	UAGAUACAUCCGUAUCUAGA	AUUCUUGUCUUAGAUUUGUCUAAAUACGGAUGUAUCUAGUUACAUUUUAGUGUUAGAUACAUCCGUAUCUAGACAAAUCUAAGACAAGAAUUU	tae-miR1122a	UAAAUACGGAUGUAUCUAGU	chr1R_645458976:707945603	10433734	10433715
miR1122	UAGAUACAUCCGUAUUUAGA	AUUCUUGUCUUAGAUUUGUCUAGAUACGGAUGUAUCUAACACUAAAAUGUAACUAGAUACAUCCGUAUUUAGACAAAUCUAAGACAAGAAUUU	bdi-miR1122	UAGAUACGGAUGUAUCUAAC	chr1R_645458976:707945603	10433750	10433769
miR1122	UAGAUACAUCCGUAUUUGGA	AUUCUUGUCUUACAUUCAUCUAGAUAGGAAAGUAUCUAACACUAAAACGUAGCUAGAUACAUCCGUAUUUGGACAAAUUCAAGACAAGAAUUU	bdi-miR1122	UAGAUAGGAAAGUAUCUAAC	chr1R_645458976:707945603	12643469	12643488
miR1122	UAGAUACAUCCGUAUUUGGA	AUUCUUGUCUUAGAUUUUUCUAGAUACGGAUGUAUCUAACACUAAAGUGUAACUAGAUACAUCCGUAUUUGGACAAAUGUAAGACAAGAAUUU	bdi-miR1122	UAGAUACGGAUGUAUCUAAC	chr1R_645458976:707945603	20313599	20313580
miR1122	UAGAUACAUCUGUAUUUGGA	AUUCUUGUCUUAGAUUUUUCUAGAUACGGAUGUAUCUAAACACUAAAGUGUAAGUAGAUACAUCUGUAUUUGGACAAAUGUAAGACAAUAAUUU	bdi-miR1122	UAGAUACGGAUGUAUCUAAA	chr1R_645458976:707945603	22951247	22951266
miR1122	UAGAUACAUCCGUAUCUAGA	AUUCUUGUCUUACAUUUGUCUAAAUACGGAUGUAUCUAGUUACACUUUAGUAUUAGAUACAUCCGUAUCUAGAAAAAUCUAAGACAAGAAUUU	tae-miR1122a	UAAAUACGGAUGUAUCUAGU	chr1R_645458976:707945603	27289747	27289728
miR1122	UCUUAUAUUAUGGGACGGAGG	CCAAAUUACUUAUUACUCCCUCCGUCCCAUAAUACAAGACGUUUUUGCAAGCUAACAUAGUUUGCAAAAACGUCUUAUAUUAAUAUAAGACGUUUUUGCAAGCUAACAUAGUUUGCAAAAACGUCUUAUAUUAUGGGACGGAGGGAGUAUAUCUGAAUCAUGCA	tae-miR1122c-3p	UCCGUCCCAUAAUACAAGACG	chr1R_645458976:707945603	31066917	31066937
miR1122	UAGAUACAUCCGUAUCUAGA	AUUCUUGUCUUUGAUUUGUCUACAUACGGAUGUAUCUAUUCACAUUUUAGUGUUAGAUACAUCCGUAUCUAGAUAUAUCUAAGACAAGAAUUU	tae-miR1122a	UACAUACGGAUGUAUCUAUU	chr1R_645458976:707945603	37198005	37197986
miR1122	UAGAUACAUCCGUAUCUAGA	AUUCUUGUCUUUGAUUUGUCUACAUACGGAUGUAUCUAUUCACAUUUUAGUGUUAGAUACAUCCGUAUCUAGAUAUAUCUAAGACAAGAAUUU	tae-miR1122a	UACAUACGGAUGUAUCUAUU	chr1R_645458976:707945603	37477899	37477880
miR1122	UAGAUACAUCCGUAUUUGGA	AUUCUUGUCUUACAUUUUUCUAGAUACGGAUGUAUCUAACACUAAAGUGUAACUAGAUACAUCCGUAUUUGGACAAAUGUAAGACAACAAUUU	bdi-miR1122	UAGAUACGGAUGUAUCUAAC	chr1R_645458976:707945603	37492033	37492014
miR1122	UCUUAUAUUAUGGGACGGAGG	UCGUUUUCUGGACUACUCCCUCUUUCCCACAAUAUAAGACGUUUUUGCAAGUCUUAUAUUAUGGGACGGAGGGAGUGGUUUAUUGGACCAUA	tae-miR1122c-3p	UCUUUCCCACAAUAUAAGACG	chr1R_645458976:707945603	41469364	41469384
miR1122	UCUUAUAUUAUGGGACGGAGG	UUGUUUUCUGAACUACUCCCUCUUUCCCAUAAUAUAAGAUGUUUUUCCAAGUCUUAUAUUAUGGGACGGAGGGAGUGGUUUAUAGGAGUACU	tae-miR1122c-3p	UCUUUCCCAUAAUAUAAGAUG	chr1R_645458976:707945603	41495925	41495945
miR1122	UCUUAUAUUAUGGGACGGAGG	AAGCAGACUCUACUACUCCCUCCGUCCCAUAAUGUAAGACAUUUUUUGACACUAGUGUAGUGUCAAAAAACGUCUUAUAUUAUGGGACGGAGGGAGUAAGUACUAACUGAGCU	tae-miR1122c-3p	UCCGUCCCAUAAUGUAAGACA	chr1R_645458976:707945603	46555492	46555512
miR1123	UCCGUGAGACCUGGUCUCAUAGA	GGAUGGGUCUCACCUGCUAAUCCGUGAGACCUGGUCUCAUAGAAUUUUUUUCCUCCUUUCACAAGACCGCCAGCAAACGGAAGCAACCAAAAAUUCUAUGAGACCAGGUCUCAAGGAUUAGCAGGUGACACCCAUCCUG	tae-miR1123	UAUGAGACCAGGUCUCAAGGAUU	chr1R_645458976:707945603	26400830	26400852
miR1123	UCCUUGAGACCUGGUCUCAUAGA	GGAUGGGUGUCACCUGCUAAUCCUUGAGACCUGGUCUCAUAGAAUUUUUGGUUGCUUCCGUUUGCUGGCGGUCUUGUGAAAGGAGGAAAAAAAUUCUAUGAGACCAGGUCUCACGGAUUAGCAGGUGAGACCCAUCCUG	tae-miR1123	UAUGAGACCAGGUCUCACGGAUU	chr1R_645458976:707945603	26400926	26400904
miR1125	AACCAACGAGACCGACUGCGGCGG	UCAACUUUGACCGUAAAUUUAACCAACGAGACCGACUGCGGCGGGAGAAAAAAUUACAUGAUUGAAAACUUCUUUUGAAUACGAAUUCAUUGGUAUAACUUUUGCUCCCGCCGCAGACGGUCUCGUGGGUUAAAUUUAUGGUCAAAGUUGAAC	tae-miR1125	GCCGCAGACGGUCUCGUGGGUUAA	chr1R_645458976:707945603	27184202	27184225
miR1127	AACUACUCCCUCCGUCCCAUA	AGACAAAUAUUUGGGUUAGAAACUACUCCCUCCGUCCCAUAAUAUAAGAACGUUUUUGACACUAGUGUAGUGCAAAAAACGUUCUUAUAUUAUGGGACAGAGGGAGUAGUUUUGAUGCAAAUUUGGUCAUUU	bdi-miR1127	UGGGACAGAGGGAGUAGUUU	chr1R_645458976:707945603	5776191	5776211
miR1127	ACAAGUAUUUCUGGACGGAGG	AUAUUUACUAAAGUACUCCCUCCAUCCGAAAAUAUUUGUCAUCAAAAUGGACAAAAAGGGAUGUACCUAAAACUAAAAUGCAUCUAGAUACAUCCCCUUUUAUUCAUUUUGAAGACAAGUAUUUCUGGACGGAGGGAGUAUGCAUCUAUUUCAUC	tae-miR1127b-3p	UCCAUCCGAAAAUAUUUGUCA	chr1R_645458976:707945603	8983785	8983765
miR1127	UCCCUCCGUUCGGAAUUAC	GUGCAAUUAGACUCAUGUACUCCCUCCGUUCGGAAUUACUUGUCGCAGAAAUGGAUGUAUUGAGACGUACUUUAGUUCUAGAUACAUCAAUUUCCAAGACAAGUAAUUCCCAACGGAGGGAGUAAUAGUAUUCUGAUCUCCAA	tae-miR1127a	AAUUCCCAACGGAGGGAGU	chr1R_645458976:707945603	12595070	12595052
miR1127	ACAAGUAUUUCUGGACGGAGG	CAUGGCAGCCAUCUACUCCCUUCGUCCGGAAUUACUUGUCGCAUAAAUGGAUGUAUCUACAAUUAAAAUACAUCUAGAUACAUUCAUUUCGACGACAAGUAUUUCUGGACGGAGGGAGUACUUGGCUUAGUGUCC	tae-miR1127b-3p	UUCGUCCGGAAUUACUUGUCG	chr1R_645458976:707945603	17312092	17312072
miR1127	UCCCUCCGUUCGGAAUUAC	AUGAAUAGACAAGCACGUACUCCCUCCGUUCGGAAUUACUUGUCUCGGCAAUGGAUGUAUCUAGAACUAAAAUACGUCUAGAUACAUCAAUUUCUGCGACAAGUAAUUCAGAACGGAGGAAGUAGGUAGCUUGCCACAAUAAU	tae-miR1127a	AAUUCAGAACGGAGGAAGU	chr1R_645458976:707945603	22783483	22783465
miR1127	UCCCUCCGUUCGGAAUUAC	ACUGCAAUCGUAAGUAAUACUCCCUCCGUUCGGAAUUACUUGUCUCGAAAAUGGAUGUAUCUAGAACUAAAAUACGUCUAGAUACAUCCAUUUAUGCGACAAGUAAUUCCGAACGGAGGGAAUACAUGUGCUCACUAUUACUA	tae-miR1127a	AAUUCCGAACGGAGGGAAU	chr1R_645458976:707945603	23750215	23750197
miR1127	UCCCUCCGUUCGGAAUUAC	CCUCACAAACUGUUAAGUACUCCCUCCGUUCGGAAUUACUUGUCACGGAAAUGGAUGUAUCUAGACGUAUUUUAAUUCUAGAUACAUCCAUUUCCGAGACAAGUAAUUCCGAACGAGGGAGUACAUGGUAAUGACCGUUCAA	tae-miR1127a	AAUUCCGAACGAGGGAGU	chr1R_645458976:707945603	29285230	29285212
miR1127	ACAAGUAUUUCUGGACGGAGG	GAAAGGAAUCAUCUACUCCCUCCGUCCGAAAAUACUUGUCAUCAAAAUGAACAAAAAAGGAUGUAUCUAGAACUAAAAUACAUCUAGAUACAUCCCCUUUUAUUCAUUUUGAUGACAAGUAUUUCUGGACGGAGGGAGUAGUAAUUAAGCUUGGA	tae-miR1127b-3p	UCCGUCCGAAAAUACUUGUCA	chr1R_645458976:707945603	33557868	33557848
miR1127	ACAAGUAUUUCUGGACGGAGG	GUACUAUCUCUAGUACUCCCUUCAUCCGGAAAUACUUGUCGGAGGAAUGGAUGUAUCUAGAUGUAUUUUAGUUCUUGAUACAUCUAUUUUUAUGCAUUUCUCCGACAAGUAUUUCUGGACGGAGGGAGUACAAAUUUGUACUAAG	tae-miR1127b-3p	UUCAUCCGGAAAUACUUGUCG	chr1R_645458976:707945603	43553942	43553922
miR1127	ACAAGUAUUUCUGGACGGAGG	AGAACAGACGAAGUACUCCCUCCGUCCGAAAAAACUUGUCAUCAAAAUGGACAAAAACAGGUGUAUCUAGAACUAAAAUAAAUCUAGAUACAUCCCCUUUUAUUUAUUUUGAUGACAAGUAUUUCUGGACGGAGGAAGUAUGUCGCAAGCACGUA	tae-miR1127b-3p	UCCGUCCGAAAAAACUUGUCA	chr1R_645458976:707945603	46733697	46733717
miR1127	ACAAGUAUUUCUGGACGGAGG	CAUGCUUACAUUAUACUCCCUUCGUCCAUAAAUACUUGUCGAAGAAAUGAAUGUAUCUAGAUGUAGUUUAGUUCUAAAUACAUCCAUUUUUAUCCAUUUUUCCGACAAGUAUUUCUGGACGGAGGGAGUAUUUAUGAACUGGAGC	tae-miR1127b-3p	UUCGUCCAUAAAUACUUGUCG	chr1R_645458976:707945603	48436463	48436443
miR1127	ACAAGUAUUUCUGGACGGAGG	AGGCCGUAACAACUACUCCCUCCGUCCGAAAAUACUUGUCGUCAAAAUAGAUGAAAAGAGAUGUAUCUAGAACUAAAAUAUAUCUAGAUACAUCAUCUUUUAUCCAUUUUGAUGACAAGUAUUUCUGGACGGAGGGAGUAUUUUGUAUAACUAGC	tae-miR1127b-3p	UCCGUCCGAAAAUACUUGUCG	chr1R_645458976:707945603	49524112	49524132
miR1127	ACAAGUAUUUCUGGACGGAGG	GUGAGUAUUUAAGUACUCCCUCCGUCCAAAAAUACUUGUCAUCAAAAUGGACAAAAAUGGAUGUAUCUAGAACUAAAAUAUAUCUAGAUACAUCUAUUUCUAUUCAUUUUGAUGACAAGUAUUUCUGGACGGAGGGAGUAGUAGAGAAUUAGGAG	tae-miR1127b-3p	UCCGUCCAAAAAUACUUGUCA	chr1R_645458976:707945603	52378499	52378479
miR1127	ACAAGUAUUUCUGGACGGAGG	UAUCAUAUGUUGGUACUCCCUCCGUCCGAAAAUACUUGUCAUUAAAAUGGACAAAAAUGGAUGUAUCUAGAACUAAACUGCAUCUAGAUACAUCUCCUUUUAUUAAUUUUGAUGACAAGUAUUUCUGGACGGAGGGAGUAUCAUAGUGUAGUACA	tae-miR1127b-3p	UCCGUCCGAAAAUACUUGUCA	chr1R_645458976:707945603	55987854	55987874
miR1128	UACUACUCCCUCCGUCCCAAA	GCCAGUUUGUUUGGCUUAUAUACUACUCCCUCCGUCCCAAAAUAAAUGACUCAAAAGUGACUCAACUUUGCACUCAUUUAUUUUGGAACGGAGGGAGUAAUAAAUAAAGAUGUACGGGAGAUAG	ssp-miR1128	UGGAACGGAGGGAGUAAUAAA	chr1R_645458976:707945603	40720517	40720497
miR1130	UCUUAUAUUAUGGGACGGAGG	UAUUCCUAUGUAGUACUACCUCUGUCCCAAAAUAUAAGAACGUUUUUAACACUACACUAGUGUCAAAAGCGUUCUUAUAUUAUGGGACGGAGGGAGUAUGUGUGUGGAAGUGG	tae-miR1130b-3p	UCUGUCCCAAAAUAUAAGAAC	chr1R_645458976:707945603	15073046	15073026
miR1130	UCUUAUAUUAUGGGACGGAGG	UGCUACUGUUAUAUACUCCCUCUGUCCCAAAAUAUAAGAACGUUUUUUACACUACACUAGUGUCAAAAACGUUCUUAUAUUAUGGGACGGAGGGAGUAGUUUGUACUGCCUUU	tae-miR1130b-3p	UCUGUCCCAAAAUAUAAGAAC	chr1R_645458976:707945603	22553520	22553500
miR1130	UCUUAUAUUAUGGGACGGAGG	UGGAUUAACAUUCUACUCCCUCUGUCCCACAAUAUAAGAACGUUUUUGGCACUACACUAGUGUCAAAAACGUUCUUAUAUUAUGGGACGGAGGGAGUACAUUUCUUCUUCUUC	tae-miR1130b-3p	UCUGUCCCACAAUAUAAGAAC	chr1R_645458976:707945603	22679875	22679855
miR1130	UCUUAUAUUAUGGGACGGAGG	GAGUCAUAUAUAUUACUCCCUCCGUCCCAUAAUAUAAGAACGCUUUUGACACUACACUAGUGUAAAAAGCAUUCUUAUAUUAUGGGACGGAGGGAGUAUUCAGAACGGAAUCG	tae-miR1130b-3p	UCCGUCCCAUAAUAUAAGAAC	chr1R_645458976:707945603	28358920	28358900
miR1131	UAGUACCGGUUCGUGGCGAACC	GCUAGCCGGGCCGCUCUCAUUAGUACCGGUUCGUGGCGAACCUUUAGUACCGGUUCGUGCCACGAACCGGUACUAAAGAGGUGGUGGCCUUUAGUAC	tae-miR1131	UUCGUGCCACGAACCGGUACUAAA	chr1R_645458976:707945603	27297232	27297211
miR1135	CUGCGACAAGUAAUUCCGAACGGA	CUGCAAUCUACUACUCCCUCCGUUCGGAAUUAUUUGUCUCGGAAAUGGAUGUAUCUAGAACUAAAAUACAUCUAGAUACAUCCAUUUCUGCGACAAGUAAUUCCGAACGGAGGGAGUAGUAAGAUCUUAUA	tae-miR1135	CGUUCGGAAUUAUUUGUCUCGGAA	chr1R_645458976:707945603	1476436	1476413
miR1135	CUGCGACAAGUAAUUCCGAACGGA	AUUUUACAAAUUACUCCCUCCGUUCGGAAUUACUUGUCUCGGAAAUGGAUGUAUCUAGAACUAAAAUACAUCUAGAUACAUCCAUUUCUGCGACAAGUAAUUCCGAACGGAGGGAGUAGGAAACAAAAAAG	tae-miR1135	CGUUCGGAAUUACUUGUCUCGGAA	chr1R_645458976:707945603	18823440	18823417
miR1135	CUGCGACAAGUAAUUCCGAACGGA	UGUCAUCUACUCCCUCCCUCCGUUCGGAAUUACUUGUCUCGGAAAUGGAUGUAUCCAGAACUAAAAUACGUCUAGAUACAUUCAUUUCUGCGACAAGUAAUUCCGAACGGAGGGAGUAUGAGGGAGCUGGA	tae-miR1135	CGUUCGGAAUUACUUGUCUCGGAA	chr1R_645458976:707945603	48659462	48659439
miR1135	CUGCGACAAGUAAUUCCGAACGGA	UUAAUAUUUUCUACUCCCUCCGUUCGGAAUUACUUGUCUCGGAAAUGGAUGUACCUAGAACUAAAAUACAUCUAGAUACAUCCAUUUCUGCGACAAGUAAUUCCGAACGGAGGGAGCAGGUAAGAACAUGA	tae-miR1135	CGUUCGGAAUUACUUGUCUCGGAA	chr1R_645458976:707945603	49549905	49549882
miR1135	CUGCGACAAGUAAUUCCGAACGGA	GUAGAACUACAUACUCCCUCCGUUCGGAAUUACUUGUCUCGGAUAUGGAUGUAUCUAGAACUAAAAUACGUCUAGCUACAUCCAUUUCUGCGACAAGUAAUUCCGAACGGAGGGAGUACAAGGAAACCAAU	tae-miR1135	CGUUCGGAAUUACUUGUCUCGGAU	chr1R_645458976:707945603	49922295	49922272
miR1135	CUGCGACAAGUAAUUCCGAACGGA	AUGCUAGCACCUACUCCCUCCGUUCGGAAUUACUUGUCUCGGAAAUUGAUGUAUCUAGAACUAAAAUACGUCUAGAUACAUCCAUUUCUGCGACAAGUAAUUCCGAACGGAGGGAGUAGUAGUCAUCAUAU	tae-miR1135	CGUUCGGAAUUACUUGUCUCGGAA	chr1R_645458976:707945603	52692290	52692267
miR1135	CUGCGACAAGUAAUUCCGAACGGA	CCAUCGGUUUAUACUCCAUCCGUUCGGAAUUACUUGUCUCGGAAAUGGAUAUAUCUAGAACUAAAAUACGUCUAGAUACAUCCAUUUCUGCGACAAGUAAUUCCGAACGGAGGGAGUAUAUCUUAGCUAAC	tae-miR1135	CGUUCGGAAUUACUUGUCUCGGAA	chr1R_645458976:707945603	53855007	53854984
miR1137	UAGUACAAAGUUGAGUCAUU	CAAAAUAAGUGACUCAAAAGUGAUCCAACUUUGUACUAAAGUUAGUACAAAGUUGAGUCAUUUUUGAGUCACUUAUUUUGGG	tae-miR1137a	UGAUCCAACUUUGUACUAAA	chr1R_645458976:707945603	1579598	1579616
miR1137	UCCGUUCCAAAAUAGAUGACC	GGUGAUAGCAAGAUACCCCCUCCGUUCCAAAAUAGAUGACCCAACUUUGUACAAAGUUGAGUCAUCUAUUUUGGAACGGAGGGAGUAUAUGACAAGAAACAA	tae-miR1137b-5p	UCAUCUAUUUUGGAACGGAGG	chr1R_645458976:707945603	8515111	8515131
miR1137	UCCGUUCCAAAAUAGAUGACC	CAUUAUACAGUAGUACUCCCUCCGUUCCAAAAUAGAUGACCCAACUUUCUACUUUUUUGUACUAAAGUUAGUACAAAGUUGAGUCAUCUAUUUUGUAACGGAGGGAGUAGUGUACAAGCCCACA	tae-miR1137b-5p	UCAUCUAUUUUGUAACGGAGG	chr1R_645458976:707945603	13315445	13315465
miR1137	UCCGUUCCAAAAUAGAUGACC	GUUAGUUGCUAGCUACUCCCUCCGUUCCAAAAUAGAUGACCCAACUUUGUACUAACUUUGUACUGAAGUUAGUACAAAGUUGAGUCCAUCUAUUUUAGAACAGAGGGAGUACGAUCUAACUGUUGA	tae-miR1137b-5p	UCCAUCUAUUUUAGAACAGAGG	chr1R_645458976:707945603	31120967	31120987
miR1137	UCCGUUCCAAAAUAGAUGACC	CACCACUGAUAAGUACUCCCUCCGUUCCAAAAUAGAUGACCCAAUUUUGUACUAACUUUGUACAAAGUUGAGUCAUCUAUUUUGGAACGGAGGGAGUAUUUAUGUAUCUACUU	tae-miR1137b-5p	UCAUCUAUUUUGGAACGGAGG	chr1R_645458976:707945603	45449779	45449799
miR1137	UCCGUUCCAAAAUAGAUGACC	GAAAUUUCCAGUCUACUCCCUCCGUUCCAAAAUAGAUGACCCAACUUUGUACUAAGUUAGUACAAAGUUGGGUCAUCCAUUUUUGAACGGAGGGAGUAUUUCUUAAUCAUGAC	tae-miR1137b-5p	UCAUCCAUUUUUGAACGGAGG	chr1R_645458976:707945603	51200210	51200230
miR1137	UCCGUUCCAAAAUAGAUGACC	CAUUUCUAUCAUAUACUCCCUCCGUUCCAAAAUAGAUGACCCAACUUUGUACUAACCUUAGUAUAAAGUUGGGUCAUCUAUUUUGGAACGGAGUGAGUACCUAUUUAAUUUCAC	tae-miR1137b-5p	UCAUCUAUUUUGGAACGGAGU	chr1R_645458976:707945603	55518534	55518554
miR1137	UAGUACAAAGUUGAGUCAUC	UCCAUUCGUUCCAAAAUAGAUGACUCAACUUUAUACUAAGUUAGUACAAAGUUGAGUCAUCUAUUUUGGAACGGAGGGAGU	tae-miR1137a	UGACUCAACUUUAUACUAAG	chr1R_645458976:707945603	59341332	59341351
miR1436	ACAUUAUGGGACGGAGGGAGU	UUUAUUGAAACAAAAGCUACUCCCUCCAUCCCAUAAUGUAAGACAUUUUUUGACACUAGUGUAGUGUCAAAAAACGACUUACAUUAUGGGACGGAGGGAGUAUAAAACAUGAUUGCUAUAG	osa-miR1436	UCCCUCCAUCCCAUAAUGUAA	chr1R_645458976:707945603	597473	597493
miR1436	ACAUUAUGGGACGGAGGGAGU	AUUGCUAAUUUAAGAAGUACUCCCUUCGUCCCAUAAUAUAAGACGUAUUUUAACACUAGUGUAGUGUCAAAAAACGUUUUACAUUAUGGGACGGAGGGAGUAUAUUCUAUUCUCCAAGCAA	osa-miR1436	UCCCUUCGUCCCAUAAUAUAA	chr1R_645458976:707945603	1546867	1546847
miR1436	ACAUUAUGGGACGGAGGGAGU	CCAACUAAGCAGAAAUAUACUCCCUCCAUCCCAUAAUAUAAGACGUUUUUUGGCACUAUUCUAGUGUCAAAAAACGUCUUACAUUAUGGGACGGAGGGAGUACUACUUUAUUCCUUAUAGC	osa-miR1436	UCCCUCCAUCCCAUAAUAUAA	chr1R_645458976:707945603	3783930	3783950
miR1436	ACAUUAUGGGACGGAGGGAGU	GUCAGACCUUUACGAAAUACUCCCUUUGUCCCAUAAUAUAAGACGCUUUUUGAUACUAGUGUAGUAUCAAAAAGCGUCUUACAUUAUGGGACGGAGGGAGUAAUUAAUAAAAAUGGUUGCA	osa-miR1436	UCCCUUUGUCCCAUAAUAUAA	chr1R_645458976:707945603	15754685	15754705
miR1439	UUUUGGGACGGAGUGAGUAUU	UGGGCAUUCCACCUAAAUAGUACUCCCUCUGUCCCAAAAUAUAAGAACGUUUUUAACACUACACUAGUGUUAAAAACGUUCUUAUAUUUUGGGACGGAGUGAGUAUUUAUUAGGCCUUAUUUGAUGG	osa-miR1439	UACUCCCUCUGUCCCAAAAUA	chr1R_645458976:707945603	5981232	5981252
miR1439	UUUUGGAACGGAGGGAGUAUU	UGUAUCAUUUUCGAUUUAUAUACUCCCUCCGUUCCAAAAUAAAUGAUUCAACUUUAUAUUAACUUUAGUACAAAGUUAGUAUAAAGUUGGGUCAUCUAUUUUGGAACGGAGGGAGUAUUUGAUAAAAGGAAGGGAAGGA	osa-miR1439	UACUCCCUCCGUUCCAAAAUA	chr1R_645458976:707945603	18894723	18894743
miR1439	UUUUGGAACGGAGGGAGUAUU	CUGGCAGUCGGCCUCGGUUCUACUCCCUCCGUUCCAAAAUAGAUGACUCAACUUUAUACUAACUUUAGUACAAAGUUGGAUCAUCUAUUUUGGAACGGAGGGAGUAUUCUAGACGAGACGGCCCGGAU	osa-miR1439	UACUCCCUCCGUUCCAAAAUA	chr1R_645458976:707945603	24987161	24987141
miR1439	UUUUAGAACGGAGUGAGUAUU	ACUAGCUUUAAGGUAAUAUGUACUCCUUCCGUUUCAAAAUAGAUGGCUCAACUUUGUAUUUACUUUAGUACAAAGUUGGUUCAUCUAUUUUAGAACGGAGUGAGUAUUUUCUAUCCUAAGGUCAGCAA	osa-miR1439	UACUCCUUCCGUUUCAAAAUA	chr1R_645458976:707945603	29973380	29973400
miR2120	UUUAGUCCCGGUUGGUGUUA	AAAAAUUCAAAAAAAAAUCCUUUAGUCCCGGUUGGUGUUACGAACCGGGACUAAAGGUCGAGCUCCAGAAACCAGCCACGUGGAGCUCCUUUAGUCCCGGUUCGUAAGCAAACCGGGACUAAAGGGGAGGGCUUUAGUACCGACC	osa-miR2120b-3p	AGCAAACCGGGACUAAAGG	chr1R_645458976:707945603	52051654	52051635
miR2275	UGAGUGUUGGAGGAAAGCAA	UGUUGUGCAGGCACUGAAAGUGAGUGUUGGAGGAAAGCAAACCGGGAAAUCCAUCUCGAAGUGUAGAUGUUUCCAGUUUGUUUUUCUCCAAUAUCUCAUCUUCGGUAGAUUUGCCUGAUG	ata-miR2275a-5p	GUUUUUCUCCAAUAUCUCAUC	chr1R_645458976:707945603	50830174	50830193
miR2275	AGUGUUGGAGGAAAGCAAACC	UUGUGCAGGCACUGAAAGUGAGUGUUGGAGGAAAGCAAACCGGGAAAUCCAUCUCGAAGUGUAGAUGUUUCCAGUUUGUUUUUCUCCAAUAUCUCAUCUUCGGUAGAUUUGCCUGA	zma-miR2275a-5p	UUUGUUUUUCUCCAAUAUCUCA	chr1R_645458976:707945603	50830176	50830196
miR2275	UUUGUUUUUCUCCAAUAUCUCA	UUGUGCAGGCACUGAAAGUGAGUGUUGGAGGAAAGCAAACCGGGAAAUCCAUCUCGAAGUGUAGAUGUUUCCAGUUUGUUUUUCUCCAAUAUCUCAUCUUCGGUAGAUUUGCCUGA	zma-miR2275a-3p	AGUGUUGGAGGAAAGCAAACC	chr1R_645458976:707945603	50830230	50830251
miR2275	UUUGUUUUUCUCCAAUAUCUCA	UUGUGCAGGCACUGAAAGUGAGUGUUGGAGGAAAGCAAACCGGGAAAUCCAUCUCGAAGUGUAGAUGUUUCCAGUUUGUUUUUCUCCAAUAUCUCAUCUUCGGUAGAUUUGCCUGA	osa-miR2275d	AGUGUUGGAGGAAAGCAAACC	chr1R_645458976:707945603	50830231	50830251
miR2275	UUCAGUUUCCUCUAAUAUCUCA	UACAUGUGCCACUUGAAGUGAGAGUUAGAUGGAACUGAACCGCCUCCGGUCGACCGCCUGUUGAUUUGGGUGUUGUUCAGUUUCCUCUAAUAUCUCACUUUGAGUGGUCCAUCUGCC	zma-miR2275b-3p	AGAGUUAGAUGGAACUGAACC	chr1R_645458976:707945603	50830382	50830403
miR2275	AGUGUUGGAGGAAAGCAAACC	UUGUGCAGGCACUGAAAGUGAGUGUUGGAGGAAAGCAAACCGGGAAAUCCAUCUCGAAGAGUUGAUGUUUCCAGUUUGUUUUUCUCCAAUAUCUCAUUUUCGGUAGAAUUACCUGA	zma-miR2275a-5p	UUUGUUUUUCUCCAAUAUCUCA	chr1R_645458976:707945603	50832336	50832356
miR2275	UUUGUUUUUCUCCAAUAUCUCA	UUGUGCAGGCACUGAAAGUGAGUGUUGGAGGAAAGCAAACCGGGAAAUCCAUCUCGAAGAGUUGAUGUUUCCAGUUUGUUUUUCUCCAAUAUCUCAUUUUCGGUAGAAUUACCUGA	zma-miR2275a-3p	AGUGUUGGAGGAAAGCAAACC	chr1R_645458976:707945603	50832390	50832411
miR2275	UUUGUUUUUCUCCAAUAUCUCA	UUGUGCAGGCACUGAAAGUGAGUGUUGGAGGAAAGCAAACCGGGAAAUCCAUCUCGAAGAGUUGAUGUUUCCAGUUUGUUUUUCUCCAAUAUCUCAUUUUCGGUAGAAUUACCUGA	osa-miR2275d	AGUGUUGGAGGAAAGCAAACC	chr1R_645458976:707945603	50832391	50832411
miR2275	UUCAGUUUCCUCUAAUAUCUCA	UACAUGUGCCACUUGAAGUGAGAGUUAGAUGGAACUGAACCGCCUCCGGUCGACCGCCUGUUGAUUUGGGUGUUGUUCAGUUUCCUCUAAUAUCUCACUUUGAGUGGUCCAUCUGCC	zma-miR2275b-3p	AGAGUUAGAUGGAACUGAACC	chr1R_645458976:707945603	50832547	50832568
miR2275	AGUGUUGGAGGAAAGCAAACC	UUGUGCAGGCACUGAAAGUGAGUGUUGGAGGAAAGCAAACCGGGAAAUCCAUCUCGAAGUGUUGAUGUUUCCAGUUUGUUUUUCUCCAAUAUCUCAUUUUCGGUAGAAUUACCUGA	zma-miR2275a-5p	UUUGUUUUUCUCCAAUAUCUCA	chr1R_645458976:707945603	50834485	50834505
miR2275	UUUGUUUUUCUCCAAUAUCUCA	UUGUGCAGGCACUGAAAGUGAGUGUUGGAGGAAAGCAAACCGGGAAAUCCAUCUCGAAGUGUUGAUGUUUCCAGUUUGUUUUUCUCCAAUAUCUCAUUUUCGGUAGAAUUACCUGA	zma-miR2275a-3p	AGUGUUGGAGGAAAGCAAACC	chr1R_645458976:707945603	50834539	50834560
miR2275	UUUGUUUUUCUCCAAUAUCUCA	UUGUGCAGGCACUGAAAGUGAGUGUUGGAGGAAAGCAAACCGGGAAAUCCAUCUCGAAGUGUUGAUGUUUCCAGUUUGUUUUUCUCCAAUAUCUCAUUUUCGGUAGAAUUACCUGA	osa-miR2275d	AGUGUUGGAGGAAAGCAAACC	chr1R_645458976:707945603	50834540	50834560
miR2275	UUCAGUUUCCUCUAAUAUCUCA	UACAUGUGCCACUUGAAGUGAGAGUUAGAUGGAACUGAACCGCCUCCGGUCGACCGCCUGUUGAUUUGGGUGUUGUUCAGUUUCCUCUAAUAUCUCACUUUCAAUGGUCCAUCUGCA	zma-miR2275b-3p	AGAGUUAGAUGGAACUGAACC	chr1R_645458976:707945603	50834696	50834717
miR2275	UUCAGUUUCCUCUAAUAUCUCA	UAAAUGUGCUAUUUGAAGUGAGAGUUAGAUGAAACUGAACCACCCUUGGUCGACCACCUGUUGAUUGAUUUGGGGUUCAGUUUCCUCUAAUAUCUCAUUUUGAAUGGUCCAUCUGCC	zma-miR2275b-3p	AGAGUUAGAUGAAACUGAACC	chr1R_645458976:707945603	50838709	50838730
miR395	GUUCUCUUCAAGCACUUCAGG	CGAGUUUGGCCUCGUCAGGAGUUCUCUUCAAGCACUUCAGGAUGCGUCUUUUCGAGAACUUUCAUGAAGUGUUUGGGGGAACUCUCGGUGUCACCAAGCAUUUA	ata-miR395a-5p	UGAAGUGUUUGGGGGAACUC	chr1R_645458976:707945603	47546945	47546965
miR395	UGAAGUGUUUGGGGGAACUC	CGAGUUUGGCCUCGUCAGGAGUUCUCUUCAAGCACUUCAGGAUGCGUCUUUUCGAGAACUUUCAUGAAGUGUUUGGGGGAACUCUCGGUGUCACCAAGCAUUUA	tae-miR395b	GUUCUCUUCAAGCACUUCAGG	chr1R_645458976:707945603	47546989	47547008
miR395	UGAAGUGUUUGGGGGAACUCU	UCGAGUUUGGCCUCGUCAGGAGUUCUCUUCAAGCACUUCAGGAUGCGUCUUUUCGAGAACUUUCAUGAAGUGUUUGGGGGAACUCUCGGUGUCACCAAGCAUUUAG	aof-miR395a	AGUUCUCUUCAAGCACUUCAGG	chr1R_645458976:707945603	47546989	47547009
miR395	GUUCCCUUCAAGCACUUUACG	AACGUUUGGUAUUACCGGGAGUUCCCUUCAAGCACUUUACGAAUCGCCUUUUUAAGGCGUCAUGUGAAGUGUUUAGGGAAACUCUUGGUGCAACCAAGCACUAA	bdi-miR395f-5p	UGAAGUGUUUAGGGAAACUC	chr1R_645458976:707945603	47547099	47547119
miR395	AGUUCCCUUCAAGCACUUUACG	CAACGUUUGGUAUUACCGGGAGUUCCCUUCAAGCACUUUACGAAUCGCCUUUUUAAGGCGUCAUGUGAAGUGUUUAGGGAAACUCUUGGUGCAACCAAGCACUAAG	ata-miR395d-5p	UGAAGUGUUUAGGGAAACUCU	chr1R_645458976:707945603	47547098	47547119
miR395	GUGAAGUGUUUAGGGAAACUC	AACGUUUGGUAUUACCGGGAGUUCCCUUCAAGCACUUUACGAAUCGCCUUUUUAAGGCGUCAUGUGAAGUGUUUAGGGAAACUCUUGGUGCAACCAAGCACUAA	osa-miR395t	GUUCCCUUCAAGCACUUUACGA	chr1R_645458976:707945603	47547142	47547162
miR5049	AGACAUUUAUUUUGGGACGGAGG	GAUUGUCCAUAAAUACUCCCUCCGUCCCAAAAUAAGUGUGUCAACUUUGUACUAGCUCUAAUACAAAUUUGUACUAAGCUCAAGACAUUUAUUUUGGGACGGAGGGAGUAUAAAAGAAAAGCAAG	hvu-miR5049c	UCCGUCCCAAAAUAAGUGUGUCA	chr1R_645458976:707945603	14775125	14775103
miR5049	AGACACUUAUUUUGGGACGGAGG	GAAAAGAAACAUAUACUCCAUCCGUCCCAAAAUAAGUGUCUUGAGCUUAGUACAAAUUUGUACUAGGGCUAGUACAAAGUUGAGACACUUAUUUUGGGACGGAGGGAGUAUAUACAAUCACUUUC	hvu-miR5049c	UCCGUCCCAAAAUAAGUGUCUUG	chr1R_645458976:707945603	19956030	19956008
miR5049	AGACACUUAUUUUGGGACGGAGG	AUCAUUUAUUUAAUACUCCCUCCGUCCCAAAAUAAAUUUUUCAAAAUUAAUACAACUUUGUAUUAAAGUUAGUACAAAGUUGAGACACUUAUUUUGGGACGGAGGAAGUACUUGGUCAACAUUUU	hvu-miR5049c	UCCGUCCCAAAAUAAAUUUUUCA	chr1R_645458976:707945603	21190829	21190807
miR5049	AGACACUUAUUUUGGGACGGAGG	CCACUUAACAGAGUACUCCCUCUGUCCCAAAAUAAGUGUCUCAACUUUAUACUAACUCUAGUGUAAAGUUGUACUAAGGUCAAGACACUUAUUUUGGGACGGAGGGAGUACUAGUUAAGAAGAGA	hvu-miR5049c	UCUGUCCCAAAAUAAGUGUCUCA	chr1R_645458976:707945603	24308416	24308394
miR5049	AGACACUUAUUUUGGGACGGAGG	AGUUAGAGUUAUAUACUCCCUUCGUCCCAAAAUAAGUGUCUCAACUUUGUACUAGCUCUAGUGCAAAUUUGUACUAAGCUCAAGACACUUAUUUUGGGACGGAGGGAGUAUAUGAGAUGGUCUUG	hvu-miR5049c	UUCGUCCCAAAAUAAGUGUCUCA	chr1R_645458976:707945603	26139863	26139841
miR5049	AGACACUUAUUUUGGGACGGAGG	UCUUCUUCUAAACUACUCCCUCCGUCCCAAAAUAAGUGUCUCAACUUUGUACUAGCUGUAGUACAAAUUUGUACUAAGCUCAAGACACUUAUUUUGGGACGGAGGGAGUAUGUUACAGAACUUUC	hvu-miR5049c	UCCGUCCCAAAAUAAGUGUCUCA	chr1R_645458976:707945603	32204265	32204243
miR5049	AGACACUUAUUUUGGGACGGAGG	AACGAUAAACACCUACUCCCUCCGUCUCAAAAUAAGUGUCUCAACUUUGUACUAGCUCUAGUAAAAAUUUGUACUAAGCUCAAGACACUUAUUUUGGGACGGAGGGAGUACAUCCCUGGGCAUGA	hvu-miR5049c	UCCGUCUCAAAAUAAGUGUCUCA	chr1R_645458976:707945603	40045978	40045956
miR5049	AGACAUUUAUUUUGGGACGGAGG	UUGAUAAAUUGUAUACUCGCUCCGUCCCAAAAUAAGUGACUCGACUUUGUACUAAAGUAGUACAAAGUUGAGACAUUUAUUUUGGGACGGAGGGAGUACAAUGCAAUCAGCAA	hvu-miR5049c	UCCGUCCCAAAAUAAGUGACUCG	chr1R_645458976:707945603	43439324	43439302
miR5049	AAUAUGGAUCGGAGGUAGUAC	UUCAUAUCUUGAGAUCAUGUACUGCCUCCGAUUCAAAUUAGUUGUAGCUCAAACGGAUGUAUCUAACACUGAAAUACGUCUAGAUACAUCCGUUUCAGCGACAAGCCGACAAGUAAUAUGGAUCGGAGGUAGUACUUUCUUUGACAUGCAGAUCC	tae-miR5049-3p	ACUGCCUCCGAUUCAAAUUAG	chr1R_645458976:707945603	45453072	45453052
miR5049	CAAGUAAUAUGGAUCGGAGGUAGU	CAUAUCUUGAGAUCAUGUACUGCCUCCGAUUCAAAUUAGUUGUAGCUCAAACGGAUGUAUCUAACACUGAAAUACGUCUAGAUACAUCCGUUUCAGCGACAAGCCGACAAGUAAUAUGGAUCGGAGGUAGUACUUUCUUUGACAUGCAGAU	bdi-miR5049-3p	UGCCUCCGAUUCAAAUUAGUUGUA	chr1R_645458976:707945603	45453077	45453054
miR5070	UCUGACCCUACUUAGUUCAAC	UUGGAACCUUGAGGGUACCCUCUGACCCUACUUAGUUCAACUGAAUGAACUAGUUUUUCAGAAUUCACCUCAGUUUUGAAAAAUUAGUUCAUUUAGCUGACCUGAGAAGGGUCCGAGGGUACUCUUUAGGUUCGAAAU	ata-miR5070-5p	UGACCUGAGAAGGGUCCGAGG	chr1R_645458976:707945603	55940642	55940622
miR5070	UUGAACUAAGUAGGGUCAGAG	UCGAACCUAAAGAGUACCCUCGGACCCUUCUCAGGUCAGCUAAAUGAACUAAUUUUUCAAAACUGAGGUGAAUUCUGAAAAACUAGUUCAUUCAGUUGAACUAAGUAGGGUCAGAGGGUACCCUCAAGGUUCCAAA	ata-miR5070-3p	CGGACCCUUCUCAGGUCAGCU	chr1R_645458976:707945603	55940623	55940643
miR5070	AACUAAGUAGGGUCAGAGGGU	AUUUCGAACCUAAAGAGUACCCUCGGACCCUUCUCAGGUCAGCUAAAUGAACUAAUUUUUCAAAACUGAGGUGAAUUCUGAAAAACUAGUUCAUUCAGUUGAACUAAGUAGGGUCAGAGGGUACCCUCAAGGUUCCAAAUUU	bdi-miR5070	CCUCGGACCCUUCUCAGGUCA	chr1R_645458976:707945603	55940626	55940646
miR5174	AUUAUGGAACGGAGGGAGUAG	CUUGUCUAGUGAUAUGAGCUACUCCCUCUGUCUCAUAAUGUAAGACGUUUUUUGACUCUAGUGUAGUGUCAAAAAACGUCUUACAUUAUGGAACGGAGGGAGUAGUAUCUUUGCGUACAAAACAA	bdi-miR5174e-3p.2	ACUCCCUCUGUCUCAUAAUGU	chr1R_645458976:707945603	27764818	27764837
miR5174	AUUAUGGAACGGAGGGAGUAG	CUGUAAAGCCCCGUAGAUGUACUCCCUCCGUUCCAUAAUGUAGUGCCUAUAGAUUUUUUGAAAAGUCAAACCUCACAAACUUUGACCAAGUUUGUGAAGAAAAAUAUUUACAUCUAGAGUGUGAAACAUAUAUCACUAGAUUCACCAUAAGAUGUAGUUUCACAUUAUAUAUUUUUGUUGUUGUAGACAUAAAUAUUUUUCUCUACAAACUUGGUCAAAGUUUGCAAAGUUUGACUUUCCGGAAAAUCUAUAGGCACUACAUUAUGGAACGGAGGGAGUAGCAUUUUUGGCGCGCGGGCCA	bdi-miR5174e-3p.2	ACUCCCUCCGUUCCAUAAUGU	chr1R_645458976:707945603	47609495	47609514
miR5175	AAGAAUUUUGGAACGGAGGGA	UUCGUAGUUAUAAAGUACUCCCUCCGUCCCAAAAUUCUUGUCUUAGAUUUUUCUAGAUACGGAUGUAUCUAACACUAAAGUGUAACUAGAUACAUCCGUAUUUGAACAAAUGUAAGACAAGAAUUUUGGAACGGAGGGAGUACAUACUACAAUGUUGUC	bdi-miR5175a	CCUCCGUCCCAAAAUUCUUGU	chr1R_645458976:707945603	5973805	5973825
miR5175	AAGAAUUUUGGAACGGAGGGA	AACUUCAGCUAGAUGUACUCCCUCCGUCCCAAAAUUCUUGUCUUAGAUUUGUCUAGAUAGGGGAGUAUCUAACACUAAAACGUGACUAGAUACAUCCGUAUUUUGAUAAAUGGAAGACAAGAAUUUUGGAACGGAGGGAGUACUAAUUUGUCACAAGAG	bdi-miR5175a	CCUCCGUCCCAAAAUUCUUGU	chr1R_645458976:707945603	30947982	30948002
miR5175	UUCCAAAUUACUCGUCGUGGU	GGUAUGUAGUACUCCCUCCGUUCCAAAUUACUCGUCGUGGUUUUAGUUCAAAUUUGAACUAAAACCACGAUUAGUAAUUUGGAACGGAGGGAGUAGUAAUAAAGAG	tae-miR5175-5p	CACGAUUAGUAAUUUGGAACG	chr1R_645458976:707945603	40039737	40039757
miR5175	AAGAAUUUUGGAACGGAGGGA	UAUGUAUAUAUAAUGUACUCCCUCCGUUUCAAAAUUAUUGUCUUCGAUUUGUCUAAUUACGGAUGUAUCUAGUCACGUUUUAGUGUUAGAUAUUUCCCUAUCUAGAUGAAUGUAAGACAAGAAUUUUGGAACGGAGGGAGUACCUCGCAACCAUGUAGG	bdi-miR5175a	CCUCCGUUUCAAAAUUAUUGU	chr1R_645458976:707945603	43530402	43530422
miR5175	UUCCAAAUUACUCGUCGUGGU	GCUACAUACUACUCCCUCCGUUCCAAAUUACUCGUCGUGGUUUUAGUUCAAAUUUGAACUAAAACCACGACAAGUAAUUUGGAACAGAGGGAGUAGCUUCAAAUGC	tae-miR5175-5p	CACGACAAGUAAUUUGGAACA	chr1R_645458976:707945603	47217497	47217477
miR5175	AAGAAUUUUGGAACGGAGGGA	GAAGGCAUUGGGAAGUACUCCCUCCGUCCCAAAAUUCUUGUCUUAGAUUUAUCUAAAUAGAGAAGUAUCUAACACUAAAACGUGACUAGAUACAUUCAUUGUUAGACAAAUCGAAGACAAGAAUUUUGGAACGGAGGGAGUAAUAAGUAGAUGAUGGGU	bdi-miR5175a	CCUCCGUCCCAAAAUUCUUGU	chr1R_645458976:707945603	47867175	47867195
miR5175	UUCCAAAUUACUCGUCGUGGU	CUUAUUAUGUACUCCCUCCAUUCCAAAUUACUCGUCGUGGUUUUAGUUCAAAUUUGAACUAAAACCACGACGACUAAUUUGGAACGGAGGGAGUACAUUUGAUGGA	tae-miR5175-5p	CACGACGACUAAUUUGGAACG	chr1R_645458976:707945603	52312471	52312491
miR5181	CACUUAUUUUGGAACGGAGGG	GAAGGGUAAGCAAAUACUCCCUCCGUCCCAAAAUAAGUGAUUAAAAAAUGACUCAAUUUUGUACCAACUUUAGUAGAAAGUUGAGUCAUUUUUGAGUCACUUAUUUUGGAACGGAGGGAGUAGUUAUUUCAUGGCAGU	ata-miR5181-3p	CUCCGUCCCAAAAUAAGUGAU	chr1R_645458976:707945603	7223281	7223301
miR5181	CACUUAUUUUGGAUCGGAGGG	UAUAGAAAAUUUAUCACCCCCUUCGAUCCAAAAAAAGUGACGUAGUCUUAGUUCAAAUUUGAACUAAAACCACAACACUUAUUUUGGAUCGGAGGGAGUAGCCUAUACACCACCAG	ata-miR5181-3p	CUUCGAUCCAAAAAAAGUGAC	chr1R_645458976:707945603	13547380	13547400
miR5181	CACUUAUUUUGGAACGGAGGG	AUUCGAUAAACAAGUACUCCCUCCGUCCCAAAAUAAGUGACUCAAAAAUGACUCAACUUUGUACUAACGUUAGUACAAAGUUGAGUCACUUUUGAGUCACUUAUUUUGGAACGGAGGGAGUAAAAACUAGUGAUUGUU	ata-miR5181-3p	CUCCGUCCCAAAAUAAGUGAC	chr1R_645458976:707945603	31593839	31593819
miR5181	UCCCAUCCAUAAUAAGUGUCG	GUGCUGUCACAGAAACUCCCUCCCAUCCAUAAUAAGUGUCGCAGUGUUGAACUAAGGCUGUCAACCUUACCUUAGUUCAACACUGCGACACUUAUUAUGGAUCGGAGGGAGUAGUAAUUAAAGUGGUU	bdi-miR5181b	ACACUUAUUAUGGAUCGGAGG	chr1R_645458976:707945603	40551802	40551822
miR5181	UCCGAUCCAUAAUAAGUGUCG	CCACUUUAAUUACUACUCCCUCCGAUCCAUAAUAAGUGUCGCAGUGUUGAACUAAGGUAAGGUUGACAGCCUUAGUUCAACACUGCGACACUUAUUAUGGAUGGGAGGGAGUUUCUGUGACAGCACUG	bdi-miR5181b	ACACUUAUUAUGGAUGGGAGG	chr1R_645458976:707945603	40551887	40551867
miR5181	ACUUAUUAUGGAUCGGAGGGA	CAGUGCUGUCACAGAAACUCCCUCCCAUCCAUAAUAAGUGUCGCAGUGUUGAACUAAGGCUGUCAACCUUACCUUAGUUCAACACUGCGACACUUAUUAUGGAUCGGAGGGAGUAGUAAUUAAAGUGGUUCC	bdi-miR5181d	CCUCCCAUCCAUAAUAAGUGU	chr1R_645458976:707945603	40551871	40551891
miR5181	CACUUAUUUUGGAACGGAGGG	UUGUGGCUGAUAAAUAUUCCCUCCGUCUCAAAAUAAGUGACUCAAAAGUGACCCAACUUUAUACUAAAGUUAGUACAAAGUCGAGUCAUUUUUGAGUCACUUAUUUUGGAACGGAGGGAAUAUGAGUUUGAAUUGGGA	ata-miR5181-3p	CUCCGUCUCAAAAUAAGUGAC	chr1R_645458976:707945603	43561460	43561440
miR5181	ACUUAUUUUGGACCGGAGGGA	UUUUUUUUAAAAAGUUCUUGUCUCAUCCAAAAUAAGUGUCGCAGUUUUGAAAAUUUAAAAUUGCGACACUUAUUUUGGACCGGAGGGAGAGCUAAUAAAUGGCUCCGU	bdi-miR5181d	UCUCAUCCAAAAUAAGUGU	chr1R_645458976:707945603	59376709	59376689
miR5181	CACUUAUUUUGGACCGGAGGG	UUUUUUUAAAAAGUUCUUGUCUCAUCCAAAAUAAGUGUCGCAGUUUUGAAAAUUUAAAAUUGCGACACUUAUUUUGGACCGGAGGGAGAGCUAAUAAAUGGCUCCG	ata-miR5181-3p	CUCAUCCAAAAUAAGUGUC	chr1R_645458976:707945603	59376710	59376690
miR5205	CUUAUAAUUAGGAACGGAGGGAGU	GCAAUGAUGUUAAUAACUACUUCCUCCGUUCCUAAAUAUAAGUCUUUGGAGAGAUUUCACUAUGGACCACAUACGGAGCAAAAAGAGUGAAUCUACACUCUAAAAUGCAUCUAUAUACAUCCGUAUGUGGUUUAUAGUGAAAUCUCUACAAAGACUUAUAAUUAGGAACGGAGGGAGUACUUUUCAGCAUCCAAUCAA	mtr-miR5205b	UUCCUCCGUUCCUAAAUAUAAGUC	chr1R_645458976:707945603	61650367	61650390
miR9654	UUCCGAAAGGCUUGAAGCUAAU	AUGCUCACCUGCACGUUGCUUAGCUUUAAGCCUUGAGGAAUAGUGUGACUGCACUGAGCUAUGUGCAGUGCUUUCUACACUAUUCCGAAAGGCUUGAAGCUAAUUAACGAGCAUUGCGCCUUUU	tae-miR9654b-3p	UAGCUUUAAGCCUUGAGGAAUA	chr1R_645458976:707945603	41795910	41795931
miR9654	UUCUGAAAGGCUUGAAGCUAAU	AUGCUCAUCUGCACGUUGCUUAGCUUUAAGCCUUGAGGAAUAGUGUAGACUGCACGGAGCUAUGUGCAGUGCUUUCUACACUAUUCUGAAAGGCUUGAAGCUAAUUAACGAGCAUUGCGCCUUUU	tae-miR9654a-3p	UAGCUUUAAGCCUUGAGGAAUA	chr1R_645458976:707945603	45076676	45076697
miR9781	UUUUGUCACAUAUAAUACAUA	UCGAUUUGAGGAAUUAAACAUUUGUUAUAUGUCAUGAAAAAUAUAUCACUAGAUUUCUACACGGAUGUAGUUUCUAAAUAUAUAUUUUUUGUCACAUAUAAUACAUAUUUAGAUAGUUAAAUCGUCG	tae-miR9781	UUUGUUAUAUGUCAUGAAAAA	chr1R_645458976:707945603	37756237	37756257
miR9781	UUUUGUCACAUAUAAUACAUA	UCGAUUUGAGGAACUAAAUAUGUGUUAUAUGUCAUGAAAAGUAUAUCACUAGAUUUCUAUACGGAUGUAGUUUCUAAAUAUAUAUUUUUUGUCACAUAUAAUACAUAUUUAGAUAGUUAAAUCGUCG	tae-miR9781	UGUGUUAUAUGUCAUGAAAAG	chr1R_645458976:707945603	45374232	45374252

## Sheet: OryzaSativa_OWBM1A
miRNA ID	Mature miRNA sequence	Precursor sequence	Homolog miRNA	miRNA* sequence	Chromosome ID	miRNA start	miRNA end
miR10518	AAGAGAUUUUGGAGGGAU	CUCCCUUCGUCCCAUAAUAUAAGAGAUUUUGGAGGGAUGUGACACUUUAUAGGACUACGAAUCUACGCAGAUUCGUAGUCCUAUGAAGUAUCACAUCCCUCCAAAAUCCCAUAUAUUAUAGGACGGAGGGAGUA	tae-miR10518	CCCUCCAAAAUCCCAUAU	5	2403451	2403468
miR1130	UCUUAUAUUAUGGGACGGAGG	CAAGAAUGUGUAGUACUCCCUCCGUCCCACAAUAUAAGGGAUUUUGAAUUUUUGCUUAUAACGUUUGACCACUCGUUUUAUUUAAUUUUUUUUUGCAAAUAUAAAAAACAAAAAGUUGUGAUUAAAGUACUGUAGAUAAUAAAGCAAGUCUCAAAUAAAAUAAAUAAUAAUUUUAAAAUUUUUUGAAUAAGACGAGUGGUCAAACCUCGUAAGAAAAACUUAAAAUCUCUUAUAUUAUGGGACGGAGGGAGUAACUGUAUUAUAUAUG	tae-miR1130b-3p	UCCGUCCCACAAUAUAAGGGA	5	7608191	7608171
miR1130	UCUUAUAUUAUGGGACGGAGG	AUGUGUUCAUUUCUACUCCCUCCGUCCCACAAUAUAAGAGAUUUUGAGUUUUUAAUUAUAGUGUUUAACCACUCAUCUUAUUAAAAAAAUUGUGCAAAUAUAAAAAACGAAAAGUUGUGCUUAAAGUAUUUUGGAUAAUAAAGUAAGUCAAAAUAAAUAAAUAAUAAUUUCAAAAUUUUUUGAAUAAGACGAGUGGUCCAACAGUGCAAGCAAGAACUUAAAAUCUCUUAUAUUAUGGGACGGAGGGGGUAUGUUAUACUUCCUCC	tae-miR1130b-3p	UCCGUCCCACAAUAUAAGAGA	5	7543018	7542998
miR1128	UACUACUCCCUCCGUCCCAAU	UAAACAGCAUCACUGCUCUCUACUACUCCCUCCGUCCCAAUAUAUUAAAAUCUAGGACAGGAUGGGACAUUUUCUAGGUUUUAAUAUAUUGGGACGGAGGGAGCAGUACAGAACUGAAAUGGAGCCAUGU	ssp-miR1128	UGGGACGGAGGGAGCAGUACA	5	6058652	6058671
miR1130	CCUUAUAUUAUGGGACGGAGG	AAAUAAAGUAACCUACUCCCUCCGUCCCAUAAUAUAAAGGAUUUUAAGUUUUUGCUUGUACAAUUUGACCACUCGUCUUAUUCAAAAAAAAUUUAGAAUUAUUAUUUUUUUGACUUACUUUAUUAUCCAAAGUACUUUAAACAUAACUUUUCGUUUUUUAUAUUUGCACAAAUUUUUUUGAAUAAGAUGAGCGAUCAAACAGUGCAAGUAAAAACUUAAAAUCCCUUAUAUUAUGGGACGGAGGGAGUAUAUCUUAAAAUAUAU	tae-miR1130b-3p	UCCGUCCCAUAAUAUAAAGGA	5	2614778	2614797
miR1130	CCUUAUAUUAUGGGACGGAGG	ACCCUGAUAUAAUUACUCCCUCCGUCCCAUAAUAUAACGGAUUUUGGAGGGAUGCGACACAUCUUAGGACCAUGUAUCUGGACAUGGUCCUAACUAGGAUGUGUCAUGUCCCUCCAAAAUCCCUUAUAUUAUGGGACGGAGGGAGUAUAUUUUAGUCGAGAC	tae-miR1130b-3p	UCCGUCCCAUAAUAUAACGGA	5	3230852	3230833
miR1130	CCUUAUAUUAUGGGACGGAGG	CUUUUUAAGCUAAUACUCCCUCCGUUCCACAAUAUAAGGGAUUUUGAGUUUUUUCUUGCAACGUUUGACCACUCGUCUUAUUCAAUUUUUUUUGCAAAUAUAAAAAACGAAAAGUUGUGCUUAAAGUACUAUAGAUAAUAAAGUAAGUCACAAAUAAAAUGAAUAAUAAUUUCAAAAAAAAUUGAAUAAGACGAGUGGUCAAACGUUGCAAGUAAAAACUCAAAAUCCCUUAUAUUAUGGGACGGAGGGAGUAGCACACACAAAGACA	tae-miR1130b-3p	UCCGUUCCACAAUAUAAGGGA	5	3237304	3237323
miR11336	GACUUUCUAGCAUUGCCCACAUUC	UCCUCCGUUUCACGAUGUAAGACUUUCUAGCAUUGCCCACAUUCAUUUAAAUGUUAAUGAAUCUAGACAUAUGCAUGUGUUUAGAUUCGUUAACAUCUAUAUGUAUGUGGACAAUGCUAGAAAGUCUUACAUUGUGAAACUGAUGGAG	osa-miR11336-5p	AUGUGGACAAUGCUAGAAAGUCUU	5	1376415	1376392
miR11336	GAAUAUGGGCAAUGCUAGAAAGUCU	CCUCCGUUUCAUAAUGUAAGACUUUCAAUCAUUGCCCACAUUCAUAUAGAUGUUAAUGAAUCUAGACAUAUAUAUAUGUGUAUAGAUUCAUUAACAUCUAUAUGAAUAUGGGCAAUGCUAGAAAGUCUUACAAUAUGAAACGGAGGGA	osa-miR11336-3p	ACUUUCAAUCAUUGCCCACAUUCAU	5	2559120	2559144
miR11336	GAAUAUGGGCAAUGCUAGAAAGUCU	CCUCCGUUUCAGGUUAUAAGACUUUCUAGCAUUGUCCACAUUCAUAUAGAUGUUAAUGAAACUAGGCACACGUAUAUGUCUUGAUUCAUUAACAUAUAUAUGAAUAUGGGCAAUGCUAGAAAGUCUUAUAACCUGAAAACUUAGGU	osa-miR11336-3p	ACUUUCUAGCAUUGUCCACAUUCAU	5	2674517	2674541
miR11336	GAAUAUGGGCAAUGCUAGAAAGUCU	CCUCCAUUUCAUAUUAUAAGACUUUCUAGCAUUGCCCACAUUCACAUAUAUGUUAAUGAAUCGAGACAUAUACGUGUGCCUAGAUUUAUUAACAUCUAUAUGAAUAUGGGCAAUGCUAGAAAGUCUUAUAACCUGAAAGCUAAGCC	osa-miR11336-3p	ACUUUCUAGCAUUGCCCACAUUCAC	5	2696449	2696425
miR11336	GACUUUCUAGCAUUGCCCACAUUC	UCCUCCAUUUCAUAUUAUAAGACUUUCUAGCAUUGCCCACAUUCACAUAUAUGUUAAUGAAUCGAGACAUAUACGUGUGCCUAGAUUUAUUAACAUCUAUAUGAAUAUGGGCAAUGCUAGAAAGUCUUAUAACCUGAAAGCUAAGCCA	osa-miR11336-5p	AUAUGGGCAAUGCUAGAAAGUCUU	5	2696531	2696508
miR11336	GACUUUCUAGCAUUGCCCACAUUC	ACCUCUAUUUCAGGUUAUAAGACUUUCUAGCAUUGCCCACAUUCAUAUAGAUGUUUGUCUAGAUUCAUUAACAUAUAUAUGAAUGUGAGCAAUGCUAAAAAGUCUUAUAAUAUGAUACGGAGGAAG	osa-miR11336-5p	AUGUGAGCAAUGCUAAAAAGUCUU	5	4328434	4328411
miR11337	UAUCUCGUUAGAUUCAUCUCG	UAACCCCUUGUCUAUUUGCGAGACGAAUCUAACGAGGUACAUUAAUCCAUGAUUAGCGGAUGAUUACUGUAGCAUCGUUGUAGCAAAUCAUGGAUUAAUAUAUCUCGUUAGAUUCAUCUCGCAAAAUAGCCCAAGGGUUAU	osa-miR11337-3p	AGACGAAUCUAACGAGGUACA	5	549194	549174
miR11337	UACCUCGUUAGAUUCGUCUCG	AACCCUUGGGCUAUUUUGCGAGAUGAAUCUAACGAGAUAUAUUAAUCCAUGAUUUGCUACAACGAUGCUACAGUAAUCAUCCGCUAAUCAUGGAUUAAUGUACCUCGUUAGAUUCGUCUCGCAAAUAGACAAGGGGUUAUG	osa-miR11337-3p	AGAUGAAUCUAACGAGAUAUA	5	549256	549276
miR11337	UGCGAGACGAAUCUAACGAGG	UCCAUAACCCCUUGUCUAUUUGCGAGACGAAUCUAACGAGGUACAUUAAUCCAUGAUUAGCGGAUGAUUACUGUAGCAUCGUUGUAGCAAAUCAUGGAUUAAUAUAUCUCGUUAGAUUCAUCUCGCAAAAUAGCCCAAGGGUUAUGGAAU	osa-miR11337-5p	UCGUUAGAUUCAUCUCGCAAAA	5	549278	549258
miR11337	UGCGAGACGAAUUUAACGAGG	CCAUAACCCCUAGGCUAUUUUGCGAGACGAAUUUAACGAGGUAUAUUAAUCUAUGAUUAGCGAAUGAUUACUGUAGCAUCACUGUAGCAAAUCAUGGAUUAAUAUACCUCGUUAGAUUCGUCUCACAAAAUAGCCUAGGGGUUAUGGAA	osa-miR11337-5p	UCGUUAGAUUCGUCUCACAAA	5	2159751	2159771
miR11337	UGUGAGACGAAUCUAACGAGG	CCAUAACCCCUAGGCUAUUUUGUGAGACGAAUCUAACGAGGUAUAUUAAUCCAUGAUUUGCUACAGUGAUGCUACAGUAAUCAUUCGCUAAUCAUAGAUUAAUAUACCUCGUUAAAUUCGUCUCGCAAAAUAGCCUAGGGGUUAUGGAA	osa-miR11337-5p	UCGUUAAAUUCGUCUCGCAAA	5	2159857	2159837
miR11337	UGUGAGACGAAUCUAACGAGG	CCAUGAUCCCUAGGCUAUUUUGUGAGACGAAUCUAACGAGGUAUAUUAAUCCAUGAUUUGCUACAGUAAUCAGUCGUUAAUCAUGGAUUAAUAUACAUCAUUAGAUUUGUCUCGCAAAAUAGCCUAGGGGUUAUAGAA	osa-miR11337-5p	UCAUUAGAUUUGUCUCGCAAA	5	4403841	4403821
miR11337	UGCGAGAUGAAUCUAACGAGG	CCAUAAUCCCUAGGUUAUUUUGCGAGAUGAAUCUAACGAGGUAUAUUAAUCCAUGAUUUGCUACAGUAAUGCUAUAGUAUCAGCUGCUAAUUAUGGAUUAAUAUACAUCAUUAGAUUCGUCUCGCAAAAUAAUCUAGGGGUUAUGGAA	osa-miR11337-5p	UCAUUAGAUUCGUCUCGCAAA	5	4431230	4431210
miR11337	UGCGAGACGAAUCUAACGAGG	CCAUAACCCCUAAGCUAUUUUGCGAGACGAAUCUAACGAGGAAUGUUAAUCCAUGAUUUGCUACAGUGAUGCUACAGUAAUUAGCCGCUAAUCAUGGAUUAAUAUACAUCAUUAGAUUCGUCUCACAAAAUAGCCUAGGGGUUAUGGAA	osa-miR11337-5p	UCAUUAGAUUCGUCUCACAAA	5	8839952	8839972
miR11338	AUCUCGUUAGAUUCAUCUCGCAAA	CCAUAACCCCUUGUCUAUUUGCGAGACGAAUCUAACGAGGUACAUUAAUCCAUGAUUAGCGGAUGAUUACUGUAGCAUCGUUGUAGCAAAUCAUGGAUUAAUAUAUCUCGUUAGAUUCAUCUCGCAAAAUAGCCCAAGGGUUAUGGAA	osa-miR11338-3p	GCGAGACGAAUCUAACGAGGUAC	5	549193	549170
miR11339	UAUGAAUGUGGGAAAUGCUAG	UUCACAAUGUAAGUCAUUCUAGCAUUUACCAUAUUCAUAUUGAUACUAAUGAAUCUAGACAUAUAUCUAUAUAGAUUUAUUAACAUCAAUAUGAAUGUGGGAAAUGCUAGAAUGACUUAUAUUGUGAAAC	osa-miR11339-3p	AGCAUUUACCAUAUUCAUAUU	5	217509	217529
miR11339	GCAUUGUCCACAUUCAUAUAG	UCACAAUGUAAGACUUUCUAGCAUUGUCCACAUUCAUAUAGAUAUGUGUCUAGAUUCAUUAAGAUCUAUAUGAAUAUGGACAAUGCUAAAAAGUCUUACAAUAUGAAA	osa-miR11339-5p	AUAUGAAUAUGGACAAUGCUA	5	1347058	1347078
miR11339	GCAUUGCCCACAUACAUAUAG	UCACAAUGUAAGACUUUCUAGCAUUGCCCACAUACAUAUAGAUGUUAAUAAAUCUAAACACAUACAUAUGUCUAGAUUCAUUAACAUCUAAAUGAAUGUAGGCAAUACUAGAAAGUCUUAUCCUAUGAAA	osa-miR11339-5p	AAAUGAAUGUAGGCAAUACUA	5	2328012	2327992
miR11339	GCAUUGCCCACAUUCAUAUAG	UCAGGUUAUAAGACUUUCUAGCAUUGCCCACAUUCAUAUAGAUGUUUGUCUAGAUUCAUUAACAUAUAUAUGAAUGUGAGCAAUGCUAAAAAGUCUUAUAAUAUGAUA	osa-miR11339-5p	AUAUGAAUGUGAGCAAUGCUA	5	4328425	4328405
miR11339	UAUGAAUGUGGGCAAUGCUAG	UUCAGAUUUUAAGACUUUAUAGCAUUGCUUAUAUUUAUAUAGAUGUUAAUGAAUCAUUAACAUAUAUAUGAAUGUGGGCAAUGCUAGAAAUUCUUAUUCUCCGUGUG	osa-miR11339-3p	AGCAUUGCUUAUAUUUAUAUA	5	7556846	7556826
miR11339	UAUGAAUGUGGGCAAUGCUAG	UUCAUAUUAUAAGACUUUCUAACAUUACCCACAUUCAUAUAUAUGUUAAUGAAUCUAGACAUAUAUGUGUGCUUAGAUUCAUUAACAUCUCUAUGAAUGUGGGCAAUGCUAGAAAGUCUUAUAACCUGAAAC	osa-miR11339-3p	AACAUUACCCACAUUCAUAUA	5	7785173	7785153
miR11339	GCAUUGCCCACAUUCAUAUAG	CCAUAAUGUAAGACUUUGUAGCAUUGCCCACAUUCAUAUAGAUACUAAUGAAUUUACACACACACAUAGAUAAAUAGAUAGAUAGAUUCAUUAACAUCUAUAUGAAUAUGAGCAAUGCUAAAAAGUCUUACAUUAUAAAA	osa-miR11339-5p	AUAUGAAUAUGAGCAAUGCUA	5	8367685	8367705
miR11339	UAUGAAUGUGGGCAAUGCUAC	UUUAUAAUGUAAGACUUUUUAGCAUUGCUCAUAUUCAUAUAGAUGUUAAUGAAUCUAUCUAUCUAUUUAUCUAUGUGUGUGUGUAAAUUCAUUAGUAUCUAUAUGAAUGUGGGCAAUGCUACAAAGUCUUACAUUAUGGAAC	osa-miR11339-3p	AGCAUUGCUCAUAUUCAUAUA	5	8367702	8367683
miR11341	CCUAGGCUAUUUUGCGAGACGAAU	AUAAAAACCAUUCCAUAACCCCUAGGCUAUUUUGCGAGACGAAUUUAACGAGGUAUAUUAAUCUAUGAUUAGCGAAUGAUUACUGUAGCAUCACUGUAGCAAAUCAUGGAUUAAUAUACCUCGUUAGAUUCGUCUCACAAAAUAGCCUAGGGGUUAUGGAAUGGGUUUUGUCA	osa-miR11341-5p	UCGUCUCACAAAAUAGCCUAGGGG	5	2159739	2159762
miR11341	CCUAGGCUAUUUUGCGAGACAAAU	ACAAAACCGAUUCUAUAACCCCUAGGCUAUUUUGCGAGACAAAUCUAAUGAUGUAUAUUAAUCCAUGAUUAACGACUGAUUACUGUAGCAAAUCAUGGAUUAAUAUACCUCGUUAGAUUCGUCUCACAAAAUAGCCUAGGGAUCAUGGAAUAGGUUCUGUCA	osa-miR11341-5p	UCGUCUCACAAAAUAGCCUAGGGA	5	4403734	4403757
miR11341	CCUAAGCUAUUUUGCGAGACGAAU	ACAAAACCUAUUCCAUAACCCCUAAGCUAUUUUGCGAGACGAAUCUAACGAGGAAUGUUAAUCCAUGAUUUGCUACAGUGAUGCUACAGUAAUUAGCCGCUAAUCAUGGAUUAAUAUACAUCAUUAGAUUCGUCUCACAAAAUAGCCUAGGGGUUAUGGAAUCGGUUUUAUCG	osa-miR11341-5p	UCGUCUCACAAAAUAGCCUAGGGG	5	8839940	8839963
miR11342	CUCGUUAGAUUCAUCUCGCAAA	CCAUAACCCCUUGUCUAUUUGCGAGACGAAUCUAACGAGGUACAUUAAUCCAUGAUUAGCGGAUGAUUACUGUAGCAUCGUUGUAGCAAAUCAUGGAUUAAUAUAUCUCGUUAGAUUCAUCUCGCAAAAUAGCCCAAGGGUUAUGGAA	osa-miR11342-3p	GCGAGACGAAUCUAACGAGGU	5	549191	549170
miR11342	CUCGUUAGAUUCGUCUCGCAAA	UCCAUAACCCUUGGGCUAUUUUGCGAGAUGAAUCUAACGAGAUAUAUUAAUCCAUGAUUUGCUACAACGAUGCUACAGUAAUCAUCCGCUAAUCAUGGAUUAAUGUACCUCGUUAGAUUCGUCUCGCAAAUAGACAAGGGGUUAUGGAAU	osa-miR11342-3p	UUGCGAGAUGAAUCUAACGAGAU	5	549259	549280
miR11342	CGAGACGAAUCUAACGAGGUA	CAUAACCCCUUGUCUAUUUGCGAGACGAAUCUAACGAGGUACAUUAAUCCAUGAUUAGCGGAUGAUUACUGUAGCAUCGUUGUAGCAAAUCAUGGAUUAAUAUAUCUCGUUAGAUUCAUCUCGCAAAAUAGCCCAAGGGUUAUGG	osa-miR11342-5p	UCUCGUUAGAUUCAUCUCGCA	5	549276	549256
miR11342	CUCGUUAAAUUCGUCUCGCAAA	CCAUAACCCCUAGGCUAUUUUGUGAGACGAAUCUAACGAGGUAUAUUAAUCCAUGAUUUGCUACAGUGAUGCUACAGUAAUCAUUCGCUAAUCAUAGAUUAAUAUACCUCGUUAAAUUCGUCUCGCAAAAUAGCCUAGGGGUUAUGGAA	osa-miR11342-3p	UGUGAGACGAAUCUAACGAGGU	5	2159770	2159749
miR11342	CUCGUUAGAUUCGUCUCACAAA	CCAUAACCCCUAGGCUAUUUUGCGAGACGAAUUUAACGAGGUAUAUUAAUCUAUGAUUAGCGAAUGAUUACUGUAGCAUCACUGUAGCAAAUCAUGGAUUAAUAUACCUCGUUAGAUUCGUCUCACAAAAUAGCCUAGGGGUUAUGGAA	osa-miR11342-3p	UGCGAGACGAAUUUAACGAGGU	5	2159838	2159859
miR11343	CUUUCUAGCAUUGCCCACAUU	CUCCGUUUCACGAUGUAAGACUUUCUAGCAUUGCCCACAUUCAUUUAAAUGUUAAUGAAUCUAGACAUAUGCAUGUGUUUAGAUUCGUUAACAUCUAUAUGUAUGUGGACAAUGCUAGAAAGUCUUACAUUGUGAAACUGAUGG	osa-miR11343-5p	UGUGGACAAUGCUAGAAAGUC	5	1376413	1376393
miR11343	CUUUCUAGCAUUGCCCACAUU	CUCCAUUUCAUAUUAUAAGACUUUCUAGCAUUGCCCACAUUCACAUAUAUGUUAAUGAAUCGAGACAUAUACGUGUGCCUAGAUUUAUUAACAUCUAUAUGAAUAUGGGCAAUGCUAGAAAGUCUUAUAACCUGAAAGCUAAGC	osa-miR11343-5p	UAUGGGCAAUGCUAGAAAGUC	5	2696529	2696509
miR11343	CUUUCUAGCAUUGCCCACAUU	CUCCGUUUCAGGUUAUAAGACUUUCUAGCAUUGCCCACAUUUAUAUAAAUGUUAAUGAAUCUAGGCACACAUAUAUGUCUAUAUUCAUUAACAUAUAUAUGAAUGUGGACAAUGCUAGAAAGUCUUAUAAUAUGAAACGGAGGA	osa-miR11343-5p	UGUGGACAAUGCUAGAAAGUC	5	3612726	3612746
miR11343	CUUUCUAGCAUUGCCCACAUU	CUCUAUUUCAGGUUAUAAGACUUUCUAGCAUUGCCCACAUUCAUAUAGAUGUUUGUCUAGAUUCAUUAACAUAUAUAUGAAUGUGAGCAAUGCUAAAAAGUCUUAUAAUAUGAUACGGAGGA	osa-miR11343-5p	UGUGAGCAAUGCUAAAAAGUC	5	4328432	4328412
miR1431	UUUGCGGGUUGGCCCGCUUGC	UUGCCGUGUCAUAGAGAAGCAAGUGGAUCAACCCCAAAACUCAUUUAUAUAUCAAAUUAGUUGGUAACCCGCGAGUCAAACCGCGGGUUAUCCACUCAUUUUGCCUAUAAGCGGGUUUGCGGGUUGGCCCGCUUGCACCCUAGUCGUGCGUUGCAA	osa-miR1431	AAGUGGAUCAACCCCAAAACU	5	4010404	4010384
miR1850	CUGUUUAGUUCACAUCAAUCUU	AAGUUGGGAGAUUGGGGGAAGUUGUGUGUGAACUAAACGUGGAUUGGGGCCCUGUUUAGUUCACAUCAAUCUUCCUCCAAAUUCCCAACUUUU	osa-miR1850.3	GUUGUGUGUGAACUAAACGUGGA	5	5973173	5973152
miR1850	UUGUGUGUGAACUAAACGUGG	AGUUGGGAGAUUGGGGGAAGUUGUGUGUGAACUAAACGUGGAUUGGGGCCCUGUUUAGUUCACAUCAAUCUUCCUCCAAAUUCCCAACUU	osa-miR1850.2	UGUUUAGUUCACAUCAAUC	5	5973203	5973183
miR1850	UGGAAAGUUGGGAGAUUGGGG	AUGAUGUGAUGGAGAUGCGAUGGAAAGUUGGGAGAUUGGGGGAAGUUGUGUGUGAACUAAACGUGGAUUGGGGCCCUGUUUAGUUCACAUCAAUCUUCCUCCAAAUUCCCAACUUUUCAUCACAUCACAAUCACAUAAACU	osa-miR1850.1	CCAAAUUCCCAACUUUUCAUC	5	5973228	5973208
miR1852	AUAUGGAUUCAGAAUGCAGGU	AUUGUUUCUAAUCAAUUGCUAUAUGGAUUCAGAAUGCAGGUGUAGUUUGUUCAUAUAUGACAAAACAUCCUAUUGAAUCUUGACCAGUGAUCUAAUUGACUGCUCCAUUAGAUGUUAUCAUCUAUGAACAAACUACCCCUGCAUUCUGGAUCCAUAUAGCAAUUGAUCAGAAAUGCCAG	osa-miR1852	CUGCAUUCUGGAUCCAUAUAG	5	459033	459053
miR2120	ACACCAACCGGGACUAAAGA	CUCUUUAGUCCCGGUUGGUAACACCAACCGGGACUAAAGAUUCCCCUCUCUACUCCCGGUUGGUGUUACUAACUGGGACUAAAGAUCG	osa-miR2120b-5p	UCUACUCCCGGUUGGUGUUA	5	1500272	1500253
miR2120	UUUAGUCCCGGUUGGUGUUA	AAUACCCGGGACUAAAGAUCUUUAGUCCCGGUUGGUGUUAUCAACCGGGACUAAAGAGAGGAGAUCUUUAGUCCCGGUUGAUAACAACAACCGGGACUAAAAAGAGGGAAGCGGCAGUGAGAU	osa-miR2120b-3p	ACAACAACCGGGACUAAAAA	5	2752581	2752562
miR2120	UUUAGUCCCGGUUGGUGUUA	AUCUUUAGUCCCGGUUGGUAAUACCAACCGGGACUAAAGUUACGAUCUUUAGUCCCGGUUGGUGUUACCAACCGGGACUAAAGAUCC	osa-miR2120b-3p	AUACCAACCGGGACUAAAGU	5	8268431	8268412
miR399	UGCCAAAGGAGACUUGCCCAG	UAUGGGGCCCAUGCAUUACUGGGCAGGUCUCCCUUGGCAGUGGCCGAUCGAGCUGAUCAAACCACGCAAAAGCCACUGCCAAAGGAGACUUGCCCAGCAAUGCAGAUUUGAGGCCAC	osa-miR399e	GGGCAGGUCUCCCUUGGCAGU	5	6005910	6005930
miR399	UGCCAAAGGAGACUUGCCC	UGGGGCCCAUGCAUUACUGGGCAGGUCUCCCUUGGCAGUGGCCGAUCGAGCUGAUCAAACCACGCAAAAGCCACUGCCAAAGGAGACUUGCCCAGCAAUGCAGAUUUGAGGCC	tae-miR399	GCAGGUCUCCCUUGGCAGU	5	6005910	6005928
miR437	GAAGUUAGAGAAGUUUGACUU	AUCUUAGUUAUGUCCUAUAAGUCAAAUUUUAGCUUUGACCAAGUUUAUAGAAAAAUAAUUACCUAUAGUACCAAAUAAAUACACAAUCAAGACAUUUUAUGGUGGAUUUAAUGAAACUAAUUUGAUGUUGUAGAUAUGGUACAUUUUACAAUAAACUUGGUCGAAGUUAGAGAAGUUUGACUUAGGACAAAAUUAAACCGUCU	osa-miR437	GUCAAAUUUUAGCUUUGA	5	4706685	4706666
miR437	GAAGUUAGAGAAGUUUGACUU	AUCUUAGUUAUGUCCUAUAAGUCAAAUUUUAGCUUUGACCAAGUUUAUAGAAAAAUAAUUACCUAUAGUACCAAAUAAAUACACAAUCAAGACAUUUUAUGGUGGAUUUAAUGAAACUAAUUUGAUGUUGUAGAUAUGGUACAUUUUACAAUAAACUUGGUCGAAGUUAGAGAAGUUUGACUUAGGACAAAAUUAAACCGUCU	bdi-miR437	GUCAAAUUUUAGCUUUGA	5	4706686	4706666
miR5148	UGAGGGGUAGAAAUGUCAUAUCAU	CUUGAUCCAACCACACACACGAUAUGACGUUUCUACCCCUCACAAGUACAAGUAUAAUGCAUGUCAAUGAGGGGUAGAAAUGUCAUAUCAUGUGUGUGGCUGGAUCAAUAA	osa-miR5148a	GAUAUGACGUUUCUACCCCUCACA	5	2195245	2195268
miR5148	UGAGGGGUAUAAAUGUCAUAUCAU	CUUGAUCCAGCCACACACACGAUAUGACGUUUCUACCCCUCACAAGUACAAGUAUAAUGCAUGUCAAUGAGGGGUAUAAAUGUCAUAUCAUGUGUGUGACUGGAUCAAUAA	osa-miR5148a	GAUAUGACGUUUCUACCCCUCACA	5	2338139	2338116
miR5148	UGAGGGGUAGAAAUGUCAUAUCAU	CUUGAUCCAGCCACACACACGAUAUGACGUUUCUACCCCUCACAAGUACAAGUGUAAUGCAUGUCAAUGAGGGGUAGAAAUGUCAUAUCAUGUGUGUGGCUGGAUCAAUAA	osa-miR5148a	GAUAUGACGUUUCUACCCCUCACA	5	4738039	4738016
miR5152	GUAGGGAUAGGCAUGGUCUCU	UCACGAAGAAAUUAUUAAAGGUAGGGAUAGGCAUGGUCUCUUUCUCACCAAAUUUCUAAGACCAAACUCAACUUCGUUUGGAAGAUUAAAAGAAGACAAAUUCUGCAUGAAACUUUCCUAUCACUAUCCGUUCAAAGUUUGUAUUUCUUGUAUCUUGCAAGCAAAUUUGAAUUUGGUGUUGAAAUCUUGUGGAGAUAUAGACCAUGCCUAUACCUACCUCUAAUAUUUUACUCACAAUU	osa-miR5152-5p	AGACCAUGCCUAUACCUACCU	5	8846256	8846276
miR5152	AGACCAUGCCUAUACCUACCU	UCACGAAGAAAUUAUUAAAGGUAGGGAUAGGCAUGGUCUCUUUCUCACCAAAUUUCUAAGACCAAACUCAACUUCGUUUGGAAGAUUAAAAGAAGACAAAUUCUGCAUGAAACUUUCCUAUCACUAUCCGUUCAAAGUUUGUAUUUCUUGUAUCUUGCAAGCAAAUUUGAAUUUGGUGUUGAAAUCUUGUGGAGAUAUAGACCAUGCCUAUACCUACCUCUAAUAUUUUACUCACAAUU	osa-miR5152-3p	GUAGGGAUAGGCAUGGUCUCU	5	8846434	8846453
miR5162	AAAUGACCAAAAUACCCCUAGGAC	AGCACUGUACAAUUUUGUCCAAAUGACCAAAAUACCCCUAGGACAAAAACUUCCAAAAAUUGGAUAAAAUUAACAAAAUAUCAUAUUAUAAAUAUAAGAUUGUAAACAUCCAAAAUUUGGCCAAAAAUUUAAAAUCUGAUAUUUUAGAAUUUGUAUCCGAAUUUUGAAAGUUUUUGUCUCAGGGGUAUUUUGGUCAUUUCGACAAAUUUGUACAAUACUAA	osa-miR5162	CUCAGGGGUAUUUUGGUCAUUUCG	5	1620430	1620453
miR5171	ACUUAAUAUGGGACGGAGGAA	UUAGAGAAGAAGAUUUACUUCAUCCAUCCCAAAUUAAGUUAAUCUACUACGGGAUAUGACAUAUCCUUGUACUAUGAAUCUGGACAAGUGUCUAUCUAGAUUCGUAGUACAAGGAUAUGUGACAUCCCAUAUUAGAUUAACUUAAUAUGGGACGGAGGAAGUAGUAGGUCAUAUUGUUGG	bdi-miR5171a	CAUCCAUCCCAAAUUAAGUUA	5	6394595	6394615
miR5174	UUUAUGGAACGGAGGGAGUAC	GUAAUCUGGACUCUGGGAGUAUUCCGUCCGUCCCAUAAAAAAUGAAUCUAGAAUCGGAUGUAACAUAUUCUACUAUAAAUCUGGACAUAUAUAUGUUCAGAUUCGUAGUACUAGAAUUUGUCACAUCUGGUACUAGGUUAGUUUUUUAUGGAACGGAGGGAGUACUUUGAUAUUGCAGUUCAUGC	bdi-miR5174e-3p.2	AUUCCGUCCGUCCCAUAAAAA	5	265491	265510
miR5205	CUUAUAUUUAGGGACGGAGGGAGU	AUCUCUUUGCACUGAAAUACUCCCCCUGUUUUUAAAUAUAAGUGUUUUUGGUUGGAUGUGAUAUAUCUUAGUACAACGAAUCUGGACAUGUUUUAUGUCCAGAUUAAUUGUAUCAUUAUACGUCACAUCUAACCAAAAUCCCUUAUAUUUAGGGACGGAGGGAGUAGUUUCCUUCCUGUGUCUGU	mtr-miR5205b	UCCCCCUGUUUUUAAAUAUAAGUG	5	8648688	8648711
miR5801	ACCAAAUCGUUUUCGAUCGUUGGG	AGAUGCCGGUGCUUUGAGGUACCAAAUCGUUUUCGAUCGUUGGGUCUAACUGAUCCAACAAUCGAAAACGAUUUGUUAUUGUGAGGUACUGGUACCCUU	osa-miR5801a	CAACAAUCGAAAACGAUUUGUUAU	5	1338390	1338412
miR5801	ACCAAAUCGUUUCUGAUCGUUGGA	AGGUACCGGUACCCUACAGUACCAAAUCGUUUCUGAUCGUUGGAUCUAACAAUGCCCAUCCUGCUCAGCUAGAUUCAAUGAUCUCAAACGAUUUAGUACCGUGAGGUACCAGUACUUCG	osa-miR5801b	CAAUGAUCUCAAACGAUUUAGUAC	5	4728879	4728902
miR5801	AUCGUUUCUGAUCGUUGGAUC	CCGGUACCCUACAGUACCAAAUCGUUUCUGAUCGUUGGAUCUAACAAUGCCCAUCCUGCUCAGCUAGAUUCAAUGAUCUCAAACGAUUUAGUACCGUGAGGUACCAGUA	osa-miR5801c-5p	UUCAAUGAUCUCAAACGAUUU	5	4728884	4728904
miR6225	GAGACGAAUCUUUUAAGUCUAAUU	ACAGAUUGCGACUAAUUUGUGAGACGAAUCUUUUAAGUCUAAUUGCUCCAUGAUUUGACAAUGUAGUGCUACAAUAAACAUUUGAUAAUGAUGGAUUAAUUAGGCUUAAUAAAUUCGUCUCGUGGUUUACUGACAAAUUCUGU	sbi-miR6225-3p	UUAGGCUUAAUAAAUUCGUCUCGU	5	1630914	1630937
miR6225	GAGACGAAUCUUUUAAGUCUAAUU	ACAGUUAGGGAGGAAAUCGCGAGACGAAUCUUUUAAGUCUAAUUAGUUCAUGAUUAACUAUAAGUGCUACAGUAACUCACAUGUGCUAAUGACGGGUUAAUUAGGCUCAAAAUAUUCGUCUCGCGGUUUCUAGACGAGUUAUGA	sbi-miR6225-3p	UUAGGCUCAAAAUAUUCGUCUCGC	5	3746088	3746065
miR6225	GAGACGAAUCUUUUAAGUCUAAUU	CCAGAUUGCGACUAAUUUGCGAGACGAAUCUUUUAAGUCUAAUUGCUCCAUGAUUUAACAAUGUGGUGCUACUAUAAACAUUUGCUAAUGAUGGAUUAAUUAGACUUAAUAAAUUCAUCUCGCGGUUUACUGACGGAUUCUGU	sbi-miR6225-3p	UUAGACUUAAUAAAUUCAUCUCGC	5	3892017	3892040
miR6225	GAAACGAAUCUUUUAAGCCUAAUU	ACAGAUUGCAUGUAAAUUGCGAAACGAAUCUUUUAAGCCUAAUUGCUCCAUGAUUCGACAAUGUGAUGCUACAGUAAACAUUUGCUAAUAAUGGAUUAAUUAGGCUUAAUAAAUUCGUCUCGCAGUUUAUAGGCGAAAUCUCU	sbi-miR6225-3p	UUAGGCUUAAUAAAUUCGUCUCGC	5	6595018	6594995
miR812	GAACGGUCAAACGUUAGACACGGA	UAAAAAAAAAAAACCAUUUCCGUGCUAACAUUUGACUGUCCGUCUUAUAUAAAAAAAUUUUAUAAUUAGUAUUUUCAUUGUUGUUAGAUGAUAAAACAUGAUUAAUACUUUAUGCGUGACUUAUCUUUUAAAUUUUUUUUCAUAAUUUUUUCAAAUAAGACGAACGGUCAAACGUUAGACACGGAAACCAGGGUUUAUCUUUUUU	osa-miR812o-3p	CGUGCUAACAUUUGACUGUCCGU	5	1342528	1342551
miR812	AUGGCUGCACUUAAGAUGGGACGG	UCCUACGAUCUACUCCCUAUGUCCUAUUUUAAGUGCAACCAUGAGUUUCCGUGACCAAGUUUGAUCAUCCGUCUUUAUUUGAAAUUUUUUUAUAAUUAGUAUUUUUGUUGUUACGAGAUGAUAAAACAUGAAUAUUACUUUACUCGUGACUUAUGUUUUUAAUUUUUUUUAAAAUUUUUUCAAAUAAGACGGACGAUCAAAAUUGGGCGUGGAAAACUAUGGCUGCACUUAAGAUGGGACGGAGGGAGUAGCUUGGCAGUUG	osa-miR812v	GUCCUAUUUUAAGUGCAACCAUGA	5	5200919	5200942
miR814	CACUACAUAGUACAACGAAUCU	CCAACUAGACACGGAUAUGACACUACAUAGUACAACGAAUCUGGACAUGAGCAUGUCCAGAUUCGUUGUACUAUGUUGUGUCACAUCCGUGUUUAAGUGGGU	osa-miR814a	AUUCGUUGUACUAUGUUGUGUC	5	5842927	5842948
miR818	AAUCCCUUAUAUUAUGGGACGG	UAAAGUAACCUACUCCCUCCGUCCCAUAAUAUAAAGGAUUUUAAGUUUUUGCUUGUACAAUUUGACCACUCGUCUUAUUCAAAAAAAAUUUAGAAUUAUUAUUUUUUUGACUUACUUUAUUAUCCAAAGUACUUUAAACAUAACUUUUCGUUUUUUAUAUUUGCACAAAUUUUUUUGAAUAAGAUGAGCGAUCAAACAGUGCAAGUAAAAACUUAAAAUCCCUUAUAUUAUGGGACGGAGGGAGUAUAUCUUAAAAUA	osa-miR818a	GUCCCAUAAUAUAAAGGAUUUU	5	2614773	2614794
miR818	AAUCCCUUAUAUUAUGGGACGG	CUGAUAUAAUUACUCCCUCCGUCCCAUAAUAUAACGGAUUUUGGAGGGAUGCGACACAUCUUAGGACCAUGUAUCUGGACAUGGUCCUAACUAGGAUGUGUCAUGUCCCUCCAAAAUCCCUUAUAUUAUGGGACGGAGGGAGUAUAUUUUAGUCGA	osa-miR818a	GUCCCAUAAUAUAACGGAUUUU	5	3230857	3230836
miR818	AAUCCCUUAUAUUAUGGGACGG	UUUAAGCUAAUACUCCCUCCGUUCCACAAUAUAAGGGAUUUUGAGUUUUUUCUUGCAACGUUUGACCACUCGUCUUAUUCAAUUUUUUUUGCAAAUAUAAAAAACGAAAAGUUGUGCUUAAAGUACUAUAGAUAAUAAAGUAAGUCACAAAUAAAAUGAAUAAUAAUUUCAAAAAAAAUUGAAUAAGACGAGUGGUCAAACGUUGCAAGUAAAAACUCAAAAUCCCUUAUAUUAUGGGACGGAGGGAGUAGCACACACAAAG	osa-miR818a	GUUCCACAAUAUAAGGGAUUUU	5	3237299	3237320
miR818	AAUCCCUUAUAUUAUGGGACGG	CUACAUUAAUUACUCCCUCCGUCCCCUGUUACAAGGGAUUUUGAGUUUUUGCUUGUAACGUUUAACCACUCGUCUUAUUCAAUUUUUUUUGAAAUUAUUAUUAUUUUGUUUGAGACUUACUUUAUUAUCUACAGUACUUUGAGCACAACUUUUCGUUUUUUAUAUUUGGAAAAAAAAUUUGAAUAAGACGAGUGGUCAAACAUUGCAAGCAAAAACUCAAAAUCCCUUAUAUUAUGGGACGGAGGGAGUAAUUAGCAAGCUA	osa-miR818a	GUCCCCUGUUACAAGGGAUUUU	5	6167171	6167192
miR818	AAUCCCUUAUAUUAUGGGACGG	UCAUAAUUUAUACUCCCUCCGUCCCUUAAUAUAAGGAAUUUUGACAUUUUGCCUGCACUGUUUGGCCAUUUGUCUUAUUCAAAAAAAUUUAGAAUUAUUAUUUAUUUUUUUGUGACUUACUUUAUUAUCUAAAGUACUUUAAGCACAACUUUUCGUUUUUUAUAUUUGCACAAUUUUUUUGAAUAAGACAAGUGGUCAAACAGUGCAAGUAAAAUGUCAAAAUCCCUUAUAUUAUGGGACGGAUGGAGUAAUUGCAACGUAG	osa-miR818a	GUCCCUUAAUAUAAGGAAUUUU	5	8247275	8247296

## Sheet: Svevo_OWBM1A
miRNA ID	Mature miRNA sequence	Precursor sequence	Homolog miRNA	miRNA* sequence	Chromosome ID	miRNA start	miRNA end
miR1117	UAGUACCGGUUCGUGGCACGAACC	CAUCCUGCCACCACUCUCAUUAGUACCGGUUCGUGGCACGAACCGGUGCUAAAGGUUCGCCACGAACCGGUACUAAUGAAAGCGGCCCGGCUAGCUG	tae-miR1117	UUCGCCACGAACCGGUACUAAU	LT934111.1_528619747:566657805	2244292	2244315
miR1117	UAGUACCGGUUCGUGGCACGAACC	GGUUUAUAUAGGAGGACCUUUAGUACCGGUUCGUGGCACGAACCGGUACUAAAGGUGCUGGAGGGGCCCCAGACUGACAACAUCCUGCCACCACUCUCUUUAGUACCGGUUCGUGGCACGAACCGGUGCUAAAGAUUCACCAAGAACCGAUAC	tae-miR1117	UUCGUGGCACGAACCGGUGCUAAA	LT934111.1_528619747:566657805	2771009	2771032
miR1117	UAGUACCGGUUCGUGGCACGAACC	AGGAGGACCUUUAGUACCGGUUCGUGGCACGAACCGGUACUAAAGGUGCUGGAGGGGCCCCAGACUGACAACAUCCUGCCACCACUCUCUUUAGUACCGGUUCGUGGCACGAACCGGUGCUAAAGAUUCACCAAG	tae-miR1117	UUCGUGGCACGAACCGGUACUAAA	LT934111.1_528619747:566657805	2771089	2771112
miR1117	UAGUACCGGUUCGUGGCACGAACC	CAUCCUGCCACCACUCUCAUUAGUACCGGUUCGUGGCACGAACCGGUGCUAAAGGUUCACCACGAACCGGUACUAAUGAAAGCGGCCCGGCUAGCCG	tae-miR1117	UUCACCACGAACCGGUACUAAU	LT934111.1_528619747:566657805	6130942	6130919
miR1117	UAGUACCGGUUCGUGGCACGAACC	CAUCCUGCCACCACUCACUUUAGUACCGGUUCGUGGCACGAACCGGUCUAAAGGUUCGCCAUGAACCGGUACUAAUGAGAGCGGCCCGGCUAGCCG	tae-miR1117	UUCGCCAUGAACCGGUACUAAU	LT934111.1_528619747:566657805	7286323	7286300
miR1117	UAGUACCGGUUCGUGGCACGAACC	CAUCCUACCACCACUCUCAUUAGUACCGGUUCGUGGCACGAACCAGUGCUAAAGAUUCGCCACGAACCGGUACUAAUGAAAGCGGCCCGGCUAGCCG	tae-miR1117	UUCGCCACGAACCGGUACUAAU	LT934111.1_528619747:566657805	7710135	7710158
miR1117	UAGUACCGGUUCGUGGCACGAACC	CAUCCUGCCACGACUCACUUUAGUACCGGUUCGUGGCACGAACCGAUGCUAAAGGUUCGCCAUGAACCGGUACUAAUGAGAGCGGCCGGCUAGCCGU	tae-miR1117	UUCGCCAUGAACCGGUACUAAU	LT934111.1_528619747:566657805	9681597	9681574
miR1117	UAGUACCGGUUCGUGGCACGAACC	UGUUAGCCCUUUAGUACCGUUUUGUGCCACGAACCGGUACUGAAGGUGAUCGUGGGGCCCCGGCCUGACGCCAGCCUGCCAUCACCCGUUUAGUACCGGUUCGUGGCACGAACCGGUACUAAAGGUUCAACACG	tae-miR1117	UUUGUGCCACGAACCGGUACUGAA	LT934111.1_528619747:566657805	10330101	10330124
miR1117	UAGUACCGGUUCGUGGCACGAACC	CAUCCUACCACCACUCACUUUAGUACCGGUUCGUGGCACGAACCGGUGCUAAAGGUUCGCCACGAACUGGUACUAAUGAGAGCGGCCCUGCUAGCCG	tae-miR1117	UUCGCCACGAACUGGUACUAAU	LT934111.1_528619747:566657805	10860818	10860841
miR1118	CACUACAUUGUGGAAUGGAGGGA	CAAUCAUCUGCAACAUACUCCCUCCAUUCCAAAAUAUAGUGCGCCCGCGCUUUUCGAGAUCCAACUUUAACCAUAAAUUUAACCAACGAGACCAAUUGCGGCGGGAGAAAAAAAUAUAUAAUUAAAAACUUCUUUCGAAUACCAAUUCACUGAUAUAAUUUUUGCUCCCACCGCAAUCGGUCUUGAUAGUUAAAUUUACGGUCAAAGUUGAAACACGAAGAUAGAGGAAGCACUACAUUGUGGAAUGGAGGGAGUAUAACUUUACGAUCCUCG	tae-miR1118	CCUCCAUUCCAAAAUAUAGUGCG	LT934111.1_528619747:566657805	7547079	7547101
miR1118	CACUACAUUCUGGAAUGGAGGGA	ACUAACAUUAUGAGAUACUCCCUCCAUUCCAAAAUAUAGUGCGUCCGCGCUUCCCGAGGUCCAACUUUGACCAUAAAUUUAACCAACGAGACCAACUGCGGCGGGAGAAAAAAAUAUAUAAUUGAAAACUUCUUUCGAAUACGAAUUCACUGAUAUAAUUUUUGCUCCCGCCACAAUCGGUCUUGGUAGUUAAAUUUACGGUCAAAGUUGAAGCAGGGGGAUAGAGGAAGCACUACAUUCUGGAAUGGAGGGAGUAUGAGAUACAUAUUUGAA	tae-miR1118	CCUCCAUUCCAAAAUAUAGUGCG	LT934111.1_528619747:566657805	20575996	20576018
miR1118	CACUACAUUGUGGAAUGGAGGGA	AUAUUUCGUAAAUAUUACUCCCUCCAUUCCAAAAUAUAGUGCGCCCGCGCUUCCUGAGGUUCAACUUUGACCAUAAAUUUAACCAACGAGACCAACUGCGGCGGGAGAAAAAAACUAUAUAAUUGAAAACUUCUUUCGAAUACGAAUUCACCGAUAUAAUUUUUGCUCCCGCCACAAUCGGUCUUGAUAGUUAAAUAUACGGUCAAAGUUGAAGCACGUGGAUACAGGAAGCACUACAUUGUGGAAUGGAGGGAGUAUCAAUAUACAAAAGAGU	tae-miR1118	CCUCCAUUCCAAAAUAUAGUGCG	LT934111.1_528619747:566657805	26125379	26125401
miR1118	CACUACAUUAUGGAAUGGAGGGA	AAGGUCAAUAUUUAAUACUCCAUCCAUUCCAAAAUAUAGUGCGCCCGCACUUCCCGAAAUCGAACUUUGACCAUAAAUUUAACGAACAAGACCGACUGCGGCACGAGAAAAAGUUACAUAAUUAAAAACUUCUUUCAAAUACGAAUUCACUGAUAUAAUUUUUGCUCCCGCCGCAAUCAGUCUUCAUAGUUAAAUUUACGGUCAAAGUUGACGCACGGGGAUAGAGGAAGCACUACAUUAUGGAAUGGAGGGAGUAUAUUUUGUCUACUUUGA	tae-miR1118	CAUCCAUUCCAAAAUAUAGUGCG	LT934111.1_528619747:566657805	31164570	31164592
miR1120	UUCUUAUAUUAUGGGACAGAG	CUCUCUUUUGUAUACUCCCUCCGUCCCAUAAUAUAAGAGCGUUUUUGACACUACACUAGUGUCAAAAACUUUCUUAUAUUAUGGGACAGAGGGAGUAGUUGUUACAUUUAA	tae-miR1120b-3p	CCGUCCCAUAAUAUAAGAGCG	LT934111.1_528619747:566657805	7091956	7091936
miR1120	UUCUUAUAUUAUGGGACAGAG	GAACAUGAAAGAUACUCCCUCCGUCCCAUAAUAUAAGAACGUUUCUGACACUAGUGUAGUGCCAAAAACGUUCUUAUAUUAUGGGACAGAGGGAGUAUAUAUUACAAGGCA	tae-miR1120b-3p	CCGUCCCAUAAUAUAAGAACG	LT934111.1_528619747:566657805	13224260	13224240
miR1120	UAAUAUAAGAACGUUUUUGAC	AUAUUAUUCUCUUCGUCUCAUAAUAUAAGAACGUUUUUGACACUAAUGUCAAAAACAUUCUUAUAUUACAGAAUAGAGGGAGUAAUUUUC	tae-miR1120c-5p	CAAAAACAUUCUUAUAUUACA	LT934111.1_528619747:566657805	14991220	14991240
miR1120	ACAUUCUUAUAUUAUGGGACGGAG	UACAAAAUGAACCAAUCCCUCUUCCCAUAAUACAAGAGUGUUUUGAACACUGGUGUACUGUACAAAACAUUCUUAUAUUAUGGGACGGAGGGAGUAGCUGUUAAUGUAAG	tae-miR1120a	CUUCCCAUAAUACAAGAGUGUUU	LT934111.1_528619747:566657805	21133327	21133304
miR1120	ACGUUCUUAUAUUAUGAGACGGAG	GCUCUUCCGUCCUACUCCCUCUGUCUCAAAAUAUAUGAACGUUUUUAACAUUAUACUAGUAUAAAAAACGUUCUUAUAUUAUGAGACGGAGGGAGUAGUAUUUUCUGGCUG	tae-miR1120a	CUGUCUCAAAAUAUAUGAACGUUU	LT934111.1_528619747:566657805	21811834	21811811
miR1120	ACGUUCUUAUAUUAUGAGACGGAG	UUUACUGAGAAGUACUCCCUCCGUCCCAUAAUAUAAGAAUGUUUUUGACACUACACUAGUGUUAAAAACGUUCUUAUAUUAUGAGACGGAGGGAGUAGGUCACACUUGGUG	tae-miR1120a	CCGUCCCAUAAUAUAAGAAUGUUU	LT934111.1_528619747:566657805	21997505	21997482
miR1120	ACAUUCUUAUAUUAUGGGACGGAG	CCAAGUGUGACCUACUCCCUCCGUCUCAUAAUAUAAGAACGUUUUUAACACUAGUGUAGUGUCAAAAACAUUCUUAUAUUAUGGGACGGAGGGAGUACUUCUCAGUAAAAA	tae-miR1120a	CCGUCUCAUAAUAUAAGAACGUUU	LT934111.1_528619747:566657805	21997531	21997554
miR1120	UUCUUAUAUUAUGGGACAGAG	GCUUAUGUAUAAUACUCCCUCCGUCCCAUAAUAUAAGAACGUUUUUGACACUAGUGUAGUGUCAAAAACGUUCUUAUAUUAUGGGACAGAGGGAGUAAUUAACUUCAUGGA	tae-miR1120b-3p	CCGUCCCAUAAUAUAAGAACG	LT934111.1_528619747:566657805	22533598	22533618
miR1120	ACAUUCUUAUAUUAUGGGACGGAG	AUUGGUAUCAUCUACUCCCUCUGUCCUAAAAUAUAAGAACGUUUUUAACACUACACUAGUGUCAAAAACAUUCUUAUAUUAUGGGACGGAGGGAGUAGUUAACUAUGUUUU	tae-miR1120a	CUGUCCUAAAAUAUAAGAACGUUU	LT934111.1_528619747:566657805	22703587	22703564
miR1120	UAAUAUAAGAACGUUUUUGAC	GUACGUACUCCCUCUAUCCAUAAUAUAAGAACGUUUUUGACACUAGUGUGGUGUCAAAAACGCUCUUAUAUUAUGGGACAGAGGGAGUAUUUAUU	tae-miR1120c-5p	CAAAAACGCUCUUAUAUUAUG	LT934111.1_528619747:566657805	24700558	24700538
miR1120	ACGUUCUUAUAUUAUGGGACGGAG	AGCACUAGCAGCUACUCCCUCCGUCCCAUAAUAUAAGAACAUUUUUGACACUAGUGGCAGUGUGAAAAACGUUCUUAUAUUAUGGGACGGAGGUAGUAGACUCUAAUAAAUG	hvu-miR1120	CCGUCCCAUAAUAUAAGAACAUUU	LT934111.1_528619747:566657805	24929099	24929122
miR1120	ACAUUCUUAUAUUAUGGGACAGAG	UGAAAUAGCAAGUACUCCCUCCGUCCCAUAAUAUAUGAACGUUUUUUUACACUAAACUAGUGACAAAAACAUUCUUAUAUUAUGGGACAGAGGGAGUAAGAUUCUACAAAAC	hvu-miR1120	CCGUCCCAUAAUAUAUGAACGUUU	LT934111.1_528619747:566657805	25315656	25315679
miR1120	UUCUUAUAUUAUGGGACAGAG	UGAAAUAGCAAGUACUCCCUCCGUCCCAUAAUAUAUGAACGUUUUUUUACACUAAACUAGUGACAAAAACAUUCUUAUAUUAUGGGACAGAGGGAGUAAGAUUCUACAAAAC	tae-miR1120b-3p	CCGUCCCAUAAUAUAUGAACG	LT934111.1_528619747:566657805	25315659	25315679
miR1120	UUCUUAUAUUUUGGGACAGAG	AUAAUUAUGAAGUACUCCCUCCGUCCCAAAAUAUAAGAACGUUUUUUACACUAGCAUAGUAUCAAAAACGUUCUUAUAUUUUGGGACAGAGGUAGUAUCUGUUUAUGCAUA	tae-miR1120b-3p	CCGUCCCAAAAUAUAAGAACG	LT934111.1_528619747:566657805	26055422	26055442
miR1120	UUCUUAUAUUAUGGGACAGAG	UACAAAAUGAACCAAUCCCUCUUCUCAUAAUACAAGAGUGUUUUGAACACUGGUGUACUGUACAAAAUGUUCUUAUAUUAUGGGACAGAGGGAGUAGCUGUUAAUGUAAG	tae-miR1120b-3p	CUUCUCAUAAUACAAGAGUG	LT934111.1_528619747:566657805	26992427	26992447
miR1120	UAAUAUAAGAACGUUUUUGAC	UUCGUACUCCCUCCGUCCCAUAAUAUAAGAACGUUUUUGACACUAGUGUAGUGCCAAAAACAUUCUUAUAUUAUGGGACACAGGGAGUACUAGUA	tae-miR1120c-5p	CAAAAACAUUCUUAUAUUAUG	LT934111.1_528619747:566657805	29278033	29278053
miR1120	UUCUUAUAUUCUGGGACAGAG	AAACUUUCAAUCUACUCCCUCCGUCCCAAAAUAUAAGAACAUAGUGUCAAAAACGUUCUUAUAUUCUGGGACAGAGGGAGUAUUUAUCAACUGUCA	tae-miR1120b-3p	CCGUCCCAAAAUAUAAGAACA	LT934111.1_528619747:566657805	30671236	30671256
miR1120	UUGUUAUAUUGUGGGACAGAG	CUACAUAUAUACUAUUCUCUCCGUCCCAUAAUAUAAGAGCGUUUUGUUUUACACUGGCGUAGUGUAAAAAACGUUGUUAUAUUGUGGGACAGAGGGAGUACAUUCUACUACUNN	tae-miR1120b-3p	CCGUCCCAUAAUAUAAGAGCG	LT934111.1_528619747:566657805	33038052	33038072
miR1120	UUCUUAUAUUAUGGGACAGAG	CGUAGUAAAUUGUACUCCCUCCGUCCCAUAAUAUAAGAACACUUUUUACACUAGUGUAAUGUAAAAAACGUUCUUAUAUUAUGGGACAGAGGGAGUAAUCAUGUUUUAAUU	tae-miR1120b-3p	CCGUCCCAUAAUAUAAGAACA	LT934111.1_528619747:566657805	36267570	36267590
miR1120	UAAUAUAAGAACGUUUUUGAC	AUUCUACUCCCUUCGUCCCAUAAUAUAAGAACGUUUUUGACACUACACUAGCGCCAAAAACGUUCUUAUAUUAUGGAACAGAGGGAGUACAUUAU	tae-miR1120c-5p	CAAAAACGUUCUUAUAUUAUG	LT934111.1_528619747:566657805	37030504	37030484
miR1122	UAGAUACAUCCGUAUCUAGA	AUUCUUGUCUUAGAUUUGUCUAAAUACGGAUGUAUCAAGUCACAUUUUAGUAUUAGAUACAUCCGUAUCUAGACAAAACUAAGACAAGAAUUU	tae-miR1122a	UAAAUACGGAUGUAUCAAGU	LT934111.1_528619747:566657805	1976840	1976859
miR1122	UAGAUACAUCCGUAUCUGGA	UUACUUGUCUUAAAUUUGUCUACAUACGGAGAUAUCUAGCAUUAAAAUGGGUCUAGAUACAUCCGUAUCUGGACAAAUCCAAGACAAGUACUC	bdi-miR1122	UACAUACGGAGAUAUCUAGC	LT934111.1_528619747:566657805	2071376	2071357
miR1122	UAGAUACAUCCGUAUCUAGA	UUACUUGUCUUAGAUUUGUCUAGAUACGAAGGUAUCUAACACUAAAAUGAGUCUAGAUACAUCCGUAUCUAGACAAAUCCAAGACAAGUAAUU	tae-miR1122a	UAGAUACGAAGGUAUCUAAC	LT934111.1_528619747:566657805	7173079	7173060
miR1122	UAGAUACAUCCGUAUCUAGA	UUACUUGUCCUGGAUUUGUCUAGAUACGGAUGUAUCUACCCAAUUACUUGUCUUGGAUUUGUCUAGAUACGAAGGUAUCUAGCACUAAAAAAGUCUAGAUACAUCCGUAUCUAGACAAACCAAGACAAGUAAUUC	tae-miR1122a	UAGAUACGGAUGUAUCUACC	LT934111.1_528619747:566657805	10123600	10123581
miR1122	AGACUUAUAUUUAGGAACGGA	AUGUUCACAGCUAUUCCCUCCGUUCGUAAAUAUAAGUCUUUCUAGAGAUUUCACUAUGGACUACAUACAGAUGUAUAUAGACGUAGUUUAAAGUGUAGAUUCACUCAAUUUGCUUUGUAUGUAGUCCAUAUUGGAAUCUUUAGAAAGACUUAUAUUUAGGAACGGAGAGAGUACAUGAUUACAUGA	tae-miR1122b-3p	CGUUCGUAAAUAUAAGUCUUU	LT934111.1_528619747:566657805	12340823	12340803
miR1122	UAGAUACAUCCGUAUUUAGA	AUUCUUGCCUUACAUUUGUUUAGAUACGGAUGUAUCUAACACUAAGAUGUAAGUAGAUACAUCCGUAUUUAGACAAAUUUAAGACAAGAAUUU	bdi-miR1122	UAGAUACGGAUGUAUCUAAC	LT934111.1_528619747:566657805	12702768	12702749
miR1122	UAGAUACAUCCGUAUUUAGA	UUAUUUGACCUAUAUUUAUCUAGACACGGAUCUAUCUAGACACUAAACAAAUAUAGAUACAUCCGUAUUUAGACAAAUUCAAGUCAACUAAUU	bdi-miR1122	UAGACACGGAUCUAUCUAGA	LT934111.1_528619747:566657805	13219911	13219892
miR1122	UCUUAUAUUAUGGGACGGAGG	GGCUAUAGUCAUGUACUCUCUCCAUCUCAUAAUAUAAUAGCAUUUUUUACACUACAAUAGUGUAAAAAACGCUCUUAUAUUAUGGGACGGAGGGAGAAUAACAUAUACUCCCU	tae-miR1122c-3p	UCCAUCUCAUAAUAUAAUAGC	LT934111.1_528619747:566657805	21590938	21590958
miR1122	UCUUAUAUUAUGGGACGGAGG	ACCAAGUGUGACCUACUCCCUCCGUCUCAUAAUAUAAGAACGUUUUUAACACUAGUGUAGUGUCAAAAACAUUCUUAUAUUAUGGGACGGAGGGAGUACUUCUCAGUAAAAAU	tae-miR1122c-3p	UCCGUCUCAUAAUAUAAGAAC	LT934111.1_528619747:566657805	21997535	21997555
miR1122	UAGAUACAUCCGUAUCUAGA	AUUCUUGUCUUAGAUUUGUCUAGAUACGGAUGUAUCAAGUCACAUUUUAGUAUUAGAUACAUCCGUAUCUAGACAAAUCUAAGACAAGAAAUU	tae-miR1122a	UAGAUACGGAUGUAUCAAGU	LT934111.1_528619747:566657805	33444036	33444017
miR1122	AGACUUAUAUUUAGGAACGGA	AUGUUACGAUGUACUUCCUCCGUUUCUAAAUAUAGGUAUUUCUAGAGAUUUUAACAAAUGACUACAUACAGAGUAAAAUGAGUGAAUCUACACUGUAAAAUAUGUCUAUAUACAUCUGUAUGUGGUAGUCCAUUUGAAAUCUUUAAAAAGACUUAUAUUUAGGAACGGAGGGAGUAUAUAUGAGUGUCA	tae-miR1122b-3p	CGUUUCUAAAUAUAGGUAUUU	LT934111.1_528619747:566657805	36558400	36558380
miR1130	UCUUAUAUUAUGGGACGGAGG	UAAAUGUAACAACUACUCCCUCUGUCCCAUAAUAUAAGAAAGUUUUUGACACUAGUGUAGUGUCAAAAACGCUCUUAUAUUAUGGGACGGAGGGAGUAUACAAAAGAGAGAAG	tae-miR1130b-3p	UCUGUCCCAUAAUAUAAGAAA	LT934111.1_528619747:566657805	7091989	7092009
miR1130	UCUUAUAUUAUGGGACGGAGG	CUUGCUUCGUUACUACUCCCUUCGUCCCAUAAUAUAAAAGCGUUUUUAAUAAUAGUGUAGUGUCAAAAACUCUCUUAUAUUAUGGGACGGAGGGAAUACUAAGUAUCAAUUGA	tae-miR1130b-3p	UUCGUCCCAUAAUAUAAAAGC	LT934111.1_528619747:566657805	13149262	13149282
miR1130	UCUUAUAUUAUGGGACGGAGG	CAAUAAAUACUAGUACUCCCUAUGUCCCAUAAUAUAAGAACGUUUUUGGCACUACACUAGUGUCAAAAACAUUCUUAUAUUAUGGGACGGAGGGAGUAUGAAGAAAGAGAUAG	tae-miR1130b-3p	UAUGUCCCAUAAUAUAAGAAC	LT934111.1_528619747:566657805	14381429	14381449
miR1125	AACCAACGAGACCGACUGCGGCGG	UCUAAGUUUGACCGUAAAUUAACCAACGAGACCGACUGCGGCGGGAGCAAAAAUUAUAUCACCGGUAUAAUUUUUGCUCCCGCUGCAGUCAGUCUCGUUGGUUAAAUUUAUGGUCAAACUUAGAU	tae-miR1125	GCUGCAGUCAGUCUCGUUGGUUAA	LT934111.1_528619747:566657805	23842252	23842229
miR1127	ACAAGUAUUUCCGGACGGAGG	UAGAAUACUAAAGUACUCCCUCCGUCCGAAAAUACUUGUCAUCAAAACAGACAAAAAGGGAUGUAUCUAGAACUAAAAUACAUCUAGAUACAUCCCGUUUUAUUUAUUUUGAUGACAAGUAUUUCCGGACGGAGGGAGUAGUGAUCUAAAUGUUC	tae-miR1127b-3p	UCCGUCCGAAAAUACUUGUCA	LT934111.1_528619747:566657805	207252	207272
miR1127	ACAAGUAUUUCCGGACGGAGG	CAGUUUUACAUACUACUCCCUCCGUCCGAAAAUACUUGUCAUUGAAAUUGAUGUAUCUAGACGUAUUUUAGUUCUAGAUACAUCCAUUUUUCAUCCAUUUUGAUGACAAGUAUUUCCGGACGGAGGGAGUAUAUGUGUCAAGCUGC	tae-miR1127b-3p	UCCGUCCGAAAAUACUUGUCA	LT934111.1_528619747:566657805	2629664	2629684
miR1127	UCCUUCCGUUCAGAAUUAC	GCCUUCCCGCUGCAAGGUACUCCUUCCGUUCAGAAUUACUUGUCUCGAAAAUGGAUGUAUCUACAACUAAAAUACAUCUAGAUAUAUUCAUUUCUGCGACAAGUAAUUCCCAAUGGAGAGAAUAUGAUAUGAAGAUUGUACUU	tae-miR1127a	AAUUCCCAAUGGAGAGA	LT934111.1_528619747:566657805	3349188	3349170
miR1127	UCCUUCCGUUCGGAAUUAC	UGUGGGCCGAUCCAUUGUACUCCUUCCGUUCGGAAUUACUUGUCGCAGAAAUGGAUGUAUCUAGACGUAUUUUAGUUCUAGAUACAUUCAUAUCCGAGGCAAAUAAUUCCAAACGAAGGGGGUAUCAUAUAGGGAAUGAGCGC	tae-miR1127a	AAUUCCAAACGAAGGGGGU	LT934111.1_528619747:566657805	6906092	6906110
miR1127	ACAAGUAUUUCUGGACGGAGG	AUGCCUAACUAACUACUCCCUCCGUCAAAAAAUACUUGUCAUCAAAAUGGAUAAAAAGAGAUGUAUCUAGAACUAAAAUACAUCUAGAUACAUCCCUUUUUCUCCAUUUUGAUGACAAGUAUUUCUGGACGGAGGGAGUAUUUAACAAACAACUU	tae-miR1127b-3p	UCCGUCAAAAAAUACUUGUCA	LT934111.1_528619747:566657805	6931450	6931430
miR1127	UCCCUCCGUUCGGAAUUAC	UAUCCCAUUCUGCUUCAUACUCCCUCCGUUCGGAAUUACUUAUCGCAGAAAUGGAUGUAUCUAGAUGUAUUUUAGUUCUAGAUACAUCCAUUUCCGAGACAAAUAAUUCCGAACGGCGGGAGUAUAUUAUUCCUUGCGCCAUC	tae-miR1127a	AAUUCCGAACGGCGGGAGU	LT934111.1_528619747:566657805	8511190	8511172
miR1127	ACAAGUAUUUCCGGACGGAGG	AUACCUAUAAGAGUACUCCCUCCGUCCAAAAAUACUUGUCAUCAAAAUGGAUAAAAAAUGAUGUAUCUAGAACUAAAAUACGUCUAGAUACAUCCCUUUUUAUUCAUUUUGAUGACAAGUAUUUCCGGACGGAGGGAGUACAAAUGUAUGCAAUU	tae-miR1127b-3p	UCCGUCCAAAAAUACUUGUCA	LT934111.1_528619747:566657805	9776059	9776079
miR1127	ACAAGUAUUUCCGGACGGAGG	UUCAAUUGCAUUAUACUCCCUCGGUCCGAAAAUACUUGUCGGAGGAAUGGAUGUAUCUAGACGUAUUAUAGUUCUAGAUACAUCCAUUUUUAUGCAUUUCUUCGACAAGUAUUUCCGGACGGAGGGAGUAGAUCUAACUUGCAAG	tae-miR1127b-3p	UCGGUCCGAAAAUACUUGUCG	LT934111.1_528619747:566657805	13379003	13379023
miR1127	UCCCUCCGUUCGGAAUUAC	GAUGUGCCACUAGGAAGUACUCCCUCCGUUCGGAAUUACUUGUCUGGAAAAUGGAUGUAUCUAGAACUAAAAUACAUCUAGAUACAUCUAUUUCUGCGACAAGUAAUUUCGAACGAAGCGAGUACUCACUUUGUAAAGAAACA	tae-miR1127a	AAUUUCGAACGAAGCGAGU	LT934111.1_528619747:566657805	17713580	17713598
miR1127	UCCCUCCGUUCGGAAUUAC	UGAGACGCCUACUGAGUUACUCCCUCCGUUCGGAAUUACUUAUUGUAGAAAUAGAUGUAUCUAAACGUAUUUUAGUUCUAGAUACAUCCAUAUUCAAGACACGUAAUUUCGAACGGAGUGAGUAUGAGAGAAAUAUCUCGCUC	tae-miR1127a	AAUUUCGAACGGAGUGAGU	LT934111.1_528619747:566657805	23220925	23220943
miR1128	AACUACUCCCUCCGUCCGAAA	AUGAAGUAAAUCUUUUGUGAAACUACUCCCUCCGUCCGAAAAUACUUGUCAUCGAAACGGAUGAAAAUGAAUGUAUCUAGAACUAAAAUACAUCUAGAUACAUCCAUUUCAAUGACAAGUAUUUUCGGACGGAGGGAGUACUUUACAAAUGACACGCUUCACGC	tae-miR1128	UCGGACGGAGGGAGUACUUU	LT934111.1_528619747:566657805	8140074	8140093
miR1130	UCUUAUAUUAUGGGACGGAGG	UUUUUCGCCUAUAUACUCCCUCCGUCCCAUAAUAUAAAAUGUUAUUACAUCCAAAAUGUGAGUAUAUUGGAUGUAAUAACGUCUUAUAUUAUGGGACGGAGGGAGUACUACUUAUGAACUUA	tae-miR1130b-3p	UCCGUCCCAUAAUAUAAAAUG	LT934111.1_528619747:566657805	17145027	17145007
miR1131	UAGUACCGGUUCGUGGGUAACC	GCUAGGCGGGCGGGCAUCAUUAGUACCGGUUCGUGGGUAACCUUUAGUACCGGUUCAUGCCACGAACCGGUACUAAUGAGGCUGUGUCAGGCCAUGG	tae-miR1131	UUCAUGCCACGAACCGGUACUAAU	LT934111.1_528619747:566657805	2677882	2677861
miR1131	UAGUACCGGUUCGUGGGUAACC	GCUAGGCGGGCGGGCAUCAUUAGUACCGGUUCGUGGGUAACCUUUAGUGCCGGUUCAUGCCACGAACUAGUACUAAUGAGGCUGUGUCAGGCUAUGG	tae-miR1131	UUCAUGCCACGAACUAGUACUAAU	LT934111.1_528619747:566657805	6379859	6379880
miR1131	UAGUACCGGUUCGUGGCGAACC	GCUAGACGGGCGGCGCUCAUUAGUACCGGUUCGUGGCGAACCUUUAGUACCGGUUCGUGCCACGGACCGGUACUAAAGAGGUGGUGGCCUUUAGUAC	tae-miR1131	UUCGUGCCACGGACCGGUACUAAA	LT934111.1_528619747:566657805	7646424	7646445
miR1131	UAGUACCGGUUCGUGGGUAACC	GCUAGGCGGGCGGGCAUCAUUAGUACCGGUUCGUGGGUAACCUUUAGUACCGGUUCAUGCCACGAACCGGUACUAAUGAGGCUGUGUCAGGCUAUGG	tae-miR1131	UUCAUGCCACGAACCGGUACUAAU	LT934111.1_528619747:566657805	8574439	8574418
miR1133	CAUAUACUCCCUCCGUCCGGAA	UCACCAUUGGCAGCUUGACACAUAUACUCCCUCCGUCCGGAAAUACUUGUCAUCAAAAUGGAUGAAAAAUGGAUGUAUCUAGAACUAAAAUACGUCUAGAUACAUCAAUUUCAAUGACAAGUAUUUUCGGACGGAGGGAGUAGUAUGUAAAACUGAAGAGCCAAAGAGG	tae-miR1133	UCGGACGGAGGGAGUAGUAUGUA	LT934111.1_528619747:566657805	2629693	2629672
miR1135	CUGCGACAAGUAAUUCCGAACGGA	UCCCUAUAUGAUACCCCCUUCGUUUGGAAUUAUUUGCCUCGGAUAUGAAUGUAUCUAGAACUAAAAUACGUCUAGAUACAUCCAUUUCUGCGACAAGUAAUUCCGAACGGAAGGAGUACAAUGGAUCGGCC	tae-miR1135	CGUUUGGAAUUAUUUGCCUCGGAU	LT934111.1_528619747:566657805	6906119	6906096
miR1135	CUGCGAUAAGUAAUUCCGAACGGA	AAGGAAUAAUAUACUCCCGCCGUUCGGAAUUAUUUGUCUCGGAAAUGGAUGUAUCUAGAACUAAAAUACAUCUAGAUACAUCCAUUUCUGCGAUAAGUAAUUCCGAACGGAGGGAGUAUGAAGCAGAAUGG	tae-miR1135	CGUUCGGAAUUAUUUGUCUCGGAA	LT934111.1_528619747:566657805	8511163	8511186
miR1135	CUACGACAAGUAAUUCCGAACGGA	UCAGUUGUAAGUACUCCCUCCGUUCGGAAUUACUUAUCUCGGAUAUGGAUGUAUCUAGAACUAAAAUACGUCUAGAUACAUCCAUUCCUACGACAAGUAAUUCCGAACGGAGGGAGUACAACGAUACUAAA	tae-miR1135	CGUUCGGAAUUACUUAUCUCGGA	LT934111.1_528619747:566657805	8688057	8688080
miR1135	CUGCGACAAGUAAUUCUGAACGGA	AAGAUUGUAUGUACUCCCUCCGUUCGGAAUUACUUGUCUCGGAUAUGGAUGUAUCUAGAACUAAAAUACGUCUAGAUACGUCCAUUUCUGCGACAAGUAAUUCUGAACGGAGGGAGUACUUGGUUUAGCAA	tae-miR1135	CGUUCGGAAUUACUUGUCUCGGAU	LT934111.1_528619747:566657805	21327030	21327007
miR1135	CUGCGACAAGUAAUUCCGAACGGA	AUCUUUGCUUCUACUCCCUCCGUUCGGAAUUACUUGUCUCGGAAAUGGAUGUAUUUAAAUCUAAAAUACGUCUAGAUACGUUCAUUUCUGCGACAAGUAAUUCCGAACGGAGGGAGUAAAUAUGAAUAUAC	tae-miR1135	CGUUCGGAAUUACUUGUCUCGGAA	LT934111.1_528619747:566657805	26802516	26802539
miR1135	CUGCGACAAGUAAUUCGGAACGGA	UAGGCGAAAUGUACUCCCUCCGUUUCAAAUUACUCGUCGCAGAAAUAGAUGUAUCUAGAACUAAAAUACAUCUAGAUACAUUCAUACCUGCGACAAGUAAUUCGGAACGGAGGGAGUACCUCUUUUCUCUC	tae-miR1135	CGUUUCAAAUUACUCGUCGCAGAA	LT934111.1_528619747:566657805	27140744	27140721
miR1135	CUGCGACAAGUAAUUCGGAACGGA	UAGCUGGGUAGUAUUCCUUUCGUUCCAAAUUACUCGUCGUAGAAAUGGAUGUAUCUAGAAUUAAAAUACAUCUAGAUAUAUUCAUAUCUGCGACAAGUAAUUCGGAACGGAAGGAGUUGUAAGAAUAGGUA	tae-miR1135	CGUUCCAAAUUACUCGUCGUAGAA	LT934111.1_528619747:566657805	29881838	29881815
miR1135	CUGUGACAAGUAAUUCCGAACGGA	CACAAACAAUUUACUCCCUCCGUUCGGAAUUAUUUGUCUCGGAAAUGGAUGUAUCUAGAACUAAAAUACGUCUAGAUACAUCCAUUUCUGUGACAAGUAAUUCCGAACGGAGGGAGUAGUUUUGUAAAGCG	tae-miR1135	CGUUCGGAAUUAUUUGUCUCGGAA	LT934111.1_528619747:566657805	33137510	33137487
miR1135	CUGCGACAAGUAAUUUCGAACGGA	CUGUACAUAUCUACUCCCUCCAUUCGGAUUUACUUGUCUCGAAUAUGGAUGUAUCUAGAAUUAAAAUACAUCUAGAUACAUUCAUUUCUGCGACAAGUAAUUUCGAACGGAGAGAGUAUAUGUUGAUCAAC	tae-miR1135	CAUUCGGAUUUACUUGUCUCGAA	LT934111.1_528619747:566657805	36246963	36246940
miR1136	UUGUCGCAAGUAUGGAUGUAUCUA	CUCCCUCCGUUCCAAAUUACUUGUCGCAAGUAUGGAUGUAUCUAGAUGUAUUUUAGUUCUAGAUACAUCCAUUUCUGCGACAAGUAAUUUGGGACGGAGGGAGUA	tae-miR1136	GAUACAUCCAUUUCUGCGACAAGU	LT934111.1_528619747:566657805	8973053	8973076
miR1136	UUGUUGCAGGUAUGGAUGUAUCUA	CUCCCUUCGUUCCGAAUUACUUGUUGCAGGUAUGGAUGUAUCUAGAUGUAUUUUAAUUAUAGAUACAUCCAUUUCUGCGACGAGUAAUUUGGAACGGAGGGAGUA	tae-miR1136	GAUACAUCCAUUUCUGCGACGAGU	LT934111.1_528619747:566657805	10069910	10069887
miR1136	UUGUCGCAAGUAUGGAUGUAUCUA	CUCUCUCCGUUCCGAAUUACUUGUCGCAAGUAUGGAUGUAUCUAGAUGUAUUUUAGUUCUAGAUACAUCCAUUUCUGAGACGAGUAAUUUGGAACGGAGGGAGUA	tae-miR1136	GAUACAUCCAUUUCUGAGACGAGU	LT934111.1_528619747:566657805	25340333	25340356
miR1136	UUGUCGCAAGUAUGGAUGUAUCUA	CUCCCUCCGUUUCGAAUGACUUGUCGCAAGUAUGGAUGUAUCUAGAUGUAUUUUAGUUCUAGAUACAUCCAUUUCUGCGAUGAGUAAUUUGAAACGAAGGGAGUA	tae-miR1136	GAUACAUCCAUUUCUGCGAUGAGU	LT934111.1_528619747:566657805	25461406	25461429
miR1136	UUGUCGCAGGUAUGAAUGUAUCUA	CUCCCUCCGUUCCGAAUUACUUGUCGCAGGUAUGAAUGUAUCUAGAUGUAUUUUAGUUCUAGAUACAUCUAUUUCUGCGACGAGUAAUUUGAAACGGAGGGAGUA	tae-miR1136	GAUACAUCUAUUUCUGCGACGAGU	LT934111.1_528619747:566657805	27140736	27140759
miR1136	UUGUUGCAGGUAUGGAUGUAUCUA	CCUGUUUUGCCACGAAUUACUUGUUGCAGGUAUGGAUGUAUCUAGAUGUAUUUUAGUUCUAGAUACAUCCAUUUCUGUGACGAGUAAUUUGGAACGGAGGGAGUA	tae-miR1136	GAUACAUCCAUUUCUGUGACGAGU	LT934111.1_528619747:566657805	28625051	28625028
miR1137	UCCGUUCCAAAAUAGAUGACC	CGUGGUAGGCUCCUACUCCCUCCGUUCCAAAAUAGAUGACCCAACUUUAUACUAAGUUUAGUACAAAGCUGAGUCAUCUAUUUUGGAACGGAGGGAGUACUUAGCAAGGGCUAC	tae-miR1137b-5p	UCAUCUAUUUUGGAACGGAGG	LT934111.1_528619747:566657805	211006	211026
miR1137	UCCGUUCCAAAAUAGAUGACC	GUGAUUUCAUUUAUACUCCCUCCGUUCCAAAAUAGAUGACCCAACUUUGUACUAUUUUGGAACGGAGGGAGUAGAUUAAAAGGUUGAC	tae-miR1137b-5p	UUGUACUAUUUUGGAACGGAGG	LT934111.1_528619747:566657805	2814285	2814305
miR1137	UAGUACAAAGUUAAGUCAUC	UCCCUUCAUUCUAAAAUAGAUGACCCAAUUUUGUACUAACUUUGUAUUAAAAUUAGUACAAAGUUAAGUCAUCUAUUUUGGAACGGAGGGAGU	tae-miR1137a	UGACCCAAUUUUGUACUAAC	LT934111.1_528619747:566657805	4007326	4007345
miR1137	UCCGUUCCAAAAUAGAUGACC	CUUGCUUCGAACCUACUCCCUCCGUUCCAAAAUAGAUGACCCAACUUUGUACUAAAGUUAGUACAAAGUUGAGUCAUCUAUUUUGGAACGGAGGGAGUACUUGAUCGCUGCCUC	tae-miR1137b-5p	UCAUCUAUUUUGGAACGGAGG	LT934111.1_528619747:566657805	7554110	7554130
miR1137	UAGUACAAAGUUGAGUCAUC	UCCCUCCGUUCCAAAAUAGAUGACCCAACUUUGUACUAAAGUUAGUACAAAGUUGAGUCAUCUAUUUUGGAACGGAGGGAGU	tae-miR1137a	UGACCCAACUUUGUACUAAA	LT934111.1_528619747:566657805	7554148	7554167
miR1137	UCCGUUCCAAAAUAGAUGACC	GUGAGCUAAUAGAUACUCUCUCCGUUCCAAAAUAGAUGACCCAACGUUGUAUUAAUUUUGUACUCAAGUUAGUACAACGUUGGAUCAUCUAUUUUGGAACGGAGGGAGUACCUCUCUGGCACGUU	tae-miR1137b-5p	UCAUCUAUUUUGGAACGGAGG	LT934111.1_528619747:566657805	11325299	11325319
miR1137	UCCGUUCCAAAAUAGAUGACC	UUACUUUAUGAUUUACUCCCUCCGUUCCAAAAUAGAUGACCCAACUUUGCACUAACUUUGUACAAAGUUAGUGCAAAGACAAAGUUAGUGCAAAGUUGGGUCAUCUAUUUUGGAACAGAGGGAGUACAAUGCACAACCCCA	tae-miR1137b-5p	UCAUCUAUUUUGGAACAGAGG	LT934111.1_528619747:566657805	12870969	12870989
miR1137	UAGUACAAAGUUGAGUCAUC	UCCCUCCGUUCCAAAAUAGAUGACCUAACUUUAUAUUAACUUUGUAUUAAAGUUAGUACAAAGUUGAGUCAUCUAUUUUGGAACGGAGGGAGU	tae-miR1137a	UGACCUAACUUUAUAUUAAC	LT934111.1_528619747:566657805	22260228	22260209
miR1137	UAGUACAAAGUUGAGUCAUC	UCCCUCCGUUCCAAAUUAGAUGAAUCAACUUUGUACUAAGUUAGUACAAAGUUGAGUCAUCUAUUUUGAAACGGAGGAAGU	tae-miR1137a	UGAAUCAACUUUGUACUAAG	LT934111.1_528619747:566657805	25574219	25574238
miR1137	UCCGUUCCAGAAUAGAUGACU	AGCGCUACGCUACUACUCCCUCCGUUCCAGAAUAGAUGACUCAACUUAAUAAACCCAGCUCUAGUCUCAUCUAUUUUGGAACAGAGGGAGUAUAUACUACCUUGAUA	tae-miR1137b-5p	UCAUCUAUUUUGGAACAGAGG	LT934111.1_528619747:566657805	27081449	27081430
miR1137	UCCGUUCCAAAAUAGAUGACC	AUCAAUUAUCAAAUACUCCCUCCGUUCCAAAAUAGAUGACCCAACUUUAUACUAAAGUUAAUACAAAGUUGAGUCAUCUAUUUUGGAACAGAGGGAGUAAUGGACUGCUGAUAA	tae-miR1137b-5p	UCAUCUAUUUUGGAACAGAGG	LT934111.1_528619747:566657805	27138413	27138433
miR1436	ACAUUAUGGGACGGAGGGAGU	ACAAAAGUCUUGAUAACUACUCCCUCCGUCCCAUAAUAUAGGACGUUUUUUGACACUAGUGUAGUGUCAAAAAACGUCUUACAUUAUGGGACGGAGGGAGUAUAUUCUUACAACUGUCAUG	osa-miR1436	UCCCUCCGUCCCAUAAUAUAG	LT934111.1_528619747:566657805	6704638	6704658
miR1436	ACAUUAUGGGACGGAGGGAGU	GCGACAGGGUUAAAACGUACUCCCUCCGUCUCAUAAUAUAAGAACGUUUUUUUACAUUAUGGGACGGAGGGAGUAAGAGAGAAACAGAGCAUAC	osa-miR1436	UCCCUCCGUCUCAUAAUAUAA	LT934111.1_528619747:566657805	13479229	13479249
miR1436	ACAUUAUGGGACGGAGGGAGU	ACCACAGAUUAGUAAAAUACUCCCUCCGCCCCAUAAUAUAAGACGCUUUUGUAAGCUAUGUUAGUUUGCAAAACGUCUUACAUUAUGGGACGGAGGGAGUAUAUCUUUACGGUUUCUCGU	osa-miR1436	UCCCUCCGCCCCAUAAUAUAA	LT934111.1_528619747:566657805	19003343	19003363
miR1436	ACAUUAUGGGACGGAGGGAGU	UCCACACAAAGAAAAACUACUCCCUCCGUCCCAUAACGUAAGACGUUUUUUGACACUACACUAGUGUCAAAAAAUGUCUUACAUUAUGGGACGGAGGGAGUACAUUAAUGGUAAUACAUUU	osa-miR1436	UCCCUCCGUCCCAUAACGUAA	LT934111.1_528619747:566657805	36222952	36222932
miR1439	UUUUGGAACGGAGGGAGUAUU	CACGUUGAACUUCUAUGAUGUACUCCCUCCAUUCCAAAAUAGAUGACCCAACUUUAUACUAAAGUUAGUACAAAAUUGAGUCAUCUAUUUUGGAACGGAGGGAGUAUUUUCCUUUGUAAUUUUCUCAU	osa-miR1439	UACUCCCUCCAUUCCAAAAUA	LT934111.1_528619747:566657805	231226	231246
miR1439	UUUUGGAACGGAGGGAGUAUU	UAGUUUUAUCAGCAGUCCAUUACUCCCUCUGUUCCAAAAUAGAUGACUCAACUUUGUAUUAACUUUAGUAUAAAGUUGGGUCAUCUAUUUUGGAACGGAGGGAGUAUUUGAUAAUUGAUAGACUUAGA	osa-miR1439	UACUCCCUCUGUUCCAAAAUA	LT934111.1_528619747:566657805	27138424	27138404
miR2120	UUUAGUCCCGGUUGGUGUUA	GCCUUUGGUCCCAGUUGGUGGCACCAACCGGGUCUAAAGGGGGCAUUGGUCACGGUUGGUGCCACGAACCGUGACCAAUGCCCCCCUUUAGUCCCGGUUGGUGUUACCAACCGGGACCAAAGGCCG	osa-miR2120b-3p	GCACCAACCGGGUCUAAAGG	LT934111.1_528619747:566657805	12473093	12473074
miR2120	UUUAGUCCCGGUUGGUGUUA	AUGCUGACGCGUGGCUGCCUUUUAGUCCCGGUUGGUGUUACAAACCGGGAUUAAAGGUCCUCUUGCCUGGGCGCCCCACAGCGGCCACGUGGGCCUCCUUUUGUCCUGGUUCAUAAGCCAACCGGGACUAAAGGUUUUUUGGGCAUUAGUCCC	osa-miR2120b-3p	AGCCAACCGGGACUAAAG	LT934111.1_528619747:566657805	16082381	16082400
miR2275	UUCAGUUUCCUCUAAUAUCUCA	UGCAUGUGCCACUUGAAGUGAGAGUUAGAUGGAACUGAACGACCUCCGAUCGGCCACCUGUUGAUUUGGGUGUUGUUCAGUUUCCUCUAAUAUCUCACUUUGGAUGGUCCAUCUGCC	zma-miR2275b-3p	AGAGUUAGAUGGAACUGAACG	LT934111.1_528619747:566657805	17559125	17559104
miR2275	UUUGUUUUUCUCCAAUAUCUCA	UUGUGCAGGCACUGAAAGUGAGUGUUGGAGGAAAGCAAACUGGGAAAUCCAUCUCAAAGUGCUGAGGUUUCCAGUUUGUUUUUCUCCAAUAUCUCAUUUUCGGUAGAUUUACCUGA	osa-miR2275d	AGUGUUGGAGGAAAGCAAACU	LT934111.1_528619747:566657805	17559274	17559254
miR2275	UUUGUUUUUCUCCAAUAUCUCA	UUGUGCAGGCACUGAAAGUGAGUGUUGGAGGAAAGCAAACUGGGAAAUCCAUCUCAAAGUGCUGAGGUUUCCAGUUUGUUUUUCUCCAAUAUCUCAUUUUCGGUAGAUUUACCUGA	zma-miR2275a-3p	AGUGUUGGAGGAAAGCAAACU	LT934111.1_528619747:566657805	17559275	17559254
miR2275	UUCAGUUUCCUCUAAUAUCUCA	UACAUGUGCCACUUGAAGUGAGAGUUAGAUGAAACUGAACCAACCUCCGGUCUACCGCCUGUUGAUUGAUUCGGGGUUCAGUUUCCUCUAAUAUCUCACUUUGAAUGGUCCAUCUGGC	zma-miR2275b-3p	AGAGUUAGAUGAAACUGAACC	LT934111.1_528619747:566657805	17561378	17561357
miR2275	UUUGUUUUUCUCCAAUAUCUCA	UUGUGCUGGCACCGAAAGUGAGUAUUGGAGGAAAGCAUACUGGAAAUCCGUGUCAAAGUGUUGAUGUCUUCAGUUUGUUUUUCUCCAAUAUCUCACUUUGGGUCGCAUUUGCCUG	osa-miR2275d	AGUAUUGGAGGAAAGCAUACU	LT934111.1_528619747:566657805	17561532	17561512
miR2275	UUUGUUUUUCUCCAAUAUCUCA	UUGUGCUGGCACCGAAAGUGAGUAUUGGAGGAAAGCAUACUGGAAAUCCGUGUCAAAGUGUUGAUGUCUUCAGUUUGUUUUUCUCCAAUAUCUCACUUUGGGUCGCAUUUGCCUG	zma-miR2275a-3p	AGUAUUGGAGGAAAGCAUACU	LT934111.1_528619747:566657805	17561533	17561512
miR2275	UUCGGUUUCCUCUAAUAUCUCA	UACAUGCGCCACUUGAAGUGAGAGUUAGAUGGAACUGAACCACCUCCGGUCAACCGCCUGUUGAUUUGGGUGUUGUUCGGUUUCCUCUAAUAUCUCACUUUGAAUGGUCCAUCUCCC	zma-miR2275b-3p	AGAGUUAGAUGGAACUGAACC	LT934111.1_528619747:566657805	17563813	17563792
miR2275	UUUGUUUUUCUCCAAUAUCUCA	UUGUGCAGGCACUGAAAGUGAGUGUUGGAUGAAAGCAAACUGGGAAAUCCAUCUCAAAGUGUUGAUGUUUCCAGUUUGUUUUUCUCCAAUAUCUCAUUUUCGGUAGAUUUACCUAA	osa-miR2275d	AGUGUUGGAUGAAAGCAAACU	LT934111.1_528619747:566657805	17563962	17563942
miR2275	UUUGUUUUUCUCCAAUAUCUCA	UUGUGCAGGCACUGAAAGUGAGUGUUGGAUGAAAGCAAACUGGGAAAUCCAUCUCAAAGUGUUGAUGUUUCCAGUUUGUUUUUCUCCAAUAUCUCAUUUUCGGUAGAUUUACCUAA	zma-miR2275a-3p	AGUGUUGGAUGAAAGCAAACU	LT934111.1_528619747:566657805	17563963	17563942
miR5049	AAUAUGGAUCGGAGGGAGUAG	GGAGAUGGGAAAAACUUAAUGCUCCCUCCGAUCCAAAUUAAUUUUCGCAACUUUAGUUAAUAUGGAUCGGAGGGAGUAGUGUAUAGUCAAGCGACCCCG	tae-miR5049-3p	GCUCCCUCCGAUCCAAAUUAA	LT934111.1_528619747:566657805	2417947	2417928
miR5049	AAUUAAUAUGGAUCAGAGGGA	CUCUUUGGAAUAGUUUACUACCUCCGAUCCAUAUUAAUUGUCGCUGGUUUAGCAAUUAAUAUGGAUCAGAGGGAGUAGCAUUUUUUUUGUCAUA	hvu-miR5049f	CCUCCGAUCCAUAUUAAUUGU	LT934111.1_528619747:566657805	3095751	3095731
miR5049	AGACAUUUAUUUUGGGACGGAGG	UCGUGGUGGAUACUACUCCAUCCGUCUUAAAAAUAAGUGUCUUAAUUUUAAUAUAACUUUACACUAACGCUAAUACAAAGUUGAGACAUUUAUUUUGGGACGGAGGGAGUAUGUCCCUGUGAUGUC	hvu-miR5049c	UCCGUCUUAAAAAUAAGUGUCUUA	LT934111.1_528619747:566657805	4080317	4080295
miR5049	AAUUAAUAUGGAUCGGAAGGA	AGUUCAAGAAAAUAGUACUCCCUCUCCAAUCCAUAUUAAUUGUCGUUGAUUUAGUACACAGUUUGCACUAAACAGCGACAAUUAAUAUGGAUCGGAAGGAGUAAUUGAAUUGUUAUUCCU	hvu-miR5049f	CCUCUCCAAUCCAUAUUAAUUGU	LT934111.1_528619747:566657805	7092592	7092572
miR5049	AGACAAUUAUUUUGGGACGGAGG	AACUGAUUUAUAAUACUCCCUCCAUCCCAAAAUAAGUGUCUCAACCUUAGUACAACUUUGCACUACAGUUAGUACAAAGUUGAGACAAUUAUUUUGGGACGGAGGGAGUAGUAGUUAGUCAAACG	hvu-miR5049c	UCCAUCCCAAAAUAAGUGUCUCA	LT934111.1_528619747:566657805	15174327	15174349
miR5049	AAUUAAUAUGGAUCAGAGGGA	UUUCACAAAGUAUAUUACUCCCUCCGAUCCAUAUUAAUUGCCGCUGAUUUAGUACAAAGUUGUACUAAAUCAGCGACAAUUAAUAUGGAUCAGAGGGAGUAUAAAGUAAGCAGAGCAA	hvu-miR5049f	CCUCCGAUCCAUAUUAAUUGC	LT934111.1_528619747:566657805	15481459	15481439
miR5049	AAUAUGGAUCGGAGGGAGUAA	CUUUGCUCUGCUUACUUUAUACUCCCUCUGAUCCAUAUUAAUUGUCGCUGAUUUAGUACAACUUUGUACUAAAUCAGCGGCAAUUAAUAUGGAUCGGAGGGAGUAAUAUACUUUGUGAAAGAGAUG	tae-miR5049-3p	ACUCCCUCUGAUCCAUAUUAA	LT934111.1_528619747:566657805	15481502	15481521
miR5049	AGACACUUAUUUUGGGACGGAGG	AUAAAAUAAAAUCCACUCCGUCUGUCCCAAAAUAAGUGUCUUAACUUUGUACUAACUUUAGUACAAAGUUGUACUAGAGUUGAGACACUUAUUUUGGGACGGAGGGAGUACACAGAUACGCUUUC	hvu-miR5049c	UCUGUCCCAAAAUAAGUGUCUUA	LT934111.1_528619747:566657805	22340303	22340325
miR5049	AAGUAUUUAGGUACAGAGGGA	AUUGAUGAUAUUUUAUACUUCCUCUGUACCACAAUACUUGUAGCUGGAGGAACUUGUAGUAGUUUUCCCCAACGACAAGUAUUUAGGUACAGAGGGAGUAGAUAGCUAUCUAGAAUU	hvu-miR5049e	CCUCUGUACCACAAUACUUGU	LT934111.1_528619747:566657805	24236254	24236274
miR5049	AGUAUUUAGGUACAGAGGGAG	AAUUGAUGAUAUUUUAUACUUCCUCUGUACCACAAUACUUGUAGCUGGAGGAACUUGUAGUAGUUUUCCCCAACGACAAGUAUUUAGGUACAGAGGGAGUAGAUAGCUAUCUAGAAUUA	hvu-miR5049b	UCCUCUGUACCACAAUACUUG	LT934111.1_528619747:566657805	24236255	24236275
miR5049	GACAAUUAUUUAGGAACGGAG	GUUUCUAUAUCAUACUCCCACCAUUCCUAAAUAUUUGUCUUUUUCGAGAUUUCAACAAGUGACUACAUACGGAACAAAAUGAGUGAAUCUACACUCUAAAAUAUGUCUUUAUACAUCCGUAUGUGGUAGUCCAUCUGAAAUCUCUAAAAAGACAAUUAUUUAGGAACGGAGGGAGUAUAUGGGAAUUAUGC	hvu-miR5049d	CCAUUCCUAAAUAUUUGUCUU	LT934111.1_528619747:566657805	24670494	24670475
miR5049	AAUAUGGAUCGGAGGGAGUAC	AACUUAUUCUAAAAUGAUAUACUCCCUCCGGUCCAUAUUACUUGUUGCUCAAAUGGAUGUAUCAAGCACUGAAAUAUCUUUAGAUACAUAUGUUUGUGCGACAAGUAAUAUGGAUCGGAGGGAGUACUUCAUGAUACUUUUUCCCAU	tae-miR5049-3p	ACUCCCUCCGGUCCAUAUUAC	LT934111.1_528619747:566657805	26002190	26002210
miR5049	AAUUAAUAUGGAUAGGAGGGA	AAUUCAGAAAACUAUUACUCCCCCCUAUCCAUAUUAAUUUUCGCUAACUUAGUAUAAAGUUGUACCAAAAUAAUGAUAAUUAAUAUGGAUAGGAGGGAGUAGAAACUUAAAAGAAUGA	hvu-miR5049f	CCCCCUAUCCAUAUUAAUUUU	LT934111.1_528619747:566657805	30574397	30574377
miR5067	UCAGCGACAAUUAAUAUGGAU	AGUAUAUUACUCCCUCCGAUCCAUAUUAAUUGCCGCUGAUUUAGUACAAAGUUGUACUAAAUCAGCGACAAUUAAUAUGGAUCAGAGGGAGUAUAAAGUAAG	bdi-miR5067	CCAUAUUAAUUGCCGCUGAUU	LT934111.1_528619747:566657805	15481467	15481447
miR5070	UUGAACUAAGUAGGGUCGGAG	UGAAACCUUGAGGGUACCCUCCGACCCUCUUUAGUUCAACUAAAUGAACUAAAAUUUCAUAAUUUACUUCAUUUUUGAAAGUUUAGUUCAUUUGGUUGAACUAAGUAGGGUCGGAGGGUACCCUGAAGGUUCCUAA	ata-miR5070-3p	CCGACCCUCUUUAGUUCAACU	LT934111.1_528619747:566657805	24528844	24528864
miR5070	AACUAAGUAGGGUCGGAGGGU	AUUUGAAACCUUGAGGGUACCCUCCGACCCUCUUUAGUUCAACUAAAUGAACUAAAAUUUCAUAAUUUACUUCAUUUUUGAAAGUUUAGUUCAUUUGGUUGAACUAAGUAGGGUCGGAGGGUACCCUGAAGGUUCCUAAUUU	bdi-miR5070	CCUCCGACCCUCUUUAGUUCA	LT934111.1_528619747:566657805	24528847	24528867
miR5174	AUUAUGGAACGGAGGGAGUAG	CUCGAAGCGGACAUUUCAAAACCUUCCCUCUGUUCCAUAAUAGAAAAGCGUUUUUUUAGGUAGGCUGGCUUAAAAAACGCGCCCUUCUAUUAUGGAACGGAGGGAGUAGAAUUCUCUGCUUAAAAAAAA	bdi-miR5174e-3p.2	ACCUUCCCUCUGUUCCAUAAUAG	LT934111.1_528619747:566657805	4726292	4726273
miR5175	UUCCAAAUUACUCGUCGUGGU	GUUAUCUAGUACUCCCUCGGUUCCAAAUUACUCGUCGUGGUUUGAGUUCAAAUUUGAACUAAAACCACGACGAUUAAUUUCGAACCGAGGGAGUACUACCUAGUAC	tae-miR5175-5p	CACGACGAUUAAUUUCGAACC	LT934111.1_528619747:566657805	2514600	2514620
miR5175	UUCCAAAUUACUCGUCGUGGU	GUUAUCUAGUACUCACUUCGUUCCAAAUUACUCGUCGUGGUUUGAACUAAAACCACGACGAGUAAUUUGGAACAAAGGGAGUACUACCCAGUAA	tae-miR5175-5p	CACGACGAGUAAUUUGGAACA	LT934111.1_528619747:566657805	14498438	14498418
miR5175	UUCCAAAUUACUCGUCGUGGU	GUUAUCUAGUACUCCCUGCGUUCCAAAUUACUCGUCGUGGUUUGAACUAAAACCACGCCGAGUAAUUUGGAACGAAGGGAGUACUACCCAGUAA	tae-miR5175-5p	CACGCCGAGUAAUUUGGAACG	LT934111.1_528619747:566657805	14547879	14547859
miR5175	UUCCAAAUUACUCGUCGUGGU	GGAAAGUUGUACUCUCUCCGUUCCAAAUUACUCGUCGUGGUUUUAGUUCAAAUUAGACAGACUCGUCGUGGUUUUAAUUUGGAACGGAGGGAGUACAUGAGUACAA	tae-miR5175-5p	UCGUCGUGGUUUUAAUUUGGAACG	LT934111.1_528619747:566657805	19897903	19897883
miR5181	UCCGAUCCAAAAUAAGUGUCG	ACUGGAUAAAUAAUACUUCCUCCGAUCCAAAAUAAGUGUCGUAGUUUUAGUUCGAAUUUGCACUAAAAUCCUGACACUCAUUUUGAAUUGGAGGGAGUAUUGUUUUAUCUACUA	bdi-miR5181b	ACACUCAUUUUGAAUUGGAGG	LT934111.1_528619747:566657805	6509093	6509113
miR5181	ACUUAUUAUGGAUCGGAGGGA	GAAUGUCAAAUCUACUACUCCCUUUGAUAAAUAAUAAUAAGUGUCGCAGUAUUGAACUAAGGUUUAACUUCAAUACCGCGACACUUAUUAUGGAUCGGAGGGAGUACAAUUUUUUUUACUAGU	bdi-miR5181d	CCUUUGAUAAAUAAUAAUAAGUGU	LT934111.1_528619747:566657805	19185347	19185367
miR5181	UCCAAUCCAUAAUAAGUGUCG	UGCUGCUCACAGAUACUCCCUCCAAUCCAUAAUAAGUGUCGCAGCGUUGAACUAAGGUUGAAAUAACCUUAGUUCAAAAAACUGCAACACUUAUUUUGGAUCGGAGGGAGUAGUAAUUAAAGUGGUU	bdi-miR5181b	ACACUUAUUUUGGAUCGGAGG	LT934111.1_528619747:566657805	25847162	25847182
miR5181	CACUUAUUUUGGAUCGGAGGG	GUGCUGCUCACAGAUACUCCCUCCAAUCCAUAAUAAGUGUCGCAGCGUUGAACUAAGGUUGAAAUAACCUUAGUUCAAAAAACUGCAACACUUAUUUUGGAUCGGAGGGAGUAGUAAUUAAAGUGGUUC	ata-miR5181-3p	CUCCAAUCCAUAAUAAGUGUC	LT934111.1_528619747:566657805	25847229	25847249
miR5205	CUUAUAAUUUGGGACGGAGGUAGU	GUUUCCUGGUUAAAUAAUACUUCCUCUGUUCCAAAUUAUAAGAUGUUUCGGUAGGCUAAAAUAUAGCCUACCAAAACAUCUUAUAAUUUGGGACGGAGGUAGUAAAUAGUAAGAACUGAUAUU	mtr-miR5205c	UUCCUCUGUUCCAAAUUAUAAGAU	LT934111.1_528619747:566657805	7182272	7182249
miR5568	CAAAUUAUAAGAUGUUUUGGU	ACUAUUUACUACCUCCGUCCCAAAUUAUAAGAUGUUUUGGUAGGCUAUAUUUUAGCCUACCGAAACAUCUUAUAAUUUGGAACAGAGGAAGUAUUAUUUAA	sbi-miR5568g-5p	CGAAACAUCUUAUAAUUUGGA	LT934111.1_528619747:566657805	7182262	7182281
miR6191	UAGAUUUGUCUAGAUACGAA	CCGUUCCGAAUUACUUGUCUUAGAUUUGUCUAGAUACGAAGGUAUCUAACACUAAAAUGAGUCUAGAUACAUCCGUAUCUAGACAAAUCCAAGACAAGUAAUUCGGAACGGAG	hvu-miR6191	CGUAUCUAGACAAAUCCAAG	LT934111.1_528619747:566657805	7173122	7173103
miR6197	UCUGUUCCUAAAUGUAAGACG	AAUACUUGAAAAAUACACCCUCUGUUCCUAAAUGUAAGACGUUUUGGCAGAUCAUUUUAAACUGCCAAAACGUCUUAUAUUUAAAAACAGAGGUAGUAGCAGACAACAUGACG	hvu-miR6197	UCUUAUAUUUAAAAACAGAGG	LT934111.1_528619747:566657805	7948419	7948399
miR818	AAUGCCUUAUAUUAUGGGACGG	GCACUGCAUGUACUCCCUCCGUCCCAUAAUAUAAGACGUUUUUGCAAAUUAUUUUAGCUUGCGAAAAUGCCUUAUAUUAUGGGACGGAGGGAGUAAUCCCCAAUGUA	osa-miR818a	GUCCCAUAAUAUAAGACGUUUU	LT934111.1_528619747:566657805	24737392	24737371
miR9654	UUCCGAAAGGCUUGAAGCUAAU	AUGCUCACCUACAUGUUGCUUAGAUUCAAGCCUUUCGGAAUAGCAUAGAUUGCAUGAAGCUAUGUGCAGUACAGUCUACACUAUUCCGAAAGGCUUGAAGCUAAUUAACCAACAUUGCACCUCUU	tae-miR9654b-3p	UAGAUUCAAGCCUUUCGGAAUA	LT934111.1_528619747:566657805	2671178	2671157
miR9654	UUCCGAAAGGCUUGAAGCUAAU	AUGCUCACCUGCAUGUUGCUUAGCUUCAAGCCUUUCGGAAUAGCAUAGAUUGCAUGAAGCUAUGUGCAGUACAGUCUACACUAUUCCGAAAGGCUUGAAGCUAAUUAACCAACAUUGCACCUCUU	tae-miR9654b-3p	UAGCUUCAAGCCUUUCGGAAUA	LT934111.1_528619747:566657805	2942006	2941985
miR9654	UUCCGAAAGGCUUGAAGCAAAU	AUGCUCACCUGCACGUUGAUUAGCUUCAAGCCUUUCGGAAUAGCAUAGAUUGCACCGAGCUAUGUGCAGUGCAGUCUACACUAUUCCGAAAGGCUUGAAGCAAAUUAACCAGCAUUGCACCUCUU	tae-miR9654b-3p	UAGCUUCAAGCCUUUCGGAAUA	LT934111.1_528619747:566657805	20736442	20736421
miR9654	UUCCGAAAGGCUUGAAGCUAAU	GGCUCAAUGCUCAUGUUGCAUAGCUUCAAGCCUUGAGGAAUAUGGUAGACUGCACGGAGCUAUGUGCAGUGUAGUUUACACUAUUCCGAAAGGCUUGAAGCUAAUUAACGAGCAUUGCACCUCUU	tae-miR9654b-3p	UAGCUUCAAGCCUUGAGGAAUA	LT934111.1_528619747:566657805	21291795	21291774
miR9654	UUCCGAAAGGCUUGAAGCUAAU	AUGCUCACCUGCACGUUGCUUAGCUUCAAGCCUUGAGGAAUAGGGUAGACUGCACGGAGCUAUGUGUAGUGCAAUUUACACUAUUCCGAAAGGCUUGAAGCUAAUUAAUGAGCAUUGCACCUCUU	tae-miR9654b-3p	UAGCUUCAAGCCUUGAGGAAUA	LT934111.1_528619747:566657805	29166731	29166710
miR9665	GCUAGCAGUGUAAACUCAAAUCA	AGACAGUUAUUAAUAAUUUUGUUUGACUUUGCACUGCUAGCGGCGGCACUGCCGCACUGCCCGGUUAGUGUAAGCUCAUUACACUGUCCGGGCAAUGCGGCCGUGUACUGCUAGCAGUGUAAACUCAAAUCAUAUCAUUACUAUCUGUCUUA	tae-miR9665-3p	GUUUGACUUUGCACUGCUAGCGG	LT934111.1_528619747:566657805	3798002	3798024
miR9666	CGGUUGGGCUGUAUGAUGGCGA	AAUACAAAUCAUUCGGAUUCGCCAUCAUACGUCCAACCGUGCAUUUGAUAUGCAUAUAUAUGCAUCACGAGCCACGGUUGGGCUGUAUGAUGGCGAUACCGAUUGGUUUGUUCUAG	tae-miR9666a-3p	GCCAUCAUACGUCCAACCGUG	LT934111.1_528619747:566657805	26016855	26016876
miR9668	UCAAUGACAAGUAUUUUCGGA	GUGAAACUACUCCCUCCGUCCGAAAAUACUUGUCAUCGAAACGGAUGAAAAUGAAUGUAUCUAGAACUAAAAUACAUCUAGAUACAUCCAUUUCAAUGACAAGUAUUUUCGGACGGAGGGAGUACUUUACAAA	tae-miR9668-5p	CGAAAAUACUUGUCAUCGAAA	LT934111.1_528619747:566657805	8140162	8140181
miR9668	UCAAUGACAAGUAUUUUCGGA	AACCAAGUACUCCCUCCAUUUGGAAUUACUUGUCAUCAAAAUGGAUGUGUCUAGAACUAAAAUACAUCUAGAUACAUCCUUUUCAAUGACAAGUAUUUUCGGACAGAGGGAGUACAAGAUUCG	tae-miR9668-5p	UGGAAUUACUUGUCAUCAAAA	LT934111.1_528619747:566657805	37778345	37778326
miR9781	UUUUGUCACAUAUAAUACAUA	UCGAUUUGAGCAAUUAAAUAUGUGUUAUAUGUCAUGAAAAGUAUAUCACUAGAUUUCUACACGAAUGUAGUUUCUAAAUAUAUAUCUUUUGUCACAUAUAAUACAUAUUUAGAUAGUUAAAUCGUCG	tae-miR9781	UGUGUUAUAUGUCAUGAAAAG	LT934111.1_528619747:566657805	16014105	16014085
miR9781	UUUUGUCACAUAUAAUACAUA	UCGAUUUGAGGAAUUAAAUAUGUGUUAUAUGUCAUGAAAAGUAUACCACUAGAUUUCCACACGGAUGUAGUUUCUAAAUAUAUAUUUUUUGUCACAUAUAAUACAUAUUUAGAUAGUUAAAUUAUCA	tae-miR9781	UGUGUUAUAUGUCAUGAAAAG	LT934111.1_528619747:566657805	27829092	27829072
miR9782	GUAUUAGGUUGGUCAAAUUAACGA	CAUGUGCGUAUAUUUAGGUUGUCAAUUUUAUCACCCUAAUAUAAACUAUUUAACACAAAAAUUAUACGGUUCGAAAAUAGAACAUCUGAAUUUUAUAUUGGUAUAUUUUUUGUAAUAUAUGACUUGUAUUAGGUUGGUCAAAUUAACGACCUUGGGAUACGCGCACGCC	tae-miR9782	GUCAAUUUUAUCACCCUAAUAUAA	LT934111.1_528619747:566657805	3735825	3735802
miR9782	GUAUUAGGUUGGUCAAAUUAACGA	CCUGCACGUAUACCUAGGUUGCCAAUUUUAUCACCUUAAUAUAAAACUAUAUAACACAAAAAUUAUACCUUUUGAAAGUAGAAACUCCGAAAUUUAUGUUGGUAUAUCUUUUGUAAUAUAUGACUUGUAUUAGGUUGGUCAAAUUAACGAUUUAGGGAUACACGCACACC	tae-miR9782	GCCAAUUUUAUCACCUUAAUAUAA	LT934111.1_528619747:566657805	13541728	13541751
miR9782	GUAUUAAGUUGGUCAAAUUGACGA	CCUAUACGUAUACCUAGGUUGCCAGUUUUAUCACCUAAUAUAAACUAUAUAACACAAAAAUUAUACGGUUUGAAAAUAGAACAUCUGAAGUUUAUAUUGGUAUAUUUUUUGUAAUAUAUGACUUGUAUUAAGUUGGUCAAAUUGACGACUUAGGGGCACGCGCACGCC	tae-miR9782	GCCAGUUUUAUCACCUAAUAUAA	LT934111.1_528619747:566657805	18362498	18362475
miR9782	GUAUUAGGUUGGUCAAAUUGACGA	CCUAUGCGUAUACCUAGGUUGUUAAUUUUAUCCCCUAAUAUAAACUAUAUAACACAAAAAUUAUACCGUCUGAAAAUAAAACAUUUAAAGUUUAUAUUGGUAUAUGUUUUGUAAUAUAUGACUUGUAUUAGGUUGGUCAAAUUGACGACCUAAAGAUAUGCGCACGUC	tae-miR9782	GUUAAUUUUAUCCCCUAAUAUAA	LT934111.1_528619747:566657805	18972001	18972024
miR9782	GUAUUAGGUUGGUCAAAUUGACGA	CCUGCACGCAUACCUAGUUUGUGAAUUUUAUCACUCUAAUAUAAACUAUAUAACACACAAAUUAUACCGUUUGAAAAUAGAACAUCUGAAGUUUAUAUUGGUAUAUUUUUUGUAAUAUAUGACUUUGUAUUAGGUUGGUCAAAUUGACGACCUAGGGGUAUGCGCACGCU	tae-miR9782	GUGAAUUUUAUCACUCUAAUAUAA	LT934111.1_528619747:566657805	32712989	32712966
miR9783	AUAAGCACCGGUGCUUAAGGA	GAAAAAUAAACCGAGUUUUUCUGAAGCACUGAUGCCUAUUUUUACAGGAGAGACGCCUAAUUAAGCGUCAAUCCUGUAUAAAUAAGCACCGGUGCUUAAGGAAAGCCUGAUUUGUUUCACUA	ata-miR9783-3p	CUGAAGCACUGAUGCCUAUUU	LT934111.1_528619747:566657805	9765398	9765378
miR9783	AUAAGCACCGUUGCUUAAGGA	AAAAAUAAACCGGGUUUUUUCUGAAGCACCGGUGCCUAUUUCUAUAGGAGAGACGCUUAGUUAAGCGUCUACCCAGUACAAAUAAGCACCGUUGCUUAAGGAAAUCCUAGUUUAUUUCUCUA	ata-miR9783-3p	CUGAAGCACCGGUGCCUAUUU	LT934111.1_528619747:566657805	22075307	22075287
miR9783	AUAAGCACCGGUGCUUAAGAA	GAAAAAUAAACCGGAUUUUUCUGAAGCACCGGUGCCUAUUUCUACAGAAGAGACGCUUAGUUAAACGUCUAUCCUGUACAAAUAAGCACCGGUGCUUAAGAAAAGCUUGGUUUAUUUCUCUA	tae-miR9783	CUGAAGCACCGGUGCCUAUUU	LT934111.1_528619747:566657805	36935502	36935522

## Sheet: Zavitan_OWBM1A
miRNA ID	Mature miRNA sequence	Precursor sequence	Homolog miRNA	miRNA* sequence	Chromosome ID	miRNA start	miRNA end
miR1117	UAGUACCGGUUCGUGGCACGAACC	GGUUUAUAUAGGAGGACCUUUAGUACCGGUUCGUGGCACGAACCGGUACUAAAGGUGCUGGAGGGGCCCCAGACUGACAACAUCCUGCCACCACUCUCUUUAGUACCGGUUCGUGGCACGAACCGGUGCUAAAGAUUCACCAAGAACCGAUAC	tae-miR1117	UUCGUGGCACGAACCGGUGCUAAA	NC_041380.1_549322602:589280990	2695950	2695973
miR1117	UAGUACCGGUUCGUGGCACGAACC	AGGAGGACCUUUAGUACCGGUUCGUGGCACGAACCGGUACUAAAGGUGCUGGAGGGGCCCCAGACUGACAACAUCCUGCCACCACUCUCUUUAGUACCGGUUCGUGGCACGAACCGGUGCUAAAGAUUCACCAAG	tae-miR1117	UUCGUGGCACGAACCGGUACUAAA	NC_041380.1_549322602:589280990	2696030	2696053
miR1117	UAGUACCGGUUCGUGGCACGAACC	CAUCCUGCCACCACUCACUUUAGUACCGGUUCGUGGCACGAACCGGUGCUAAAGGUUCGCCACGAACCGGUACUAAUGAGAGCGGCCCGGCUAGCCG	tae-miR1117	UUCGCCACGAACCGGUACUAAU	NC_041380.1_549322602:589280990	6390641	6390618
miR1117	UAGUACCGGUUCGUGGCACGAACC	CAUCCUACCACCACUCUCAUUAGUACCGGUUCGUGGCACGAACCAGUGCUAAAGGUUCGCCACGAACCGGUACUAAUGAAAGCGGCCCGGCUAGCCG	tae-miR1117	UUCGCCACGAACCGGUACUAAU	NC_041380.1_549322602:589280990	7756793	7756816
miR1117	UAGUACCGGUUCGUGGCACGAACC	UGUUGAACCUUUGGUACCGGUUCGUGACACGAACCGGUACUAAAGGGGAGGUGGCAGGCUGGCGUCAGGCCGGGCCCCCACGAUCACCUUUAGUACCGGUUCGUGGCACGAACCGGUACUAAAGGGGUCUGACC	tae-miR1117	UUCGUGACACGAACCGGUACUAAA	NC_041380.1_549322602:589280990	9726523	9726500
miR1117	UAGUACCGGUUCGUGGCACGAACC	CAUCCUGCCACCACUCACUUUAGUACCGGUUCGUGGCACGAACCGAUGCUAAAGGUUCGCCACAAACCGGUACUAAUGAGAGCGGCCGGCUAGCCGU	tae-miR1117	UUCGCCACAAACCGGUACUAAU	NC_041380.1_549322602:589280990	9813709	9813686
miR1117	UAGUACCGGUUCGUGGCACGAACC	UGUUAGCCCUUUAGUACCGUUUUGUGCCACGAACCGGUACUGAAGGUGAUCGUGGGGCCCCGGCCUGACGCCAGCCUGCCAUCACCCGUUUAGUACCGGUUCGUGGCACGAACCGGUACUAAAGGUUCAACACG	tae-miR1117	UUUGUGCCACGAACCGGUACUGAA	NC_041380.1_549322602:589280990	10569334	10569357
miR1117	UAGUACCGGUUCGUGGCACGAACC	AAUUGCACCAUUAGUAUCGGUUCGUGGCACAAACCGGUACUAAAGGUCUCAACCCCAUUAGUACCGGUUCGUGGCACGAACCGGGACUAAAGGUCCCAUUUG	tae-miR1117	UUCGUGGCACAAACCGGUACUAAA	NC_041380.1_549322602:589280990	11989788	11989811
miR1118	CACUACAUUAUGGAAUGGAGGGA	GGGCGUUCUACUAGUUACUCCCUCAGUUCCAAAAUAUAGUGCGUUGCGCUUCCCGAGGUCUAACUUUGACCAUAAAUUUAACCAACGAGACCGACUGCGGCGGGAUAAAAAAUUGUAUAAUUGAAAACUUCUUUCGAAUACGAAUUCACUAAUAUAACUUUUGCUCCCGCCGUAAUCGGUCUUGGUAGUUAAAUUUACGGUCAAAGUUGAAGCACGAGGAUAGAGGAAGCACUACAUUAUGGAAUGGAGGGAGUAUUAGGUAAAGAUGGAAC	tae-miR1118	CCUCAGUUCCAAAAUAUAGUGCG	NC_041380.1_549322602:589280990	8668007	8667985
miR1118	CACUACAUUAUGGAAUGGAGGGA	CCAAUGCAUAGUACAUACUCCCUCCUUUGACAAUGUAGUGCCUAUAGAUUUUCGUGAAAGUCAAACUUUACCAACUUUGAUCAAGUGUAUAGAGAAAACAGUCUAUAUCUACAAUACCAAACAUGUACAUUCUGAAAAUAUAACUCAUGAUGUAUCGAGUGAUGUGCAUUUGGUAUACUAGAUGUACCUACUUUUCUCUAUAAAUAUGGUCAAAGUUUGUAAUGUUUGACUUUUAUAAAAAAAUCUAUAGGCACUACAUUAUGGAAUGGAGGGAGUAUUAGGGAACUCUUCUAA	tae-miR1118	CCUCCUUUGACAAUGUAGUGCC	NC_041380.1_549322602:589280990	11425013	11424991
miR1118	CACUACAUUGUGGAAUGGAGGGA	AAGGUCAAUAUUUAAUACUCCCUCCAUUUCAAAAUAUAGUGCGCCCGCACUUCCCGAAAUCGAACUUUGACCAUAAAUUUAACGAACAAGACCGACUGUGGCAGGAGAAAAAGUUACAUAAUUAAAAUCUUCUUUCAAAUACGAAUUCACUGAUAUAAUUUUUGCUCCCGCCGCAAUCAGUCUUGAUAGUUAAAUUUACGGUCAAAGUUGACGCACGGGAUAGAGGUAGCACUACAUUGUGGAAUGGAGGGAGUAUAUUUUGUCUACUUUGA	tae-miR1118	CCUCCAUUUCAAAAUAUAGUGCG	NC_041380.1_549322602:589280990	14837183	14837161
miR1118	CACUACAUUGUGGAAUGGAGGGA	AUAUUUCGUAAAUAUUACUCCCUCCAUUCCAAAAUAUAGUGCGCCCGCGCUUCCCGAGGUUCAACUUUGACCAUAAAUUUAACCAACGAGACCAACUGCGGCGGGAGAAAAAAACUAUAUAAUUGAAAACUUCUUUUGAAUACGAAUUCACUGAUAUAAUUUUGCUCCCGCCGCAAUCGGUCUUGAUAGUUAAAUAUACGGUCAAAGUUGAAGCACGUGGAUAGAGGAAGCACUACAUUGUGGAAUGGAGGGAGUAUCAAUAUACAAAAGAGU	tae-miR1118	CCUCCAUUCCAAAAUAUAGUGCG	NC_041380.1_549322602:589280990	18267807	18267829
miR1118	CACUACAUUCUGGAAUGGAGGGA	ACUAACAUUAUGAGAUACUCCCUCCAUUCCAAAAUAUAGUGCGUCCGCGCUUCCCGAGGUCCAACUUUGACCAUAAAUUUAACCAACGAGACCAACUGCGGAGGGAGAUAAAAUUAUAUAAUUGAAAACUUCUUUCGAAUACGAAUUCACUGAUAUAAUUUUUGCUCCCGCCACAAUAGGUCUUGGUAGUUAAAUUUACGGUCAAAGUUGAAGCAGGGGGAUAGAGGAAGCACUACAUUCUGGAAUGGAGGGAGUAUGAGAUACAUAUUUGAA	tae-miR1118	CCUCCAUUCCAAAAUAUAGUGCG	NC_041380.1_549322602:589280990	27148236	27148214
miR1118	CACUACAUUAUGAAAUGGAGGGA	AGGGUCAGAUUAAUAUACUCCCUCCAUUUUAAAAUAUAGUGCGUCCGCGCUUCCCGAUGUCGAACUUUGACCAUAAAUUUAACGAACGAGACCGACUGCGGCGGGAGAAAAAGUUACAUAAUUAAAAACUUGUUUUGAAUACGAAUUCACUGAUAUAAUUUUUGCUUCCGCCGCAAUCGGUCUUGAUAGUUAAAUUUACGGUCAAAGUUGAAGCACGAGGAUAGAGGAAGCACUACAUUAUGAAAUGGAGGGAGUAGCAUACAACAACCCAAU	tae-miR1118	CCUCCAUUUUAAAAUAUAGUGCG	NC_041380.1_549322602:589280990	33928300	33928278
miR1120	ACGUUCUUAUAUUAUGGGACGGAG	UACAAAAUGAACCAAUCCCUCUUCCCAUAAUACAAGAGUGUUUUGAACACUGGUGUACUGUACAAAACGUUCUUAUAUUAUGGGACGGAGGGAGUAGCUGUUAAUGUAAG	hvu-miR1120	CUUCCCAUAAUACAAGAGUGUUU	NC_041380.1_549322602:589280990	6156800	6156823
miR1120	UUCUUAUAUUAUGGGACAGAG	CUCUCUUUUGUAUACUCCCUCCGUCCCAUAAUAUAAGAGCGUUUUUGACACUACACUAGUGUCAAAAACUUUCUUAUAUUAUGGGACAGAGGGAGUAGUUGUUACAUUUAA	tae-miR1120b-3p	CCGUCCCAUAAUAUAAGAGCG	NC_041380.1_549322602:589280990	7079810	7079790
miR1120	UAAUAUAAGAGCGUUUUUGAC	UGUAUACUCCCUCCGUCCCAUAAUAUAAGAGCGUUUUUGACACUACACUAGUGUCAAAAACUUUCUUAUAUUAUGGGACAGAGGGAGUAGUUGUU	tae-miR1120c-5p	CAAAAACUUUCUUAUAUUAUG	NC_041380.1_549322602:589280990	7079852	7079832
miR1120	ACGUUCUUAUAUUAUGGGACGGAG	UACAAAAUGAACCAAUCCCUCUUCCCAUAAUACAAGAGUGUUUUGAACACUGGUGUACUAUACAAAACGUUCUUAUAUUAUGGGACGGAGGGAGUAGCUGUUAAUGUAAG	hvu-miR1120	CUUCCCAUAAUACAAGAGUGUUU	NC_041380.1_549322602:589280990	14069817	14069840
miR1120	UUCUUAUAUUCUGGGACAGAG	AAACUUUCAAUCUACUCCCUCCGUCCCAAAAUAUAAGAACAUAGUGUCAAAAACGUUCUUAUAUUCUGGGACAGAGGGAGUAUUUAUCAACUGUCA	tae-miR1120b-3p	CCGUCCCAAAAUAUAAGAACA	NC_041380.1_549322602:589280990	15343821	15343801
miR1120	UAAUAUAAGAACGUUUUUGAC	UUCGUACUCCCUCCGUCCCAUAAUAUAAGAACGUUUUUGACACUAGUGUAGUGCCAAAAACGUUCUUAUAUUAUGGGACACAGGGAGUACUAGUA	tae-miR1120c-5p	CAAAAACGUUCUUAUAUUAUG	NC_041380.1_549322602:589280990	17159222	17159202
miR1120	UUCUUAUAUUAUGGGACAGAG	AAAUGAAAAAACUACUCCCUCCGUCCCACAAUAUAAGAACGUUUUUUAUACUAGUGUGGUGUCAAAAACAUUCUUAUAUUAUGGGACAGAGGGAGUAAGAUUUUGAGAUAA	tae-miR1120b-3p	CCGUCCCACAAUAUAAGAACG	NC_041380.1_549322602:589280990	18125620	18125600
miR1120	UUCUUAUAUUUUGGGACAGAG	AUAAUUAUGAAGUACUCCCUCCGUUCCAAAAUAUAAGAACGUUUUUUACACUAGCAUAGUAUCAAAAACGUUCUUAUAUUUUGGGACAGAGGUAAUAUCUGUUUAUGCAUA	tae-miR1120b-3p	CCGUUCCAAAAUAUAAGAACG	NC_041380.1_549322602:589280990	18170790	18170810
miR1120	UUCUUAUAUUAUGGGACAGAG	UACAAAAUGAACCAAUCCCUCUUCUCAUAAUACAAGAGUGUUUUGAACACUGGUGUACUGUACAAAAUGUUCUUAUAUUAUGGGACAGAGGGAGUAGCUGUUAAUGUAAG	tae-miR1120b-3p	CUUCUCAUAAUACAAGAGUG	NC_041380.1_549322602:589280990	20663601	20663581
miR1120	UUCUUAUAUUAUGGGACAGAG	UGAAAUAGCAAGUACUCCCUCCGUCCCAUAAUAUAUGAACGUUUUUUUACACUAAACUAGUGACAAAAAUGUUCUUAUAUUAUGGGACAGAGGGAGUAAGAUUCUACAAAAC	tae-miR1120b-3p	CCGUCCCAUAAUAUAUGAACG	NC_041380.1_549322602:589280990	21789239	21789219
miR1120	UAAUAUAAGAACGUUUUUGAC	GUACGUACUCCCUCUAUCCAUAAUAUAAGAACGUUUUUGACACUAGUGUAGUGUCAAAAACACUCUUAUAUUAUGGGACAGAGGGAGUAUUUACU	tae-miR1120c-5p	CAAAAACACUCUUAUAUUAUG	NC_041380.1_549322602:589280990	22473039	22473059
miR1120	ACGUUCUUAUAUUAUGGGACGGAG	UACAAAAUGAACCAAUCCCUCUUCCCAUAAUACAAGAGUGUUUUGAACACCGGUGUACUGUACAAAACGUUCUUAUAUUAUGGGACGGAGGGAGUAGCUGUUAAUGUAAG	hvu-miR1120	CUUCCCAUAAUACAAGAGUGUUU	NC_041380.1_549322602:589280990	23129321	23129344
miR1120	ACACUCUUAUAUUAUGGGACGGAG	GCUAUAGUCAUGUACUCUCUCCAUCUCAUAAUAUAAUAGCAUUUUUUACACUACAAUGGUGUAAAAAACACUCUUAUAUUAUGGGACGGAGGGAGAAUAACAUAUAGCUGC	hvu-miR1120	CCAUCUCAUAAUAUAAUAGCAUUU	NC_041380.1_549322602:589280990	24752328	24752351
miR1120	ACGUUCUUAUAUUAUGAGACGGAG	UUUACUGAGAAGUACUCCCUCCGUCCCAUAAUAUAAGAAUGUUUUUGACACUACACUAGUGUUAAAAACGUUCUUAUAUUAUGAGACGGAGGGAGUAGGUCACACUUGGUG	tae-miR1120a	CCGUCCCAUAAUAUAAGAAUGUUU	NC_041380.1_549322602:589280990	25173275	25173252
miR1120	ACAUUCUUAUAUUAUGGGACGGAG	CCAAGUGUGACCUACUCCCUCCGUCUCAUAAUAUAAGAACGUUUUUAACACUAGUGUAGUGUCAAAAACAUUCUUAUAUUAUGGGACGGAGGGAGUACUUCUCAGUAAAAA	tae-miR1120a	CCGUCUCAUAAUAUAAGAACGUUU	NC_041380.1_549322602:589280990	25173301	25173324
miR1120	ACAUUCUUAUAUUAUGGGACGGAG	UACAAAAUGAACCAAUCCCUCUUCCCAUAAUACAAGAGUGUUUUGAACACUGGUGUACUGUACAAAACAUUCUUAUAUUAUGGGACGGAGGGAGUAGCUGUUAAUGUAAG	tae-miR1120a	CUUCCCAUAAUACAAGAGUGUUU	NC_041380.1_549322602:589280990	26615506	26615529
miR1120	UUCUUAUAUUAUGGGACAGAG	GAACAUGAAAGAUACUCCCUCCGUCCCAUAAUAUAAGAACGUUUCUGACACUAGUGUAGUGCCAAAAACGUUCUUAUAUUAUGGGACAGAGGGAGUAUAUAUUACAAGGCA	tae-miR1120b-3p	CCGUCCCAUAAUAUAAGAACG	NC_041380.1_549322602:589280990	32143344	32143364
miR1120	UAAUAUAAGAACGUUUUUGAC	AUAUUAUUCUCUUCGUCUCAUAAUAUAAGAACGUUUUUGACACUAAUGUCAAAAACAUUCUUAUAUUACAGAAUAGAGGGAGUAAUUUUC	tae-miR1120c-5p	CAAAAACAUUCUUAUAUUACA	NC_041380.1_549322602:589280990	35631512	35631532
miR1120	UAAUAUAAGAACGUUUUUGAC	CAACUACUCCCUCCGUCCCAUAAUAUAAGAACGUUUUUGACACUACACUAGUGUCAAAAACGUUCUUCUAUUAUGGGACGGAGGGAGUACAUUUU	tae-miR1120c-5p	CAAAAACGUUCUUCUAUUAUG	NC_041380.1_549322602:589280990	36783975	36783955
miR1120	UAAUAUAAGAACGUUUUUGAC	AUUCUACUCCCUUCGUCCCAUAAUAUAAGAACGUUUUUGACACUACACUAGCGCCAAAAACGUUCUUAUAUUAUGGAACAGAGGGAGUACAUUAU	tae-miR1120c-5p	CAAAAACGUUCUUAUAUUAUG	NC_041380.1_549322602:589280990	38966804	38966784
miR1122	UAGAUACAUCCAUAUUUGGA	UCCCAAAAAAAUUAGAUGACUAGAUAUGGAUGUAUCUAGACACGUUUUAGUGUUAGAUACAUCCAUAUUUGGAUAAAUUUAAGAUAAGUAAUU	bdi-miR1122	UAGAUAUGGAUGUAUCUAGAC	NC_041380.1_549322602:589280990	2209848	2209829
miR1122	UAGAUACAUCCGUAUCUAGA	AUUCUUGUCUUAGAUUUGUCUAGAUACGGAUGUAUCAAGUCACAUUUUAGUAUUAGAUACAUCCGUAUCUAGACAAAUCUAAGACAAGAAAUU	tae-miR1122a	UAGAUACGGAUGUAUCAAGU	NC_041380.1_549322602:589280990	6169928	6169909
miR1122	UAGAUACAUCCGUAUCUAGA	UUACUUGUCUUAGAUUUGUCUAGAUACGAAGGUAUCUAACACUAAAAUGAGUCUAGAUACAUCCGUAUCUAGACAAAUCCAAGACAAGUAAUU	tae-miR1122a	UAGAUACGAAGGUAUCUAAC	NC_041380.1_549322602:589280990	7162991	7162972
miR1122	UAGAUACAUCCGUAUCUAGA	UUACUUGUCCUGGAUUUGUCUAGAUACGGAUGUAUCUACCCAAUUACUUGUCUUGGAUUUGUCUAGAUACGAAGGUAUCUAGCACUAAAAAAGUCUAGAUACAUCCGUAUCUAGACAAACCAAGACAAGUAAUUC	tae-miR1122a	UAGAUACGGAUGUAUCUACC	NC_041380.1_549322602:589280990	10363495	10363476
miR1122	UAGAUACAUCCGUAUCUAGA	AUUCUUGUCUUAGAUUUGUCUACAUACGGAUGUAUCAAGUCACAUUUUAGUAUUAGAUACAUCCGUAUCUAGACAAAUCUAAGACAAGAAAUU	tae-miR1122a	UACAUACGGAUGUAUCAAGU	NC_041380.1_549322602:589280990	11348545	11348526
miR1122	UAGAUACAUCCGUAUCUAGA	AUUCUUGUCUUAGAUUUGUCUAGAUACGGAUGUAUCAAGUCACAUUUUAGUAUUAGAUACAUCCGUAUCUAGACAAAUCUAAGACAAGAAAUU	tae-miR1122a	UAGAUACGGAUGUAUCAAGU	NC_041380.1_549322602:589280990	14097093	14097074
miR1122	UAGAUACAUCCGUAUCUAGA	UUAUUUGUCUUAGAUUUGUCUAGAUACGGAGGUAUCUAACACUAAAAUGAGUCUAGAUACAUCCGUAUCUAGACAAAUCCAAGACAAGUAAUU	tae-miR1122a	UAGAUACGGAGGUAUCUAAC	NC_041380.1_549322602:589280990	19148266	19148247
miR1122	UCUUAUAUUAUGGGACGGAGG	CUACAAAAUGAACCAAUCCCUCUUCCCAUAAUACAAGAGUGUUUUGAACACCGGUGUACUGUACAAAACGUUCUUAUAUUAUGGGACGGAGGGAGUAGCUGUUAAUGUAAGU	tae-miR1122c-3p	UCUUCCCAUAAUACAAGAGU	NC_041380.1_549322602:589280990	23129325	23129345
miR1122	UCUUAUAUUAUGGGACGGAGG	GGCUAUAGUCAUGUACUCUCUCCAUCUCAUAAUAUAAUAGCAUUUUUUACACUACAAUGGUGUAAAAAACACUCUUAUAUUAUGGGACGGAGGGAGAAUAACAUAUAGCUGCU	tae-miR1122c-3p	UCCAUCUCAUAAUAUAAUAGC	NC_041380.1_549322602:589280990	24752332	24752352
miR1122	UCUUAUAUUAUGGGACGGAGG	ACCAAGUGUGACCUACUCCCUCCGUCUCAUAAUAUAAGAACGUUUUUAACACUAGUGUAGUGUCAAAAACAUUCUUAUAUUAUGGGACGGAGGGAGUACUUCUCAGUAAAAAU	tae-miR1122c-3p	UCCGUCUCAUAAUAUAAGAAC	NC_041380.1_549322602:589280990	25173305	25173325
miR1122	UAGAUACAUCCGUAUUUAGA	UUAUUUGACCUAUAUUUAUCUAGACACGGAUCUAUCUAGACACUAAACAAAUAUAGAUACAUCCGUAUUUAGACAAAUUCAAGUCAACUAAUU	bdi-miR1122	UAGACACGGAUCUAUCUAGA	NC_041380.1_549322602:589280990	32147693	32147712
miR1122	UAGAUACAUCCGUAUUUAGA	AUUCUUGCCUUACAUUUGUUUAGAUACGGAUGUAUCUAACACUAAGAUGUAAGUAGAUACAUCCGUAUUUAGACAAAUUUAAGACAAGAAUUU	bdi-miR1122	UAGAUACGGAUGUAUCUAAC	NC_041380.1_549322602:589280990	32664773	32664792
miR1122	AGACUUAUAUUUAGGAACGGA	AUGUUCACAGCUAUUCCCUCCGUUCGUAAAUAUAAGUCUUUCUAGAGAUUUCACUAUGGACUACAUACAGAUGUAUAUAGACGUAGUUUAAAGUGUAGAUUCACUCAAUUUGCUUUGUAUGUAGUCCAUAUUGGAAUCUUUAGAAAGACUUAUAUUUAGGAACGGAGAGAGUACAUGAUUACAUGA	tae-miR1122b-3p	CGUUCGUAAAUAUAAGUCUUU	NC_041380.1_549322602:589280990	33349216	33349196
miR1122	UAGAUACAUCCGUAUCUAGA	UUACUUGUCUUAGAUUUGUCUAGAUACGGAGGUAUCUAGCACUAAAAUAAGUCUAGAUACAUCCGUAUCUAGACAAAUCCAAGACAAGUAAUU	tae-miR1122a	UAGAUACGGAGGUAUCUAGC	NC_041380.1_549322602:589280990	33976660	33976641
miR1122	UAGAUACAUCCGUAUCUAGA	UUACUUGUCUUGGAUUUGUCUAGAUACAAAUGUAUCUAGACUCAUUUUAGUGCUAGAUACAUCCGUAUCUAGACAAAUCUAAGACAAGUAAUU	tae-miR1122a	UAGAUACAAAUGUAUCUAGA	NC_041380.1_549322602:589280990	37774240	37774221
miR1130	UCUUAUAUUAUGGGACGGAGG	CUACAAAAUGAACCAAUCCCUCUUCCCAUAAUACAAGAGUGUUUUGAACACUGGUGUACUGUACAAAACGUUCUUAUAUUAUGGGACGGAGGGAGUAGCUGUUAAUGUAAGU	tae-miR1130b-3p	UCUUCCCAUAAUACAAGAGU	NC_041380.1_549322602:589280990	6156804	6156824
miR1130	UCUUAUAUUAUGGGACGGAGG	UAAAUGUAACAACUACUCCCUCUGUCCCAUAAUAUAAGAAAGUUUUUGACACUAGUGUAGUGUCAAAAACGCUCUUAUAUUAUGGGACGGAGGGAGUAUACAAAAGAGAGAAG	tae-miR1130b-3p	UCUGUCCCAUAAUAUAAGAAA	NC_041380.1_549322602:589280990	7079843	7079863
miR1130	UCUUAUAUUAUGGGACGGAGG	GAGUAGUUUACUACUACAUCUGUGUCUCGUACUAUAAGACGUUUUUACAGUUUAAAUUAAACUGCAAAAUCAUCUUAUAUUAUGGGACGGAGGGAGUACUAUACAUGAUUUAG	tae-miR1130b-3p	UGUGUCUCGUACUAUAAGACG	NC_041380.1_549322602:589280990	11787399	11787419
miR1130	UCUUAUAUUAUGGGACGGAGG	CUACAAAAUGAACCAAUCCCUCUUCCCAUAAUACAAGAGUGUUUUGAACACUGGUGUACUAUACAAAACGUUCUUAUAUUAUGGGACGGAGGGAGUAGCUGUUAAUGUAAGU	tae-miR1130b-3p	UCUUCCCAUAAUACAAGAGU	NC_041380.1_549322602:589280990	14069821	14069841
miR1130	UCUUAUAUUAUGGGACGGAGG	CAAUAAAUACUAGUACUCCCUGUGUCCCAUAAUAUAAGAACGUUUUUGGCACUACACUAGUGUCAAAAACGUUCUUAUAUUAUGGGACGGAGGGAGUACGAAGAAAGAGAUAG	tae-miR1130b-3p	UGUGUCCCAUAAUAUAAGAAC	NC_041380.1_549322602:589280990	17159213	17159233
miR1125	AACCAACGAGACCGACUGCGGCGG	CUAACUUUGACCAUAAAUUUAACCAACGAGACCGACUGCGGCGGGAUAAAAAAUUGUAUAAUUGAAAACUUCUUUCGAAUACGAAUUCACUAAUAUAACUUUUGCUCCCGCCGUAAUCGGUCUUGGUAGUUAAAUUUACGGUCAAAGUUGAAG	tae-miR1125	GCCGUAAUCGGUCUUGGUAGUUAA	NC_041380.1_549322602:589280990	8668157	8668134
miR1125	AACCAACGAGACCGACUGCGGCGG	UCUAAGUUUGUCCGUAAAUUAACCAACGAGACCGACUGCGGCGGGAGCAAAAAUUAUAUCACCGAAUUCAUAUCGAAAAUAUGAAUUCAGUGGUAUAAUUUUUGCUCCCGCCGCAGUCAGUCUUGUUGGUUAAAUUUAUGGUCAAACUUAGAU	tae-miR1125	GCCGCAGUCAGUCUUGUUGGUUAA	NC_041380.1_549322602:589280990	23285019	23285042
miR1127	ACAAGUAUUUCCGGACGGAGG	UAGAAUACUAAAGUACUCCCUCCGUCCGAAAAUACUUGUCAUCAAAACAGACAAAAAGGGAUGUAUCUAGAACUAAAAUACAUCUAGAUACAUCCCGUUUUAUUUAUUUUCAUGACAAGUAUUUCCGGACGGAGGGAGUAGUGAUCUAAAUGUUC	tae-miR1127b-3p	UCCGUCCGAAAAUACUUGUCA	NC_041380.1_549322602:589280990	173353	173373
miR1127	ACAAGUAUUUCCGGACGGAGG	CAACUCUAUUUUCUACUCCCUCCGUCCAAAAAUACUUGUCAUCAAAAUAGAUAAAAAGAGAUGUAUCUAAAACUAAAAUAUGUCUAGAUACAUUUCCUUUUAUCCAUUUUGAUGACAAGUAUUUCCGGACGGAGGGAGUAUUUGUCUAUUUAGAG	tae-miR1127b-3p	UCCGUCCAAAAAUACUUGUCA	NC_041380.1_549322602:589280990	719400	719420
miR1127	ACAAGUAUUUCCGGACGGAGG	CAGUUUUACAUACUACUCCCUCCGUCCGAAAAUACUUGUCAUUGAAAUUGAUGUAUCUAGACGUAUUUUAGUUCUAGAUACAUCCAUUUUUCAUCCAUUUUGAUGACAAGUAUUUCCGGACGGAGGGAGUAUAUGUGUCAAGCUGC	tae-miR1127b-3p	UCCGUCCGAAAAUACUUGUCA	NC_041380.1_549322602:589280990	2568789	2568809
miR1127	ACAAGUAUUUCUGGACGGAGG	AUGCCUAACUAACUACUCCCUCCGUCAAAAAAUACUUGUCAUCAAAAUGGAUAAAAAGAGAUGUAUCUAAAACUAAAAUACAUCUAGAUACAUCCCUUUUUCUCCAUUUUGAUGACAAGUAUUUCUGGACGGAGGGAGUAUUUAACAAACAACUU	tae-miR1127b-3p	UCCGUCAAAAAAUACUUGUCA	NC_041380.1_549322602:589280990	6867513	6867493
miR1127	UCCCUCCGUUCGGAAUUAC	UAUCCCAUUCUGCUUCAUACUCCCUCCGUUCGGAAUUACUUGUCGCAGAAAUGGAUGUAUCUAGAUGUAUUUUAGUUCUAGAUACAUCCAUUUCCGAGACAAGUAAUUCCGAACGGCGGGAGUAUAUUAUUCCUUGCGCCAUC	tae-miR1127a	AAUUCCGAACGGCGGGAGU	NC_041380.1_549322602:589280990	8640354	8640336
miR1127	ACAAGUAUUUCCGGACGGAGG	AUACCUAUAAGAGUACUCCCUCCGUCCAAAAAUACUUGUCAUCAAAAUGGAUAAAAAAUGAUGUAGCUAGAACUAAAAUACGUCUAGAUACAUCCCUUUUUAUUCAUUUUGAUGACAAGUAUUUCCGGACGGAGGGAGUACAAAUGUAUGCAAUU	tae-miR1127b-3p	UCCGUCCAAAAAUACUUGUCA	NC_041380.1_549322602:589280990	9957026	9957046
miR1127	UCCCUCCGUUCGGAAUUAC	UGUACUUUCUAGAAAUGCACUCCCUCCGUUCGGAAUUACUUGUCUCGGAUAUGGAUAUAUUUAGAACUAAAAUACGUCUAGAUACGUCCAUUUUUGCGACAAGUAAUUCGGAACGGAGCGAGUACUUGUGUGGUAUGUUUAGC	tae-miR1127a	AAUUCGGAACGGAGCGAGU	NC_041380.1_549322602:589280990	11667738	11667756
miR1127	UCCCUCCGUUCGGAAUUAC	CAAACGCUUUACAAAACUACUCCCUCCGUUCGGAAUUACUUGUCACAGAAAUGGAUGUAUCUAGACGUAUUUUAGUUCUAGAUACAUCUAUUUCCGAGACAAAUAAUUCCGAACGGAGGGAGUAAAUUGUUUGUGAUGGAUUG	tae-miR1127a	AAUUCCGAACGGAGGGAGU	NC_041380.1_549322602:589280990	12690127	12690109
miR1127	ACAAGUAUUUCUGGACGGAGG	UUGUUAAAACUGUUACUCCCUCCGUCCGGAAAUACUUGUCCAAGGAAUGAAUGUAUCUAGAUGUAUUUUUGUUCUAGAUACACCCAUUUGUAUCCAUUUCUAUGACAAGUAUUUCUGGACGGAGGGAGUAUUUGGUAUUACAAAC	tae-miR1127b-3p	UCCGUCCGGAAAUACUUGUCC	NC_041380.1_549322602:589280990	15137472	15137492
miR1127	UCCCUCCGUUCGGAAUUAC	ACAUGUCACAUGACUACUACUCCCUCCGUUCGGAAUUACUUGUCUCAGAAAUAGAUGUAUAGUUCCGAACGGAGGGAGUAGCUACCAUUAUUUGCAAAU	tae-miR1127a	AGUUCCGAACGGAGGGAGU	NC_041380.1_549322602:589280990	17683851	17683833
miR1127	UCCCUCCGUUCGGAAUUAC	GAUGUGCCACUAGGAAGUACUCCCUCCGUUCGGAAUUACUUGUCUGGGAAAUGGAUGUAUCUAGAACUAAAAUACAUCUAGAUACAUCUAUUUCUGCGACAAGUAAUUUCGAACGAAGCGAGUACUCACUUUGUAAAGAAACA	tae-miR1127a	AAUUUCGAACGAAGCGAGU	NC_041380.1_549322602:589280990	30168228	30168210
miR1127	ACAAGUAUUUCUGGACGGAGG	AUGAAUUAUCAUGUACUCCCUCUGUCCGGAAAUACUUCUCGUCAAAAUGGAUAAAAGGGGAUGUAUCUAGAACUAAAAUACGUCUAGAUACAUCCAUUUUUAUCCAUCUUGAUGACAAGUAUUUCUGGACGGAGGGAGUAUAGUGCAGGUCGGGC	tae-miR1127b-3p	UCUGUCCGGAAAUACUUCUCG	NC_041380.1_549322602:589280990	37843436	37843416
miR1127	UCCCUCCGUUCGGAAUUAC	UUCUUGUUUGAACCAAGUACUCCCUCCGUUCGGAAUUACUUGUCAUCAAAAUGGAUGUGUCUAGAACUAAAAUACAUCUAGAUACAUCCAUUUCAAUGACAAGUAUUUUUGGACAGAGGGAGUACAAGAUUCGACUCCAUGAA	tae-miR1127a	AUUUUUGGACAGAGGGAGU	NC_041380.1_549322602:589280990	39729953	39729935
miR1128	AACUACUCCCUCCGUCCGAAA	AUGAAGUAAAUCUUUUGUGAAACUACUCCCUCCGUCCGAAAAUACUUGUCAUCGAAACGGAUGAAAAUGAAUGUAUCUAGAACUAAAAUACAUCUAGAUACAUCAAUUUCAAUGACAAGUAUUUUCGGACGGAGGGAGUACUUUACAAAUGACACGCUUCACGC	tae-miR1128	UCGGACGGAGGGAGUACUUU	NC_041380.1_549322602:589280990	8288352	8288371
miR1130	UCUUAUAUUAUGGGACGGAGG	GAAAACAAAUUUAUACUCCCUGCGUCCCAUAAUAUAAGAGCGUUUUUGACACUACACUAGUGUAAAAAACGCUCUUAUAUUAUGGGACGGAGGGAGUAUAUCUCAAGGUGCUC	tae-miR1130b-3p	UGCGUCCCAUAAUAUAAGAGC	NC_041380.1_549322602:589280990	11358464	11358444
miR1130	UCUUAUAUUAUGGGACGGAGG	CUACAAAAUGAACCAAUCCCUCUUCCCAUAAUACAAGAGUGUUUUGAACACUGGUGUACUAUACAAAACGUUCUUAUAUUAUGGGACGGAGGGAGUAGCUGUUAAUGUAAGU	tae-miR1130b-3p	UCUUCCCAUAAUACAAGAGU	NC_041380.1_549322602:589280990	13568994	13568974
miR1130	CCUCCGUCUCAUAAUGUAAGACG	GUAUUACAUGAAAACUACUCCCUCCGUCUCAUAAUGUAAGACGUUUUUUAACACUAGUAUAGUGUCAAAAAACUACUAGUGUCAAAAAACGUCUUACAUUAUGGUGCGGAGGGAGUAGACAAGAUUGGGAAAUA	tae-miR1130a	UCUUACAUUAUGGUGCGGAGGGA	NC_041380.1_549322602:589280990	19485563	19485541
miR1130	UCUGUAAAUUAAUAUAAGACG	AUAUACACACAAAUACUCCCUCUGUAAAUUAAUAUAAGACGUUUUAGAUCACUAUUUUAGUGACAUAAAACAUCUGAUAUUAAUUUACAGAGGGAGUACCAUCAAAAAAGCAU	hvu-miR1130	UCUGAUAUUAAUUUACAGAGG	NC_041380.1_549322602:589280990	24920266	24920246
miR1131	UAGUACCGGUUCGUGGCGAACC	GCUAGCCGGGCCGCUUUCAUUAGUACCGGUUCGUGGCGAACCUUUAGCACCGGUUCGUGCCACGAACCGAUACUAAUGAGAGUGGUGGCAGGAUGAU	tae-miR1131	UUCGUGCCACGAACCGAUACUAAU	NC_041380.1_549322602:589280990	6051381	6051402
miR1131	UAGUACCGGUUCGUGGGUAACC	GCUAGGCGGGCGGGCAUCAUUAGUACCGGUUCGUGGGUAACCUUUAGUACCGGUUCAUGCCACGAACUGGUACUAAUGAGUCUGUGUCAGGCUAUGG	tae-miR1131	UUCAUGCCACGAACUGGUACUAAU	NC_041380.1_549322602:589280990	6303932	6303953
miR1131	UAGUACCGGUUCGUGGCGAACC	GCUAGCCGGGCCGCUCUCAUUAGUACCGGUUCGUGGCGAACCUUUAGCACCGGUUCGUGCCACGAACCGGUACUAAAGUGAGUGGUGGCAGGAUGUU	tae-miR1131	UUCGUGCCACGAACCGGUACUAAA	NC_041380.1_549322602:589280990	6390587	6390608
miR1131	UAGUACCGGUUCGUGGCGAACC	GCUAGCCGGGCCGCUCUCAUUAGUACCGGUUCGUGGCGAACCUUUAGCACCGGUUCGUGCCACGAACUGGUACUAAAGUGAGUGGUGGCAGGACGUU	tae-miR1131	UUCGUGCCACGAACUGGUACUAAA	NC_041380.1_549322602:589280990	7285430	7285451
miR1131	UAGUACCGGUUCGUGGCGAACC	GCUAGACGGGCGGCGCUCAUUAGUACCGGUUCGUGGCGAACCUUUAGUACCGGUUCGUGCCACGGACCGGUACUAAAGAGGUGGUGGCCUUUAGUAC	tae-miR1131	UUCGUGCCACGGACCGGUACUAAA	NC_041380.1_549322602:589280990	7691394	7691415
miR1131	UAGUACCGGUUCGUGGGUAACC	GCUAGGCGGGCGGGCAUCAUUAGUACCGGUUCGUGGGUAACCAUUAGUACCGGUUCAUGCCACAAACCGGUACUAAUGAGGCUGUGUCAGGCUAUGG	tae-miR1131	UUCAUGCCACAAACCGGUACUAAU	NC_041380.1_549322602:589280990	8705484	8705463
miR1131	UAGUACCGGUUCGUGGCGAACC	GGCUAGCCGGCCGCUCUCAUUAGUACCGGUUCGUGGCGAACCUUUAGCACCGGUUCGUGCCAUGAACUGGUACUAAAGUGAGUGGUGGCAGGAUGUU	tae-miR1131	UUCGUGCCAUGAACUGGUACUAAA	NC_041380.1_549322602:589280990	13903876	13903855
miR1131	UAGUACCGGUUCGUGGCGAACC	GCUACCUGGGCCGCUCUCAUUAGUACCGGUUCGUGGCGAACCUUUAGCACCGGUUCGUGCCACGAACCGGUACUAAAGUGAGUGGUGGCAGGAUGUU	tae-miR1131	UUCGUGCCACGAACCGGUACUAAA	NC_041380.1_549322602:589280990	14498408	14498429
miR1133	CAUAUACUCCCUCCGUCCGGAA	UCACCAUUGGCAGCUUGACACAUAUACUCCCUCCGUCCGGAAAUACUUGUCAUCAAAAUGGAUGAAAAAUGGAUGUAUCUAGAACUAAAAUACGUCUAGAUACAUCAAUUUCAAUGACAAGUAUUUUCGGACGGAGGGAGUAGUAUGUAAAACUGAAGAGCCAAAGAGG	tae-miR1133	UCGGACGGAGGGAGUAGUAUGUA	NC_041380.1_549322602:589280990	2568818	2568797
miR1135	UUGCGACAAGUAAUUCCGAACGGA	AAUUAGCAAUAUACUCCCUCCGUUCGGAAUUACUUGUCUUGAAAAUGAAUGUAUCUAGAACUAAAAUACAUCUAGAUACACCCAUUUUUGCGACAAGUAAUUCCGAACGGAGGGAGUAGCAAUCAAGAAGC	tae-miR1135	CGUUCGGAAUUACUUGUCUUGAAA	NC_041380.1_549322602:589280990	1030615	1030593
miR1135	CUGCGACAAGUAAUUCCAAACGGA	UCCCUAUAUGAUACCCCCUCCGUUCGGAAUUAUUUGCCUCGGAUAUGAAUGUAUCUAGAACUAAAUUAGGUCUAGAUACAUCCAUUUCUGCGACAAGUAAUUCCAAACGGAGGGAGUACAAUGGAUCGGCC	tae-miR1135	CGUUCGGAAUUAUUUGCCUCGGAU	NC_041380.1_549322602:589280990	6851477	6851454
miR1135	CUGCGACAAGUAAUUCCGAACGGA	AAGGAAUAAUAUACUCCCGCCGUUCGGAAUUACUUGUCUCGGAAAUGGAUGUAUCUAGAACUAAAAUACAUCUAGAUACAUCCAUUUCUGCGACAAGUAAUUCCGAACGGAGGGAGUAUGAAGCAGAAUGG	tae-miR1135	CGUUCGGAAUUACUUGUCUCGGAA	NC_041380.1_549322602:589280990	8640327	8640350
miR1135	CUGUGACAAGUAAUUCCGAACGGA	CACAAACAAUUUACUCCCUCCGUUCGGAAUUAUUUGUCUCGGAAAUAGAUGUAUCUAGAACUAAAAUACGUCUAGAUACAUCCAUUUCUGUGACAAGUAAUUCCGAACGGAGGGAGUAGUUUUGUAAAGCG	tae-miR1135	CGUUCGGAAUUAUUUGUCUCGGAA	NC_041380.1_549322602:589280990	12690100	12690123
miR1135	CUGCGACAAGUAAUUCAGAACGGA	UAGCUGGGUAGUAUUCCUUUCGUUCCAAAUUACUCGUCGUAGAAAUGGAUGUAUCUAGAAUUAAAAUACAUCUAGUUAUAUUCAUAUCUGCGACAAGUAAUUCAGAACGGAGGGAGUUGUAAGAAUAGGUA	tae-miR1135	CGUUCCAAAUUACUCGUCGUAGAA	NC_041380.1_549322602:589280990	16484154	16484177
miR1135	CUGCGACAAGUAAUUCCGAACGGA	CACCACACUAGUACUCCCUCCGUUCGGAAUUACUUAUCUCAGAAAUGGAUGUAUCUAAAACUAAAAUACGUCUAGAUACAUCCAUUUCUGCGACAAGUAAUUCCGAACGGAGGGAGUAGAUACUAGCAGCC	tae-miR1135	CGUUCGGAAUUACUUAUCUCAGAA	NC_041380.1_549322602:589280990	21672846	21672823
miR1135	CUGCGACAAGUAAUUCCGAACGGA	UAUUUCUCUCAUACUCCCUCCGUUCGAAAUUACAUGUCUCGAAUAUGGAUGUAUCUAGAACUAAAAUAUGUCUAGAUACAUCUAUUUCUGCGACAAGUAAUUCCGAACGGAGGAAGUAACUCAGUAGGCGU	tae-miR1135	CGUUCGAAAUUACAUGUCUCGAA	NC_041380.1_549322602:589280990	24039439	24039462
miR1135	CUGCGACAAGUAAUUCUGAACGGA	AAGAUUGUAUGUACUCCCUCCGUUCGGAAUUACUUGUCUCGGAUAUGGAUGUAUCUAGAACUAAAAUACGUCUAGAUACGUCCAUUUCUGCGACAAGUAAUUCUGAACGGAGGGAGUACUUGGUUUAGCAA	tae-miR1135	CGUUCGGAAUUACUUGUCUCGGAU	NC_041380.1_549322602:589280990	26385624	26385647
miR1136	UUGUCGCGGGUAUGGAUGUAUCUA	CUCCCCCCGUUCCAAAUUACUUGUCGCGGGUAUGGAUGUAUCUAGAUGUAUUUUAGUUCUAGAUACAUCCAUUUCUGCGACGAGUAAUUUGGAACGGAGGGAGUA	tae-miR1136	GAUACAUCCAUUUCUGCGACGAGU	NC_041380.1_549322602:589280990	2091408	2091431
miR1136	UUGUCACAGGUAUGGAUGUAUCUA	CUCCCUCCGUUCCGAAUUACUUGUCACAGGUAUGGAUGUAUCUAGAUGUAUUUUAGUUCUAGAUACAUCCAUUUCUGCGACGAGUAAUUUGGAACGGAGGGAGUA	tae-miR1136	GAUACAUCCAUUUCUGCGACGAGU	NC_041380.1_549322602:589280990	7103560	7103537
miR1136	UUGUCGCAAGUAUGGAUGUAUCUA	CUCCCUCCGUUCCAAAUUACUUGUCGCAAGUAUGGAUGUAUCUAGAUGUAUUUUAGUUCUAGAUACAUCCAUUUCUGCGACAAGUAAUUUGGGACGGAGGGAGUA	tae-miR1136	GAUACAUCCAUUUCUGCGACAAGU	NC_041380.1_549322602:589280990	9125265	9125288
miR1136	UUGUUGCAGGUAUGGAUGUAUCUA	CUUCCUUCGUUCCGAAUUACUUGUUGCAGGUAUGGAUGUAUCUAGAUGUAUUUUAAUUAUAGAUACAUCCAUUUCUGCGACGAGUAAUUUGGAACGGAGGGAGUA	tae-miR1136	GAUACAUCCAUUUCUGCGACGAGU	NC_041380.1_549322602:589280990	10301656	10301633
miR1136	UUGUCGCAGGUAUGGAUGUAUCUA	CCUGUUUUGCCACGAAUUACUUGUCGCAGGUAUGGAUGUAUCUAGAUGUAUUUUAGUUCUAGAUACAUCCAUUUCUGCGACGAGUAAUUUGGAACGGAGGGAGUA	tae-miR1136	GAUACAUCCAUUUCUGCGACGAGU	NC_041380.1_549322602:589280990	18942160	18942183
miR1136	UUGUCGCAGGUAUGAAUGUAUCUA	CUCCCUCCGUUCCGAAUUACUUGUCGCAGGUAUGAAUGUAUCUAGAUGUAUUUUAGUUCUAGAAACAUCUAUUUCUGCGAUGAGUAAUUUGGAACGGAGGGAGUA	tae-miR1136	GAAACAUCUAUUUCUGCGAUGAGU	NC_041380.1_549322602:589280990	20501374	20501351
miR1136	UUGUCGCAAGUAUGGAUGUAUCUA	CUCCCUCCGUUCCGAAUUACUUGUCGCAAGUAUGGAUGUAUCUAGAUGUAUUUUAGUUCUAGAUACAUCCAUUUCUGAGACGAGUAAUUUGGAACGGAGGGAGUA	tae-miR1136	GAUACAUCCAUUUCUGAGACGAGU	NC_041380.1_549322602:589280990	21762878	21762855
miR1137	UCCGUUCCAAAAUAGAUGACC	GUGAUUUCAUUUAUACUCCCUCCGUUCCAAAAUAGAUGACCCAACUUUGUACUAUUUUGGAACGGAGGGAGUAGAUUAAAAGGUUGAC	tae-miR1137b-5p	UUGUACUAUUUUGGAACGGAGG	NC_041380.1_549322602:589280990	2740398	2740418
miR1137	UAGUACAAAGUUGAGUCAUC	UCCCUCCGUUCUAAAAUAGAUGACUCAACUUUGUAAUGAAGUUAGUACAAAGUUGAGUCAUCUAUUUUGGAACGGAGGGAGU	tae-miR1137a	UGACUCAACUUUGUAAUGAA	NC_041380.1_549322602:589280990	4356581	4356600
miR1137	UCCGUUCCAAAAUAGAUGACC	AGGCUCUUCUAGCUACUCCUUCCGUUCCAAAAUAGAUGACCCAACUUUAUACUAAACUUAAUACAAAGUUGGGUCAUCUAUUUAGAAACGGAGGGAGUAGCACUGACCCCUUUC	tae-miR1137b-5p	UCAUCUAUUUAGAAACGGAGG	NC_041380.1_549322602:589280990	13639039	13639059
miR1137	UAGUACAAAGUUGAGUCAUC	UCCCUCCGUUCCAAAAUAGAUGACCCAACUUUGUACUAAAUUUAGUACAAAGUUGAGUCAUCUAUUUUGGAACGGAGGGAGU	tae-miR1137a	UGACCCAACUUUGUACUAAA	NC_041380.1_549322602:589280990	15431001	15430982
miR1137	UCCGUUCCAGAAUAGAUGACU	AGCGCUACGCUACUACUCCCUCCGUUCCAGAAUAGAUGACUCAACUUAAUAAACCCAGCUCUAGUCUCAUCUAUUUUGGAACAGAGGGAGUAUAUACUACCUUGAUA	tae-miR1137b-5p	UCAUCUAUUUUGGAACAGAGG	NC_041380.1_549322602:589280990	20550752	20550771
miR1137	UAGUACAAAGUUGAGUCAUC	UCCCUCCGUUCCAAAUUAGAUGACUCAACUUUGUACUAAGUUAGUACAAAGUUGAGUCAUCUAUUUUGAAACGGAGGGAGU	tae-miR1137a	UGACUCAACUUUGUACUAAG	NC_041380.1_549322602:589280990	21551750	21551731
miR1137	UAGUACAAAGUUGAGUCAUC	UCCCUCCGUUUCAAAAUAGAUGACUCAACUUUGUACUAACUUAGUACAAAGUUGAGUCAUCUAAUUUGGAACGGAGGGAGU	tae-miR1137a	UGACUCAACUUUGUACUAAC	NC_041380.1_549322602:589280990	21551754	21551773
miR1137	UCCGUUCCAAAAUAGAUGACC	CUCUUUUGCCUUGUACUCCCUCCGUUCCAAAAUAGAUGACCCAACUUUAUACUAACUUUGUACUAAAGUUAAUACAAAGUUGAGUCAUCUAUUUUGGAACGGAGGGUCCCUAACCGCCAGCUCGG	tae-miR1137b-5p	UCAUCUAUUUUGGAACGGAGG	NC_041380.1_549322602:589280990	22556926	22556946
miR1137	UAGUACAAAGUUGAGUCAUC	UCCCUCCGUUCCAAAAUAGAUGACCCAACUUUAUAUUAACUUUGUACUAAAGUUAGUACAAAGUUGAGUCAUCUAUUUUGGAACGGAGGGAGU	tae-miR1137a	UGACCCAACUUUAUAUUAAC	NC_041380.1_549322602:589280990	25608633	25608614
miR1137	UCCGUUCCAAAAUAGAUGACC	GGGUUGCGCAUUGUACUCCCUCCGUUCCAAAAUAGAUGACCCAACUUUGCACUAACUUUGACUUAGUGCAAAGUUGGGUCAUCUAUUUUAGAACGGAGGGAGUAAAUCAUAAAGUAAAA	tae-miR1137b-5p	UCAUCUAUUUUAGAACGGAGG	NC_041380.1_549322602:589280990	36214600	36214620
miR1436	ACAUUAUGGGACGGAGGGAGU	ACAAAAGUCUUGAUAACUACUCCCUCCGUCCCAUAAUAUAGGACGUUUUUUGACACUAGUGUAGUGUCAAAAAACGUCUUACAUUAUGGGACGGAGGGAGUAUAUUCUUACAACUGUCAUG	osa-miR1436	UCCCUCCGUCCCAUAAUAUAG	NC_041380.1_549322602:589280990	6661405	6661425
miR1436	ACAUUAUGGGACGGAGGGAGC	AUUGCACCUUUGCCAAGUACUCCAUCCGUCCCAUAAUGUGUGUCAAAAAACAUCUUACAUUAUGGGACGGAGGGAGCAGUUUUGUGGUAGUUGACAU	osa-miR1436	UCCAUCCGUCCCAUAAUGUGU	NC_041380.1_549322602:589280990	23029303	23029322
miR1436	ACAUUAUGGGACGGAGGGAGU	ACCACAGAUUAGUAAAAUACUCCCUCCGCCCCAUAAUAUAAGACGCUUUUGUAAGCUACGUUAGUUUGCAAAACGUCUUACAUUAUGGGACGGAGGGAGUAUAUCUUUACGGUUUCUCGU	osa-miR1436	UCCCUCCGCCCCAUAAUAUAA	NC_041380.1_549322602:589280990	28888007	28887987
miR1436	ACAUUAUGGGACGGAGGGAGU	UCCACACAAAGAAAAACUACUCCCUCCGUCCCAUAACGUAAGACGUUUUUUGACACUACACCAGUGUCAAAAAAUGUCUUACAUUAUGGGACGGAGGGAGUACAUUAAUGGUAAUACAUUU	osa-miR1436	UCCCUCCGUCCCAUAACGUAA	NC_041380.1_549322602:589280990	38278689	38278669
miR1439	UUUUGGAACGGAGGGAGUAUU	CACGUUGAAUUUCUAUGACGUACUCCCUCCAUUCCAAAAUAGAUGACCCAACUUUAUACUAAAGUUAGUACAAAAUUGAGUCAUCUAUUUUGGAACGGAGGGAGUAUUUUCCUUUGUAAUUUUCUCAU	osa-miR1439	UACUCCCUCCAUUCCAAAAUA	NC_041380.1_549322602:589280990	197223	197243
miR1439	UUUUGGAACGGAGGGAGUAUU	UACUGUUCUUUGGAAUAUUGUACUCCCUCCAUUCCUAAAUAUAAGUCUUUUUAGACAUUUCAAAUGGAUUACAACAUACGGAUGUAUGUAGACAUGUUUUAGAGCGUAGAUUCGCUCAUUUUGCUCCGUAUGUAGUCACUUGUUGAAAUCCCUAGAAAGACUUAUAUUUUGGAACGGAGGGAGUAUUACUGAAGAUUGUUCUUUGGA	osa-miR1439	UACUCCCUCCAUUCCUAAAUA	NC_041380.1_549322602:589280990	36298201	36298181
miR2120	UUUAGUCCCGGUUGGUGUUA	CUGCUGACGCGUGGCUGCCUUUUAGUCCCGGUUGGUGUUACAAACCGGGAUUAAAGGUCCUCUUGCCUGGGCGCCCCACAGCGGCCACGUGGACCUCCUUUUGUCCCGGUUCAUAAGCCAACCGGGACUAAAGGUUUUUUGGGCAUUAGUCCC	osa-miR2120b-3p	AGCCAACCGGGACUAAAG	NC_041380.1_549322602:589280990	31642804	31642785
miR5049	AGACACUUAUUUUGGGACGGAGG	UGGAUUAAUAAAGUACUCCCUCCGUCUCAAAAUAAGCAUCUCAAGCUUAAUACAACUUUGUACUAAAGUUAGUAUAAAGUUGAGACACUUAUUUUGGGACGGAGGGAGUAGUAGCUAGCUAGCUA	hvu-miR5049c	UCCGUCUCAAAAUAAGCAUCUCA	NC_041380.1_549322602:589280990	2007741	2007763
miR5049	AAUAUGGAUCGGAGGGAGUAG	GGAGAUGGGAAAAACUUAAUGCUCCCUCCGAUCCAAAUUAAUUUUCGCAACUUUAGUUAAUAUGGAUCGGAGGGAGUAGUGUAUAGUCAAGCGACCCCG	tae-miR5049-3p	GCUCCCUCCGAUCCAAAUUAA	NC_041380.1_549322602:589280990	2292585	2292566
miR5049	AGACACUUAUUUUGGGACGGAGG	UGUGACAUGCAACUACUUCCUCUGUCCCAAAAUAAAUGUCUCAAUUUUGUACUCACUUUAGUACAAAGUUGUAUUAAGAUUAAGACACUUAUUUUGGGACGGAGGAAAUAUUAUUUUUAGUGAUG	hvu-miR5049c	UCUGUCCCAAAAUAAAUGUCUCA	NC_041380.1_549322602:589280990	2921302	2921280
miR5049	AAUUAAUAUGGAUCAGAGGGA	CUCUUUGGAAUAGUUUACUACCUCCGAUCCAUAUUAAUUGUCGCUGGUUUAGCAAUUAAUAUGGAUCAGAGGGAGUAGCAUUUUUUUUGUCAUA	hvu-miR5049f	CCUCCGAUCCAUAUUAAUUGU	NC_041380.1_549322602:589280990	2991105	2991085
miR5049	AGACAUUUAUUUUGGGACGGAGG	UCGUGGUGGAUACUACUCCAUCCGUCUCAAAAAUAAGUGUCUUAAUUUUAAUAUAACUUUACACUAACGCUAAUACAAAGUUGAGACAUUUAUUUUGGGACGGAGGGAGUAUGUCCAUGUGAUGCC	hvu-miR5049c	UCCGUCUCAAAAAUAAGUGUCUUA	NC_041380.1_549322602:589280990	3961151	3961129
miR5049	AAUUAAUAUGGAUCGGAAGGA	AGUUCAAGAAAAUAGUACUCCCUCUCCAAUCCAUAUUAAUUGUCGUUGAUUUAGUACACAGUUUGCACUAAACAGCGACAAUUAAUAUGGAUCGGAAGGAGUAAUUGAAUUGUUAUUCCU	hvu-miR5049f	CCUCUCCAAUCCAUAUUAAUUGU	NC_041380.1_549322602:589280990	7080446	7080426
miR5049	AAUUAAUAUGGAUAGGAGGGA	AAUUCAGAAAACUAUUACUCCCCCCUAUCCAUAUUAAUUUUCGCUAACUUAGUAUAAAGUUGUACCAAAAUAAUGAUAAUUAAUAUGGAUAGGAGGGAGUAGAAACUUAAAAGAAUGA	hvu-miR5049f	CCCCCUAUCCAUAUUAAUUUU	NC_041380.1_549322602:589280990	15432919	15432939
miR5049	GACAAUUAUUUAGGAACGGAG	UACUUUAUUUAUUACUCCCUCCGUUCCCAAAUAAUUGUCUUUCUAGCCAUCUCAAAUGGACUACAACAUACGGAUGUAUGUAGACAUGUUUUAGAGUGUAGAUCCACUCAUUUUGCUCCGUAUGUAGUCACUUGUUGAAAUCUCUAGAAAGACAAUUAUUUAGGAACGGAGGGAGUAGGUUGUAAACACAU	hvu-miR5049d	CCGUUCCCAAAUAAUUGUCUU	NC_041380.1_549322602:589280990	18585270	18585289
miR5049	AAUAUGGAUCGGAGGGAGUAC	AACUUAUUCUAAAAUGAUAUACUCCCUCCGGUCCAUAUUACUUGUUGCUCAAAUGGAUGUAUCAAGCACUGAAAUAUCUUUAGAUACAUAUGUUUGUGCGACAAGUAAUAUGGAUCGGAGGGAGUACUUCAUGAUACUUUUUCCCAU	tae-miR5049-3p	ACUCCCUCCGGUCCAUAUUAC	NC_041380.1_549322602:589280990	21168061	21168041
miR5049	GACAAUUAUUUAGGAACGGAG	GUUUCUAUAUCAUACUCCCACCAUUCCUAAAUAUUUGUCUUUUUAGAGAUUUCAACAAGUGACUACAUACGGAACAAAAUGAGUGAAUCUACACUCUAAAAUAUGUCUUUAUACAUCCGUAUGUGGUAGUCCAUUUGAAAUCUCUAAAAAGACAAUUAUUUAGGAACGGAGGGAGUAUAUGGGAAUUAUGC	hvu-miR5049d	CCAUUCCUAAAUAUUUGUCUU	NC_041380.1_549322602:589280990	22480510	22480529
miR5049	AGUAUUUAGGUACAGAGGGAG	AAUUGAUGAUAUUUUAUACUUCCUCUGUACCACAAUACUUGUAGCUGGAGGAACUUGUAGUAGUUUUCCCCGACGACAAGUAUUUAGGUACAGAGGGAGUAGAUAGCUAUCUAGAAUUA	hvu-miR5049b	UCCUCUGUACCACAAUACUUG	NC_041380.1_549322602:589280990	22894178	22894158
miR5049	AAGUAUUUAGGUACAGAGGGA	AUUGAUGAUAUUUUAUACUUCCUCUGUACCACAAUACUUGUAGCUGGAGGAACUUGUAGUAGUUUUCCCCGACGACAAGUAUUUAGGUACAGAGGGAGUAGAUAGCUAUCUAGAAUU	hvu-miR5049e	CCUCUGUACCACAAUACUUGU	NC_041380.1_549322602:589280990	22894179	22894159
miR5049	AGACACUUAUUUUGGGACGGAGG	AUAAAAUAAAAUCCACUCCGUCUGUCCCAAAAUAAGUGUCUUAACUUUGUACUAACUUUAGUACAAAGUUGUACUAGAGUUGAGACACUUAUUUUGGGACGGAGGGAGUACACAGAUACGCUUUC	hvu-miR5049c	UCUGUCCCAAAAUAAGUGUCUUA	NC_041380.1_549322602:589280990	25678143	25678165
miR5049	AGACACUUAUUUUGGGACGGAGG	AACUGAUUUAUAAUACUCCCUCCAUCCCAAAAUAAGUGUCUCAACCUUAGUACAACUUUGCACUACAGUUAGUACAAAGUUGAGACACUUAUUUUGGGACGGAGGGAGUAGUAGUUAGUCAAACG	hvu-miR5049c	UCCAUCCCAAAAUAAGUGUCUCA	NC_041380.1_549322602:589280990	33648110	33648132
miR5049	AAUUAAUAUGGAUCAGAGGGA	UUUCACAAAGUACAUUACUCCCUCCGAUCCAUAUUAAUUGCCGCUGAUUUAGUACAAAGUUGUACUAAAUCAGCGACAAUUAAUAUGGAUCAGAGGGAGUAUAAAGUAAGCAGAGCAA	hvu-miR5049f	CCUCCGAUCCAUAUUAAUUGC	NC_041380.1_549322602:589280990	33982097	33982077
miR5049	AAUAUGGAUCGGAGGGAGUAA	CUUUGCUCUGCUUACUUUAUACUCCCUCUGAUCCAUAUUAAUUGUCGCUGAUUUAGUACAACUUUGUACUAAAUCAGCGGCAAUUAAUAUGGAUCGGAGGGAGUAAUGUACUUUGUGAAAGAGAUG	tae-miR5049-3p	ACUCCCUCUGAUCCAUAUUAA	NC_041380.1_549322602:589280990	33982140	33982159
miR5067	UCAGCGACAAUUAAUAUGGAU	AGUACAUUACUCCCUCCGAUCCAUAUUAAUUGCCGCUGAUUUAGUACAAAGUUGUACUAAAUCAGCGACAAUUAAUAUGGAUCAGAGGGAGUAUAAAGUAAG	bdi-miR5067	CCAUAUUAAUUGCCGCUGAUU	NC_041380.1_549322602:589280990	33982105	33982085
miR5070	AACUAAGUAGGGUCGGAGGGU	AUUUGAAACCUUGAGGGUACCCUCCGACCCUCUUUAGUUCAACUAAAUGAACUAAAAUUUCAUAAUUUACUUCAUUUUUGAAAGUUUAGUUCAUUUGGUUGAACUAAGUAGGGUCGGAGGGUACCCUGAAGGUUCCUAAUUU	bdi-miR5070	CCUCCGACCCUCUUUAGUUCA	NC_041380.1_549322602:589280990	22607240	22607220
miR5070	UUGAACUAAGUAGGGUCGGAG	UGAAACCUUGAGGGUACCCUCCGACCCUCUUUAGUUCAACUAAAUGAACUAAAAUUUCAUAAUUUACUUCAUUUUUGAAAGUUUAGUUCAUUUGGUUGAACUAAGUAGGGUCGGAGGGUACCCUGAAGGUUCCUAA	ata-miR5070-3p	CCGACCCUCUUUAGUUCAACU	NC_041380.1_549322602:589280990	22607243	22607223
miR5174	AUUAUGGAACGGAGGGAGUAG	CUCGAAGCGGACAUUUCAAAACCUUCCCUCUGUUCCAUAAUAGAAAAGCGUUUUUUUAGAUAGGCUGGCCUAAAAAACGCGCCCUUCUAUUAUGGAACGGAGGGAGUAGAAUUCUCUGCUUAAAAAAAA	bdi-miR5174e-3p.2	ACCUUCCCUCUGUUCCAUAAUAG	NC_041380.1_549322602:589280990	4547703	4547684
miR5175	UUCCAAAUUACUCGUCGUGGU	AUUGGCAUGUACUCCCUCCGUUCCAAAUUACUCGUCGUGGUUUUAGUUCAAACCUCCGUUCCAAAUUACUCGUCGUGGUUUUAGUUCAAAUUUGAACUAAAACCACGACAAGUAAUUUGGAACGGAGGGAGUACUAACUUGGAG	tae-miR5175-5p	CACGACAAGUAAUUUGGAACG	NC_041380.1_549322602:589280990	14701977	14701957
miR5175	UUCCAAAUUACUCGUCGUGGU	GGAAAGUUGUACUCCCUCCGUUCCAAAUUACUCGUCGUGGUUUUAGUUCAAAUUAGACAGACUCGUCGUGGUUUUAAUUUGGAACGGAGGGAGUACAUGAGUACAA	tae-miR5175-5p	UCGUCGUGGUUUUAAUUUGGAACG	NC_041380.1_549322602:589280990	27925492	27925512
miR5181	UCCGAUCCAAAAUAAGUGUCG	ACUUGAUAAAUAAUACUUCCUCCGAUCCAAAAUAAGUGUCGUAGUUUUAGUUCGAAUUUGCACUAAAAUCCUGACACUCAUUUUGAAUUGGAGGGAGUAUUGUUUUAUCUACUA	bdi-miR5181b	ACACUCAUUUUGAAUUGGAGG	NC_041380.1_549322602:589280990	6446989	6447009
miR5181	CACUUAUUUUGGAACGGAGGG	UCAUUUUUUUCUUUAGCUGCCUCUGUUCCAAAAUAAGUGUCAACUUUAGUAGUAGUACAACUUUGUACUAAAGUUUGCACAAAUUUGAGACACUUAUUUUGGAACGGAGGGAGUACAUAUUUGCUAUGAUC	ata-miR5181-3p	CUCUGUUCCAAAAUAAGUGUC	NC_041380.1_549322602:589280990	19868525	19868545
miR5181	CACUUAUUUUGGAUCGGAGGG	GUGCUGCUCACAGAUACUCCCUCCAAUCCAUAAUAAGUGUCGCAGCGUUGAUCUAAGGUUGAAAUAACCUUAGUUCAAAAAACUGCAACACUUAUUUUGGAUCGGAGGGAGUAGUAAUUAAAGUGGUUC	ata-miR5181-3p	CUCCAAUCCAUAAUAAGUGUC	NC_041380.1_549322602:589280990	21320809	21320789
miR5181	UCCAAUCCAUAAUAAGUGUCG	UGCUGCUCACAGAUACUCCCUCCAAUCCAUAAUAAGUGUCGCAGCGUUGAUCUAAGGUUGAAAUAACCUUAGUUCAAAAAACUGCAACACUUAUUUUGGAUCGGAGGGAGUAGUAAUUAAAGUGGUU	bdi-miR5181b	ACACUUAUUUUGGAUCGGAGG	NC_041380.1_549322602:589280990	21320876	21320856
miR5181	ACUUAUUAUGGAUCGGAGGGA	GAAUGUCAAAUCUACUACUCCCUUUGAUAAAUAAUAAUAAGUGUCGCAGUAUUGAACUAAGGUUUAACUUCAAUACCGCAACACUUAUUAUGGAUCGGAGGGAGUACAAUUUUUUUUACUAGU	bdi-miR5181d	CCUUUGAUAAAUAAUAAUAAGUGU	NC_041380.1_549322602:589280990	28722634	28722614
miR5181	ACUUAUUAUGGAUCGGAGGGA	GAAUGUCAAAUCUACUACUCCCUUUGAUAAAUAAUAAUAAGUGUCGCAGUAUUGAACUAAGGUUUAACUUCAAUACCGCGACACUUAUUAUGGAUCGGAGGGAGUACAAUUUUUUUUACUAGU	bdi-miR5181d	CCUUUGAUAAAUAAUAAUAAGUGU	NC_041380.1_549322602:589280990	28725097	28725077
miR5205	CUUAUAAUUUGGGACGGAGGUAGU	GUUUCCUGGUUAAAUAAUACUUCCUCUGUUCCAAAUUAUAAGAUGUUUCGGUAGGCUAAAAUAUAGCCUACCAAAACAUCUUAUAAUUUGGGACGGAGGUAGUAAAUAGUAAGAACUGAUAUU	mtr-miR5205c	UUCCUCUGUUCCAAAUUAUAAGAU	NC_041380.1_549322602:589280990	7172627	7172604
miR5205	CUUAUAAUUAGGAACGGAGGGAGU	UUGACUUCAUCUUUUACUACUCCCCCCGUUCCUAAAUAUAAGUCUUUGUAGAGAUUUGAAUCUCUACAAAGACUUAUAAUUAGGAACGGAGGGAGUAUAUGCACUCCAUUAAUUUU	mtr-miR5205b	UCCCCCCGUUCCUAAAUAUAAGUC	NC_041380.1_549322602:589280990	33547056	33547033
miR5568	CAAAUUAUAAGAUGUUUUGGU	ACUAUUUACUACCUCCGUCCCAAAUUAUAAGAUGUUUUGGUAGGCUAUAUUUUAGCCUACCGAAACAUCUUAUAAUUUGGAACAGAGGAAGUAUUAUUUAA	sbi-miR5568g-5p	CGAAACAUCUUAUAAUUUGGA	NC_041380.1_549322602:589280990	7172617	7172636
miR6191	UAGAUUUGUCUAGAUACGAA	CCGUUCCGAAUUACUUGUCUUAGAUUUGUCUAGAUACGAAGGUAUCUAACACUAAAAUGAGUCUAGAUACAUCCGUAUCUAGACAAAUCCAAGACAAGUAAUUCGGAACAGAG	hvu-miR6191	CGUAUCUAGACAAAUCCAAG	NC_041380.1_549322602:589280990	7163034	7163015
miR6197	UCUGUUCCUAAAUGUAAGACG	AAUACUUGAAAAAUACACCCUCUGUUCCUAAAUGUAAGACGUUUUGGCAGAUCAUUUUAAACUGCCAAAACGUCUUAUAUUUAAAAACAGAGGUAGUAGCAGACAACAUGACG	hvu-miR6197	UCUUAUAUUUAAAAACAGAGG	NC_041380.1_549322602:589280990	8098643	8098623
miR9654	UUCCGAAAGGCUUGAAGCUAAU	AUGCUCACCUGCAUGUUGCUUAGCUUCGAGCCUUUCGGAAUAGCAUAGAUUGCAUGAAGCUAUGUGCAGUGCAGUCUACACUAUUCCGAAAGGCUUGAAGCUAAUUAACCAACAUUGCACCUCUU	tae-miR9654b-3p	UAGCUUCGAGCCUUUCGGAAUA	NC_041380.1_549322602:589280990	2610165	2610144
miR9654	UUCCGAAAGGCUUGAAGCUAAU	AUGCUCACCUGCAUGUUGCUUAGCUUCAAGCCUUUCGGAAUAGCAUAGAUUGCAUGAAGCUAUGUGCAGUGCAGUCUACACUAUUCCGAAAGGCUUGAAGCUAAUUAACCAACAUUGCACCUCUU	tae-miR9654b-3p	UAGCUUCAAGCCUUUCGGAAUA	NC_041380.1_549322602:589280990	2852595	2852574
miR9654	UUCCGAAAGGCUUGAAGCUAAU	AUGCUCACCUGCACGUUGCUUAGCUUCAAGCCUUGAGGAAUAGGAUAGACUGCACGGAGCUAUGUGCAGUGCAAUUUACACUAUUCCGAAAGGCUUGAAGCUAAUUAAUGAGCAUUGCACCUCUU	tae-miR9654b-3p	UAGCUUCAAGCCUUGAGGAAUA	NC_041380.1_549322602:589280990	17258339	17258360
miR9654	UUCCGAAAGGCUUGAAGCUAAU	GGCUCAAUGCUCAUGUUGCUUACCUUCAAGCCUUGAGGAAUAUGGUAGACUGCACGGAGCUAUGUGCAGUGUAGUUUACACUAUUCCGAAAGGCUUGAAGCUAAUUAACGAGCAUUGCACCUCUU	tae-miR9654b-3p	UACCUUCAAGCCUUGAGGAAUA	NC_041380.1_549322602:589280990	26411978	26411999
miR9654	UUCCGAAAGGCUUGAAGCAAAU	AUGCUCACCUGCACGUUGAUUAGCUUCAAGCCUUUCGGAAUAGCAUAGAUUGCACCGAGCUAUGUGCAGUGCAGUCUACACUAUUCCGAAAGGCUUGAAGCAAAUUAACCAGCAUUGCACCUCUU	tae-miR9654b-3p	UAGCUUCAAGCCUUUCGGAAUA	NC_041380.1_549322602:589280990	26992505	26992526
miR9654	UUCCGAAAGGCUUGAAGCUAAU	AUGCUCACCUGCACGUUGCUUAGCUUCAAGCCUUUCGGAAUAGCAUAGACUGCACGGAGCUAUGUGCAGUGCAGUCUACACUAUUCCGAAAGGCUUGAAGCUAAUUAACGAGCAUUGCGCCUCUU	tae-miR9654b-3p	UAGCUUCAAGCCUUUCGGAAUA	NC_041380.1_549322602:589280990	28335589	28335610
miR9665	GCUAGCAGUGUAAACUCAAAUCA	AGACAGUUAGUAAUAAUUUGGUUUGACUUUGCACUGCUAGCGGCGGCACUGCCGCGCUGCCCGGUUAGUGUAAGCUCAUUACACUGUCCGGGCAGGGCGGCCGUGUACUGCUAGCAGUGUAAACUCAAAUCAUAUCAUUACUAUCUGUCUUA	tae-miR9665-3p	GUUUGACUUUGCACUGCUAGCGG	NC_041380.1_549322602:589280990	3714620	3714642
miR9666	CGGUUGGGCUGUAUGAUGGCGA	AAUACAAAUCAUUCGGAUUCGCCAUCAUACGUCCAACCGUGCAUUUGAUAUGCAUAUAUAUGCAUCACGAGCCACGGUUGGGCUGUAUGAUGGCGAUACCGAUUGGUUUGUUCUAG	tae-miR9666a-3p	GCCAUCAUACGUCCAACCGUG	NC_041380.1_549322602:589280990	21153337	21153316
miR9781	UUUUGUCACAUAUAAUACAUA	UUGAUUUGAGGAAUUAAAUAUGUGUUAUAUGUCAUGAAAAGUAUAUCACUAGAUUUCCACGCGGAUGUAGUUUCUAAAUAUAUAUUUUUUGUCACAUAUAAUACAUAUUUAGAUAGUUAAAUUAUCG	tae-miR9781	UGUGUUAUAUGUCAUGAAAAG	NC_041380.1_549322602:589280990	19015670	19015690
miR9781	UUUUUUCACAUAUAAUACAUA	UCGAUUUGAGGAAUUAAAUAUGUGUUAUAUGUCAUGAAAAGUAUAUCACUAGAUUUCCACGCGGAUGUAGUUUCUAAAUAUAUUUUUUUUCACAUAUAAUACAUAUUUAGAUAGUUAAAUUAUCG	tae-miR9781	UGUGUUAUAUGUCAUGAAAAG	NC_041380.1_549322602:589280990	37515683	37515663
miR9782	GUAUUAGGUUGGUCAAAUUGACGA	CCUGCACGCAUACCUAGUUUGCGAAUUUUAUCACUCUAAUAUAAACUAUAUAAAACACAAAUUAUACCGUUUGAAAAUAGAACAUCUGAAGUUUAUAUUGGUAUAUUUUUUGUAAUAUAUGACUUUGUAUUAGGUUGGUCAAAUUGACGACCUAGGGGUACGCGCACGCU	tae-miR9782	GCGAAUUUUAUCACUCUAAUAUAA	NC_041380.1_549322602:589280990	13221471	13221494
miR9782	GUAUUAGGUUGGUCAAAUUGACGA	CCUACGCGUAUACCUAGGUUGUUAAUUUUAUCCCCUAAUAUAAACUAUAUAACACAAAAAUUAUACCGUCUGAAAAUAAAACAUUUGAAGUUUAUAUUGGUAUAUGUUUUGUAAUAUAUGACUUGUAUUAGGUUGGUCAAAUUGACGACCUAAAGAUAUGCGCACGCC	tae-miR9782	GUUAAUUUUAUCCCCUAAUAUAA	NC_041380.1_549322602:589280990	28914359	28914336
miR9782	GUAUUAGGUUGGUCAAAUUGACGA	CCUAUAUGUAUACCUAGGUUGCCAAUUUUAUCACCUUAAUAUAAACUAUAUAACACAAAAAUUAUACGGUUUGAAAAUAGAACAUCUGAAGUUUAUAUUGGUAUAUUUUUUGUAAUAUAUGACUUGUAUUAGGUUGGUCAAAUUGACGACCUAGGGGCAUGCGCACGCC	tae-miR9782	GCCAAUUUUAUCACCUUAAUAUAA	NC_041380.1_549322602:589280990	29262602	29262579
miR9782	GUAUUAGGUUGGUCAAAUUAACGA	CCUGCACGUAUACCUAGGUUGCCAAUUUUAUCACCUUAAUAUAAAACUAUAUAACACAAAAAUUAUACCUUUUGAAAGUAAAAACUCCGAAAUUUAUGUUGGUAUAUCUUUUGUAAUAUAUGGCUUGUAUUAGGUUGGUCAAAUUAACGAUUUAGGGAUACACGCACACC	tae-miR9782	GCCAAUUUUAUCACCUUAAUAUAA	NC_041380.1_549322602:589280990	31859054	31859031
miR9783	AUAAGCACCGGUGCUUAAGGA	GAAAAAUAAACCGAGUUUUUCUGAAGCACUGAUGCCUAUUUUUACAGGAGAGACGCCUAAUUAAGCGUCAAUCCUGUAUAAAUAAGCACCGGUGCUUAAGGAAAGCCUGAUUUGUUUCGCUA	ata-miR9783-3p	CUGAAGCACUGAUGCCUAUUU	NC_041380.1_549322602:589280990	9946421	9946401
miR9783	AUAAGCACCGGUGCUUAAGGA	GAAAAAUAAAUCGAGUUUUUUUAAAGCACCGAUGCCUAUUUCUACAGGAGAGACGUUUAAUUAAGCGUCUACCCUAUACAAAUAAGCACCGGUGCUUAAGGAAAGCCUGAUUUAUUUCUCUA	ata-miR9783-3p	UUAAAGCACCGAUGCCUAUUU	NC_041380.1_549322602:589280990	12168113	12168133
miR9783	AUAAGCACCGUUGCUUAAGGA	AAAAAUAAACCGGGUUUUUUCUGAAGCACCGGUGCCUAUUUCUAUAGGAGAGACGCUUAGUUAAGCGUCUACCCAGUACAAAUAAGCACCGUUGCUUAAGGAAAUCCUGGUUUAUUUCUCUA	ata-miR9783-3p	CUGAAGCACCGGUGCCUAUUU	NC_041380.1_549322602:589280990	25390308	25390288
miR9783	AUAAGCACCGGUGCUUAAGAA	GAAAAAUAAACCGGAUUUUUCGGAAGCACCGGUGCCUAUUUCUACAGGAGAGACGCUUAGUUAAACGUCUAUCCUGUACAAAUAAGCACCGGUGCUUAAGAAAAGCUUGGUUUAUUUCUCUA	tae-miR9783	CGGAAGCACCGGUGCCUAUUU	NC_041380.1_549322602:589280990	38873034	38873054

## Sheet: ChineseSpring_OWBM2B
miRNA ID	Mature miRNA sequence	Precursor sequence	Homolog miRNA	miRNA* sequence	Chromosome ID	miRNA start	miRNA end
miR1117	UAGUACCGGUUCGUGGCACGAACC	CAUCCUGCCACCACCCUCAUUAGUACCGGUUCGUGGCACGAACCAGUGCUAAAGGUUAGCCACGAACCAGUACUAAUGAGAGCGGCCCGGCUAGCCG	tae-miR1117	UUAGCCACGAACCAGUACUAAU	Chr2B_10885794:38440107	156821	156798
miR1117	UAGUACCGGUUCGUGGCACGAACC	AUUGGCCCCUUUAGUACCGGUUCGUGGCACGAACUGGUACUAAAGGGGCUCGUGGGGACCCGGCCUGACGCCAACCUGCCACUACCCCUUUAGUACCGGUUCGUGGCACGAACCGGUACUAAAGGCUCAACACG	tae-miR1117	UUCGUGGCACGAACUGGUACUAAA	Chr2B_10885794:38440107	693349	693326
miR1117	UAGUACCGGUUCGUGGCACGAACC	UUUAUAUGCAGGAGAACCUAUAGUACCGGUUCGUGGCACGAACCGGUACUAAAGGUGCUGGAGGGGGCCCACACUGACAACAUCCUGCCACCACCCUCAUUAGUACCGGUUCGUGGCACGAACCGGUGCUAAAGGUUAGCCACGAACCAGUGC	tae-miR1117	UUCGUGGCACGAACCGGUGCUAAA	Chr2B_10885794:38440107	4124601	4124624
miR1117	UAGUACCGGUUCGUGGCACGAACC	AGGAGAACCUAUAGUACCGGUUCGUGGCACGAACCGGUACUAAAGGUGCUGGAGGGGGCCCACACUGACAACAUCCUGCCACCACCCUCAUUAGUACCGGUUCGUGGCACGAACCGGUGCUAAAGGUUAGCCACG	tae-miR1117	UUCGUGGCACGAACCGGUACUAAA	Chr2B_10885794:38440107	4124681	4124704
miR1117	UAGUACCGGUUCGUGGCACGAACC	CAUCCUGCCACCACUCUCAUUAGUACCGGUUCGUGGCACGAACCGGUGCUAAAGGUUAGCCACGAACCGGUACUAAUGAGAGCGGCCCGGCUAGCCG	tae-miR1117	UUAGCCACGAACCGGUACUAAU	Chr2B_10885794:38440107	8005164	8005187
miR1118	CACUACAUUGUGGAAUGGAGGGA	GAAACUAUUUACUCAUACUCCCUCCAUUCCAAAAUAUAGUGCGCCCGCGCUUCCCGAGGUCCAACUUUGACCAUAAAUUUAACUAACGAGACCAAUUGCGGCGGAAGAAAAAAUUAUAUAAUUGAAAACUUCUUUCGAAUACGAAUUCGCUGAUAUAAUUUUUGCUCCCGCCGCAAUCGGUCUUGGUAGUUAAAUUUACGGUCAAAGUUGAAGCACGUGGAUAGAGGAAGCACUACAUUGUGGAAUGGAGGGAGUAUGUUAAUGGCUAACGUC	tae-miR1118	CCUCCAUUCCAAAAUAUAGUGCG	Chr2B_10885794:38440107	4834336	4834358
miR1118	CACUACAUUGUGGAAUGGAGGGA	GAUUGUGGUAGUACGUACUCCCUCCAUUUCAAAAUAUAGUGCGCCCGCGCUUCCCGAGGUCCAACUUUGACCGUAAAUUUAACCAACAAGACCAACUGCGGCGGGAGAAAAAAUUAUAUAAUUGAAAACUUUUUUCAAAUACAAAUUCACUGAUAUAAUUUUUGUUCCCGCCGCAAUCGGUCUUGAUAGUUAAAUUUACGGUCAAAGUUAAAGCACGUGGAUAGAGGAAGCACUACAUUGUGGAAUGGAGGGAGUAGUAUAGUACUCCACUUA	tae-miR1118	CCUCCAUUUCAAAAUAUAGUGCG	Chr2B_10885794:38440107	13654980	13654958
miR1118	CACUACAUUAUGGAAUGGAGGGA	CCAACUAGUAGCUAGUACUCCCUCCGUUCCAUAAUAUAGUGCCUAUAGAUUUUUGCAAAAGUCAAACAUUACAAACUUUGACCAUAUUUGUAGAGAAAAGUAGGUACAUCUAGAAUACCAAAUGCACGUCAUUGGAUACAUCGUGAGCUAUAUUUUCAGAAUGUACAUGUUUGGUAUUGUAGAUGUAGACAAUUUUUCCUAUACACUUGGUCAAAGUUGGUAAAGUUUGACUUUAACAAAAAACUAUAGGCACUACAUUAUGGAAUGGAGGGAGUAGUACGAUUUAUGAGGCC	tae-miR1118	CCUCCGUUCCAUAAUAUAGUGCC	Chr2B_10885794:38440107	17406916	17406938
miR1118	CACUACAUUGUGGAAUGGAGGGA	ACCACCGCUACGUACUACUCCCUCCAUUCCAAAAUAUAGUGCGCCCGCGCUUCUCGAGGUUUAACUUUGACCGUAAAUUUAACCAACAAGACCAACUGCGGCGGAAGAAAAAAUUAUAUAAUUGAAAACUUCUUUCGAAUACGAAUUCAAUGAUAUAAUUUUUGCUCCCGCCGCAAUCGGUCUUGAUAGUUAAAUUUACGGUCAAAGUUGAAGCACGUAAAUAGAGGAAGCACUACAUUGUGGAAUGGAGGGAGUACUAGUUUGACCCCAACU	tae-miR1118	CCUCCAUUCCAAAAUAUAGUGCG	Chr2B_10885794:38440107	20025959	20025981
miR1120	UAAUAUAAGAACGUUUUUGAC	AGUGACUACUCCCUCGGUAAUAAUAUAAGAACGUUUUUGACACUACACUAUUGUCAAAAAUGUUCUUAUAUUAUGGGACAGAGGGAGUAGUAGAG	tae-miR1120c-5p	CAAAAAUGUUCUUAUAUUAUG	Chr2B_10885794:38440107	6816831	6816851
miR1120	UUCUUAUAUUAUGGGACAGAG	GCCACUAGUGACUACUCCCUCGGUAAUAAUAUAAGAACGUUUUUGACACUACACUAUUGUCAAAAAUGUUCUUAUAUUAUGGGACAGAGGGAGUAGUAGAGAGUCGGGU	tae-miR1120b-3p	CGGUAAUAAUAUAAGAACG	Chr2B_10885794:38440107	6816873	6816893
miR1120	UAAUAUAAGAACGUUUUUGAC	AGUGACUACUCCCUCAGUAAUAAUAUAAGAACGUUUUUGACACUACACUAUUGUCAAAAAUGUUCUUAUAUUAUGGGACAGAGGGAGUAGUAGAG	tae-miR1120c-5p	CAAAAAUGUUCUUAUAUUAUG	Chr2B_10885794:38440107	6878954	6878974
miR1120	UUCUUAUAUUAUGGGACAGAG	GCCACUAGUGACUACUCCCUCAGUAAUAAUAUAAGAACGUUUUUGACACUACACUAUUGUCAAAAAUGUUCUUAUAUUAUGGGACAGAGGGAGUAGUAGAGAGUCGGGU	tae-miR1120b-3p	CAGUAAUAAUAUAAGAACG	Chr2B_10885794:38440107	6878996	6879016
miR1120	UUCUUAUAUUUUGGGACAGAG	GAAAAAACGAUUUACUUCCUCCGUGUCAUAAUAUAAGAACGUUUUUGACACUAGUGUAGUGUUAAAAACGUUCUUAUAUUUUGGGACAGAGGGAGUACAAAAUAAGGCAUU	tae-miR1120b-3p	CCGUGUCAUAAUAUAAGAACG	Chr2B_10885794:38440107	12389270	12389250
miR1120	ACACUCUUAUAUUAUGGGACGGAG	CUUCUUGGGAUAUACUCCCUCCGUCCCAUAAUAUAAGAGCGUUUUUAACACUACACUAGUGUAAAAAACACUCUUAUAUUAUGGGACGGAGGGAGUAUCAUGCAAUGUGUA	hvu-miR1120	CCGUCCCAUAAUAUAAGAGCGUUU	Chr2B_10885794:38440107	12853704	12853727
miR1120	UAAUAUAAGAACGUUUUUGAC	UUUAUACUCCCUCCGUCCCAUAAUAUAAGAACGUUUUUGACACUAGUGUAGUGCCAAAAAUAUUCUUAUAUUAUGGGACACAGGGAGUACUAGUA	tae-miR1120c-5p	CAAAAAUAUUCUUAUAUUAUG	Chr2B_10885794:38440107	13720259	13720279
miR1120	ACGUUCUUAUAUUAUGGGACGGAG	UACAAAAUGAACCAAUCCCUCUUCCCAUAAUACAAGAGUGUUUUGAACACUGGUGUACUGUACAAAACGUUCUUAUAUUAUGGGACGGAGGGAGUAGCUGUUAAUGUAAG	hvu-miR1120	CUUCCCAUAAUACAAGAGUGUUU	Chr2B_10885794:38440107	13853685	13853662
miR1120	UAAUAUAAGAACGUUUUUGAU	GAACUGCUCCCUCCGUCCCAUAAUAUAAGAACGUUUUUGAUGUAGUGCCAAAAACGUUCUUAUAUUAUGGGACAGAGGGAGUAUUACAG	tae-miR1120c-5p	CAAAAACGUUCUUAUAUUAUG	Chr2B_10885794:38440107	14419118	14419137
miR1120	UUCUUAUAUUAUGGGACAGAG	ACCGAUGUGAACUGCUCCCUCCGUCCCAUAAUAUAAGAACGUUUUUGAUGUAGUGCCAAAAACGUUCUUAUAUUAUGGGACAGAGGGAGUAUUACAGAUUAUGUG	tae-miR1120b-3p	CCGUCCCAUAAUAUAAGAACG	Chr2B_10885794:38440107	14419154	14419174
miR1120	ACGUUCUUAUAUUAUGGGACGGAG	AAAAUUAAGAACUAGUCCCUCCGUCCCGUAAUAUAAAAACAUUUUUCAAGCUAUGUCCGCUUAAAAAACGUUCUUAUAUUAUGGGACGGAGGGAGUACUUAUGCAUUUUAA	hvu-miR1120	CCGUCCCGUAAUAUAAAAACAUUU	Chr2B_10885794:38440107	18418116	18418139
miR1120	ACAUUCUUAUAUUAUGGGACCGAG	AUUGCUAAAAAAUACUCCCCCCGUCUCAUAAUAUAAUAACGUUUUAAUGUCAAAAACAUUCUUAUAUUAUGGGACCGAGGGAGUACUUUUUUAAUAAAA	hvu-miR1120	CCGUCUCAUAAUAUAAUAACGUUU	Chr2B_10885794:38440107	26010558	26010581
miR1120	ACAUUCUUAUAUUAUGAGACGGAG	AUUACUAAAAAAUACCCCCUCCGUCUCAUAAUAUAACAACGUUUUAAUGUCAAAAACAUUCUUAUAUUAUGAGACGGAGGGAGUACUUUUUUAAUAAAA	tae-miR1120a	CCGUCUCAUAAUAUAACAACGUUU	Chr2B_10885794:38440107	26510705	26510728
miR1121	AGUAGUGAUCUAAACGCUCUUA	ACCCUCUGUAUAGAAAUAUAAGAGCAUUUAGAUCACUACUACUAAAGUAGUGAUCUAAACGCUCUUAUAUUUCUUUACGGAGGGAGU	tae-miR1121	AGAGCAUUUAGAUCACUACUAC	Chr2B_10885794:38440107	20010472	20010451
miR1122	AGACUUAUAUUUAGGAACGGA	CGCUAAUAACAUACUUCCUCCGUUCCUAAAUAUAAAUCUUUGGAAAGAUUCCACUAUGGACCACAUACGGAGCAAAAUGAGUGAAUCUACACUCUAAAAUGCAUCUAUAUACAUCCGUAUGUGAUCCGUAGUGAAAUUUCUACAAAGACUUAUAUUUAGGAACGGAGGGAGUAUCUACUAGUAGCA	tae-miR1122b-3p	CGUUCCUAAAUAUAAAUCUUU	Chr2B_10885794:38440107	999902	999882
miR1122	UAGAUACAUCCGUAUCUAGA	AUUCUUGUCUUACAUUUGUCUAAAUACGGAUGUAUCAAAUCACAUUUUAGUAUUAGAUACAUCCGUAUCUAGACAAAUCUAAGACAAGAAUUU	tae-miR1122a	UAAAUACGGAUGUAUCAAAU	Chr2B_10885794:38440107	1885326	1885307
miR1122	AGACUUAUAUUUAGGAACGGA	UACUACUCAUGUACUCCCUCCGUUUCUAAAUAUAAGUAUUUGUAGAGAUUCCACUAUGAACCACAUACAGAUGUAUAUAGAUGUAUUUAAGUGUAGAUUCUUUUAUUUUGCUCUGUAUGUAAUCCAUCUAGUGGAAUCACUACAAAGACUUAUAUUUAGGAACGGAGGGAGUACAUGGGAGUCAAG	tae-miR1122b-3p	CGUUUCUAAAUAUAAGUAUUU	Chr2B_10885794:38440107	2563293	2563273
miR1122	UAGAUACAUCCGUAUCUAGA	AUUCUUGUCUUAGAUUUGUCUAGAUACGGAUGUAUCAAGUCACAUUUUAGUAUUAGAUACAUCCGUAUCUAGACAAAUCUAAGACAAGAAAUU	tae-miR1122a	UAGAUACGGAUGUAUCAAGU	Chr2B_10885794:38440107	2697267	2697286
miR1122	UAGAUACAUCCGUAUCUAGA	AUUUUUGUCUUAGAUUUGUCUUAAUACGAAUGUAUCAAGUCACGUUUUAGUAUUAGAUACAUCCGUAUCUAGACAAAUUUAAGACAAGAAUUU	tae-miR1122a	UUAAUACGAAUGUAUCAAGU	Chr2B_10885794:38440107	12317833	12317852
miR1122	UAGAUACAUCCGUAUUUAGA	AUUCUUGUCUUACAUUUGUUUAGAUACGGAUGUAUCUAACACUAAAAUGUAACUAGAUACAUCCGUAUUUAGACAAAUUUAAGACAAGAAUUU	bdi-miR1122	UAGAUACGGAUGUAUCUAAC	Chr2B_10885794:38440107	12753060	12753079
miR1122	UAGAUACAUCCGUAUCUAGA	UUACUUGUCUUAGAUUUGUCUAGAUACGGAGGUAUCUAGCACUAAAAUGAGUCUAGAUACAUCCGUAUCUAGACAAAUCCAAGACAAGUAAUU	tae-miR1122a	UAGAUACGGAGGUAUCUAGC	Chr2B_10885794:38440107	13388947	13388928
miR1122	UAGAUACAUCCGUAUCUAGA	AAUCUUGUCUUAUAUUUGUCUAAAUACGGAUGUAUCAAGUCAUGUUUCAGUAUUAGAUACAUCCGUAUCUAGACAAAUCUAAGACAAGAAUUU	tae-miR1122a	UAAAUACGGAUGUAUCAAGU	Chr2B_10885794:38440107	16411362	16411381
miR1122	UCUUAUAUUAUGGGACGGAGG	CAAAAUUAAGAACUAGUCCCUCCGUCCCGUAAUAUAAAAACAUUUUUCAAGCUAUGUCCGCUUAAAAAACGUUCUUAUAUUAUGGGACGGAGGGAGUACUUAUGCAUUUUAAA	tae-miR1122c-3p	UCCGUCCCGUAAUAUAAAAAC	Chr2B_10885794:38440107	18418120	18418140
miR1122	UAGAUACAUCCGUAUCUAGA	AUUCUUGUCUUAGAUUUGUCUUGAUACGGAUGUAUCAAGUCACAUUUUAGUAUUAGAUACAUCCGUAUCUAGACAAAUCUAAGACAAGAAAUU	tae-miR1122a	UUGAUACGGAUGUAUCAAGU	Chr2B_10885794:38440107	20710359	20710340
miR1122	UAGAUACAUCCGUAUCUAGA	CUUUUGGAUACUCCCUCUGUUAGACACGGAUAUAUCUAGCACUAAAAUGAGUCUAGAUACAUCCGUAUCUAGACAAAUCCAAGACAAGUAAUU	tae-miR1122a	AGACACGGAUAUAUCUAGC	Chr2B_10885794:38440107	22568287	22568306
miR1122	UCUUAUAUUAUGGGACGGAGG	CAAUAAAUACUAGUACUCCCUGUGUCCCAUAAUAUAAGAAUGUUUUUGGCACUACACUAGUGUCAAAAACAUUCUUAUAUUAUGGGACGGAGGGAGUACGAAGAAAGAGAUAG	tae-miR1122c-3p	UGUGUCCCAUAAUAUAAGAAU	Chr2B_10885794:38440107	24507496	24507516
miR1122	UAGAUACAUCCGUAUUUAGA	AUUCUUGUCUUACAUUUGUUUAGAUAUGGAUGUAUCUAACACUAAAAUGUAACUAGAUACAUCCGUAUUUAGAAAAAUUUAAGACAAGAAUUU	bdi-miR1122	UAGAUAUGGAUGUAUCUAAC	Chr2B_10885794:38440107	26865591	26865572
miR1130	UCUUAUAUUAUGGGACGGAGG	GAUUUCAAUCUGGUACUCCCUUCGUCUCAUAAUGUAAGACUUUUUUUGACACUAUACUAGUGUCAAAAAGCGUCUUAUAUUAUGGGACGGAGGGAGUAGCUUUUAGUCCUUCG	tae-miR1130b-3p	UUCGUCUCAUAAUGUAAGACU	Chr2B_10885794:38440107	7790628	7790608
miR1130	UCUUAUAUUAUGGGACGGAGG	ACAAAAGUUUAGCAAAUCCCUCCCGGCCCAUAAUAUAAGAGCCUUUUUGACACUAUACUAGUGUCAAAAAGGCUCUUAUAUUAUGGGACGGAGGGAGUAGUAAGCUAUAAUUAG	tae-miR1130b-3p	UCCCGGCCCAUAAUAUAAGAGC	Chr2B_10885794:38440107	12207820	12207800
miR1130	UCUUAUAUUAUGGGACGGAGG	UCUUCUUGGGAUAUACUCCCUCCGUCCCAUAAUAUAAGAGCGUUUUUAACACUACACUAGUGUAAAAAACACUCUUAUAUUAUGGGACGGAGGGAGUAUCAUGCAAUGUGUAG	tae-miR1130b-3p	UCCGUCCCAUAAUAUAAGAGC	Chr2B_10885794:38440107	12853708	12853728
miR1125	AACCAACGAGACCGACUGCGGCGG	UCAACUUUGACCAUAAAUUUAACCAACGAGACCGACUGCGGCGGGAGAAAAAGUUAUAUCAAUUAAUUCGUAUUCAAAAGAAGUUUUCAAUUAUAUAAUUUUUGCUCCCGUCACAAUCGGCCUCGUUGGUUAAUUUUAUGGUCAAAGUUGAAC	tae-miR1125	GUCACAAUCGGCCUCGUUGGUUAA	Chr2B_10885794:38440107	8874865	8874888
miR1127	UCCCUCCGUUCGGAAUUAC	AUGCGGGUGUUAGAUACUACUCCCUCCGUUCGGAAUUACUUGUCAUAAAAAUAGAUAUAUCUAGACAUUUUUUAGUUCUAGAUACAUCCAUUUCUGCGACAAGUAAUUUGGAACGGAGGGAGUAUAUAUCAAAAUGAACCUAG	tae-miR1127a	AAUUUGGAACGGAGGGAGU	Chr2B_10885794:38440107	377916	377898
miR1127	ACAAGUAUUUCCGGACGGAGG	GAAAAAUGUUAAAUACUCCCUCCGUCCGAAAAUACUUGUCAUCAAAAUGGAUAAAAAGAGAUGUAUCUCAAACUAAAUCUAUCUAGAUACAUCCCCUUCUAUCCAUUUUGAUGACAAGUAUUUCCGGACGGAGGGAGUAUGUAUUAAAUAAAUG	tae-miR1127b-3p	UCCGUCCGAAAAUACUUGUCA	Chr2B_10885794:38440107	2777803	2777823
miR1127	UCCCUCCGUUCGGAAUUAC	GAGGCGUGCCACAGACCUACUCCCUCCGUUCGGAAUUACUUGUCGUAGAAAUGGAUGUAUCUAGAUGUAUUUUAGUUCUAGAUACAUCCAUUUUCGAGACAAGUAAUUACGAACGGAGGGAGUAGCUUCCUUUCCAUGUGCGU	tae-miR1127a	AAUUACGAACGGAGGGAGU	Chr2B_10885794:38440107	3025573	3025555
miR1127	UCCCUCCGUUCGGAAUUAC	AUAUUGCCAGCUGAAAGUACUCCCUCCGUUCGGAAUUACUUGUCUCAGAAAUGGAUGUAUCUAGAACUAAAAUACGUCUAGAUACAUCCAUUUUUGCGACAAGUAAUUCCGAACGAAGGGAGUACUACGCAUGAGAAAAAACA	tae-miR1127a	AAUUCCGAACGAAGGGAGU	Chr2B_10885794:38440107	3141595	3141577
miR1127	ACAAGUAUUUCCGGACGGAGG	UUCUUGUAAUUGUUUUGACCUUCGUCCGGGAUUACUUGUAGUAGAAAUGGAUAAAAAUGGAUGUAUGUAGAAUUAAAAUACGUCUAGCAUCAAUUUUUUCGACAAGUAUUUCCGGACGGAGGGAGUAGUUAUCUACGCUAUG	tae-miR1127b-3p	UUCGUCCGGGAUUACUUGUAG	Chr2B_10885794:38440107	3711687	3711707
miR1127	ACAAGUAUUUCCGGACGGAGG	CCAGAACCCCAUGUACUCCCUCCGUCCGAAAAUACUUGUCGCAAAAAUGCAUAAAAAUGAAUGUAUCUAGAACUAAAAUACAUCUAGAUACAUGCAUUUCUCCGACAAGUAUUUCCGGACGGAGGGAGUACGUACGUACGUACAU	tae-miR1127b-3p	UCCGUCCGAAAAUACUUGUCG	Chr2B_10885794:38440107	5255539	5255559
miR1127	ACAAGUAUUUCCGGACGGAGG	UAGUGCUGUCAAGUACUCCCUCCGUUCGAAAAUAUUUGUCAUCAAAAUGGAUAGAAAGAGACGUAUCUAGAACUAAAGUACGUCUAGAUACAUCCCCUUUUAUCCAUUUUGAUGACAAGUAUUUCCGGACGGAGGGAGUACGUCCUAACUAAUCA	tae-miR1127b-3p	UCCGUUCGAAAAUAUUUGUCA	Chr2B_10885794:38440107	5259120	5259140
miR1127	ACAAGUAUUUCCGGACGGAGG	AUGGUUUAACUUGUACUCCCUCCGUCCGAAAAUACUUGUCGGAGGAAUGGAUGUAUCUAGAUGCAAUUUAGUUCUAGAUACAUCCAUUUUCAUCCAUUUCUCCGACAAGUAUUUCCGGACGGAGGGAGUACUAUGGCUAUAGAAA	tae-miR1127b-3p	UCCGUCCGAAAAUACUUGUCG	Chr2B_10885794:38440107	8762084	8762104
miR1127	UCCCUCCGUUCGGAAUUAC	GUAGGAACUCUAGAAACUACUCCCUCCGUUCGGAAUUACUUGUCUUGAAAAUAGAUGUAUCUAGAACUAAAAUACGUCUAGAUACAUUCAUUUUUGCGACAAGUAAUUCCGAUCGGAUGGAGUACCUGCGAGAUUUUCAAAAA	tae-miR1127a	AAUUCCGAUCGGAUGGAGU	Chr2B_10885794:38440107	13949053	13949035
miR1127	ACAAGUAUUUCUGGACGGAGG	CUUGCUUGCGCACUACUCUCUCCGUCCAGAAAAACUUGUCGGAGAAAUGGAUGUAUCUAGACGGAUUUAAGUUUUAGAUACAUUCAUUUUUAGCCAUUUCGACGACAAGUAUUUCUGGACGGAGGGAGUAGUCAAGAAGCACCUC	tae-miR1127b-3p	UCCGUCCAGAAAAACUUGUCG	Chr2B_10885794:38440107	15418073	15418053
miR1127	UCCCUCCGUUCGGAAUUAC	GGCCUUUUUCUACUAGUGACUCCCUCCGUUCGGAAUUACUUGUCACAAAAAUAAAUAUAUCUACAACUAAAAUACAUCUAUAUACAUUCAUUUCUUGGACGAGUAAUUCCGAACGGUGGAGUAGUAGUUAGGAAAAUUAAAA	tae-miR1127a	AAUUCCGAACGGUGGAGU	Chr2B_10885794:38440107	22724743	22724725
miR1128	UAGUACUCCCUCCGUCCGAAA	GGUCAUGUGGUUUGCUUAGUUAGUACUCCCUCCGUCCGAAAAUACUUGUCAUCAAAAUGAAUAAAAGGGAAUGUAUCUAGAUGUAUUUUAGUUCUAGAUACAUCCCUCUUUGUUCAUUUUGAUGACAAGUAUUUUCGGACAGAGGGAGUAUUGUAUAUCCAUUUCUUUAAUGAAG	tae-miR1128	UCGGACAGAGGGAGUAUUGUA	Chr2B_10885794:38440107	4620930	4620950
miR1130	UCUUAUAUUAUGGGACGGAGG	GGAAGCUAUUUACUGCUUCCUUCGUCCCAUAAUAUAUGAGUGUUUUUUUUUACAAAAGUAAAAAACGCUCUUAUAUUAUGGGACGGAGGGAGUAGUACUAUACUAAAUA	tae-miR1130b-3p	UUCGUCCCAUAAUAUAUGAGU	Chr2B_10885794:38440107	12330104	12330084
miR1130	UCUUAUAUUAUGGGACGGAGG	CAAUAAAUACUAGUACUCCCUGUGUCCCAUAAUAUAAGAAUAUUUUUGGCACUACACUAGUGUCAAAAACGUUCUUAUAUUAUGGGACGGAGGGAGUAUAAAGAAAGAGAUAG	tae-miR1130b-3p	UGUGUCCCAUAAUAUAAGAAU	Chr2B_10885794:38440107	13720268	13720248
miR1131	UAGUACUGGUUCGUGGCUAACC	GCUAGCCGGGCCGCUCUCAUUAGUACUGGUUCGUGGCUAACCUUUAGCACUGGUUCGUGCCACGAACCGGUACUAAUGAGGGUGGUGGCAGGAUGUU	tae-miR1131	UUCGUGCCACGAACCGGUACUAAU	Chr2B_10885794:38440107	156767	156788
miR1131	UAGUACCGGUUCGUGGCGAACC	GCUAGGCGGGAGGAGCUCUUUAGUACCGGUUCGUGGCGAACCUUUAGCACCGGUUCGUGGCACGAACCAGUACUAAAGAAAGUGGUGGCAGGAUGUU	tae-miR1131	UUCGUGGCACGAACCAGUACUAAA	Chr2B_10885794:38440107	1026586	1026607
miR1131	UAGUACCGGUUCGUGGCGAACC	GCUAGGCGGGAGGAGUUGUUUAGUACCGGUUCGUGGCGAACCUUUAGCAACGGUUCGUGCCACGAACUGGUACUAAUGAGGUUGUGUCAGGUAAGGC	tae-miR1131	UUCGUGCCACGAACUGGUACUAAU	Chr2B_10885794:38440107	3596320	3596341
miR1131	UAGUACCGGUUCGUGGCGAACC	GGCUAGCCAGUCGCUCUCAUUAGUACCGGUUCGUGGCGAACCUUUAGUACCGGUUCCUUCCACCAACUGGUACUAAAGUGAGUGGUGGCAGGAUGUU	tae-miR1131	UUCCUUCCACCAACUGGUACUAAA	Chr2B_10885794:38440107	3875096	3875117
miR1131	UAGUACCGGUUCGUGGCUAACC	GCUAGCCGGGCCGCUCUCAUUAGUACCGGUUCGUGGCUAACCUUUAGCACCGGUUCGUGCCACGAACCGGUACUAAUGAGAGUGGUGGCAGGAUGUU	tae-miR1131	UUCGUGCCACGAACCGGUACUAAU	Chr2B_10885794:38440107	8005218	8005197
miR1131	UAGUACCGGUUCGUGGCUAACC	GCUAGCCGGGCCGCUGUCAUUAGUACCGGUUCGUGGCUAACCUUUAGCACCGGUUCGUGCCACGAACCGGUACUAAUGAGAGUGGUGGCAGGAUGUU	tae-miR1131	UUCGUGCCACGAACCGGUACUAAU	Chr2B_10885794:38440107	14797333	14797312
miR1131	UAGUACCGGUUCGUGGCUAACC	GUUAGCCAGGCCGCUCCCAUUAGUACCGGUUCGUGGCUAACCUUUAGCACCGGUUCGUGCCACGAACCGGUACUAAUGAGGGUGGUGGCAGGAUGUU	tae-miR1131	UUCGUGCCACGAACCGGUACUAAU	Chr2B_10885794:38440107	21063757	21063778
miR1135	UUGCGACAAGUAAUUCCGAACGGA	AUGAUGUAAGCUACUCCCUCCGUUCGAAAUUACUUGUCUUAAAAAUGGAUGUAUCUAGAACUAAAAUACAUCUAGAUACAUCCAUUUUUGCGACAAGUAAUUCCGAACGGAGGAAGUAUAAGUUACUAAAC	tae-miR1135	CGUUCGAAAUUACUUGUCUUAAAA	Chr2B_10885794:38440107	22772297	22772275
miR1136	UUGUCGCACGUAUGGAUGUAUCUA	CUCCCUCCGUUCCGAAUUAUUUGUCGCACGUAUGGAUGUAUCUAGAUGUAUUUUAGUUCUAGAUACAUCUAUUUUAGCGAUGAGUAAUUUAGAACGGAGGGAGUA	tae-miR1136	GAUACAUCUAUUUUAGCGAUGAGU	Chr2B_10885794:38440107	22793663	22793686
miR1137	UAGUACAAAGUUGGGUCAUC	UCCCUCCGUUCCAGAAUAGAUGGCUCAACUUUAUACUAACUUUAGUACAAAGUUGGGUCAUCUAUUUUGGAACGGAGGGAGU	tae-miR1137a	UGGCUCAACUUUAUACUAAC	Chr2B_10885794:38440107	954996	954977
miR1137	UAGUACAAAGUUGGGUCAUC	UCCCUCCGUUCCAGAAUAGAUGGCUAAACUUUAUACUAACUUUAGUACAAAGUUGGGUCAUCUAUUUUGGAACGGAGGGAGU	tae-miR1137a	UGGCUAAACUUUAUACUAAC	Chr2B_10885794:38440107	1041598	1041579
miR1137	UCCGUUCCAAAAUAGAUGACC	CACAAGUCACAGCUACUCCCUCCGUUCCAAAAUAGAUGACCCAACUUUGUACUAACUUUAGUACAAAGUUGGGUCAUCUAUUUCGGAACGGAGGGAGUAGAAGACAAGCUAAGG	tae-miR1137b-5p	UCAUCUAUUUCGGAACGGAGG	Chr2B_10885794:38440107	6933709	6933729
miR1137	UCCGUUCCAAAAUAGAUGACC	CACAAGUCACAGCUACUCCCUCCGUUCCAAAAUAGAUGACCCAACUUUGUACUAACUUUAGUACAAAGUUGGGUCAUCUAUUUCGGAACGGAGGGAGUAGAAGACAAGCUAAGG	tae-miR1137b-5p	UCAUCUAUUUCGGAACGGAGG	Chr2B_10885794:38440107	7032679	7032699
miR1137	UCCGUUCCAAAAUAGAUGACC	GUUGUAACUAAAUACUCCCCUCCGUUCCAAAAUAGAUGACCAAACUUUGUACUAAAGUUAGUACAAAGUUGUGUCAUCUAUUUUGGAACGGAGGGAGUAGAUAAUUGUAGUGUA	tae-miR1137b-5p	UCAUCUAUUUUGGAACGGAGG	Chr2B_10885794:38440107	14779293	14779313
miR1137	UAGUACAAAGUUGAGUCAUC	UCCCUCCGUUCCAAAAUAGAUGACCCAAUUUUGUACUAACUUUGUACUAAAGUUAGUACAAAGUUGAGUCAUCUAUUUUGGAACGGAGGGAGU	tae-miR1137a	UGACCCAAUUUUGUACUAAC	Chr2B_10885794:38440107	17265441	17265422
miR1137	UAGUACAAAGUUGAGUCAUC	UCCCUCCGUUUCAAAAUAGAUGACCCAACUUUAUACUAUCUUUAGUACAAAGUUGAGUCAUCUAUUUUGGAACAGAGGGAGU	tae-miR1137a	UGACCCAACUUUAUACUAUC	Chr2B_10885794:38440107	18102988	18103007
miR1137	UAGUACAAAGUUGAGUCAUC	UCCCUUCGUUCCAAAAUAGAUGACCCAACUUUAUACUAAGGUUAGUACAAAGUUGAGUCAUCUAUUUUGAAACGGAGGAAGU	tae-miR1137a	UGACCCAACUUUAUACUAAG	Chr2B_10885794:38440107	27231979	27231960
miR1436	ACAUUAUGGGACGGAGAGAGU	UGAAGAUUGUAGUUUCCUACUCCCUCCGUCCCAUAAUGUAAGACGUUUUUUGACUCUAGUAUAGUGCCAAAAAACGUCUUACAUUAUGGGACGGAGAGAGUAGUUAUUAGCACCUAAAAGA	osa-miR1436	UCCCUCCGUCCCAUAAUGUAA	Chr2B_10885794:38440107	340295	340315
miR1436	ACAUUAUGGGACGGAGGGAGU	UACCAUUUAUAAGUAUCUACUCCCUCCAUCUCAUAAUGUAAGACGUUUUUUGACACUACACUAGAGUCAAAAAACGUCUUACAUUAUGGGACGGAGGGAGUACUGUCUAAUGGAAUAAUGA	osa-miR1436	UCCCUCCAUCUCAUAAUGUAA	Chr2B_10885794:38440107	1900384	1900364
miR1436	ACAUUAUGGGACGGAGGGAGU	CACCGUCGGCUAUCUUUUACUCACUUCGUCCCAUAAUGUAAGACGUUUUUUGACACCAGUGUCAAAAAACGUCUUACAUUAUGGGACGGAGGGAGUAAUAAACUGUUCUCGGGAGU	osa-miR1436	UCACUUCGUCCCAUAAUGUAA	Chr2B_10885794:38440107	16250106	16250086
miR1436	ACAUUAUGGGACGGAGGGAGU	UGACAUGAGAAGAUUAGUACUCCCACCGUCCCAUAAUGUAAGACAAUUUUUGACACUACACUAGUGUAAAAAACGUCUUACAUUAUGGGACGGAGGGAGUAAUUUUGAAAAAUCUCUUGA	osa-miR1436	UCCCACCGUCCCAUAAUGUAA	Chr2B_10885794:38440107	27524357	27524377
miR2118	UUCCCGAUGCCUCCUAUUCCUA	GAGAGUCUCUAAGAGCAUUGGGAAUAUGAUCAUGGAGGAAAGUCUGGAGCUUGAUUUCUCCUCCAGUAUCGGAGGUAGAGAUUUGCUUUAUGUUUUCCCGAUGCCUCCUAUUCCUAUCGAUCUUAGGUACGCCUUC	osa-miR2118b	GGAAUAUGAUCAUGGAGGAAAG	Chr2B_10885794:38440107	22271173	22271194
miR2120	UUUAGUCCCGGUUGGUGUUA	AAAAAAAUCAAAAAAAUUCCUUUAGUCCCGGUUGGUGUUACAACCGGGACUAAAGGUCAAGCUCCAGACAGCGGCCACGUGGAGGGCCUUUAGUCCCGGUUCGUAACACAACCGGGACUAAAGGGGGGCCUUUAGUACCGACCC	osa-miR2120b-3p	ACACAACCGGGACUAAAGG	Chr2B_10885794:38440107	22724941	22724922
miR5049	AGACAGUUAUUUUGGGACGGAGG	UUUGAAUAAGUAAUACUCCCUCCUUCCCAAAAUAAGUGUCUCAAUCUUAGUACAACUUUGUACUAGAGCUAGUACAAAGUUGAGACAGUUAUUUUGGGACGGAGGGAGUAAAACUUUUUGAAUAA	hvu-miR5049c	UCCUUCCCAAAAUAAGUGUCUCA	Chr2B_10885794:38440107	395818	395840
miR5049	AGACACUUAUUUUGGGACGGAGG	AGUUGGUUCCAACUAUUCCCUCAGUCCCAAAAUAAGUGUCUCAACUUUGUACUAGCUCUAGUACAAAUUUGUACUAAGCUCAAGACACUUAUUUUGGGACGGAGGGAGUAUAUGCUAUGCUCCAG	hvu-miR5049c	UCAGUCCCAAAAUAAGUGUCUCA	Chr2B_10885794:38440107	3993115	3993137
miR5049	AGACAGUUAUUUUGGGACGGAGG	GAAGUUUAUGUUAUACUCCCUCCGUCUCAAAAUAAGUGUCUCAACUUUGUGCUAGGUUUAGUACAAAAUUGUACUAAGCUUGAGACAGUUAUUUUGGGACGGAGGGAGUACUACUUAUGGCCUUU	hvu-miR5049c	UCCGUCUCAAAAUAAGUGUCUCA	Chr2B_10885794:38440107	8400567	8400545
miR5049	AAUUAUUUAGGAACAGAGGGA	AAAUCCUUUCUCUUCUACUCCCUCCGUUCCCAAAUAAUUGUCUUUCUAGCCAUCUCAAAUGGACUACAACAUACGGAUGUAUGUAGACAUGUUUUAGAGUGUAGAUUCACUCAUUUUGCUCCGUAUGUAGUCACUUGUUGAAAUCUCUAGAAAGACAAUUAUUUAGGAACAGAGGGAGUAGAAUGCUUGUGUCCCUU	hvu-miR5049e	CCUCCGUUCCCAAAUAAUUGU	Chr2B_10885794:38440107	15743832	15743812
miR5049	AGACAGUUAUUUUGGGACGGAGG	GAGCCUUCUCAUGUACUCCCUCCGUCACAAAAUAAGUGUCUCAUAUUUGUACUAGCUCUAGUACAAAGUUGUACUAAGCUUAAGACAGUUAUUUUGGGACGGAGGGAGUAGCUUUCCUUCGAUAC	hvu-miR5049c	UCCGUCACAAAAUAAGUGUCUCA	Chr2B_10885794:38440107	18358141	18358163
miR5049	UCCUUCCGAUCCAUAUUACUUGU	AUUCACAUACAAGCUGCUACUCCUUCCGAUCCAUAUUACUUGUUGCUCAAGCGGAUGCAUCUAGAUCUAUUUCAGUGCUAGAUACAUCUGUUUGAGUGACAAGUAACAUGGAUCAGAGGGAGUAUUUUAUUUGGUCAAGUAUU	bdi-miR5049-5p	AAGUAACAUGGAUCAGAGGGAGU	Chr2B_10885794:38440107	18831618	18831640
miR5049	UCCUUCCGAUCCAUAUUACUUGU	AUUCACAUACAAGCUGCUACUCCUUCCGAUCCAUAUUACUUGUUGCUCAAGCGGAUGCAUCUAGACCUAUUUCAGUGCUAGAUACAUCUGUUUGAGUGACAAGUAACAUGGAUCAGAGGGAGUAUUUUAUUUGGUCAAGUAUU	bdi-miR5049-5p	AAGUAACAUGGAUCAGAGGGAGU	Chr2B_10885794:38440107	18851973	18851995
miR5049	AGACACUUAUUUUGGGACGGAGG	UGCAUUAUUUACGUACCCCCUCCGUCUCAAAAUAAGUGUCUCAAUUUGUACUAACUCCAGUAUAAAAUUGUAUUAAGCCUCAGACACUUAUUUUGGGACGGAGGUACUACUUACUUUCCCCGGU	hvu-miR5049c	UCCGUCUCAAAAUAAGUGUCUCA	Chr2B_10885794:38440107	20925794	20925816
miR5049	AGACACUUAUUUUGGGACGGAGG	AAAUUCUUCUUAGUACUCCCUCAGUCCCAAAAUAAGUGUUUUAAAUUUGCACUAAGGUUGAGACACUUAUUUUGGGACGGAGGUGCUAUUUUUCAGUAACAAC	hvu-miR5049c	UCAGUCCCAAAAUAAGUGUUUUA	Chr2B_10885794:38440107	27470467	27470445
miR5067	UCAGCGACAAUUAAUAUGGAU	AGACUUGUACACCCUUCGAUCCAUAUUAAUUGUCUCUAAGUUAGUAUAAAUUUUAUUAUUGUUGAUUUAGAACAAAAUUGUAUUAAAAUUGUACCAACUCAGCGACAAUUAAUAUGGAUCAGAGGAAGUAGUAGUUAAA	bdi-miR5067	CCAUAUUAAUUGUCUCUAAGU	Chr2B_10885794:38440107	1973246	1973266
miR5084	AUCCUCUGCAGUACUGUACGGUGC	UGGAUAGGGUUUGGGUCAGGAUCCUCUGCAGUACUGUACGGUGCUGUAGGGUCACUGCCAUGUGGACCCGGCCCCACAUGUCAUCCGCACUACAGCACCGUACGUUACAGCAGAGGAUCUCAACCCAGUUUGCCUAUAUU	ata-miR5084-5p	ACCGUACGUUACAGCAGAGGAUCU	Chr2B_10885794:38440107	11495818	11495795
miR5175	UUCCAAAUUACUCGUCGUGGU	GUUAUCUAGUACUCCCUUCGUUCCAAAUUACUCGUCGUGGUUUGAACUAAAACCAAGAUGAGUAAUUUGGAACGAAGGGAGUACUACCCAGUAA	tae-miR5175-5p	CAAGAUGAGUAAUUUGGAACG	Chr2B_10885794:38440107	1295405	1295425
miR5175	UUCCAAAUUACUCGUCGUGGU	GUUAUCUAGUACUCCCUUCGUUCCAAAUUACUCGUCGUGGUUUGAACUAAAACCAAGAUGAGUAAUUUGGAACGAAGGGAGUACUACCCAGUAA	tae-miR5175-5p	CAAGAUGAGUAAUUUGGAACG	Chr2B_10885794:38440107	1470166	1470186
miR5175	UUCCAAAUUACUCGUCGUGGU	GUUAUCUAGUACUCCCUUCGUUCCAAAUUACUCGUCGUGGUUUGAACUAAAACCAAGAUGAGUAAUUUGGAACGAAGCGAGUACUACCCAGUAA	tae-miR5175-5p	CAAGAUGAGUAAUUUGGAACG	Chr2B_10885794:38440107	1558711	1558731
miR5175	UUCCAAAUUACUCGUCGUGGU	ACUAGGUAGUACUCCCUCCAUUCCAAAUUACUCGUCGUGGUUUUAGUUCAAACCACGAUGAGUAAUUUGGAACGGAGGGAGUACUAGAUAACAA	tae-miR5175-5p	CACGAUGAGUAAUUUGGAACG	Chr2B_10885794:38440107	7904943	7904923
miR5175	UUCCAAAUUACUCGUCGUGGU	ACUAGGUAGUACUCCCUCGGUUCCAAAUUACUCGUCGUGGUUUUAGUUCGAAUUUGAACUAAAACCAGGACGAGUAAUUUGGAACCGAGGGAGUACUAGAUAACAA	tae-miR5175-5p	CAGGACGAGUAAUUUGGAACC	Chr2B_10885794:38440107	8932788	8932808
miR5175	UUCCAAAUUACUCGUCGUGGU	ACUAGGUAGUACUCCCUCGGUUCCAAAUUACUCGUCGUGGUUUUAGUUCAAAUUUGAACUAAAACCAGGACGAGUAAUUUGGAACCGAGGGAGUACUAGAUAACAA	tae-miR5175-5p	CAGGACGAGUAAUUUGGAACC	Chr2B_10885794:38440107	8957760	8957780
miR5175	UUCCAAAUUACUCGUCGUGGU	GUACGGUAGUACUCCCUUCGUUCCAAAUUACUCGUCGUGGUUUUAGUUCCACGACGAGUAAUUUGGAACAAAGGGAGUACUAGAUAACAA	tae-miR5175-5p	CACGACGAGUAAUUUGGAACA	Chr2B_10885794:38440107	12419985	12419965
miR5175	AAGUAUUUAGGAACGGAGGGA	GUUUUUCUUAGUAUCUACUCCCUCCGUUUCCAAAUAUUUGUCUUUCUAGGCAUUUUAAAUGGACUCAACAUACGGAUGCAUGUAGACAUAAAUAUGAGUGUAGAUUCACUCAUUUUGCUCUGUAUGUAGUCACUUGUUGAAAUCUCUAGAAAGACAAGUAUUUAGGAACGGAGGGAGUACAUACCUGAAUGCGGCA	bdi-miR5175a	CCUCCGUUUCCAAAUAUUUGU	Chr2B_10885794:38440107	14975888	14975868
miR5175	AAGUAUUUAGGAACGGAGGGA	AUGCUGCUUAGCUAAUACUCCCUCCGUUCCCAAAUACUUGUCUUUCUAGGCAUUUUAAAUGGACUUAACAUACGGAUGUAUGUAGACAUAUUUUAAAGUGUAGAUUCACUCAUUUUGCACCGUAUGCAGUCACUUGUUGAAAUCUCUAGAAAGACAAGUAUUUAGGAACGGAGGGAGUAGAAAAGGUUAUAAAGAA	bdi-miR5175a	CCUCCGUUCCCAAAUACUUGU	Chr2B_10885794:38440107	16394129	16394109
miR9654	UUCCGAAAGGCUUGAAGCAAAU	CAAUGCUCCUGCAUGUUGGUUAGCUUCAAGCCUUGAGGAAUACGGUAGACUGCAUAGAGCUAUGUGCAGUGCAGUUCACACUAUUCCGAAAGGCUUGAAGCAAAUUAACGAGCAUUGCGCCUCUU	tae-miR9654b-3p	UAGCUUCAAGCCUUGAGGAAUA	Chr2B_10885794:38440107	1085292	1085271
miR9654	UUCCGAAAGGCUUGAAGCAAAU	CAAUGCUCCUGCACGUUGGUUAGCUUCAAGCCUUGAGGAAUACGGUAGACUGCAUAGAGCUAUGUGCAGUGCAGUUGACACUAUUCCGAAAGGCUUGAAGCAAAUUAACGAGCAUUGCGCCUCUU	tae-miR9654b-3p	UAGCUUCAAGCCUUGAGGAAUA	Chr2B_10885794:38440107	1376603	1376582
miR9654	UUCCGAAAGGCUUGAAGCAAAU	GGCUCAAUGCUCACGUUGCUUAGCUUCAAGCCUUUAGGAAUAUGGUAGAUUGCACGGAGCUACGCGCAGUGCAGUUUACACUAUUCCGAAAGGCUUGAAGCAAAUUAACGAGCAUUGCACCACUU	tae-miR9654b-3p	UAGCUUCAAGCCUUUAGGAAUA	Chr2B_10885794:38440107	8270055	8270034
miR9654	UUCCGAAAGGCUUGAAGCGAAU	AUGCUCACCUGCACGUUGGUUCGCUUCAAGCCUUUAGGAAUAGGGUAGACUGCACAGAGCUAUGUGCAGUGCAGUUUACACUAUUCCGAAAGGCUUGAAGCGAAUUAACUAGCAUUGCGCCUCUU	tae-miR9654a-3p	UCGCUUCAAGCCUUUAGGAAUA	Chr2B_10885794:38440107	8990449	8990428
miR9654	UUCCGAAAGGCUUGAAGCGAAU	AUGCUCACCUGCACGUUGGUUCGCUUCAAGCCUUGAUAAAUAGGGUAGACUGCAUGGAGCUAUGUGCAGUGCAGUUUACACUAUUCCGAAAGGCUUGAAGCGAAUUAACUAGCAUUGCGCCUCUU	tae-miR9654a-3p	UCGCUUCAAGCCUUGAUAAAUA	Chr2B_10885794:38440107	17968640	17968619
miR9654	UUCCGAAAGGCUUGAAGCGAAU	AUGCUCACCUGCACGUUGGUUAGCUUCAAGCCUUGAGGAAUAGGGUAGACUGCACGGAGCUAUGUCCAGUGCAGUUUACACUAUUCCGAAAGGCUUGAAGCGAAUUAACGAGCAUUGCGCCUCUU	tae-miR9654a-3p	UAGCUUCAAGCCUUGAGGAAUA	Chr2B_10885794:38440107	21506069	21506048
miR9654	UUCCGAAAGGCUUGAAGCGAAU	AUGCUCACCUGCACGUUGGUUCGCUUCAAGCCUUGAGGAAUAGGGUAGACUGCACGGAGCUAUGUGCAGUGCAGUUUACACUAUUCCGAAAGGCUUGAAGCGAAUUAACUAGCAUUGCGCCUCUU	tae-miR9654a-3p	UCGCUUCAAGCCUUGAGGAAUA	Chr2B_10885794:38440107	23094312	23094291
miR9654	UUCUGAAAGGCUUGAAGCAAAU	GGAUCAAUGCUCACGUUGCUUAGCUUCAAGCCUUCAGGAAUACGGUAGACUGCACGGAGCUAUGCGCAGUGCAGUUUACACUAUUCUGAAAGGCUUGAAGCAAAUUAACGAGCAUUGCACCUCUU	tae-miR9654a-3p	UAGCUUCAAGCCUUCAGGAAUA	Chr2B_10885794:38440107	25935137	25935158
miR9781	UUUUGUCACAUAUAAUACAUA	UCGAUUUGAGGAAUUAAAUAUGUGUUAUAUGUCAUGAAAAGUAUAUCACUAGAUUUCUACAAGGAUGUAGUUUCUAAAUAUAUAUUUUUUGUCACAUAUAAUACAUAUUUGGAUAGUUAAAUCGUCA	tae-miR9781	UGUGUUAUAUGUCAUGAAAAG	Chr2B_10885794:38440107	7424904	7424924
miR9782	GUAUUAGGUUGGUUAAAUUGACGA	UCUACGUGUAUAUCUAGGUUGCUAAUUUUAUCAUCCUAAUAUAAAUUAUAUAACACAAAAAUUAUAAUUUUUAAAAAUAAAAUAUCUGAAGUUUAUAUUAGUACAUUUUUGUAAUAUAUGACUUGUAUUAGGUUGGUUAAAUUGACGACCUAAAGGUACGCGCAUGCC	tae-miR9782	GCUAAUUUUAUCAUCCUAAUAUAA	Chr2B_10885794:38440107	11034464	11034441
miR9782	GUAUUAGGUUGGUCAAAUUGAUGA	CCUGCGCGUAUAACUAGGUUGCCAAUUUUAUCACCCUAAUAUAAACUAUAUAACACAAAAAUUAUACCUUUUGAAAGUAGAAACUCCAUAGUUUAUGUUCGUAUAUUUUUUGUAAUAUAUGACUUGUAUUAGGUUGGUCAAAUUGAUGACCUAGGGGUACGCGCACGCC	tae-miR9782	GCCAAUUUUAUCACCCUAAUAUAA	Chr2B_10885794:38440107	11999554	11999531
miR9783	AUAAGCACCAGUGCUUAAGAA	GAAAAAUGAAUCAGGUUUUUCUGAAGCAUCGGUGCAUAUUUCUACAGGAGAGACGCUUAGUUAAGCGCCUAUCCUGUACAAAUAAGCACCAGUGCUUAAGAAAAGCUUGGUUUAUUUGUCUA	tae-miR9783	CUGAAGCAUCGGUGCAUAUUU	Chr2B_10885794:38440107	203156	203176
miR9783	AUAAGCACCGGUGCUUCAGAA	GAGAAAUAAACCAGGUUUUUCUGAAGCACCAGUGCCUAUUUUUACAGGAGAGACACCUAAUUAAGCUUCUACCCUAUACAAAUAAGCACCGGUGCUUCAGAAAAUCUUGGUUUAUUUCCUCA	tae-miR9783	CUGAAGCACCAGUGCCUAUUU	Chr2B_10885794:38440107	1175349	1175329
miR9783	AUAAGCACCGGUGCUUAAGGA	GAAAAAUAAACCGAAUUUUUCUGAAGCACCGGUGCCUAUUUUUAUACAAGAGACGUCUAAUUAAGCGUCUACCCAGUACAAAUAAGCACCGGUGCUUAAGGAAUGCAUGAUUUAUUUCUCUA	ata-miR9783-3p	CUGAAGCACCGGUGCCUAUUU	Chr2B_10885794:38440107	4186953	4186973
miR9783	AUAAGCACCGGUGCUUAAGAA	GAAAAGUAAACCGGUUUUUUCUGAAGCACCGGUGCCAAUUUCUACAAGAGAAACGCUUAGUUAAGCAUCUAUCCUAUACAAAUAAGCACCGGUGCUUAAGAAAAGCCUGAUUUAUUUCUCUA	tae-miR9783	CUGAAGCACCGGUGCCAAUUU	Chr2B_10885794:38440107	16271989	16271969
miR9783	AUAAGCACCGGUGCUUAAAAA	UAGAAAAAUAUACCGGGUUUUUCUGAAGCACCGGUGUCUAUUUCUACAGGAGAGACAUUUAGUUAAGCGGCUAUCCUGUAUAAAUAAGCACCGGUGCUUAAAAAACGUCUAGUUUAUUUCUCUA	tae-miR9783	UUCUGAAGCACCGGUGUCUAUUU	Chr2B_10885794:38440107	17640398	17640378

## Sheet: HordeumVulgare_OWBM2B
miRNA ID	Mature miRNA sequence	Precursor sequence	Homolog miRNA	miRNA* sequence	Chromosome ID	miRNA start	miRNA end
miR1117	UAGUCCCGGUUCGUGGCACGAACC	AUGCCGCCAGCCCAAGCCUUUAGUCCCGGUUCGUGGCACGAACCGGGACUUAAGACCACCUUUAGUCCCGGGUGGAGCCACGACCCGGGACUAGAGCCCCUCGCGUGCCGCCAGCCGAAAAGGGGUCUUUAGCCCCGGGUCGUGGCUAGACCCGGGAGUAAAGGGUGUCUUUAGUCCCGGCUCGAGCCCCGACCCGGGACUAAAGGCCCGUGCUUCCCGCCUUUUGGUCUACCGAAAAAGGGCCUUUAGUCUCGGGUCGUGGCUCACCCGGGACUAAAGGGUGUCUUUAGUCCCGGUUCGAGCCCCGAACCAGGACUAAAGAUCCUACUAUAUAUACGGC	tae-miR1117	UUCGAGCCCCGAACCAGGACUAAA	chr2H_923012:25782473	4853446	4853469
miR1117	UAGUCCCGGUUCGUGGCACGAACC	AUGCCGCCAGCCCAAGCCUUUAGUCCCGGUUCGUGGCACGAACCGGGACUUAAGACCACCUUUAGUCCCGGGUGGAGCCACGACCCGGGACUAGAGCCCCUCGCGUGCCGCCAGCCGAAAAGGGGUCUUUAGCCCCGGGUCGUGGCUAGACCCGGGAGUAAAGGGUGUCUUUAGUCCCGGCUCGAGCCCCGACCCGGGACUAAAGGCCCGUGCUUCCCGCCUUUUGGUCUACCGAAAAAGGGCCUUUAGUCUCGGGUCGUGGCUCACCCGGGACUAAAGGGUGUCUUUAGUCCCGGUUCGAGCCCCGAACCAGGACUAAAGAUCCUACUAUAUAUACGGC	tae-miR1117	UUCGAGCCCCGAACCAGGACUAAA	chr2H_923012:25782473	4948038	4948061
miR1117	UAGUCCCGGUUCGUGGCACGAACC	AUUGGAGGAUUUAGUCCCGGUUGGUGUCUUGAACCGGGACUAAAGGGUAGACCUUUAGUCCCGGUUCGUGGCACGAACCGGGACUAAAGGUUUUCAGAU	tae-miR1117	UUGGUGUCUUGAACCGGGACUAAA	chr2H_923012:25782473	17537513	17537490
miR1122	AGACUUAUAUUUAGGAACGGA	AUUUAAUCAAUUACUCCCUCCGUUUUUAAAUAUAAGUCUUAUAAGAGAUUUCACUAGAAAUCUACAUACGGAGCAAAAUGAAUGAAUCUAUCCUCUAAAAUACGUCUACAUACAUUCGUAUGUAGUCUAGUAGUAGAAUCUUUACAAAGACUUAUAUUUAGGAACGGAGGGAGUAGUUUUUACGAGAG	tae-miR1122b-3p	CGUUUUUAAAUAUAAGUCUUA	chr2H_923012:25782473	25670	25650
miR1122	AGACUUAUAUUUAGGAACGGA	UCAAGAUGUAAUACUCCCUCCGUUCCUAAAUAUAAGUCUCUAUAGAGAUUUCACUAGUGAACUACAUACGGAUGUAUAUAGACAUACUUUAGAGUAUAGAUUCAAUCAUUUUGCUUCGUAUGUAGAUCCUUAAUAAAAUCGCUUAAAAGACUUAUAUUUAGGAACGGAGGGAGUACUAUGCAUGCAUA	tae-miR1122b-3p	CGUUCCUAAAUAUAAGUCUCU	chr2H_923012:25782473	2583135	2583115
miR1122	UAGAUACAUCCGUAUCUAGA	UUAGUUGUCUUAGAUUUCUCUAGAUAAGCAUGUAUUUAGAUAUGUUUUUUGUGUUAGAUACAUCCGUAUCUAGACAGAUCUAAAACAACUAAUU	tae-miR1122a	UAGAUAAGCAUGUAUUUAGAU	chr2H_923012:25782473	3612068	3612087
miR1130	UCUUAUAUUAUGGGACGGAGG	ACAUGUAAUAAACUACUCCCUCCAUCCCAUAAUAUAAGAACGUUUUGACACUACACUAGUGUAAAAAACGCUCUUAUAUUAUGGGACGGAGGGACUAGUUCGUGCAACUGCU	tae-miR1130b-3p	UCCAUCCCAUAAUAUAAGAAC	chr2H_923012:25782473	17531180	17531200
miR1127	ACAAGUAUUUCCGGACGGAGG	UAUCUUUACCUACUACUACCUCCGUCCGAAAAUACUUGUCCUAAAAAUAAAAAUAAUGGAUGUAUCUAUAAUUAAAAUAAGUCUAGAUUCAUCUAUUUCUAGGACAAGUAUUUCCGGACGGAGGGAGUAUUAAAGUACGGAUCG	tae-miR1127b-3p	UCCGUCCGAAAAUACUUGUCC	chr2H_923012:25782473	5314950	5314970
miR1127	ACAAGUAUUUCCGGACGGAGG	CACAACCUUAUAUUACUCCCUCCGUCUGGAAUUACUUGUCGCACAAAUGAAUAAAAAUAAAUGUAUCUAAAAUUAAAAUACAUUAGAUACAUCCAUUCUUGUGACAAGUAUUUCCGGACGGAGGGAGUACUUCUUUCUAUAGCG	tae-miR1127b-3p	UCCGUCUGGAAUUACUUGUCG	chr2H_923012:25782473	5641045	5641065
miR1128	UACUACUCCCUCCGUCCCAAA	AUGUUAACAAGGGUAUAGAUUACUACUCCCUCCGUCCCAAAAUAAGUGUUGCUGCUUUAGUACUAAAUUUAUACUAACUUAGUAUAUUAAAUUUGCGACACUUAUUUUGGUACGGAGGGAGUAGUACAGUACAUCUAAUCCAAAACUG	tae-miR1128	UGGUACGGAGGGAGUAGUACA	chr2H_923012:25782473	21767271	21767291
miR1128	UACUACUCCCUCCGUCCCAAA	AUGUUAACAAGGGUAUAGAUUACUACUCCCUCCGUCCCAAAAUAAGUGUUGCUGCUUUAGUACUAAAUUUAUACUAACUUAGUAUAUUAAAUUUGCGACACUUAUUUUGGUACGGAGGGAGUAGUACAGUACAUCUAAUCCAAAACUG	tae-miR1128	UGGUACGGAGGGAGUAGUACA	chr2H_923012:25782473	21821734	21821714
miR1436	ACAUUAUGGGACGGAGGGAGU	UAUCAUGCUUUGCAUUGUACUUCCUCCGUCCCAAAUAACGUUUUACAUUAUGGGACGGAGGGAGUACAUAUGCAACGCACCUGCU	osa-miR1436	UUCCUCCGUCCCAAAUAACGUUU	chr2H_923012:25782473	15210025	15210045
miR1439	UUUUGGAACGGAGGGAGUAUU	UUCCAGAAUCCCACUAUAUGUACUCCCUCCGUUCCUAAAUAUGAGACCUUUUAGAAAUUAUACUAUAAACUACAUACGGAUGUACAUAGACAUAUUUAGAGUAUAGAUUCAUUCAUUUUGUUCCGUAUGUAGUCUUCUAGUGAAAUUUCUAAAAGGUCUUAUAUUUUGGAACGGAGGGAGUAUUAUGCUAGAUGGCGACCAGUA	osa-miR1439	UACUCCCUCCGUUCCUAAAUA	chr2H_923012:25782473	2898922	2898942
miR1439	UUUUGGAACGGAGGGAGUAUU	AUCACAUCAUACAUAUAAAGUACUCCCUCCGUCCUAAAAUUCUUGUGUGAUAUUUGUUUAGAUACGAAUGUAUCUAGUCAAAUUUAGUAUUUAGAUACAUCCAUUUUUAGACAAAGCUAAGACAAGAAUUUUGGAACGGAGGGAGUAUUAUGUCAUAUAACUCAUCACC	osa-miR1439	UACUCCCUCCGUCCUAAAAUU	chr2H_923012:25782473	7604658	7604638
miR1439	UUUUGGAACGGAGGGAGUAUU	UCGAAAGUAAUUCUACUUUAUACUUCCUCCGUUCCUAAAUAUAAGACCUUUUAGAGAUUGUACUAUAAACUACAUACGGAUGUACAUAGACAUAUUUUAAAAUAUAGAUUCACUCAUUUUGCUUCAUAUGUAGUCUUCUAGUGAAAUACCUAAAAUGUCUUAUAUUUUGGAACGGAGGGAGUAUUAAAGUUAGUAUAAAACUAAG	osa-miR1439	UACUUCCUCCGUUCCUAAAUA	chr2H_923012:25782473	13442219	13442199
miR2118	UUCCUGAUGCCUCCCAUGCCUA	AUGAGUAUCUCAGAGCAGUGGGCAUGGGAACAUGGAGGAAAGCCAAUACUUCUUGGCCUCUAAAUUUAGGGGCCGAAAUUAUUUUGCAUUUUCCUGAUGCCUCCCAUGCCUAUUGUUCUUAGGUAUUCCUUC	osa-miR2118d	GGCAUGGGAACAUGGAGGAAAG	chr2H_923012:25782473	15513445	15513424
miR2118	GGGCAUGGGAACAUGGAGGAA	CAUGAGUAUCUCAGAGCAGUGGGCAUGGGAACAUGGAGGAAAGCCAAUACUUCUUGGCCUCUAAAUUUAGGGGCCGAAAUUAUUUUGCAUUUUCCUGAUGCCUCCCAUGCCUAUUGUUCUUAGGUAUUCCUUCC	ata-miR2118a-3p	CCUGAUGCCUCCCAUGCCUAU	chr2H_923012:25782473	15513516	15513496
miR5049	AGACAUUUAUUUUGGGACGGAGG	AACACAUAUAUGUUACUCCCUCCGUUUUAAAAUAAGUGCCUCAAAUUUAAUGUAAUUUUAUACUAUAGCUAAUAUAAAGUUAAGACAUUUAUUUUGGGACGGAGGGAGUACAUGAUAACGUCGUC	hvu-miR5049c	UCCGUUUUAAAAUAAGUGCCUCA	chr2H_923012:25782473	2250583	2250561
miR5049	AGACACUUAUUUUGGGACGGAGG	AAUACUUAGCAACUACUCCCUCUGUACCAAAAUAAUUGUCUCAACUUUAUACUAGAGCUAGUACAAAGUUGUACUAAGCUUAAGACACUUAUUUUGGGACGGAGGGAGUAUAUGAUAUUUUUGUA	hvu-miR5049c	UCUGUACCAAAAUAAUUGUCUCA	chr2H_923012:25782473	3864982	3864960
miR5049	AAUUAUUUUGGUACAGAGGGA	UACAAAAAUAUCAUAUACUCCCUCCGUCCCAAAAUAAGUGUCUUAAGCUUAGUACAACUUUGUACUAGCUCUAGUAUAAAGUUGAGACAAUUAUUUUGGUACAGAGGGAGUAGUUGCUAAGUAUUUCAU	hvu-miR5049e	CCUCCGUCCCAAAAUAAGUGU	chr2H_923012:25782473	3865028	3865048
miR5049	UCCCAAAUACUUGUUGUUGGG	AUAACUUCUACUCCCUCUAUUCCCAAAUACUUGUUGUUGGGGAGAACUAUUCUAGUAUAGUUCUCCCCAACAAAAGUAUUUAGAACAGAGGGAGUAGUACAUUACU	hvu-miR5049a	CAACAAAAGUAUUUAGAAC	chr2H_923012:25782473	4328511	4328531
miR5049	AGACACUUAUUUUGGGACGGAGG	GCUUUAAAUAAACUACUCCCUCUAUCCUAAAAUAAGUGUCUCAAGCUUAGUACAAUUUUGUACUAAAGCUAGUACAAAGUUGAGACACUUAUUUUGGGACGGAGGGAGUAUUUAGUAUAAUGAUA	hvu-miR5049c	UCUAUCCUAAAAUAAGUGUCUCA	chr2H_923012:25782473	5402048	5402026
miR5049	UACAAUUAUUUAGAAACGGAG	CUACUUAGGUACUACUCCCUUUAUAUCUAAAUAAUUGUAGCUGGGGUGAACUAGACUAGUUCUCCCUAACUACAAUUAUUUAGAAACGGAGGGAGUACAUCGAUAGAUCCU	hvu-miR5049d	UUAUAUCUAAAUAAUUGUAGC	chr2H_923012:25782473	5628394	5628414
miR5049	AGACAGUUAUUUUGGGACGGAGG	CUACUCCAGGUUGUACUCCCUCCGUCCCAAAAUAAGUGUCUCAACUUUAUACUAGCUCUAGUACAAAAUUGUACUAAGCUUGAGACAGUUAUUUUGGGACGGAGGAAGUACUUGGCUCGAGGUCC	hvu-miR5049c	UCCGUCCCAAAAUAAGUGUCUCA	chr2H_923012:25782473	5681648	5681626
miR5049	UACAAUUAUUUAGAAACGGAG	CUACUUAGGUACUACUCCCUUUAUAUCUAAAUAAUUGUAGCUGGGGUGAACUAGACUAGUUCUCCCUAACUACAAUUAUUUAGAAACGGAGGGAGUACAUCGAUAGAUCCU	hvu-miR5049d	UUAUAUCUAAAUAAUUGUAGC	chr2H_923012:25782473	5688439	5688459
miR5049	AGACACUUAUUUUGGGACGGAGG	CUGGCCUUGGUUAUACUCCAUCCGUCCCAAAAUAACUGUCUCAACUUUGUACUAGCUCUAGUACAAAAUUGUACUAAGCUUAAGACACUUAUUUUGGGACGGAGGGAGUAUAAAAGUCGUAGAAU	hvu-miR5049c	UCCGUCCCAAAAUAACUGUCUCA	chr2H_923012:25782473	6359855	6359833
miR5049	UCCUAAAUAAUUGUUGUUGGG	UUAGCACAUACUUCCUCCGUUCCUAAAUAAUUGUUGUUGGGGAGAACUAGACUAAUUCUUCCCAACUACAAUUAUUUAGGAACAGAAGGAGUACAUGGAAUAC	hvu-miR5049a	CAACUACAAUUAUUUAGGAAC	chr2H_923012:25782473	7377289	7377269
miR5049	AAUUAUUUAGGUACAGACGGA	AUAACGUUUCUUGUUACUUCUUCUGUACCUAGAUAAUUAUAGUUGGAAAGAGUAGUUGAGCAGAACUAGUCUAGUUCUCUUCAACUACAAUUAUUUAGGUACAGACGGAAUAGUUAUUACUGCUAUAGC	hvu-miR5049e	CUUCUGUACCUAGAUAAUUAU	chr2H_923012:25782473	8344358	8344338
miR5049	AGACACUUAUUUUGGGACGGAGG	GGAUUAAUUAUAGUACUCCCUCCGUCUCAAAAUAACUGUCUCAACUUUAUACUAGAGCUAGUACAAAGUUGUACUAAGCUUAAGACACUUAUUUUGGGACGGAGGAAGUAUUAUACUAAAGGUGC	hvu-miR5049c	UCCGUCUCAAAAUAACUGUCUCA	chr2H_923012:25782473	12374130	12374108
miR5049	AGACAGUUAUUUUGGGACGGAGG	UAUUGAUAUCUAGUACUCCCUCUGUCCCAAAAUAACUGUCUCAACUUUGUACUAGCUCUAGUACAAAGUUGUACUAAGCUUAAGACAGUUAUUUUGGGACGGAGGGAGUACCUUUUACUGGCAGC	hvu-miR5049c	UCUGUCCCAAAAUAACUGUCUCA	chr2H_923012:25782473	13478657	13478635
miR5049	AGACAUUUAUUUUGGGACGGAGG	UAGUGAUGUUUAGUACUAUCUCCGUCCCAAAAUAACUGUCUCAACUUUGUACUAGAGCUAGUACAGAGUUGGACUAAGCUUAAGACAUUUAUUUUGGGACGGAGGGAGUAGUACGUAAAGCAAGC	hvu-miR5049c	UCCGUCCCAAAAUAACUGUCUCA	chr2H_923012:25782473	13789312	13789290
miR5049	AAUUAAUAUGGAUCGGAUGGA	CCCACAAUACCCUUGUACUCCUUCCUAUUCAUAUUAAUUAUUGCUAAUUGGAGACAAUUAAUAUGGAUCGGAUGGAGUAAUUUAUUACAAGAUAAU	hvu-miR5049f	CUUCCUAUUCAUAUUAAUUAU	chr2H_923012:25782473	14514813	14514793
miR5049	AAUUAUUUAGGUACAGAGGGA	UAAAAACUUAUGUAGUACUCCCUCCAUACCUAAAUAAUUGUAGAUCGAGAGAACUAAACUAGUUCUCCCUAACUACAAUUAUUUAGGUACAGAGGGAAUAUAUAUAAAGAGAACUGU	hvu-miR5049e	CCUCCAUACCUAAAUAAUUGU	chr2H_923012:25782473	14542352	14542372
miR5049	AGUAUUUAGGUACAGAGGGAG	ACACAAUUUUCAUAUGUACUCCCUCUGUACCACAGUACUCGUCGCUGGGGGAACUUGCAUUGGUUUUCCCCAACGACAAGUAUUUAGGUACAGAGGGAGUAUAACAGUAAUGAACAUAC	hvu-miR5049b	CCCUCUGUACCACAGUACUCG	chr2H_923012:25782473	18137873	18137893
miR5049	AGACACUUAUUUUGGGACGGAGG	AGCAUAAGUUAACUACUCCCUCCGUCCCAAAAUAACUGUCUCAAGCUUAGUACAACUUUAUACUAGAGCUAGUACAAAGUUGAGACACUUAUUUUGGGACGGAGGGAGUACAAUAUUAUGGUAGA	hvu-miR5049c	UCCGUCCCAAAAUAACUGUCUCA	chr2H_923012:25782473	18149684	18149662
miR5049	AAUUAUUUAGGUACAGAGGGA	ACUUGUACAGUAUAAUACUCCAUCUGUACCUAAAUAAUUGUAGAAGUACAAUUAUUUAGGUACAGAGGGAGUAUAACAAAUUCGAGGUCU	hvu-miR5049e	CAUCUGUACCUAAAUAAUUGU	chr2H_923012:25782473	22559009	22559029
miR5049	AGUAUUUAGGCACAGAGGGAG	UUAACAUUUUUUAACAUACUCCCUUUGUACCUAAGUACUCAAUGUACAUUCUUAGUAUUUAGGCACAGAGGGAGUUCAUGUUUUGAACACUUUU	hvu-miR5049b	CCCUUUGUACCUAAGUACUCA	chr2H_923012:25782473	22873717	22873697
miR5175	AAGAAUUUUGGAACGGAGGGA	AGUUCCCCAAGAAAGUAUUCCCUUUGUCCCAAAAUUCUUGUCUUAGAUUGUCUAGAUAUGAAUGUAUCUAGUCACGUUUUAGUAUUUAGAUACAUUCAUUUCUAGACAAACCUAAGACAAGAAUUUUGGAACGGAGGGAGUACUUCAAUACAUGUUUUG	bdi-miR5175a	CCUUUGUCCCAAAAUUCUUGU	chr2H_923012:25782473	5173066	5173086
miR5175	AAGAAUUUUGGAACGGAGGGA	AGUUCCCCAAGAAAGUAUUCCCUUUGUCCCAAAAUUCUUGUCUUAGAUUGUCUAGAUAUGAAUGUAUCUAGUCACGUUUUAGUAUUUAGAUACAUUCAUUUCUAGACAAACCUAAGACAAGAAUUUUGGAACGGAGGGAGUACUUCAAUACAUGUUUUG	bdi-miR5175a	CCUUUGUCCCAAAAUUCUUGU	chr2H_923012:25782473	5243305	5243285
miR5175	AAGAAUUUUGGAACGGAGGGA	AUCAUACAUAUAAAGUACUCCCUCCGUCCUAAAAUUCUUGUGUGAUAUUUGUUUAGAUACGAAUGUAUCUAGUCAAAUUUAGUAUUUAGAUACAUCCAUUUUUAGACAAAGCUAAGACAAGAAUUUUGGAACGGAGGGAGUAUUAUGUCAUAUAACUCA	bdi-miR5175a	CCUCCGUCCUAAAAUUCUUGU	chr2H_923012:25782473	7604663	7604643
miR5175	AAGAAUUUUGGAACGGAGGGA	GAUGAUCUUAUGGUUUACUCCCUCCGUUCCAAAAUUAUUGUUUUAGAUUUGUCUAGAUAUAAAUGUAUCUAGUCACGUUUUAGUAUUUAGAUACAUCUUUUUCUAGACAAACCUAAAACAAGAAUUUUGGAACGGAGGGAGUAUUUGUUUAACAGAAUGU	bdi-miR5175a	CCUCCGUUCCAAAAUUAUUGU	chr2H_923012:25782473	7607931	7607911
miR5175	AAGAAUUUUGGAACGGAGGGA	UUUUCCAUUAAAAGCUACUCCCUCCGUCCCAAAAUUACUGCCUUAGAUUUGUCUAGAUAUGAAUGUAUCUAGUCACAUUUUAGUAUUUAGAUACACUCAUUUCUAAACAAAUCUAAGACAAGAAUUUUGGAACGGAGGGAGUACUUUAGUAUUUAAGAAU	bdi-miR5175a	CCUCCGUCCCAAAAUUACUGC	chr2H_923012:25782473	15775606	15775586
miR5175	AAGAAUUUUGGAACGGAGGGA	UUUUCCAUUAAAAGCUACUCCCUCCGUCCCAAAAUUACUGCCUUAGAUUUGUCUAGAUAUGAAUGUAUCUAGUCACAUUUUAGUAUUUAGAUACACUCAUUUCUAAACAAAUCUAAGACAAGAAUUUUGGAACGGAGGGAGUACUUUAGUAUUUAAGAAU	bdi-miR5175a	CCUCCGUCCCAAAAUUACUGC	chr2H_923012:25782473	15850969	15850949
miR5181	CACUUAUUUUGGAACGGAGGG	GGAUUAGUAACUUAUACUCCCUCCAUCACAAAAUAAGUGCCUCCAAUUAUCACUAGACUAGUGUAAAUUUUGUACUAAGUCACCGACACUUAUUUUGGAACGGAGGGAGUAUAUUAAUUCUACAAAA	ata-miR5181-3p	CUCCAUCACAAAAUAAGUGCC	chr2H_923012:25782473	4634373	4634393
miR6191	UAGAUUUGUUUAGAUAUGAA	CCGUCCCAAAAUUCUUGUCUUAGAUUUGUUUAGAUAUGAAUGUAUCUAGUCAAGUUUUAAUAUUCAGAUACAUACAUUUCUAGAUAAAGCUAAGACAAAAAAUUUAGGACGGAG	hvu-miR6191	CAUUUCUAGAUAAAGCUAAG	chr2H_923012:25782473	402057	402038
miR6191	UAGAUUUGUUUAGAUAUGAA	CCGUCCCAAAAUUCUUGUCUUAGAUUUGUUUAGAUAUGAAUGUAUCUAGUCAAGUUUUAAUAUUCAGAUACAUACAUUUCUAGAUAAAGCUAAGACAAAAAAUUUAGGACGGAG	hvu-miR6191	CAUUUCUAGAUAAAGCUAAG	chr2H_923012:25782473	562967	562948
miR6191	UAGAUUUGUCUAGAUAUGAA	CCGUCCCAAAAUUACUGCCUUAGAUUUGUCUAGAUAUGAAUGUAUCUAGUCACAUUUUAGUAUUUAGAUACACUCAUUUCUAAACAAAUCUAAGACAAGAAUUUUGGAACGGAG	hvu-miR6191	CAUUUCUAAACAAAUCUAAG	chr2H_923012:25782473	15775682	15775663
miR6191	UAGAUUUGUCUAGAUAUGAA	CCGUCCCAAAAUUACUGCCUUAGAUUUGUCUAGAUAUGAAUGUAUCUAGUCACAUUUUAGUAUUUAGAUACACUCAUUUCUAAACAAAUCUAAGACAAGAAUUUUGGAACGGAG	hvu-miR6191	CAUUUCUAAACAAAUCUAAG	chr2H_923012:25782473	15851045	15851026
miR6191	UAGAUUUGUCUAGAUAUGAA	CCGUCCCAAAAUUCUUGUCUUAGAUUUGUCUAGAUAUGAAUGUAUCUAGUCACGUUUUAGUAUUUUGGUACAUCCAUUUCUAAACAAACCUAAGACAAGAAUUUUGGGACGGAG	hvu-miR6191	CAUUUCUAAACAAACCUAAG	chr2H_923012:25782473	17327910	17327929
miR6191	UAGAUUUGUCUAGAUAUGAA	CCAUCCCAAAAUUCUUGUCUUAGAUUUGUCUAGAUAUGAAUGUAUCUAGUCACGUUUUAGUAUUUUGAUACAUCCAUUUCUAAACAAACCUAAGACAAGAAUUUUGGGACGGAG	hvu-miR6191	CAUUUCUAAACAAACCUAAG	chr2H_923012:25782473	17447159	17447140
miR6191	UAGAUUUGUCUAGAUAUGAA	CCGUUUCAAAAUUCUUGUCUUAGAUUUGUCUAGAUAUGAAUGUACCUAGUCAUGUUUUAGUAUUUUGAUACAUCCAUUUCUAGACAAACCUAAGACAAGAAUUUUAAGACGCAG	hvu-miR6191	CAUUUCUAGACAAACCUAAG	chr2H_923012:25782473	21666640	21666621

## Sheet: SecaleCereale_OWBM2B
miRNA ID	Mature miRNA sequence	Precursor sequence	Homolog miRNA	miRNA* sequence	Chromosome ID	miRNA start	miRNA end
miR1117	UAGUACCGGUUCGUGGCACGAACC	ACGACCACCUUUAGCACCGGUUCGUGCCAAGAACCGGUACUAAAGGUGUUGGAGGGGCCCCAGACUGACAACAUCCUACCACCACUUUGAUUAGUACCGGUUCGUGGCACGAACCGGUGCUAAAGGUUCGCCACG	tae-miR1117	UUCGUGCCAAGAACCGGUACUAAA	chr7R_867307625:900465267	3936091	3936114
miR1117	UAGUACCGGUUCGUGGCACGAACC	AAUUGCACCAUUAGUACCGGUUCGUGGCACGAACCGGUACUAAAGGUCUCAACCCCAUUAGUACCGGUUCGUGGCACGAACCAGUACUAAAGGUUUACUAAU	tae-miR1117	UUCGUGGCACGAACCGGUACUAAA	chr7R_867307625:900465267	4583925	4583902
miR1117	UAGUACCGGUUCGUGGCACGAACC	CAUCCUGCCACCACUCUCAUUAGUACCGGUUCGUGGCACGAACCGGUGCUAAAGGUUCACCACGAACCGGUACUAAUGAGAGCGCCCCGGCUAGCCG	tae-miR1117	UUCACCACGAACCGGUACUAAU	chr7R_867307625:900465267	11291617	11291594
miR1117	UAGUACCGGUUCGUGGCACGAACC	AAUGGGACCUUUAGUCCCGGUUGGUGCCACGAACCGGUACUAAAGGGUGUGAUGCCCAGUAGUACCGGUUCGUGGCACGAACCGGUACUAAUGGGGUUGAGAC	tae-miR1117	UUGGUGCCACGAACCGGUACUAAA	chr7R_867307625:900465267	12245599	12245622
miR1117	UAGUACCGGUUCGUGGCACGAACC	GGAUUUGAAAAUUGCACCAUUAGUACCGGUUCGUGGCACGAACCGGUACUAAAGGUCUCAGCCCCAUUAUUACCGGUUCGUGGCACGAACCAGUACUAAAGGUUAGACCUUUAGUACCGGUUCGUGCCACGAAACGGUACUAAUGGCCAUCGCACCCUUUAGUA	tae-miR1117	UUCGUGCCACGAAACGGUACUAAU	chr7R_867307625:900465267	19774435	19774412
miR1118	CACUACAUUAUGGAACGGAGGGA	UCAAAUAAAAUAAUAUACUCCCUCCAUUCCAUAAUGUAGUGCCUAUAGAUUUUUAUAAAAGUCAAACUUUUUCAACUUUGACCAACUAUGUAGAGAAAACUGUCUACAUCUAUAAUAUCAAACAUGUACAUUCUGAAAAUAUAACUUAUGAUGUAUUCAAUGAUGUGCAUUUGGUAUUCUAGAUGUACCUACUUUUCUCAAUAAAUAUGGUCAAAGUUUGUAAUGUUUGAAUUUUGCAAAAAUCUAUAGGCACUACAUUAUGGAACGGAGGGAGUAUAUGAGAGGGCUUAGCG	tae-miR1118	CCUCCAUUCCAUAAUGUAGUGCC	chr7R_867307625:900465267	497308	497286
miR1118	CACUACAUUGUGGAAUGGAGGGA	AUAGUAAGUUCAUACUACUCCCUCUCUUUCAUAAUGUAGUGCAUAUAGAUUUUCACAAAAGUCAAACAAUACAAACUUUGACCAUAUUUAUAGAGAAAAGUAUGUACAUAUAGAAUACCAAAUGCACAUCAUUGGAUACAUCAUGAGUUAUAUUUUCAGAAUGUACAUGUUCGGUAUUGUAAAUGUAGACUGUUUUCUCUAUGCACUUGGUCAAAGUUGACAAAGUUUGACUUGCUCAAAAAUCUAUAGGCACUACAUUGUGGAAUGGAGGGAGUAGAAUUUAUAGUUUUUUU	tae-miR1118	CCUCUCUUUCAUAAUGUAGUGCA	chr7R_867307625:900465267	568012	568034
miR1118	CACUACAUUAUGAAAUGGAGGGA	CAUUGUGGAAACAUAUACUCCCUCCAUUCCAUAAUCUAGUGCGUACAAUUUUUUGAAAAAGUCAAACCUCAUAACAUUGACUAAGUUUAUGGAGAAAGACAAUUACAUCUAGAAUGCCAAGCAUAUAUCAUCAGAUUCAUCAUAAGAUGUUGUCCCAUAUUUUGUAUUUAAGGUAUUGUAGAUAAUAAAUAGUUUUCUCUAUAAAAAUCGUCAAAAUUUGUAAUGUUUGACUUCUUAAGAAAUCUAUACGCACUACAUUAUGAAAUGGAGGGAGUAUGAUAUUUGCCCUUUGA	tae-miR1118	CCUCCAUUCCAUAAUCUAGUGCG	chr7R_867307625:900465267	5013441	5013419
miR1118	CACUAGAUUAUGGAAUGGAGGGA	AAAGGGCAAAUAUCAUACUCCCUCCAUUUCAUAAUGUAGUGCGUAUAGAUUUCUUAAGAAGUCAAACAUUACAAAUUUUGACGAUUUUUAUAGAGAAAACUAUUUAUUAUCUACAAUACCUUAAAUACAAAAUAUGGGACAACAUCUUAUGAUGAAUCUGAUGAUAUAUGCUUGGCAUUCUAGAUGUAAUUGUCUUUCUCCAUAAACUUAGUCAAUGUUAUGAGGUUUGACUUUUUCAAAAAAUUGUACGCACUAGAUUAUGGAAUGGAGGGAGUAUAUGUUUCCACAAUGAA	tae-miR1118	CCUCCAUUUCAUAAUGUAGUGCG	chr7R_867307625:900465267	5013651	5013673
miR1118	CACUACAUUGUGGAAUGGAGGGA	AUUGAAGUUAAAUCCUACUCCCUCCAUUCCGAAAUAUAGUGCGCCCGCGUUUCCCGAGGUCUAACUUUGACCAUAAAUUUAACCCACGAGACCGAUUGCGGCGGGAGAAAAAAAUUACAUGAUUGAAAACUUCUUUUGAAUACGAAUUCAUUGGUAUAACUUUUGCUCCCGCCGCAGACGGUCUCGUUGGUUAAAUUUACGGUCAAAGUUGAAGCACGAGGAUAUAGGAAGCACUACAUUGUGGAAUGGAGGGAGUACUCACAAAUGAAUAAAU	tae-miR1118	CCUCCAUUCCGAAAUAUAGUGCG	chr7R_867307625:900465267	5606475	5606497
miR1118	CACUACAUUAUGGAACGGAGGGA	CAUAUUCAUGUUUAGUACUCCCUCCAUUCCACAAUGUAGUGCCUAUAGAUUUUUGUGAAAGUCAAAUUUUGCCAACUUUGACCAAGUGUAUAGAGAAAACUGUCUACAUCUACAAUACCAAACAUGUACAUUCUGAAAAUAUAACUCACGAUGUAUCUAAUGAUGUGCAUUUGGUAUUCUAGAUGUACAUACUUUUCUCUAUAAACAUGGUCAAAGUUUAUAAUGUUUGACUUUUGUAAAAAUCUAUAGGCACUACAUUAUGGAACGGAGGGAGUAUCAUGUAAGGUCGUUUC	tae-miR1118	CCUCCAUUCCACAAUGUAGUGCC	chr7R_867307625:900465267	26809921	26809943
miR1120	UUCUUAUAUUGUGGGACAGAG	CUUGUUGUUUACUACUCCCUCCGUCCCACAAUAUAAGAACGUUUUUAGCACUCCAAAAACGUUCUUAUAUUGUGGGACAGAGUGAGUACUUUAUAUUAGCGG	tae-miR1120b-3p	CCGUCCCACAAUAUAAGAACG	chr7R_867307625:900465267	6688694	6688674
miR1120	ACGUUCUUAUAUUAUGAGACGGAG	AAAAUUAUGAUCUACUUCCUCUGUCCCAAAAUAUAAGAACGUUUUUAACACUACACUAGUGUCAAAAACGUUCUUAUAUUAUGAGACGGAGGGAGUACGUACCAAAGAAGU	tae-miR1120a	CUGUCCCAAAAUAUAAGAACGUUU	chr7R_867307625:900465267	8958984	8958961
miR1120	UUCUUAUAUUUUGGGACAGAG	UUCUUUGGUACGUACUCCCUCCGUCUCAUAAUAUAAGAACGUUUUUGACACUAGUGUAGUGUUAAAAACGUUCUUAUAUUUUGGGACAGAGGAAGUAGAUCAUAAUUUUGA	tae-miR1120b-3p	CCGUCUCAUAAUAUAAGAACG	chr7R_867307625:900465267	8959013	8959033
miR1120	UAAUAUAAGAACGUUUUUGAC	UUAGUACUUCCUCCGUCCCAUAAUAUAAGAACGUUUUUGACACUAGUGUAGUGCCAAAAACGUUCUUAUAUUAUGGGACAGAUGAAGUAGUUAAU	tae-miR1120c-5p	CAAAAACGUUCUUAUAUUAUG	chr7R_867307625:900465267	9741607	9741627
miR1120	ACGUUCUUAUAUUAUGGGACGGAG	CUUUUAUAAUAUAUACACCUUUCGUCCCAUAAUAUAAGAACUUUUUUAUACUACACUAGUGUCAAAAACGUUCUUAUAUUAUGGGACGGAGGUAGUAUGUUGGAAAUAAUC	hvu-miR1120	UUCGUCCCAUAAUAUAAGAACUUU	chr7R_867307625:900465267	15975751	15975774
miR1120	UAAUAUAAGAACGUUUUUGAC	AACAUACUACCUCCGUCCCAUAAUAUAAGAACGUUUUUGACACUAGUGUAGUAUAAAAAAGUUCUUAUAUUAUGGGACGAAAGGUGUAUAUAUU	tae-miR1120c-5p	UAAAAAAGUUCUUAUAUUAUG	chr7R_867307625:900465267	15975764	15975744
miR1120	UUCUUAUAUUUUGGGACAGAG	AUGUUAAUCAUGUACUCCCUCCGUCCCAUAAUAUAAGAACGUUUUUGAUACUACAUUGGUGUCAAAAACGUUCUUAUAUUUUGGGACAGAGGGAGUAGUACUUUGUAGCAU	tae-miR1120b-3p	CCGUCCCAUAAUAUAAGAACG	chr7R_867307625:900465267	16668987	16668967
miR1120	ACGUUCUUAUAUUAUGGGACGGAG	GCUACAAAGUACUACUCCCUCUGUCCCAAAAUAUAAGAACGUUUUUGACACCAAUGUAGUAUCAAAAACGUUCUUAUAUUAUGGGACGGAGGGAGUACAUGAUUAACAUAA	hvu-miR1120	CUGUCCCAAAAUAUAAGAACGUUU	chr7R_867307625:900465267	16669016	16669039
miR1120	UUCUUAUAUUUUGGGACAGAG	UUUGCAAGAUACUACUUCCUCAGUCCCACAAUAUAAGAACGUUUUUGACACUAGUGUAGUGUUAAAAACGUUCUUAUAUUUUGGGACAGAGGGAGUAGUUGUUAUACUAUA	tae-miR1120b-3p	CAGUCCCACAAUAUAAGAACG	chr7R_867307625:900465267	17126893	17126873
miR1120	UUCUUAUAUUAUGGGACAGAG	GUUCUAAAAAAAUACUCCCUCCGUCCCACAAUAUAAGAACGUUUUUGACUCUAGUGUAGUGUCAAAAACGUUCUUAUAUUAUGGGACAGAGGAAGUAAUCACUAGUGACAA	tae-miR1120b-3p	CCGUCCCACAAUAUAAGAACG	chr7R_867307625:900465267	19782960	19782940
miR1120	ACAUUCUUAUAUUAUGGGACGGAG	UGGGUUCUAAUAUACUCCCUCCGUCCCAUAAUAUAAGAACGUUUUUGACACUACUGUAGUGUAAAAAACAUUCUUAUAUUAUGGGACGGAGGGAGUAGCUAACAUGUCUGU	tae-miR1120a	CCGUCCCAUAAUAUAAGAACGUUU	chr7R_867307625:900465267	19838173	19838150
miR1120	UUCUUAUAUUUUGGGACAGAG	GGGUUUACUAACUACUCCCUCCGUCUCAUAAUAUAAGAAUGUUUUUGACACUAGUGUAGUGUUAGUGUCAAAAAUGUUCUUAUAUUUUGGGACAGAGGGAGUACUAUUGUAUUUUUU	tae-miR1120b-3p	CCGUCUCAUAAUAUAAGAAUG	chr7R_867307625:900465267	21072370	21072350
miR1120	ACAUUCUUAUAUUAUGAGACGGAG	AAAAUACAAUAGUACUCCCUCUGUCCCAAAAUAUAAGAACAUUUUUGACACUAACACUACACUAGUGUCAAAAACAUUCUUAUAUUAUGAGACGGAGGGAGUAGUUAGUAAACCCUU	tae-miR1120a	CUGUCCCAAAAUAUAAGAACAUUU	chr7R_867307625:900465267	21072405	21072428
miR1120	UUCUUAUAUUAUGGGACAGAG	AUACUUCUCAACUACUCCCUCCGUCCCAUAAUAUAAGAACGUUUUUAACAUUACACUAGUGUAAAAAAAACGUUCUUAUAUUAUGGGACAGAGGGAGUAGUUGUUUACGACUC	tae-miR1120b-3p	CCGUCCCAUAAUAUAAGAACG	chr7R_867307625:900465267	23282524	23282504
miR1120	UUCUUAUAUUUUGGGACAGAG	GGGAGUAAUAGAUACUCCCUCCAUCCCAUAAUAUAAGAACGUUUUUGACAUUAGUGUAGUGUUAAAAAUGUUCUUAUAUUUUGGGACAGAGGGAGUAGAUUGAUUGAGUUG	tae-miR1120b-3p	CCAUCCCAUAAUAUAAGAACG	chr7R_867307625:900465267	25561368	25561348
miR1120	ACAUUCUUAUAUUAUGGGACGGAG	GCAGCUAAUAUGUACUCCCACUGUCCUUAAUAUAAGAACGUUUUUGACACUAGUGUAGUGUAAAAAAGUUCUUAUAUUACCUAAUAUAAGAACGUUUUUGACACUAGUGUAGUGUAAAAAACAUUCUUAUAUUAUGGGACGGAGGGAGUAUUUGCGAGAGUGGA	tae-miR1120a	CUGUCCUUAAUAUAAGAACGUUU	chr7R_867307625:900465267	28432201	28432224
miR1122	UAGGUACAUCCGUAUCUAGA	AUUCUUGUCUUAGAUUUGUCUAAAUAUGGAUGUAUCAAGUCACGUUUUAGUAUUAGGUACAUCCGUAUCUAGAUAAAUCUAAGACAAGAAUUU	tae-miR1122a	UAAAUAUGGAUGUAUCAAGU	chr7R_867307625:900465267	5734409	5734390
miR1122	AGACUUAUAUUUAGGAACGGA	GCAAUGCCAUAUACUCCCUCCGUUCCAAAAUAUAAGUCUUUCUAGAGAUUCUAACAAGUGACUACAUACGGAACAAAAUGAGUGAAUCUACACUCUAAAAUAUGUCUAUAUACAUCCGUAUGUUGUGGUUCAUUUGAAAUGUCUAAAAAGACUUAUAUUUAGGAACGGAGGAAGUACAUGAGAACAACA	tae-miR1122b-3p	CGUUCCAAAAUAUAAGUCUUU	chr7R_867307625:900465267	7824434	7824414
miR1122	UAGAUACAUCCGUUUUUGGA	AUUCUUGUCUUAAAUUUUUCUAGAUACGGGUGUAUCUAACACUAAAGUGUAACUAGAUACAUCCGUUUUUGGACAAAUGCAAGACAAGAAUUU	bdi-miR1122	UAGAUACGGGUGUAUCUAAC	chr7R_867307625:900465267	8466069	8466088
miR1122	AGACUUAUAUUUAGGAACGGA	AUCAGAAAGUAUACUCCCUCCAUUCCUAAAUUUAAGUAUUUUUAGAGAUUCCAAUACGAACUAUAUAUAUAUACACACACACACAUGUUAUGUUUUAGAAUAUAGAUUCACUUAUUUUGCUUUGUAUGUAGUCCACAUUGAAAUCUCCAAAAAGACUUAUAUUUAGGAACGGAGGGAGUAGGUCACAACUCAC	tae-miR1122b-3p	CAUUCCUAAAUUUAAGUAUUU	chr7R_867307625:900465267	9224748	9224728
miR1122	AGACUUAUAUUUAGGAACGGA	AUCAGAAAGUAUACUCCCUCCAUUCCUAAAUUUAAGUAUUUUUAGAGAUUCCAAUACGAACUAUAUAUAUACACACACACACACAUGUUAUGUUUUAGAAUAUAGAUUCACUUAUUUUGCUUUGUAUGUAGUCCACAUUGAAAUCUCCAAAAAGACUUAUAUUUAGGAACGGAGGGAGUAGGUCACAACUCAC	tae-miR1122b-3p	CAUUCCUAAAUUUAAGUAUUU	chr7R_867307625:900465267	9229752	9229732
miR1122	UAGAUACAUCCGUAUUUGGA	AAUUCUUGUCUUAAUUUUUCCUAGAUACGGAUGUAUCUAACACUAAAGUGUAACUAGAUACAUCCGUAUUUGGACAAAUAUAAGACAAGAAUUU	bdi-miR1122	CUAGAUACGGAUGUAUCUAAC	chr7R_867307625:900465267	10304748	10304767
miR1122	UAGAUACAUCCGUAUUUAGA	AUUCUUGUCUUAGAUUCAUCUAGAUAGGGAAGUAUCUAACACUAAAACGUGACUAGAUACAUCCGUAUUUAGAUAAAUUGAAGACAAGAAUUU	bdi-miR1122	UAGAUAGGGAAGUAUCUAAC	chr7R_867307625:900465267	14925032	14925051
miR1122	UCUUAUAUUAUGGGACGGAGG	UGCUACAAAGUACUACUCCCUCUGUCCCAAAAUAUAAGAACGUUUUUGACACCAAUGUAGUAUCAAAAACGUUCUUAUAUUAUGGGACGGAGGGAGUACAUGAUUAACAUAAC	tae-miR1122c-3p	UCUGUCCCAAAAUAUAAGAAC	chr7R_867307625:900465267	16669020	16669040
miR1122	UAGAUACAUCCGUAUUUAGA	AUUUUUGUCUUAGCUUUGUCUAAAUAUGGGAGUAUCUAACACUAAAACGUGACUAGAUACAUCCGUAUUUAGACAAAUGGAAGACAAGAAUUU	tae-miR1122a	UAAAUAUGGGAGUAUCUAAC	chr7R_867307625:900465267	17172620	17172601
miR1122	AGACUUAUAUUUAGGAACGGA	GGCUAAUUUUCUACUCCCUCCGUUCCUAAAUACAAGUCUUUUUAGAGAUUCCACUACAAAGUACAUAUGGAUGUAUAUAGACAUACUUUAGAGUGUACAUUCAUCCAUUUUGCUCCGUAUGUAGUCCAUAGUGUAAUCUCUUAAAAGACUUAUAUUUAGGAACGGAGGGAGUAGCUUGUAAUAACA	tae-miR1122b-3p	CGUUCCUAAAUACAAGUCUUU	chr7R_867307625:900465267	18493636	18493616
miR1122	UAGAUACAUCCGUAUCUGGA	UUAAUUGUCUCAGAUUUGUCUAGAUAUGGAUGUAUCUAAACACUAAAAAGUGACUAGAUACAUCCGUAUCUGGAUGAAUCUGAGACAGUUAAUU	tae-miR1122a	UAGAUAUGGAUGUAUCUAAA	chr7R_867307625:900465267	24450765	24450746
miR1122	UAGAUACAUCCGUAUUUAGA	AAAUUUGUCUUGGAUUUGUCUAGAUAGGGAAGUGUCUAACACUAAAACGUGACUAGAUACAUCCGUAUUUAGACAAACUGAUGGCAAGAAUUU	tae-miR1122a	UAGAUAGGGAAGUGUCUAAC	chr7R_867307625:900465267	25347738	25347719
miR1122	UAGAUACAUCCGUAUUUGGA	AUUCUUGUCUUAGAAUUUUCUAGAUACGGAUGUAUCUAACACUAAAGUGUAACUAGAUACAUCCGUAUUUGGACAAAUGUAAGACAAGAAUUU	bdi-miR1122	UAGAUACGGAUGUAUCUAAC	chr7R_867307625:900465267	26058032	26058051
miR1122	UAGAUACAUCCGUAUUUAGA	UUACUUGACCCAUAUUUAUCUAGACAUGGAUGUAUCUAGAUACUAAACAAGUAUAGAUACAUCCGUAUUUAGAUAAAUUCAAGUCAACUAAUU	bdi-miR1122	UAGACAUGGAUGUAUCUAGA	chr7R_867307625:900465267	28875045	28875064
miR1122	UAGAUACAUCCGUAUUUGGA	AUUCUUGUCUUAGAUUUUUUUAGAUACGGAUGUAUCUAACACUAAAGUGUAACUAGAUACAUCCGUAUUUGGACAAAUGUAAGUCAAGAAUUU	bdi-miR1122	UAGAUACGGAUGUAUCUAAC	chr7R_867307625:900465267	32095937	32095918
miR1130	UCUUAUAUUAUGGGACGGAGG	GCUAGAUGUAUACUACUACCUCUGUCCCAUAAUAUAAGACGUCUUUGGAGUUCAAAUUGAACUGCAAAACCAUCUUAUAUUAUGGGACGGAGGGAGUAUAAUAUAGAGAUACG	tae-miR1130b-3p	UCUGUCCCAUAAUAUAAGACG	chr7R_867307625:900465267	3396830	3396850
miR1130	UCUUAUAUUAUGGGACGGAGG	CCAUGUUAAUGAAUACUUCCUACGUCCCACAAUAUAAGACGUUUUUUGCAAGUUAACAUAGUUUGCAAAAACAUCUUAUAUUAUGGGACGGAGGAAGUAUAAUGUUAGAGAACU	tae-miR1130b-3p	UACGUCCCACAAUAUAAGACG	chr7R_867307625:900465267	8932789	8932809
miR1127	ACAAGUAUUUCCGGACGGAGG	UUAAGUAGCUAUGUACUCCCUCCGUCCGAAAAUACUAGUCAUCAAAAUGGACAAAAAAGGGUGUAUCUAGAACUAAAAUACAUCUAGAUACAUCCCCUUUUAUUCAUUUUGGUGACAAGUAUUUCCGGACGGAGGGAGUAUUAUCUAGGUUUGAC	tae-miR1127b-3p	UCCGUCCGAAAAUACUAGUCA	chr7R_867307625:900465267	4490081	4490101
miR1127	ACAAGUAUUUCCGGACGGAGG	UUAAGUAGCUAUGUACUCCCUCCGUCCGAAAAUACUAGUCAUCAAAAUGGACAAAAAAGGGUGUAUCUAGAACUAAAAUACAUCUAGAUACAUCCCCUUUUAUUCAUUUUGGUGACAAGUAUUUCCGGACGGAGGGAGUAUUAUCUAGGUUUGAC	tae-miR1127b-3p	UCCGUCCGAAAAUACUAGUCA	chr7R_867307625:900465267	4506578	4506598
miR1127	ACAAGUAUUUCCGGACGGAGG	UCUUUGAAAAUAAUACUCCCUCCGUCCAAAAAUACUUGUCCUAGAAUUGAUAAAAAUGAAUAUAUCUAAAACUAAAAUAGGUCUAGAUACAUCCAUUUAUCCGACAAGUAUUUCCGGACGGAGGGAGUACUAGCUUUGGACAGU	tae-miR1127b-3p	UCCGUCCAAAAAUACUUGUCC	chr7R_867307625:900465267	4948808	4948828
miR1127	ACAAGUAUUUCCGGACGGAGG	GCACCAUAUUUGUUACUCCCUCCGUCCGAAAAUACAUGUCAUGAAAAUGGACAAAAAGGGAUGUAUCUAGAACUAAAAUACAUAUAGAUACAUCCCAUUUUAUUCAUUUUGAUGACAAGUAUUUCCGGACGGAGGGAGUAACUAUUACAGACAUA	tae-miR1127b-3p	UCCGUCCGAAAAUACAUGUCA	chr7R_867307625:900465267	5016574	5016594
miR1127	ACAAGUAUUUCCGGACGGAGG	UUGCCUAAAGAGAUACUCCCUCCGUCCGGAAUUACUUGUCGCAGAAAUGAAUAAAAAUGGUUGUAUCUAUAACUAAAAUACGUUUAGAUACAUGCAUUUCUCUGACAAGUAUUUCCGGACGGAGGGAGUAUAUAGGAGUGUCAUU	tae-miR1127b-3p	UCCGUCCGGAAUUACUUGUCG	chr7R_867307625:900465267	6691436	6691456
miR1127	ACAAGUAUUUCCGGACGGAGG	UCUGAUUAUAUUGUACUCCCUCCGUCCGAAAAUACUUGUCAUCAAAAUGGACAAAAAGAGAUGUAUUUAGAACUAAAAUACAUCUAGAUACAUCCAUUUUUAUUCAUUUCGAUGACAAGUAUUUCCGGACGGAGGGAGUAUCAGGUAGAUUCAUU	tae-miR1127b-3p	UCCGUCCGAAAAUACUUGUCA	chr7R_867307625:900465267	8842262	8842282
miR1127	ACAAGUAUUUCCGGACGGAGG	AGAGAUUAGUAUAUACUUCCUCCGUCCGAAAAUACUUGUCAUCAAAAUGGACAAAAGGGGAUGUAUUUAGAACUAAAAUACAUCUAGAUACAUCCCUUUUAUUCAUUUUGAUGACAAGUAUUUCCGGACGGAGGGAGUAAUAAUCCAGCCAAAA	tae-miR1127b-3p	UCCGUCCGAAAAUACUUGUCA	chr7R_867307625:900465267	8925462	8925482
miR1127	AACUACUCCCUCCGUCCCAUA	GCAGGAUUCUAAUACUUCUCAACUACUCCCUCCGUCCCAUAAUAUAAGAACGUUUUUAACAUUACACUAGUGUAAAAAAAACGUUCUUAUAUUAUGGGACAGAGGGAGUAGUUGUUUACGACUCUACGGUGCCCC	bdi-miR1127	UGGGACAGAGGGAGUAGUUGU	chr7R_867307625:900465267	23282587	23282567
miR1127	ACAAGUAUUUCUGGACGGAGG	AUUAUUUAAGAAAUACUCUCUCCGUCCGAAAAUACUUGUCAUCAAAAUGAAAAAAAGGAUGUAUCUAGAACUAAAAUACAUCUAGAUACAUCCCCUAAUUUUAAUGACAAGUAUUUCUGGACGGAGGGAUUAUGAUAGAGUAGAAUU	tae-miR1127b-3p	UCCGUCCGAAAAUACUUGUCA	chr7R_867307625:900465267	27044644	27044664
miR1127	AACUACUCCCUCCGUCCCAUA	GGGGCACCUACGAAUCUUGUAACUACUCCCUCCGUCCCAUAAUGUAAGAUGUUUUUUGACACUACACUAGAGUCAAAAAACGUCUUACAUUAUGGGACGGAGGGAGUACUUUAUAAAUGGCAGCUCCCAUGCCU	bdi-miR1127	UGGGACGGAGGGAGUACUUUAU	chr7R_867307625:900465267	31209492	31209512
miR1128	UACUACUCCCUCCGUCCCAAA	CAGAAGUUGAGAGUGAAGUAUACUACUCCCUCCGUCCCAAAAUAAGUGUCUUGAGCUUAGUACAAAUUCGUACUAGAGCUAGUACAAAGUUGAGACACUUAUUUUGGGACGAAGGGAGUACUAGAAUGAGAUGAGAGCAAGAAGA	tae-miR1128	UGGGACGAAGGGAGUACUAGA	chr7R_867307625:900465267	5269106	5269126
miR1128	UACUACUCCCUCCGUCCCAAA	GAAAGUCAGAACUUUCCAUAUACUACUCCCUCCGUCCCAAAAUUCUUGUCUUAGAUUUGUCUAGAUACAGAUGUAUGUAAUACUAAAACGUGACUUGAUAAAUCCGUAUUUAGAUAAAUAUAAGACAAGAAUUUUGGAACGAAGGGAGUAGUAUCUAGAUGUGCAACCAUUAUUU	ssp-miR1128	UGGAACGAAGGGAGUAGUAUC	chr7R_867307625:900465267	17810360	17810340
miR1128	UACUACUCCCUCCGUCCCAAA	GAAAGUCAGAACUUUCCAUAUACUACUCCCUCCGUCCCAAAAUUCUUGUCUUAGAUUUGUCUAGAUACAGAUGUAUGUAAUACUAAAACGUGACUUGAUAAAUCCGUAUUUAGAUAAAUAUAAGACAAGAAUUUUGGAACGAAGGGAGUAGUAUCUAGAUGUGCAACCAUUAUUU	ssp-miR1128	UGGAACGAAGGGAGUAGUAUC	chr7R_867307625:900465267	26618875	26618855
miR1128	UACUACUCCCUCCGUCCCAAA	UUAAUCUUAAGCAAAUAGUUUACUACUCCCUCCGUCCCAAAAUUCUUGUCUUAGAUUUGUCUAGAUAGGAGAGUAUCUAACACUAAAACGUGACUAGAUACAUCCGUAUUUAGACAAAUGGAAGACAAGAAUUUUGGGACGGAGGGAGUACAAAAUUGUGUUUCGAGACCUAAAC	ssp-miR1128	UGGGACGGAGGGAGUACAAAA	chr7R_867307625:900465267	29179807	29179787
miR1130	UCUUAUAUUAUGGGACGGAGG	GCUAGAUGUAUACUACUACCUCUGUCCCAUAAUAUAAGACGUCUUUGGAGUUCAAAUUGAACUGCAAAACCAUCUUAUAUUAUGGGACGGAGGGAGUAUAAUAUAGAGAUACG	tae-miR1130b-3p	UCUGUCCCAUAAUAUAAGACG	chr7R_867307625:900465267	3690640	3690620
miR1130	UCUUAUAUUAUGGGACGGAGG	UGUUGAUAAAUUAUACUUCCUCUGUCCCAUAAUAUAAUAACGUUUUUGACAUUAGGUAGUGUAAAAAACGUUCUUAUAUUAUGGGACGGAGGGAGUAGUAAUUGGCAACCAG	tae-miR1130b-3p	UCUGUCCCAUAAUAUAAUAAC	chr7R_867307625:900465267	6425246	6425226
miR1130	UCUUAUAUUAUGGGACGGAGG	AUGUACUAUUAACUACUUCAUCUGUCCCAUAAUAUAAGAACGUUUUUGGCACUACACUAGUGUCAAAAACGUUCUUAUAUUAUGGGACGGAGGAAGUACUAAUUUCUAUUUUG	tae-miR1130b-3p	UCUGUCCCAUAAUAUAAGAAC	chr7R_867307625:900465267	9741616	9741596
miR1130	UCUGUAAUUUAAUAUAAGACG	UUGUCCUAAAUACUGCUUCAUCUGUAAUUUAAUAUAAGACGUUUUUUGACACUCAUAUAUUAAGUUACGGAGGGAGUAUUGUUUUUUUCCCCA	hvu-miR1130	UCAUAUAUUAAGUUACGGAGG	chr7R_867307625:900465267	15235462	15235482
miR1130	CCUCCGUCUCCUAAUGUAAGACG	CUUCACGAUAAAACCUACUCCCUCCGUCUCCUAAUGUAAGACGUUUUUUGACACUACAUUAGUAUCAAAAAACGUCUUACAUUAUGUGACGGAGGGAGUAUUUGUUUGUCUCCGAGA	tae-miR1130a	UCUUACAUUAUGUGACGGAGGGA	chr7R_867307625:900465267	24875730	24875708
miR1130	UCUGUAACUUAAUAUAAGACG	CAAAGUAAGUUAUGACUCCCUCUGUAACUUAAUAUAAGACGUUUUUUGACACUGUCAUAGACUCUAAAAACGUCUUAUAAAUAGUUAAAGAGGUCUUUGCUCAACCUCUACAU	hvu-miR1130	UCUUAUAAAUAGUUAAAGAGG	chr7R_867307625:900465267	28407550	28407570
miR1131	UAGUACCGGUUCGUGGCGAACC	GCUAGCCGGGCCGCUCUCAUUAGUACCGGUUCGUGGCGAACCUUUAGCACCGGUCCGUGCCACGAACCGGUACUAAUGAGAGUGGUGGCAUGAUGUU	tae-miR1131	UCCGUGCCACGAACCGGUACUAAU	chr7R_867307625:900465267	12275315	12275336
miR1131	UAGUACCGGUUCGUGGCGAACC	GCUAGCCGGGCGGCACUCAUUAGUACCGGUUCGUGGCGAACCUUUAGUGCCGGUUCGUGUCACGGACCGUUACUAAAGAGGUGGUGGCCUUUAGUAC	tae-miR1131	UUCGUGUCACGGACCGUUACUAAA	chr7R_867307625:900465267	14922319	14922298
miR1131	UAGUACCGGUUCGUGGCGAACC	GCUAGCCGGGCCGCUCUCAUUAGUACCGGUUCGUGGCGAACCUUUAGCACCAGUUCGUGCCACGAACCGAUACUAAUGAGAGUGGUGGCAGGAUGUU	tae-miR1131	UUCGUGCCACGAACCGAUACUAAU	chr7R_867307625:900465267	15116226	15116247
miR1131	UAGUACCGGUUCGUGGCGAACC	GCUAGCCGGGCGGCUCUCAUUAGUACCGGUUCGUGGCGAACCUUUAGUACUGGUUCGUACCACAAACCGGUACUAAAGAGGUGGUGGCCUUUAGUAC	tae-miR1131	UUCGUACCACAAACCGGUACUAAA	chr7R_867307625:900465267	23690170	23690191
miR1131	UAGUACCGGUUCGUGGCGAACC	GCUAGCCGGGUCGCUUUCAUUAGUACCGGUUCGUGGCGAACCUUUAACACCGGUUCGUGCCACAAACCGGUACUAAUGAGAGUGGUGGCAGGAUGUU	tae-miR1131	UUCGUGCCACAAACCGGUACUAAU	chr7R_867307625:900465267	26405566	26405545
miR1135	CUGCGACAAGUAAUUCCGAACGGA	UAGUUAUUAGCUACUCCCUCCGUUCGGAAUUACUUGUCUCGGAAAUGGAUGUAUCUAGAACUAAAAUACGUCUAGAUACAUCGAUUUCUGCGACAAGUAAUUCCGAACGGAGGGAGUAGAUGGCUUAUUCU	tae-miR1135	CGUUCGGAAUUACUUGUCUCGGAA	chr7R_867307625:900465267	4569528	4569551
miR1135	CUGCGACAAGUAAUUCCGAACGGA	GCACUAUGAUCUACUCCCUCCGUUCGGAAUUACUUGUCUCGGAAAUGGAUGUAUCUAGAACUAAAAUACAUCUAGAUACAUCCAUUUCUGCGACAAGUAAUUCCGAACGGAGGGAGUAGGUGUGAUGGGAU	tae-miR1135	CGUUCGGAAUUACUUGUCUCGGAA	chr7R_867307625:900465267	7656298	7656275
miR1135	CUGCGACAAGUAAUUCCGAACGGA	AGCUUAGCACGUACUCCCUCCGUUCGGAAUUACUUGUCUCGGGAAUGGAUGUAUCUAGAACUAAAAUACGUCUAGAUACAUCCAUUUCUGCGACAAGUAAUUCCGAACGGAGGGAGUACAUGGUUGGGCUC	tae-miR1135	CGUUCGGAAUUACUUGUCUCGGGA	chr7R_867307625:900465267	11368281	11368304
miR1135	CUGCGACAAGUAAUUCCGAACGGA	AUGCUCUGAUCUACUCCCUCCGUUUGUAAUUACUUGUCUCGGAAAUGAAUGUAUCUAGAACUAAAAUACGUCUACAUACAUCCAUUUCUGCGACAAGUAAUUCCGAACGGAGGGAGUACAUCAGAUGCUCA	tae-miR1135	CGUUUGUAAUUACUUGUCUCGGAA	chr7R_867307625:900465267	18276305	18276282
miR1135	CUGCGACAAGUAAUUCCGAACGGA	AGCUUGAUGACUACUCCCUCCGUUCGGAAUUACUUGUCUCGGAAAUGGAUGUAUCUAGAACUAAAAUACAUCUAGAUACAUCCAUUUCUGCGACAAGUAAUUCCGAACGGAGGGAGUACAACCUAAUAGCG	tae-miR1135	CGUUCGGAAUUACUUGUCUCGGAA	chr7R_867307625:900465267	18921129	18921152
miR1135	CUGCGACAAGUAAUUCCGAACGGA	UAGCUACUUGCUACUCCCUCCGUUCGGAAUUACUUGUCUCGGAAGUGGAUGUAUCUAGAACUAAAAUACGUCUAGAUACAUCCAUUUCUGCGACAAGUAAUUCCGAACGGAGGGAGUAGUUUCGUGGGGGU	tae-miR1135	CGUUCGGAAUUACUUGUCUCGGAA	chr7R_867307625:900465267	21253594	21253571
miR1135	CUGCGACAAGUAAUUCCGAACGGA	GUUUUAUAUGAUACUCCCUCCGUUCGGAAUUACUUGUCUUGGAAAUGGAUGUAUCUAGAACUAAAAUACGUCUAGAUACAUCCAUUUCUGCGACAAGUAAUUCCGAACGGAGGAAGUACAUGCGUGAAACG	tae-miR1135	CGUUCGGAAUUACUUGUCUUGGAA	chr7R_867307625:900465267	32190811	32190834
miR1137	UCCGUUCCAAAAUAGAUGACC	CGAGGGAGCAAUGUAAUCCCUCCGUUCCAAAAUAGAUGACCCAACUUUAUACUAACUAUAGUAUAAAGUUGGGUCAUCUAUUUGGAACGGAGGGAGUAGGUGAGGUGUGGUGU	tae-miR1137b-5p	UCAUCUAUUUGGAACGGAGG	chr7R_867307625:900465267	593295	593315
miR1137	UCCGUUCCAAAAUAGAUGACC	UGUUGUACCAUUGUACUCCCUCCGUUCCAAAAUAGAUGACCCAACUUUAUACUAAAGUUAGUACAAAAUUGAGUCAUCUAUUUUGAAACGGAGGGAGUAUUCAGGAAACCCAUG	tae-miR1137b-5p	UCAUCUAUUUUGAAACGGAGG	chr7R_867307625:900465267	857814	857794
miR1137	UAGUACAAAGUUGAGUCAUU	CAAAAUAAGUGACUCAAAAGUAACUCAACUUUGUAAUAAAGUUAGUACAAAGUUGAGUCAUUUUUGAGUCACUUAUUUUGGG	tae-miR1137a	UAACUCAACUUUGUAAUAAA	chr7R_867307625:900465267	6281922	6281940
miR1137	UAGUACAAAGUUGAGUCAUU	CAAAAUAAGUGACUCAAAAGUGACUCAACUUUAUAUUAAAGUUAGUACAAAGUUGAGUCAUUUUUGAGUCACUUAUUUUGGG	tae-miR1137a	UGACUCAACUUUAUAUUAAA	chr7R_867307625:900465267	7033842	7033860
miR1137	UAGUACAAAGUUGAGUCAUU	AAAAAUAAGUGACUCAAAAGUGAUUCAACUUUGUACUAACUUUAGUACAAAGUUGAGUCAUUUUUGAGUCACUUAUUUUGAG	tae-miR1137a	UGAUUCAACUUUGUACUAAC	chr7R_867307625:900465267	8670444	8670426
miR1137	UAGUACAAAGUUGAGUCAUU	CAAAAUAAGUGACUCAAAAAUGACUCAACUUUGUACUAAGUUAGUACAAAGUUGAGUCAUUUUUGAGUCACUUAUUUUGGG	tae-miR1137a	UGACUCAACUUUGUACUAAG	chr7R_867307625:900465267	10331364	10331346
miR1137	UAGUACAAAGUUGAGUCAUU	CAAAAUAAGUGACUCAAAAAUGACUCAACUUUGUACUAACUUAGUACAAAGUUGAGUCAUUUUUGAGUCACUUAUUUUGAA	tae-miR1137a	UGACUCAACUUUGUACUAAC	chr7R_867307625:900465267	10331368	10331386
miR1137	UAGUACAAAGUUGAGUCAUC	UCCCUCUGUUCCAAAAUAGAUGACCCAACUUUGUACUAAAGUUAGUACAAAGUUGAGUCAUCUAUUUCGGAAUGGAGGGAGU	tae-miR1137a	UGACCCAACUUUGUACUAAA	chr7R_867307625:900465267	11321329	11321348
miR1137	UAGUACAAAGUUGAGUCAUC	UCCCUCCGUUCCAAAAUAGAUGACUCAACUUUGUAUUAACUUUAGUACAAAGUUGAGUCAUCUAUUUUAGAACGGAGGGAGU	tae-miR1137a	UGACUCAACUUUGUAUUAAC	chr7R_867307625:900465267	11602096	11602115
miR1137	UCCGUUCCAAAAUAGAUGACC	CAUUGCUUCUUCGUACUCCCUCCGUUCCAAAAUAGAUGACCCAACUUUAUACUAACUUUGUACUAAAGUUAAUACAAAGUUGAGUCAUCUAUUUUGGAACGGAGGGAGUAGAUGUAAGUGGCAGC	tae-miR1137b-5p	UCAUCUAUUUUGGAACGGAGG	chr7R_867307625:900465267	17189318	17189338
miR1137	UAGUACAAAGUUGAGUCAUC	UCCCUUCGUUCAAAAAUAGAUGAGUCAACUUUGUAUUAUAUUUAAUAUAAAGUUAGUACAAAGUUGAGUCAUCUAUUUUGGAACGCAGGAAGU	tae-miR1137a	UGAGUCAACUUUGUAUUAUA	chr7R_867307625:900465267	30974447	30974466
miR1137	UAGUACAAAGUUGAGUCAUC	UCCCUCCGUUCUAAAAUAGAUGACCCAACUUUAUACUAACUUUGUACUAAAGUUAGUACAAAGUUGAGUCAUCUAUUUUGGAACGGAGGGAGU	tae-miR1137a	UGACCCAACUUUAUACUAAC	chr7R_867307625:900465267	31420849	31420830
miR1436	ACAUUAUGGGACGGAGGGAGU	AUGUCAUACUUAUAAAUUACUCCCUCCGUCCCAUAAUGUAAGACGUUUUUUGACAGUAGUGUAGUGUCAAAAAACGUCAUACAUUAUGGGACGGAGGGAGUAUUUGAUUAACUGUAGAAUA	osa-miR1436	UCCCUCCGUCCCAUAAUGUAA	chr7R_867307625:900465267	4047251	4047231
miR1436	ACAUUAUGGGACGGAGGGAGU	UUCUACAGUUAAUCAAAUACUCCCUCCGUCCCAUAAUGUAUGACGUUUUUUGACACUACACUACUGUCAAAAAACGUCUUACAUUAUGGGACGGAGGGAGUAAUUUAUAAGUAUGACAUAA	osa-miR1436	UCCCUCCGUCCCAUAAUGUAU	chr7R_867307625:900465267	4047293	4047313
miR1436	ACAUUAUGGGACGGAGGGAGU	UGGAAGACAUUAUUCAGUACUCCCUCCGUUACAUAGUGUAUGACGUUUAGCUUGCAAAAACGUCUUACAUUAUGGGACGGAGGGAGUACAAAACUUCUAGUGUACUA	osa-miR1436	UCCCUCCGUUACAUAGUGUAU	chr7R_867307625:900465267	7735342	7735362
miR1436	ACAUUAUGGGACGGAGGGAGU	AUUGAUAGGUUGAAAAGUACUCCCUCCGUCCCACAAUGUAAGACGCUUUUUGACACUAGUGCAUCGUCCCACAAUGUAAGACGUUUUUUGACACUACACUAGUGUCAAAAAACGACGUUUUUUGACACUACACUAGUGUCAAAAAACGUCUUACAUUAUGGGACGGAGGGAGUACAAUUUAUACAAGCCGGAG	osa-miR1436	UCCCUCCGUCCCACAAUGUAA	chr7R_867307625:900465267	16577040	16577020
miR1439	UUUUGGAACGGAGGGAGUAUU	GGUGCCCCGUCCGUGGCUGCUACACCCUCCGUUCUAAAAUAAUUGUCCCAACUUUAUACUAACUUUAUAGUUUUAGAGUAAAGUUGUACUAAGCUUGAGACACUUAUUUUGGAACGGAGGGAGUAUUAGACAUCUCGGGGGAUUAGU	osa-miR1439	UACACCCUCCGUUCUAAAAUA	chr7R_867307625:900465267	1896703	1896683
miR1439	UUUUGGAACGGAGGGAGUAUU	GGUGCCCCGUCCGUGGCUGCUACACCCUCCGUUCUAAAAUAAUUGUCCCAACUUUAUACUAACUUUAUAGUUUUAGAGUAAAGUUGUACUAAGCUUGAGACACUUAUUUUGGAACGGAGGGAGUAUUAGACAUCUCGGGGGAUUAGU	osa-miR1439	UACACCCUCCGUUCUAAAAUA	chr7R_867307625:900465267	1922254	1922234
miR1439	UUUUGGAACGGAGGGAGUAUU	GUACAUUUAACUUUGGCUAUUACUCCAUCCGUUUCAAAAUAGAUGACUCAACUUCGUACAAAGUUGGGUCAUCUAUUUUGGAACGGAGGGAGUAUUUUAUAAAUAUGCUGGCCUGG	osa-miR1439	UACUCCAUCCGUUUCAAAAUA	chr7R_867307625:900465267	18496492	18496512
miR1439	UUUUGGAACGGAGGGAGUAUU	UUCAUCCCACAAGUAACACAUACUCCCUCCGUCCCAAAAUUCUUGUCUUUGAUUCGUCUAAAUAUGAAUGUAUCCAAUCACGUUUUAGUGUUAGAUACUUUCCUAUCUUGACAAAUCUAAGACAAGUAUUUUGGAACGGAGGGAGUAUUACAAUGCUACCCAGCACAAC	osa-miR1439	UACUCCCUCCGUCCCAAAAUU	chr7R_867307625:900465267	20515095	20515115
miR1439	UUUUGGAACGGAGGGAGUAUU	GUAACAAACCAUAAAAAUUGUACUCCCUCCGUUCUAAAAUAAAUGACUCAACUUUAUACUAACUUUAGUAUAAAGUUGAGUCAUCUAUUUUGGAACGGAGGGAGUAUUCACUUAGAAAAUUUACCAAC	osa-miR1439	UACUCCCUCCGUUCUAAAAUA	chr7R_867307625:900465267	27562952	27562972
miR2120	ACACCAACCGGGACUAAAGA	GCCUUUAGUCCCGGUUCCAGACACCAACCGGGACUAAAGAGCCUCGCUCAUGGCGCAACCCUUUUAGUCCCGGUUGGUGUCUGUAACCGGGACUAAAGGUCU	osa-miR2120b-5p	UUUAGUCCCGGUUGGUGUCU	chr7R_867307625:900465267	1782975	1782956
miR2120	ACACCAACCGGGACUAAAGA	GCCUUUAGUCCCGGUUCCAGACACCAACCGGGACUAAAGAGCCUCGCUCAUGGCGCAACCCCUUUAGUCCCGGUUGGUGUCUGUAAUCGGGACUAAAGGUCU	osa-miR2120b-5p	UUUAGUCCCGGUUGGUGUCU	chr7R_867307625:900465267	2091678	2091697
miR5049	AGACAAUAAUUUUGGGACGGAGG	CGUCGUGUCUUGUUUGUCUUUUUGUCUUAAAAUUCUUGUCUUCGAUUUGUCUAAAUACGAAUGUAUCUAGUCACAUUUUAGUGUUAGAUACUUCCCUAUCUAGAUGAAUCUAAGACAAUAAUUUUGGGACGGAGGGAGUAGAUAAUAGAUAGAUA	hvu-miR5049c	UUUGUCUUAAAAUUCUUGUCUUC	chr7R_867307625:900465267	3227707	3227729
miR5049	AGACACUUAUUUUGGGACGGAGG	CAUCUCAUUCUAGUACUCCCUUCGUCCCAAAAUAAGUGUCUCAACUUUGUACUAGCUCUAGUACGAAUUUGUACUAAGCUCAAGACACUUAUUUUGGGACGGAGGGAGUAGUAUACUUCACUCUC	hvu-miR5049c	UUCGUCCCAAAAUAAGUGUCUCA	chr7R_867307625:900465267	5269136	5269114
miR5049	AGACACUUAUUUUGGGACGGAGG	AAGUUUUAAAACACACUCCCUCUGUCCCAAAACAAGUUUCUUAAGUUUAGUACAAAGUUGAGACACUUAUUUUGGGACGGAGGGAGUAUAACUGAGACGUGUG	hvu-miR5049c	UCUGUCCCAAAACAAGUUUCUUA	chr7R_867307625:900465267	7683895	7683917
miR5049	AAUAUGGAACGGAGGGAGUAC	CUCAUAGAACUUUAAAUUCUACUCCCUCCGUUCCAUAUUAGUCGUCGCUGAUUCUAAAUCAGCGACGACUAAUAUGGAACGGAGGGAGUACAAAGCUGCCAUGCGCUUUCU	tae-miR5049-3p	ACUCCCUCCGUUCCAUAUUAG	chr7R_867307625:900465267	11956575	11956555
miR5049	AGACACUUAUUUUGGGACGGAGG	AGUCAAGUAAUAGUACUCCCUCCGUCCUAAAAUAACUGUCUCAACUUUGUACUAGCUCUAGUACAAAGUUGUAUUAAGCUUAAGACACUUAUUUUGGGACGGAGGGAGUAUAUAAGAAGAUAAAG	hvu-miR5049c	UCCGUCCUAAAAUAACUGUCUCA	chr7R_867307625:900465267	17130389	17130367
miR5049	AGACACUUAUUUUGGGACGGAGG	AGUCAAGUAAUAGUACUCCCUCCGUCCUAAAAUAACUGUCUCAACUUUGUACUAGCUCUAGUACAAAGUUGUAUUAAGCUUAAGACACUUAUUUUGGGACGGAGGGAGUAUAUAAGAAGAUAAAG	hvu-miR5049c	UCCGUCCUAAAAUAACUGUCUCA	chr7R_867307625:900465267	17176488	17176466
miR5049	AAUAUGGAUGGGAGGGAGUAC	UAAUUGGCUUAAAAAAUUAUACUCCCUCCGAUCCAUAUUAAUUGUUGCUCCUUUAGUACUAAAGCAGCGACAAUUAAUAUGGAUGGGAGGGAGUACUGGAUUUGCAUCGACAAUAG	tae-miR5049-3p	ACUCCCUCCGAUCCAUAUUAA	chr7R_867307625:900465267	22930801	22930781
miR5049	AAUUAAUAUGGAUGGGAGGGA	UGGCUUAAAAAAUUAUACUCCCUCCGAUCCAUAUUAAUUGUUGCUCCUUUAGUACUAAAGCAGCGACAAUUAAUAUGGAUGGGAGGGAGUACUGGAUUUGCAUCGACA	hvu-miR5049f	CCUCCGAUCCAUAUUAAUUGU	chr7R_867307625:900465267	22930805	22930785
miR5049	AAUUAAUAUGGAUCGGAGGGA	UCGAUGCAAAUCCAGUACUCCCUCCCAUCCAUAUUAAUUGUCGCUGCUUUAGUACUAAAGGAGCAACAAUUAAUAUGGAUCGGAGGGAGUAUAAUUUUUUAAGCCAAU	hvu-miR5049f	CCUCCCAUCCAUAUUAAUUGU	chr7R_867307625:900465267	22930834	22930854
miR5049	AAUAUGGAUCGGAGGGAGUAU	AUUGUCGAUGCAAAUCCAGUACUCCCUCCCAUCCAUAUUAAUUGUCGCUGCUUUAGUACUAAAGGAGCAACAAUUAAUAUGGAUCGGAGGGAGUAUAAUUUUUUAAGCCAAUUAUU	tae-miR5049-3p	ACUCCCUCCCAUCCAUAUUAA	chr7R_867307625:900465267	22930838	22930857
miR5049	AAUAUGGAACGGAGGGAGUAC	GACGCCCGUCACUGGUAAUGACUCCCUCUGUUUCAUAUUACUUGUCGCUGAUUUAGUACAAAGUUGUAGUAAAAGUCGACGCCCGUCACUGGUAAUGACUCCCUCUGUUUCAUAUUACUUGUCGCUGAUUUAGUACAAAGUUGUAGUAAAUCAGCGAUGAGUAAUAUGGAACGGAGGGAGUACGUGUACGUGUAUGUGGUAAU	tae-miR5049-3p	ACUCCCUCUGUUUCAUAUUAC	chr7R_867307625:900465267	23409006	23408986
miR5049	AAUAUGGAUCGAAGGGAGUAC	UUUACAAAUAUAAUUUCUAUACUCUCUGAUCCGUAUUAAUUGUCACUGAUUUAGUACUAUGAAGUUGUAGUAAAUCAACGACAAUUAAUAUGGAUCGAAGGGAGUACAAUUAAUGAUGUUUUCAAAA	tae-miR5049-3p	ACUCUCUGAUCCGUAUUAA	chr7R_867307625:900465267	24081558	24081538
miR5049	AAUUAAUAUGGAUCGAAGGGA	CAAAUAUAAUUUCUAUACUCUCUGAUCCGUAUUAAUUGUCACUGAUUUAGUACUAUGAAGUUGUAGUAAAUCAACGACAAUUAAUAUGGAUCGAAGGGAGUACAAUUAAUGAUGUUUUC	hvu-miR5049f	UCUGAUCCGUAUUAAUUGU	chr7R_867307625:900465267	24081562	24081542
miR5174	AUUAUGGAACGGAGGGAGUAG	GAGGGAGUAGGAUAAUAGCUACUCCCUCCGUCCCAUAAUGUAAGACGUUUUUUGAUACUAGUGUAGUAUCAAAAAACGUCUUACAUUAUGGAACGGAGGGAGUAGUGUUUAGAGUUUGUGUUUGU	bdi-miR5174e-3p.2	ACUCCCUCCGUCCCAUAAUGU	chr7R_867307625:900465267	8466201	8466220
miR5174	AUUAUGGAACGGAGGGAGUAG	UUGCUUUCUUUUUAAGUAGUACUCUCUCCGUUCCAUAAUGUAGUGCCUAUAGAUUUUUUAAGAAGUCAAACUUUACAAACUUUGACCAAGUUUGUAGAGAAAAAUAUUUAUAUCUACAAUAGCAAAAAUAUAUAAUGUGAAACUACAUCUUAUGAUGAAUCUAGUGAUAUAUGUUUCGCAUUCUAGAUGUAAAUAUUUUUCUCCACAAACUUGGUCAAAGCUUGUGAGGUUUGACUUUUCAAAAAAUCUAUAGGCACUAUAUUAUGGAACGGAGGGAGUAGAAAAGAGAUAACAAGUCAUC	bdi-miR5174e-3p.2	ACUCUCUCCGUUCCAUAAUGU	chr7R_867307625:900465267	11378325	11378344
miR5175	AAGAAUUUUGGAACGGAGGGA	ACAAUUUUUAGAAAGUACUCCCUCCGUCCCAAAAUUCUUGUCUUAGAUUUGUCUAAAUAUGGAUGUAUCAAGUCACAUUUUAGUAUUAGAAACAUCCGUAUCUGGGCAAAUCUAAGACAAGAAUUUUGGAACGGAGGGAGUAGUAAAAAGUAUGUAUAA	bdi-miR5175a	CCUCCGUCCCAAAAUUCUUGU	chr7R_867307625:900465267	15980786	15980806
miR5175	UUCCAAAUUACUCGUCGUGGU	ACUAGGUAGUACUCCCUCCGUUCCAAAUUACUCGUCGUGGUUUUAGUUCAAACCAUGAAGAGUAAUUUGGAGCGAAGGCAGUACUAGAUAACUA	tae-miR5175-5p	CAUGAAGAGUAAUUUGGAGCG	chr7R_867307625:900465267	20231513	20231533
miR5180	UAAGUGUCACAGUUUUGAACU	AUACUCCCUUCGAUCCAUAAUAAGUGUCACAGUUUUGAACUAAGGUUGAACUAACCUUAAUUCAAAACGGUGAUACUUAUUUUGGAUCGGAGGGAGCAAAU	bdi-miR5180b	UUCAAAACGGUGAUACUUAUU	chr7R_867307625:900465267	17546439	17546419
miR5181	CACUUAUUUUGGAACGGAGGG	CCGUCCGUGGCUGCUACACCCUCCGUUCUAAAAUAAUUGUCCCAACUUUAUACUAACUUUAUAGUUUUAGAGUAAAGUUGUACUAAGCUUGAGACACUUAUUUUGGAACGGAGGGAGUAUUAGACAUCUCGGGGG	ata-miR5181-3p	CUCCGUUCUAAAAUAAUUGUC	chr7R_867307625:900465267	1896709	1896689
miR5181	CACUUAUUUUGGAACGGAGGG	CCGUCCGUGGCUGCUACACCCUCCGUUCUAAAAUAAUUGUCCCAACUUUAUACUAACUUUAUAGUUUUAGAGUAAAGUUGUACUAAGCUUGAGACACUUAUUUUGGAACGGAGGGAGUAUUAGACAUCUCGGGGG	ata-miR5181-3p	CUCCGUUCUAAAAUAAUUGUC	chr7R_867307625:900465267	1922260	1922240
miR5181	CACUUAUUUUGGAUCGGAGGG	UGUUUUCAGAAUACAACUCCCUCCGAUCCGAAAUAAGUGUCGUCGUUUUAGUUCAAAUUUGGAUCGGAGGGAGUAAAACCAUAACACUUAUUUUGGAUCGGAGGGAGUAACAUCUAGCUUUAUGU	ata-miR5181-3p	CUCCGAUCCGAAAUAAGUGUC	chr7R_867307625:900465267	7732802	7732782
miR5181	UCCAAUCCAUAAUAAGUGUCG	CCACCUUUGAAACUACUACCUCCAAUCCAUAAUAAGUGUCGCAGUUUUGAAGUAAGGUGAACUAACCUGAGUUCAAAAUUACGACACUUAUUUUGCAUCGGAGCGAGUACUAUUUUAAUACAAA	bdi-miR5181b	ACACUUAUUUUGCAUCGGAGC	chr7R_867307625:900465267	12553405	12553385
miR9654	UUCCGAAAGGCUUGAAGCUAAU	AUGCUCACCUACAUGUUGCUUAGCUUUAAGCCUUGAGGAAUAGUAUAGACUGCACGGAGCUAUGUGCAGUGCUUUCUACACUAUUCCGAAAGGCUUGAAGCUAAUUAACGAGCAUUGCGCAUUUU	tae-miR9654b-3p	UAGCUUUAAGCCUUGAGGAAUA	chr7R_867307625:900465267	8915314	8915293
miR9654	UUCCGAAAGGCUUGAAGCUAAU	AUGCUCACCUGCAUGUUGCUUAGCUUUAAGCCUUGAGGAAUAGUGUAGACUGCACGGAGCUAUGUGCAGUGCUUUCUACACUAUUCCGAAAGGCUUGAAGCUAAUUAACGAGCAUUGUGCCUUUU	tae-miR9654b-3p	UAGCUUUAAGCCUUGAGGAAUA	chr7R_867307625:900465267	21681319	21681298
miR9654	UUCCGAAAGGCUUGAAGCUAAU	AUGCUCACCUGCACGUUGCUUAGCUUUAAGCCUUGAGGAAUAGUGUAGAUUGCACGGAGCAAUGUGCAGUGCUUUCUACACUAUUCCGAAAGGCUUGAAGCUAAUUAACGAGUAUUGCGCCUUUU	tae-miR9654b-3p	UAGCUUUAAGCCUUGAGGAAUA	chr7R_867307625:900465267	24034979	24034958
miR9781	UUUUGUCACAUAUAAUACAUA	UCGAUUUGAGGAAUUAAAUAUGUGCUUUAUGUCAUGAAAAGUAUAUCACUAGAUUUCUACACGAUGUAGUUUCAAAUAUAUAUUUUUUGUCACAUAUAAUACAUAUUUAGAUAGUUAAAUCGUCG	tae-miR9781	UGUGCUUUAUGUCAUGAAAAG	chr7R_867307625:900465267	29099323	29099343
miR9782	GUAUUAGGUUGGUUAAAUUGACGA	CGUGCGCGUACUUCUUGGUUGCCAAUUUGAUCACCGUAAUAUAAACUAUAUAACACAAAAAUCAUACCAUUUGAAAAUAGAAUAUAUGAAGUUUAUAAUGGUAUAUUUUUUGUAAUAUAUGACUUGUAUUAGGUUGGUUAAAUUGACGACCUAGGGGUACGCGCACGCC	tae-miR9782	GCCAAUUUGAUCACCGUAAUAUAA	chr7R_867307625:900465267	27875647	27875670
miR9783	AUAAGCACCGGUGCUUAAAGA	AAAAUAAACCGAGUUUUUUCUGAAGCAUCAGUGCCUAUUUCUAUAGGAGAGACACCUAAUUAAGCAUCCACCCUUUACAAAUAAGCACCGGUGCUUAAAGAAAUGCUGGUUUAUUUCUCUA	ata-miR9783-3p	UGAAGCAUCAGUGCCUAUUU	chr7R_867307625:900465267	26387511	26387531

## Sheet: Oryzasativa_OWBM2B
miRNA ID	Mature miRNA sequence	Precursor sequence	Homolog miRNA	miRNA* sequence	Chromosome ID	miRNA start	miRNA end
miR10516	UCCUCUGCUGUCGACUGC	GAGAGGGAGAGGGAUUGAGAUCCUCUGCUGUCGACUGCACCGUGCCUAGGCGCGGUGCAGUCAACUGCAGAGGAUCCUGAUACGAGGCAGAGACAA	tae-miR10516	AGUCAACUGCAGAGGAUC	4	8337820	8337837
miR10516	UCCUCUGCAGUUGACUGC	GUCUCUGCCUCGUAUCAGGAUCCUCUGCAGUUGACUGCACCGCGCCUAGGCACGGUGCAGUCGACAGCAGAGGAUCUCAAUCCCUCUCCCUCUCCC	tae-miR10516	AGUCGACAGCAGAGGAUC	4	8337873	8337856
miR10516	UCCUCUGCAGUCGACUGC	GUCUUUUUGGAGGAUUGGGAUCCUCUGCAGUCGACUGCACCGUGACAUUGUCACUGACAUGUGGAUCCUAUGACACAUCGGGUCCACAUGUUAGUGACAAUGACACGGUGCAGUCAACUGUAAAGGAUCCCAAUCCUUUUUUGGAUGGG	tae-miR10516	AGUCAACUGUAAAGGAUC	4	23053871	23053888
miR10517	ACAUUCAGUCAUUGACAU	CCCCCGUGACAUUCUCGGUGACAUUCAGUCAUUGACAUGUGGGACCCACAUGUGCCUGGACCCACAUGUCAGUGACUCAAUGUCACCGAGAAUGUCACGGGGAAA	tae-miR10517	GUCAGUGACUCAAUGUCA	4	598960	598943
miR10518	AAGAGAUUUUGGAGGGAU	AAAAUAAGAAAAUAUAAAAUAAGAGAUUUUGGAGGGAUAUACACAUCUUACGACUAUGAAUCUGGACAUGCUCAUGUCCAGAUUCAUAAUCUUAGUGUCACAUCCCUCUAAAAUCACUUAUAUUAUGGGCCGGGGGGAGUA	tae-miR10518	CCCUCUAAAAUCACUUAU	4	1245232	1245249
miR10518	AAGAGAUUUUGGAGGGAU	AAUACUCCGUUCCAUAAUAUAAGAGAUUUUGGAGGGAUAUGACACUUAGGCAUCCCUCCAAAAUCCCUUAUAUUAUGGACGGAGGGAGUAC	tae-miR10518	CCCUCCAAAAUCCCUUAU	4	1751554	1751571
miR10518	AAGAGAUUUUGAAAGGAU	CUCCUUCCGUCUUAUAAUAUAAGAGAUUUUGAAAGGAUAUGACACAUUCUACUACUACGAAUCUGAACAGGAUAUGUCAUAUCCUUCCAAAAUCCCUUAUAUUAUGGGAUGGAGAGAGUA	tae-miR10518	CCUUCCAAAAUCCCUUAU	4	20647010	20647027
miR10518	AAGAGAUUUUGAACGGAU	UUCUCACCGUCUUAAAAUAUAAGAGAUUUUGAACGGAUGGGACACUUUCUAAUACAACAAGUCUAAAUUUAUUAUACUCUGAAGUGUUUUAUCUGUUAAAUCUCUUAUAUUUUAAGACGGAGGAGUAA	tae-miR10518	CUGUUAAAUCUCUUAU	4	28079943	28079960
miR10521	UUCGUUUUUUAUAGGAUGG	GUUAUAUAUUUACUCCCUUCGUCCCAUAAAAACCGAAUCUAAAACCGGAUAUGAUAUAUCUUAGUAGUAUGAAUCUGAAUAUAUAUAUAUAUUCAGAUAUUUAGAUUCAUAUGUAUUAUAUUCGGUUUUAGAUUCGUUUUUUAUAGGAUGGAGGGAGUACACUAGUACUAC	tae-miR10521	GUCCCAUAAAAACCGAAUC	4	27614200	27614182
miR1130	UCUUAUAUUAUGGGACGGAGG	CAGCCUUCCUUUUUACUCCCUCCGUCCCACAAUAUAAGGGAUUUUGAGUUUUUGUUUGCAACGUUUGACCACUCGUCUUAUUCAAAUUUUUUUUUGCAAAUAUAAAAAACGAAAAGUUGUGCUUGAAAUACUGUAGAUAAUAAAGUAAGACACAAAUAAAAUAAAUAAUAAUUUCAAAAAAUUUUAAAUAAGACGAGUGGUCAAACGUUGCAAGCAGAAACUCAAAAUCUCUUAUAUUAUGGGACGGAGGGAGUACCUUAUAAACCCACU	tae-miR1130b-3p	UCCGUCCCACAAUAUAAGGGA	4	4176880	4176860
miR1130	UCUUAUAUUAUGGGACGGAGG	UAAUACAUCUAUCUCCUCCCUCCGUCUAAUAAUAUAAGACAUUUUGAGUUUUUACUUGCAAUGUUUGAUCAUUUGUCUUAUUCAAAAAAUUUGUGUAAAUAUAAAAAACGACAAGUUGUGCUUAAAAUACUUUGGACAAUAAAAUAAGUCAAAAAAAUAAUAAUUCCAUUUUUUUUGAAUAAGACUAGUGAUCAAACAGUGCAAGCAAAAACUCAAAAUCUCUUAUAUUAUGGGACGGAGGGAGUAUCAUAUUAUUUAGAU	tae-miR1130b-3p	UCCGUCUAAUAAUAUAAGACA	4	19373032	19373012
miR1128	AACUACUCCCUCCGUCCCAAA	CGGUAGAGGAAAUAUCUACGAACUACUCCCUCCGUCCCAAAAUCUAGCAACCUAGGAUGUGUCCUAGGAUGGACAUACCAUAUGUCCAUAGGUUGCUACAUUUUGGGAUGGAGGUAGUAUAUCUUCUUUUUGCUAUAUUAUUGU	ssp-miR1128	UGGGAUGGAGGUAGUAUAUCU	4	11187987	11188006
miR1128	UACUACUCCCUCCGUCCCAAA	GUUGAAAUGUUGCUUUAAAAUACUACUCCCUCCGUCCCAAAAUAAGUGUAGUUUUGCACUAUUCAUGUUCACCGGGUUUGACCGUCCGUCUUAUUUGAAAAUUUUUUAUGAUUAAUAUUUUUAUUGCUAUUAGAUGAUAAAAUAUGAAUAGUACUUUAGUGUGUGACUGUAUGUUUUUAAUUUUUUCACAAAUUUUUCAAAUAAGACGGACGGUCAAACGUUGAACGUGAAUAGUGCAAAACUGCACUUAUUUUGGGAUGGAGGUAGUAUGAAAAUAAAUCCAUCUACGAG	tae-miR1128	UGGGAUGGAGGUAGUAUG	4	12349945	12349965
miR1128	UACUACUCCCUCCGUCCCAAA	CGUGCGUUGAAACGGGUAAAUACUACUCCCUCCGUCCCAAAAUAUAAGCAUUUUUAGCUAUGAAUCUGGACAACUGUGUGUCCAGAUUCAUAGCCAAAAGUUAUUACAUUUUGGGACAGAGGUAGUAUUUUAAUUUUAUUAUUGUUUUA	tae-miR1128	UGGGACAGAGGUAGUAUU	4	13748410	13748390
miR11336	GACUUUCUAGCAUUGCCCACAUUC	UCAUCCGUUUCACAAUCUAAGACUUUCUAGCAUUGCCCACAUUCAUAUAGAUGUUAAUGAAUCUAGGCAUAUAUAUCUGUCUAGAUUCAUUAACAUUUAUAUAAAUAUGGGUAAUGCUAGAAAGUCUUACAAUAUGAAACGGAGGGAG	osa-miR11336-5p	AUAUGGGUAAUGCUAGAAAGUCUU	4	5755032	5755009
miR11336	GACUUUCUAGCAUUGCCCACAUUC	CCCUCCGUUUCAUAAUGUAAGACUUUCUAGCAUUGCCCACAUUCAUAUUGAUGUUAAUGAAUCUAGAUACACAUAUAUGUUUAGAUUCAUUAACAUCUAUAUGAAUGUGAUCAAUGUUAGAAAGUCUUACAUUGUGAAACGGAGGAAG	osa-miR11336-5p	AUGUGAUCAAUGUUAGAAAGUCUU	4	8030579	8030602
miR11336	GACUUUCUAGCAUUGCCCACAUUC	UCCUCCAUUUCAUAUUAUAAGACUUUCUAGCAUUGCCCACAUUCAUAUAGAUGUUAAUGAAUCUAGACAUAUAUGUGUGCCUAGAUUCAUUAACAUCUACAUAAAUGUGGGCAAUGCUAGAAAGUCUUAUAACCUGAAACGGAGGUAG	osa-miR11336-5p	AUGUGGGCAAUGCUAGAAAGUCUU	4	8469254	8469277
miR11336	GAAUAUGGGCAAUGCUAGAAAGUCU	ACCUUCUUUCAUAUUAUAAGACUUUCGAGCAUUACCCACAUUCAUAUAAAUGUUAAUGAAUCUAGACUGUCUAAAUUCAUUAACAUCUAUAUGAAUAUGGGCAAUGCUAGAAAGUCUUAUAACCUUAAACGGAGGAA	osa-miR11336-3p	ACUUUCGAGCAUUACCCACAUUCAU	4	10759892	10759916
miR11336	GACUUUCUAGCAUUGCCCACAUUC	ACCUCAGUUUCAGGUUAUAAGACUUUCUAGCAUUGCCCACAUUCAUAUAGAUGUUAAUGAAUCUAGGCACACAUAUAUGUCUAGAUUCAUUAACAUAUAUAUGAAUAUGGGCAAUGCUAGGAAGUCUUGUAAUAUGAAACGGAGGAAG	osa-miR11336-5p	AUAUGGGCAAUGCUAGGAAGUCUU	4	13733466	13733489
miR11336	GAAUAUGGGCAAUGCUAGAAAGUCU	CCUCCGUUUCAUAAUGUAAGAUUUUUUAGCAUUGCCCACAUUCAUAUAAAUGUUAAUGAAUUUAAACACACAUAUAUGCCUAGAUUAAUUAACAUCCAUAUGAAUAUGGGCAAUGCUAGAAAGUCUUACAUUAUGAAACGGAGGGA	osa-miR11336-3p	AUUUUUUAGCAUUGCCCACAUUCAU	4	18447453	18447429
miR11336	GAAUAUGGGCAAUGCUAGAAAGUCU	CCUCCGUUUCAGGUUAUAAGACUUUCUAGCAUUGCCCACAUUCAUAUAGAUGUUAAUGAAUCUAGGCAUAUAUGUAUGCCUAGAUUCAUUAACAUAUAUAUGAAUAUGGGCAAUGCUAGAAAGUCUUAUAAUAUGAAACGGAGGAA	osa-miR11336-3p	ACUUUCUAGCAUUGCCCACAUUCAU	4	26216085	26216061
miR11336	GAAUAUGGGCAAUGCUAGAAAGUCU	CCUCCGUUUCACAAUGUAAGACUUUCUAGUAUUGCCCACGUACAUAUGGAUGUUAAUGAAUCUAAAUACAUACAUAUGUCUAGAUUCAUUAACAUCUAAAUGAAUAUGGGCAAUGCUAGAAAGUCUUACAUUGUGAAACGGAGGAA	osa-miR11336-3p	ACUUUCUAGUAUUGCCCACGUACAU	4	27187413	27187437
miR11336	GAAUAUGGGUAAUGCUAGAAAGUCU	UAAUCUCUUCAUGUUGUAAGACUUUCAAGCAUUGUUUAUAUUCAUUUAGAAGUUAUGUGUCUAGAUUUAUUAACAUCUAUAUGAAUAUGGGUAAUGCUAGAAAGUCUUACAGAGGAAGUAGUAGACU	osa-miR11336-3p	ACUUUCAAGCAUUGUUUAUAUUCAU	4	27763220	27763244
miR11337	UGCGAGACGAAUCUAACGAGG	CUAUAACCCCUAUGCUAUUUUGCGAGACGAAUCUAACGAGGUAUGUUAAUCCAUGAUUUGCUACAGUGAUGCUACAGUAAUCAGCCGUUAAUCAUGGAUUAAUAUACAUCAUUAGAUUCGUCUCGCAAAAUAGCCUAGAGAUUAUGGAA	osa-miR11337-5p	UCAUUAGAUUCGUCUCGCAAA	4	7225230	7225250
miR11337	UACCUCGUUAGAUUCGUCUCG	AAUCUCUAGGCUAUUUUGCGAGACGAAUCUAAUGAUGUAUAUUAAUCCAUGAUUAACGGCUGAUUACUGUAGCAUCACUGUAGCAAAUCAUGGAUUAACAUACCUCGUUAGAUUCGUCUCGCAAAAUAGCAUAGGGGUUAU	osa-miR11337-3p	AGACGAAUCUAAUGAUGUAUA	4	7225252	7225232
miR11337	UACCUCGUUAGAUUCGUCUCG	AACCCCUAAAUUAUUUUGCGAGACGAAUCUAAUGAUGUAUAUUGAUCUAUGAUUAGCGACUGUUUACUGUAGCAUCACUGUAGCAAAUCAUGGAUUAAUAUACCUCGUUAGAUUCGUCUCGCAAAAUAACAUAGGGGUUAU	osa-miR11337-3p	AGACGAAUCUAAUGAUGUAUA	4	9589943	9589963
miR11337	UGCGAGACGAAUCUAACGAGG	CCAUAACCCCUAUGUUAUUUUGCGAGACGAAUCUAACGAGGUAUAUUAAUCCAUGAUUUGCUACAGUGAUGCUACAGUAAACAGUCGCUAAUCAUAGAUCAAUAUACAUCAUUAGAUUCGUCUCGCAAAAUAAUUUAGGGGUUAUGGAA	osa-miR11337-5p	UCAUUAGAUUCGUCUCGCAAA	4	9589965	9589945
miR11337	UGUGAGACGAAUCUAACGAGG	UCAUAACCUUAAGGCUAUUUUGUGAGACGAAUCUAACGAGGUAUAUUAAUCCAUGAUUUGCUACAGUGAUGCUACAGUAAUCAAUCACUAAUCAUAGAUUAAUAUACAUCAUUAGAUUCGUCUCGCAAAAUAGCCUAGGGGUUAUGGAA	osa-miR11337-5p	UCAUUAGAUUCGUCUCGCAAA	4	10385326	10385306
miR11337	UACCUCGUUAGAUUCGUCUCG	AAGUCCUAGGCUAUUUUGUAAGACGAAUCUAACGAGGUAUAUUAAUCCAUGAUUUGCUACAAUGAUGCUACAGUAAUCAUCCACUAAUUAUGGAUUAAUAUACCUCGUUAGAUUCGUCUCGCAAAAUAACCUAGAGGUUAU	osa-miR11337-3p	AGACGAAUCUAACGAGGUAUA	4	17088142	17088162
miR11337	UGCGAGACGAAUCUAACGAGG	CCAUAACCUCUAGGUUAUUUUGCGAGACGAAUCUAACGAGGUAUAUUAAUCCAUAAUUAGUGGAUGAUUACUGUAGCAUCAUUGUAGCAAAUCAUGGAUUAAUAUACCUCGUUAGAUUCGUCUUACAAAAUAGCCUAGGACUUAUAAAA	osa-miR11337-5p	UCGUUAGAUUCGUCUUACAAA	4	17088164	17088144
miR11337	UGCGAGAUGAAUCUAACGAGG	CUAUAACCCCUAGGCUAUUUUGCGAGAUGAAUCUAACGAGGUAUAUUAAUCAAUGAUUUGCUACAGGGAUGCUACAGUAAUCAGCCACUAAUCAUAGAUUAAUAUAUAUCAUUAGAUUCGUCUCGCAAAAUAGCCUAGGGGUUAUGGAA	osa-miR11337-5p	UCAUUAGAUUCGUCUCGCAAA	4	22493049	22493069
miR11339	GCAUUGCCCACAUUCAUAUAG	UCACAAUGUAAGUCUUUCUAGCAUUGCCCACAUUCAUAUAGAUGUUAGUGAAUCUAGACACACAUAUGUCUAGAUUCGUUAACAUUUAUAUGAAUAUGAGCAAUGCUAGAAAGUUUUACAUUAUGAAA	osa-miR11339-5p	AUAUGAAUAUGAGCAAUGCUA	4	5247168	5247148
miR11339	UAUGAAUGUGGGCAAUGCUAG	UUCAUAUUGUAAGACUUUCUAGCAUUACCCAUAUUUAUAUAAAUGUUAAUGAAUCUAGACAGAUAUAUAUGCCUAGAUUCAUUAACAUCUAUAUGAAUGUGGGCAAUGCUAGAAAGUCUUAGAUUGUGAAAC	osa-miR11339-3p	AGCAUUACCCAUAUUUAUAUA	4	5755006	5755026
miR11339	GCAUUGCCCACAUUCAUAUAG	UCACAAUCUAAGACUUUCUAGCAUUGCCCACAUUCAUAUAGAUGUUAAUGAAUCUAGGCAUAUAUAUCUGUCUAGAUUCAUUAACAUUUAUAUAAAUAUGGGUAAUGCUAGAAAGUCUUACAAUAUGAAA	osa-miR11339-5p	AUAUAAAUAUGGGUAAUGCUA	4	5755023	5755003
miR11339	UAUGAAUGUGGGCAAUGCUAG	UUCAUAUUAUAAUACUUUCUAACAUUGCUUAUAUAAAUAUAGAUAUUAAUAAAUCUAGGCACAUCUAUAUGAAUGUGGGCAAUGCUAGAAAGUCUAAGGGCCCCUUUG	osa-miR11339-3p	AACAUUGCUUAUAUAAAUAUA	4	7226359	7226379
miR11339	GCAUUGCCCACAUUCAUAUAG	UCAUAUUAUAAGACUUUCUAGCAUUGCCCACAUUCAUAUAGAUGUUAAUGAAUCUAGACAUAUAUGUGUGCCUAGAUUCAUUAACAUCUACAUAAAUGUGGGCAAUGCUAGAAAGUCUUAUAACCUGAAA	osa-miR11339-5p	ACAUAAAUGUGGGCAAUGCUA	4	8469263	8469283
miR11339	GCAUUGCCCACAUUCAUAUAG	UCAUAAUGUAAGUCAUUUUAGCAUUGCCCACAUUCAUAUAGAUGGUAAUGAAUCUAAACAUAUGUCUAUAUCUAGAUUCAUUAACAUCUAUAUGCAUAUGGGUAAGGCUAGAAUGACUUACAUUAUGAAA	osa-miR11339-5p	AUAUGCAUAUGGGUAAGGCUA	4	9937137	9937157
miR11339	GCAUUGCCCACAUUCAUAUAG	UCAGGUUAUAAGAUUUUUUAGCAUUGCCCACAUUCAUAUAGAUGUUAAUGAAUCUAGCCAUGCCCACAUUCAUAUAGAUAUUAAUGAAUCUGUGGCUAGAUUCAUUAACAUUUAUAUGAAUUUAGGCAAUGCUAAAAAAUUUUAUAAUAUGUAA	osa-miR11339-5p	AUAUGAAUUUAGGCAAUGCUA	4	10895317	10895297
miR11339	GCAUUGCCCACAUUCAUAUAG	UCAGGUUAUAAGACUUUCUAGCAUUGCCCACAUUCAUAUAGAUGUUAAUGAAUCUAGGCACACAUAUAUGUCUAGAUUCAUUAACAUAUAUAUGAAUAUGGGCAAUGCUAGGAAGUCUUGUAAUAUGAAA	osa-miR11339-5p	AUAUGAAUAUGGGCAAUGCUA	4	13733475	13733495
miR11339	UAUGAAUGUGGGCAAUGCUAG	UUCAGAUUAUAACACUUUCUAGUAUAGCCCACAUUUAUAUAGAUGUUAAUGAAUAUAGGCACACAUAUAUGUCUAGAUUCAUUAACAUAUAUAUGAAUGUGGGCAAUGCUAGAAAGUCUUAUAAUAUAAAAC	osa-miR11339-3p	AGUAUAGCCCACAUUUAUAUA	4	14784162	14784182
miR11339	GCAUUGCCCACAUUCAUAUAG	UCAUAUUAUAAGACUUUUUAGCAUUGCCCACAUUCAUAUAGAUGUUAAUGAAUCUAAACACAUACGUAUGUCUAGAUUCAUUAACAUAUAUAUGAAUAUGUGCAAUGCUAGAAAGUCUUAUAAUAUGAAA	osa-miR11339-5p	AUAUGAAUAUGUGCAAUGCUA	4	18576901	18576881
miR11339	UAUGAAUGUGGGCAAUGCUAG	UUCAGGUUAUAAGACUUUCUAGCAUUGCACAUAUUUAUAUAGAUGUUAAUGAAUCUAGACACGCAUAUAUGUCUAGAUUCAUUAACAUAUAUAUGAAUGUGGGCAAUGCUAGAAAGUCUUAUAAUAUGAAAC	osa-miR11339-3p	AGCAUUGCACAUAUUUAUAUA	4	18604712	18604732
miR11339	GCAUUGCCCACAUUCAUAUAG	UCACAACGUAAGACUUUCUAGCAUUGCCCACAUUCAUAUAGAUUUUGAUGAAUCUAGAUAUAUAUGUGUGUCUAGAUUUAUUAACAUUUAUAUGUGUGUGGACAAUGCUAGAAAAUCUUACAUUAUUAUA	osa-miR11339-5p	AUAUGUGUGUGGACAAUGCUA	4	20484373	20484393
miR11341	UCUAGGCUAUUUUGCGAGACGAAU	ACAAAACCGAUUCCAUAAUCUCUAGGCUAUUUUGCGAGACGAAUCUAAUGAUGUAUAUUAAUCCAUGAUUAACGGCUGAUUACUGUAGCAUCACUGUAGCAAAUCAUGGAUUAACAUACCUCGUUAGAUUCGUCUCGCAAAAUAGCAUAGGGGUUAUAGAAUGGGUUUUGUCA	osa-miR11341-5p	UCGUCUCGCAAAAUAGCAUAGGGG	4	7225347	7225325
miR11341	CCUAGGCUAUUUUGCGAGACGAAU	ACAAAACCGAUUCCAUAACCCCUAGGCUAUUUUGCGAGACGAAUCUAAUGAUAUAUAUUAAUCUAUGAUUAGUGGCUGAUUACUGUAGCAUCCCUGUAGCAAAUCAUUGAUUAAUAUACCUCGUUAGAUUCAUCUCGCAAAAUAGCCUAGGGGUUAUAGAAUGGGUUUUGUCA	osa-miR11341-5p	UCAUCUCGCAAAAUAGCCUAGGGG	4	22493167	22493144
miR11342	CGAGACGAAUCUAACGAGGUA	AUAACCCCUAUGCUAUUUUGCGAGACGAAUCUAACGAGGUAUGUUAAUCCAUGAUUUGCUACAGUGAUGCUACAGUAAUCAGCCGUUAAUCAUGGAUUAAUAUACAUCAUUAGAUUCGUCUCGCAAAAUAGCCUAGAGAUUAUGG	osa-miR11342-5p	CAUCAUUAGAUUCGUCUCGCA	4	7225232	7225252
miR11342	CGAGACGAAUCUAACGAGGUA	AUAACCCCUAUGUUAUUUUGCGAGACGAAUCUAACGAGGUAUAUUAAUCCAUGAUUUGCUACAGUGAUGCUACAGUAAACAGUCGCUAAUCAUAGAUCAAUAUACAUCAUUAGAUUCGUCUCGCAAAAUAAUUUAGGGGUUAUGG	osa-miR11342-5p	CAUCAUUAGAUUCGUCUCGCA	4	9589963	9589943
miR11342	CUCGUUAGAUUCGUCUCGCAAA	UUAUAAGUCCUAGGCUAUUUUGUAAGACGAAUCUAACGAGGUAUAUUAAUCCAUGAUUUGCUACAAUGAUGCUACAGUAAUCAUCCACUAAUUAUGGAUUAAUAUACCUCGUUAGAUUCGUCUCGCAAAAUAACCUAGAGGUUAUGGAA	osa-miR11342-3p	UGUAAGACGAAUCUAACGAGGU	4	17088145	17088166
miR11343	UGAAUGUGGGCAAUGUUAGAA	GUUUUAUAAUAUAAGAUUUUCUAGCAUUACUCACAUACAUAUAAAUGUUAUAAAUGUUAAGGAAUCUAAACACAUACAUAUGUCUAGAUUCAUUAGCAUCUAAAUGAAUGUGGGCAAUGUUAGAAAGUCUUAUAUUGUGAAACGG	osa-miR11343-3p	CUAGCAUUACUCACAUACAUA	4	4467642	4467662
miR11343	CUUUCUAGCAUUGCCCACAUU	CUCCGUUUCACAAUGUAAGUCUUUCUAGCAUUGCCCACAUUCAUAUAGAUGUUAGUGAAUCUAGACACACAUAUGUCUAGAUUCGUUAACAUUUAUAUGAAUAUGAGCAAUGCUAGAAAGUUUUACAUUAUGAAACGGAUGG	osa-miR11343-5p	UAUGAGCAAUGCUAGAAAGUU	4	5247175	5247155
miR11343	CUUUCUAGCAUUGCCCACAUU	AUCCGUUUCACAAUCUAAGACUUUCUAGCAUUGCCCACAUUCAUAUAGAUGUUAAUGAAUCUAGGCAUAUAUAUCUGUCUAGAUUCAUUAACAUUUAUAUAAAUAUGGGUAAUGCUAGAAAGUCUUACAAUAUGAAACGGAGGG	osa-miR11343-5p	UAUGGGUAAUGCUAGAAAGUC	4	5755030	5755010
miR11343	UGAAUGUGGGCAAUGCUAAAA	GUUACAUAUUAUAAAAUUUUUUAGCAUUGCCUAAAUUCAUAUAAAUGUUAAUGAAUCUAGCCACAGAUUCAUUAAUAUCUAUAUGAAUGUGGGCAUGGCUAGAUUCAUUAACAUCUAUAUGAAUGUGGGCAAUGCUAAAAAAUCUUAUAACCUGAAACGG	osa-miR11343-3p	UUAGCAUUGCCUAAAUUCAUA	4	10895302	10895322
miR11343	CUUUCUAGCAUUGCCCACAUU	CUCCGUUUUAUAUUAUAAGACUUUCUAGCAUUGCCCACAUUCAUAUAUAUGUUAAUGAAUCUAGACAUAUAUGUGUGCCUAUAUUCAUUAACAUCUAUAUAAAUGUGGGCUAUACUAGAAAGUGUUAUAAUCUGAAAGGGAGGU	osa-miR11343-5p	UGUGGGCUAUACUAGAAAGUG	4	14784186	14784166
miR11343	CUUUCUAGCAUUGCCCACAUU	CUCCGUUAAGGUUAUAAAAACUUUCUAGCAUUGCCCACAUUAGUAUAGAUGUUAAUGAAUCGAGGCACACAUAUAUGUCUAGAUUCAUUAAUAUCUAUAUGAAUGUGGGCAAAACUAGAAAGUCUUAUAAUAUGAAACGGAGGA	osa-miR11343-5p	UGUGGGCAAAACUAGAAAGUC	4	15869810	15869790
miR11343	CUUUCUAGCAUUGCCCACAUU	AUCUGUUUCAUAUUAUAAGACUUUCUAGCAUUGCCCACAUUCAUAUAUAUGUUAAUGAAUCUAGACAUAUAUGCGUGUCUAGAUUCAUUAACAUCUAUAUAAAUAUGUGCAAUGCUAGAAAGUCUUAUAACCUGAAACGGAGAU	osa-miR11343-5p	UAUGUGCAAUGCUAGAAAGUC	4	18604736	18604716
miR11343	CUUUCUAGCAUUGCCCACAUU	CUCCGUUUCAUAUUAUAAGACUUUCUAGCAUUGCCCACAUUCAUAUAUAUGUUAAUUAAUCUAGAUUUAUAUGUGAACCUAGAUUCAUUAAUAUCUAUAUAAAUGUGAGCAAUGCUAGAAAGUCUUAUAACCUGAAACGGAGGU	osa-miR11343-5p	UGUGAGCAAUGCUAGAAAGUC	4	19229110	19229090
miR11344	UAUCUCGAGAUACCGGUACCUC	UGCUCCGCUCCAACAAAAAGUAUCUCGAGAUACCGGUACCUCACAGUACCAAAUCGUUUUUGAUUUUUUGAUCUAACAAUGCUCAUCCUACCUAGCUAAAUCUAACGAUCAUAAACGACUUAUUACCAUGAGGUACCGGUACCUCGAUGUACUUUUUGUUAGACCGAACUAAA	osa-miR11344-5p	GGUACCGGUACCUCGAUGUACU	4	12633088	12633067
miR1319	CCUAUAAUAUAUUAUAGGUGUCGG	GUUUUAAAAAAAAAACGGCACCUAUAAUAUAUUAUAGGUGUCGGUUUUUAAUUAACCGGCACCUAUAAUAUACUAUAGGUGUCGUUUUUAAAAAACCAACA	osa-miR1319b	GGCACCUAUAAUAUACUAUAGGUG	4	15887886	15887909
miR1423	AGGCAACUACACGUUGGGCGCUCG	GCACAACACUAGUAUUUGGGAGGCAACUACACGUUGGGCGCUCGAUCCAGGGGUGGGAAAAUCGGGCGCCCACGUUUUCCCCACCCCCGGAUCGAGCGCCCAAGCGGUAGUUGUCUCCCAAAUACUUGUGCUGUGCAU	osa-miR1423-5p	AGCGCCCAAGCGGUAGUUGUCUCC	4	19626114	19626137
miR1423	AGCGCCCAAGCGGUAGUUGUC	CAACACUAGUAUUUGGGAGGCAACUACACGUUGGGCGCUCGAUCCAGGGGUGGGAAAAUCGGGCGCCCACGUUUUCCCCACCCCCGGAUCGAGCGCCCAAGCGGUAGUUGUCUCCCAAAUACUUGUGCUGUG	osa-miR1423-3p	CAACUACACGUUGGGCGCUCG	4	19626188	19626208
miR1439	UUUUGGAACGGAUUGAGUAUU	AAACACGCCCUAAGGUCUUAUACUCGUUCCGUCCCAAAAUAUAGGAAAUUCGUAGUAACACAUAUCAUCCACAUAAAAUUCCUCAUAUUUUAGAAAGUGCUAUGAAUCUCUUAUAUUUUGGAACGGAUUGAGUAUUUUGGAACCGAUGGAGUAGGA	osa-miR1439	UACUCGUUCCGUCCCAAAAUA	4	18484411	18484391
miR162	GGGCGCAGUGGUUUAUCGAUC	GAUUUGUUUGGGUGAUGCCUGGGCGCAGUGGUUUAUCGAUCUCUUCCCUGCCUUGUGCUGCUCCGAUCGAUGCCCGUGCUGAUUCUUGAUAAUAUACAACGCAGGAAUCGAUCGAUAAGCCUCUGCAUCCAGAUCUCACUUUUUGUUUAUGC	zma-miR162-5p	UCGAUAAGCCUCUGCAUCCAG	4	24316888	24316908
miR162	UCGAUAAGCCUCUGCAUCCAG	GAUUUGUUUGGGUGAUGCCUGGGCGCAGUGGUUUAUCGAUCUCUUCCCUGCCUUGUGCUGCUCCGAUCGAUGCCCGUGCUGAUUCUUGAUAAUAUACAACGCAGGAAUCGAUCGAUAAGCCUCUGCAUCCAGAUCUCACUUUUUGUUUAUGC	ath-miR162a-3p	GGGCGCAGUGGUUUAUCGAUC	4	24316979	24316999
miR162	UCGAUAAGCCUCUGCAUCCA	AUUUGUUUGGGUGAUGCCUGGGCGCAGUGGUUUAUCGAUCUCUUCCCUGCCUUGUGCUGCUCCGAUCGAUGCCCGUGCUGAUUCUUGAUAAUAUACAACGCAGGAAUCGAUCGAUAAGCCUCUGCAUCCAGAUCUCACUUUUUGUUUAUG	zma-miR162-3p	GGCGCAGUGGUUUAUCGAUC	4	24316979	24316998
miR169	UAGCCAAGGAUGACUUGCCUA	GGGCUAGAGCCUGCCUCUGGUAGCCAAGGAUGACUUGCCUAUUGUGCUCUUCUGAAUGAUGCAGUGCCAUGAUCAGUGUGGCCUGGCUGGUUCAGAUGAGCCGAGAUAGGCAGUCUCCUUGGCUAGCCUGAGUGGCUCUUGUCUGUCA	ath-miR169h	GGCAGUCUCCUUGGCUAGCC	4	19331064	19331083
miR169	UAGCCAAGGAUGACUUGCCUA	GGGCUAGAGCCUGCCUCUGGUAGCCAAGGAUGACUUGCCUAUUGUGCUCUUCUGAAUGAUGCAGUGCCAUGAUCAGUGUGGCCUGGCUGGUUCAGAUGAGCCGAGAUAGGCAGUCUCCUUGGCUAGCCUGAGUGGCUCUUGUCUGUCA	osa-miR169f.1	GGCAGUCUCCUUGGCUAGCC	4	19331064	19331084
miR169	UAGCCAAGGAUGACUUGCCU	GGGCUAGAGCCUGCCUCUGGUAGCCAAGGAUGACUUGCCUAUUGUGCUCUUCUGAAUGAUGCAGUGCCAUGAUCAGUGUGGCCUGGCUGGUUCAGAUGAGCCGAGAUAGGCAGUCUCCUUGGCUAGCCUGAGUGGCUCUUGUCUGUCA	sbi-miR169d-5p	GCAGUCUCCUUGGCUAGCC	4	19331064	19331083
miR169	UAGCCAAGGAUGACUUGCCU	GGGCUAGAGCCUGCCUCUGGUAGCCAAGGAUGACUUGCCUAUUGUGCUCUUCUGAAUGAUGCAGUGCCAUGAUCAGUGUGGCCUGGCUGGUUCAGAUGAGCCGAGAUAGGCAGUCUCCUUGGCUAGCCUGAGUGGCUCUUGUCUGUCA	bdi-miR169m	GCAGUCUCCUUGGCUAGCC	4	19331064	19331082
miR169	UAGCCAAGGAUGACUUGCCUA	GGGCUAGAGCCUGCCUCUGGUAGCCAAGGAUGACUUGCCUAUUGUGCUCUUCUGAAUGAUGCAGUGCCAUGAUCAGUGUGGCCUGGCUGGUUCAGAUGAGCCGAGAUAGGCAGUCUCCUUGGCUAGCCUGAGUGGCUCUUGUCUGUCA	mtr-miR169f	GGCAGUCUCCUUGGCUAGCC	4	19331065	19331084
miR169	UAGCCAAGGAUGACUUGCC	GGGCUAGAGCCUGCCUCUGGUAGCCAAGGAUGACUUGCCUAUUGUGCUCUUCUGAAUGAUGCAGUGCCAUGAUCAGUGUGGCCUGGCUGGUUCAGAUGAGCCGAGAUAGGCAGUCUCCUUGGCUAGCCUGAGUGGCUCUUGUCUGUCA	gma-miR169v	CAGUCUCCUUGGCUAGCC	4	19331065	19331082
miR169	GGCAGUCUCCUUGGCUAG	GGCUAGAGCCUGCCUCUGGUAGCCAAGGAUGACUUGCCUAUUGUGCUCUUCUGAAUGAUGCAGUGCCAUGAUCAGUGUGGCCUGGCUGGUUCAGAUGAGCCGAGAUAGGCAGUCUCCUUGGCUAGCCUGAGUGGCUCUUGUCUGU	zma-miR169i-3p	AGCCAAGGAUGACUUGCCUA	4	19331152	19331169
miR169	GGCAGUCUCCUUGGCUAGC	GGCUAGAGCCUGCCUCUGGUAGCCAAGGAUGACUUGCCUAUUGUGCUCUUCUGAAUGAUGCAGUGCCAUGAUCAGUGUGGCCUGGCUGGUUCAGAUGAGCCGAGAUAGGCAGUCUCCUUGGCUAGCCUGAGUGGCUCUUGUCUGUC	bdi-miR169e-3p	AGCCAAGGAUGACUUGCCUA	4	19331152	19331170
miR169	UAGCCAAGGAGACUGCCUAUC	CAGACAAGAGCCACUCAGGCUAGCCAAGGAGACUGCCUAUCUCGGCUCAUCUGAACCAGCCAGGCCACACUGAUCAUGGCACUGCAUCAUUCAGAAGAGCACAAUAGGCAAGUCAUCCUUGGCUACCAGAGGCAGGCUCUAGCCCUC	zma-miR169d	UAGGCAAGUCAUCCUUGGCUACC	4	19331168	19331149
miR1861	UGGUCUUGAGGCAGGAACUGAG	GUGUUGCAUAUUCUUAGGCCUGGUCUUGAGGCAGGAACUGAGUAGUUGGUGAACUCGCUCUAUGUUGUUCGUUCACUCGCGACGCGGUUCCUGUCCCAAGACCGAGUCUGUGAAUAUACAAAUGUG	osa-miR1861d	CGGUUCCUGUCCCAAGACCGAG	4	6447331	6447352
miR1861	UGGUCUUGAGGCAGGAACUGAG	GUGUUGCAUAUUCUUAGGCCUGGUCUUGAGGCAGGAACUGAGUAGUUGGUGAACUCGCUCUAUGUUGUUCGUUCACUCGCGACGCGGUUCCUGUCCCAAGACCGAGUCUGUGAAUAUACAAAUGUG	osa-miR1861h	CGGUUCCUGUCCCAAGACCGAG	4	6447332	6447352
miR1861	CGGUCUUGUGGCAAGAACUGAG	GUGUUGCAUAUUCUUAGGCCCGGUCUUGUGGCAAGAACUGAGUAGUUCGUUAACUCGCUACGCGGUUCUUGUCACAAGACCGAGUCUGUGAAUAUGCAAAGGUG	osa-miR1861e	CGGUUCUUGUCACAAGACCGAG	4	6447548	6447569
miR1862	AUGAGGUUGGUUUAUUUUGG	GUGCAUACUCCUUCCGUCCCAAAAUAAACAAACAUCGUGAUAGGAUGUGACACAUCAUAGUAACGAGUCUGAACACGUAGAAUAUCCAGAUUCGUUGUAUUAGGAUGUGUCACAAUUUAGUAUGAGGUUGGUUUAUUUUGGGACGGGUGGAGUACAUGGAC	osa-miR1862f	AAAAUAAACAAACAUCGUGA	4	20251397	20251378
miR2118	UUCUCGAUGCCUCCCAUUCCUA	GAGAGGCUCCAAGAGUAGUAGGACUGGGAACAUAUGAGAAAGCAUGAGCUCUAUCCAUCUAUCCAUCCCCUCCCAUUCGCUAGAAUGUUGCAGGUGGAGAUUUCGCUCUUAUGUUUUCUCGAUGCCUCCCAUUCCUAUCGUUCUUGGAACUUCCUUC	osa-miR2118a	GGACUGGGAACAUAUGAGAAAG	4	21553948	21553927
miR2118	UUCCCGAUGCCUCCCAAGCCUA	UAGAGCACCUAAGAGCAGUGGGCAUGGGAACAUGGAGGAAAGCUCAAACUCUUCUGUCCCUCUAAAAUAGCGGGGUCGACUUGUUUUGAUGUUUUCCCGAUGCCUCCCAAGCCUAUUGUCCUUAGGUACUCCUUC	osa-miR2118p	GGCAUGGGAACAUGGAGGAAAG	4	21556086	21556065
miR2118	GGGCAUGGGAACAUGGAGGAA	AUAGAGCACCUAAGAGCAGUGGGCAUGGGAACAUGGAGGAAAGCUCAAACUCUUCUGUCCCUCUAAAAUAGCGGGGUCGACUUGUUUUGAUGUUUUCCCGAUGCCUCCCAAGCCUAUUGUCCUUAGGUACUCCUUCC	ata-miR2118a-3p	CCCGAUGCCUCCCAAGCCUAU	4	21556160	21556140
miR2118	UUCCCGAUGCCUCCCAUUCCUA	GAGGUAGUCUAAGAGCAGUGGGAAUGGGAACAUAGAGGAAAAAUGAGCUCUCAGUGUUCACUUCUGGAAGUGGAGGUGGAUAUUUGUCUCAGUAUUUUUCCCGAUGCCUCCCAUUCCUAUCGUUCUUAGGUGCUCCUUC	osa-miR2118a	GGAAUGGGAACAUAGAGGAAAA	4	21556321	21556300
miR2118	GGGAAUGGGAACAUAGAGGAA	AGAGGUAGUCUAAGAGCAGUGGGAAUGGGAACAUAGAGGAAAAAUGAGCUCUCAGUGUUCACUUCUGGAAGUGGAGGUGGAUAUUUGUCUCAGUAUUUUUCCCGAUGCCUCCCAUUCCUAUCGUUCUUAGGUGCUCCUUCC	ata-miR2118a-3p	CCCGAUGCCUCCCAUUCCUAU	4	21556399	21556379
miR2118	UUCCCAAUGCCUCCCAUGCCUA	AAGAGAGUCUAAGAGCAGCAGGCAUGGGAACAUGGAGGAAAAAACAUAUAUAGUUUUCUUCCCCUCUAAAGUUAGAGGUUGAAAUUUGCUGUGUGUUUUUCCCAAUGCCUCCCAUGCCUACAGUUCUUAGGCACUCCUUC	osa-miR2118e	GGCAUGGGAACAUGGAGGAAAA	4	21558461	21558440
miR2118	UUCCUGAUGCCUCCCAUGCCUA	AAGAGGGUCUGAGAGCGGUGGGCAUGGGAACAUGGAGGAAAGCCCAAACUCUUCUUCGCCUCUAGAACUAGGGGCUGAGAUUUGGUUUCCUUGUUUUCCUGAUGCCUCCCAUGCCUAUUGUUCUCAGAUGCUCCUUC	osa-miR2118d	GGCAUGGGAACAUGGAGGAAAG	4	21558725	21558704
miR2118	GGGCAUGGGAACAUGGAGGAA	AAAGAGGGUCUGAGAGCGGUGGGCAUGGGAACAUGGAGGAAAGCCCAAACUCUUCUUCGCCUCUAGAACUAGGGGCUGAGAUUUGGUUUCCUUGUUUUCCUGAUGCCUCCCAUGCCUAUUGUUCUCAGAUGCUCCUUCC	ata-miR2118a-3p	CCUGAUGCCUCCCAUGCCUAU	4	21558801	21558781
miR2118	UUCCCGAUGCCUCCUAUUCCUA	GAGAGACUCUAAGAGUGAUGGGAAUAGGAACAUGGAGGAAAGCCUAAAGCUAAAUUUUCUGCUCCAGUAUUGGAGCUAGAGAUUUGCUCAGUUUUCCCGAUGCCUCCUAUUCCUACCAAUCUUAGGUACUCCUUC	osa-miR2118b	GGAAUAGGAACAUGGAGGAAAG	4	21558966	21558945
miR2118	GGGAAUAGGAACAUGGAGGAA	AGAGAGACUCUAAGAGUGAUGGGAAUAGGAACAUGGAGGAAAGCCUAAAGCUAAAUUUUCUGCUCCAGUAUUGGAGCUAGAGAUUUGCUCAGUUUUCCCGAUGCCUCCUAUUCCUACCAAUCUUAGGUACUCCUUCC	ata-miR2118a-3p	CCCGAUGCCUCCUAUUCCUAC	4	21559040	21559020
miR2118	UUCCUAAUGCCUCCCAUUCCUA	CAGAGGGUCUAAGAGCUGUAGGAAUGGGAACAUGGAGGAAAGUGCAAGCUCCAUGUUUGUGGAGACUUGGCUUGCAACUUUCCUAAUGCCUCCCAUUCCUAUUGUUCUUAGGUGCUCCUUC	osa-miR2118f	GGAAUGGGAACAUGGAGGAAAG	4	21561337	21561316
miR2118	AGGAAUGGGAACAUGGAGGAA	ACAGAGGGUCUAAGAGCUGUAGGAAUGGGAACAUGGAGGAAAGUGCAAGCUCCAUGUUUGUGGAGACUUGGCUUGCAACUUUCCUAAUGCCUCCCAUUCCUAUUGUUCUUAGGUGCUCCUUCC	ata-miR2118a-3p	CCUAAUGCCUCCCAUUCCUAU	4	21561396	21561377
miR2118	UUCCUGAUGCCUCCCAUUCCUA	GAGAGGGUUCAAUAGCAGUGGGAAUGGGAACAUGGAGGAAAGCAUGAGCUCUAAAUUUCCUCCAAAGGAGAUCCUGCUUUGUGUUUUCCUGAUGCCUCCCAUUCCUAUUGUUCUUGGGUGCUCCUUC	osa-miR2118b	GGAAUGGGAACAUGGAGGAAAG	4	21561551	21561530
miR2118	GGGAAUGGGAACAUGGAGGAA	CGAGAGGGUUCAAUAGCAGUGGGAAUGGGAACAUGGAGGAAAGCAUGAGCUCUAAAUUUCCUCCAAAGGAGAUCCUGCUUUGUGUUUUCCUGAUGCCUCCCAUUCCUAUUGUUCUUGGGUGCUCCUUCC	ata-miR2118a-3p	CCUGAUGCCUCCCAUUCCUAU	4	21561617	21561597
miR2118	UUCCUAGUGCCUCCCAUUCCUA	UUGAGUGUCUAAGGGCAAUCGGAAUGGGAACAUUGAGGAAAGCCUACAGCGUCUUUCUCGUCCACUAGAAGUGGGGGGUAAAGAUAAUGUUUUUGUGUUUUCCUAGUGCCUCCCAUUCCUAUUGUCCUUAGAUACUCCUUC	osa-miR2118g	GGAAUGGGAACAUUGAGGAAAG	4	21563424	21563403
miR2118	UUCCUGAUGCCUCUCAUUCCUA	GAGAGGAUCUCAGAAAUGUAGGAAUGAGAACAUGAAGGAAAGUCUAAGAGCUAAUGUCUCCUCUACAUUGGAGGUCGAGACUUAGUUUCAUGUUUUCCUGAUGCCUCUCAUUCCUAUGGUUCUAGGGUGCUCCUUC	osa-miR2118f	GGAAUGAGAACAUGAAGGAAAG	4	21563677	21563656
miR2118	UUCCCAAUGCCUCCCAUUCCUA	AAGAGGGUCUAAGAAUGGUUGGAAUGGGAACAUGGAGGAAACCUAAACCUUUAGUUUCCAUCUCUGACAAUAGAGGUGGAAAUUUGGCUGAGUGUUUCCCAAUGCCUCCCAUUCCUAUUAUUCUUAAUCACUCCUUC	osa-miR2118b	GGAAUGGGAACAUGGAGGAAAC	4	21565402	21565381
miR2118	UUCCUGAUGCCUCCCAUUCCUA	GAGAGACUCUAAGAGCAGUAGGAAUGGGAACAUGAAGGAAAGCCAAAUUAAGCUCUAACCUCUGGUAUUGGAGAUUUGGUCUGAUGAUUUUCCUGAUGCCUCCCAUUCCUAUAGUUCUUAGGUGCUCGUUC	osa-miR2118b	GGAAUGGGAACAUGAAGGAAAG	4	21565633	21565612
miR2118	GGGAAUGGGAACAUGGAGGAA	AAAGAGGGUCUAAGAAUGCUGGGAAUGGGAACAUGGAGGAAACUGCUUGUUCCAUCUCUAGGUGGAAAUUUGGCUGAGUGUUUCCCAAUGCCUCCCAUUCUUAUUAUUCUUAAUCACUCCUUCC	ata-miR2118a-3p	CCCAAUGCCUCCCAUUCUUAU	4	21567169	21567149
miR2118	UUCCUAAUGCUUCCCAUUCCUA	UUGAGUGUCUAAGAACAGUGGGAAUGGAAACAUUAAGGAAAGCCUACAGUAUUUUCUUCUCCACUAGAAUUAGGGGUGGAGAUAAUUCUUUUGUGUUUUCCUAAUGCUUCCCAUUCCUAUUGUUGUUAGAUACUCCUUC	osa-miR2118g	GGAAUGGAAACAUUAAGGAAAG	4	21567741	21567720
miR2118	UUCCUGAUGCCUCUCAUUCCUA	GAGAGUAUCUCAGAAUUGUGGGAAUGAGACCAUGAAGGAAAGCCUAAGCUCUAUUGUCCCCUCUAGUAUUGGAGGUGGAAACUUAGUUUCAUGUUUUCCUGAUGCCUCUCAUUCCUAUUGUUCUUAGGUGCUCCUUC	osa-miR2118f	GGAAUGAGACCAUGAAGGAAAG	4	21567980	21567959
miR2118	UUCCUGAUGCCUCCCAUUCCUA	UAGAGACUCUAAGAGCAGUAGGAAUGGGAACAUGAAGGAAAGCCAAACCAAGCUCUAACUCCUGGAGUUGGAGAUUUGGUAUAACGAUUUUCCUGAUGCCUCCCAUUCCUACAGUUCUUAGGUCCUUGUUC	osa-miR2118b	GGAAUGGGAACAUGAAGGAAAG	4	21569890	21569869
miR2118	UUCCCGAUGCCUCCCAUUCCUA	GAGAGAGCCUAAGAGCAGUGGGAAUGGGAACAUGGAGGAAAGCCUAAAAACCAAAUUUCUUCCUCCAGCAAUGGAGGUGGAAAUUUGGUUUGGUUUUUUCCCGAUGCCUCCCAUUCCUAUCGUUCUUAAGCACUUCUUC	osa-miR2118a	GGAAUGGGAACAUGGAGGAA	4	21572530	21572509
miR2118	GGGAAUGGGAACAUGGAGGAA	AGAGAGAGCCUAAGAGCAGUGGGAAUGGGAACAUGGAGGAAAGCCUAAAAACCAAAUUUCUUCCUCCAGCAAUGGAGGUGGAAAUUUGGUUUGGUUUUUUCCCGAUGCCUCCCAUUCCUAUCGUUCUUAAGCACUUCUUCC	ata-miR2118a-3p	UUCCCGAUGCCUCCCAUUCCUAU	4	21572608	21572588
miR2120	UUUAGUCCCGGUUGGUGUUA	GACUAAAGAUCACGGCGAUCUUUAGUCCCGGUUGGUGUUACCAACCGGGACUAAAGUUGGAACUUUAGUCCCGGUUGGUAACACCAACCGGAACUAAAGAUCCCGGGGGCCCUGACAACG	osa-miR2120b-3p	ACACCAACCGGAACUAAAGA	4	1331766	1331747
miR2120	UUUAGUCCCGGUUGGUGUUA	CAUAUAUAAAGGGGUGGGACUUUAGUCCCGGUUGGUGUUACCAACCGGUACUAAAGAUCACCGGGAUCUUUAGUCCGGUUGGUAACACCAACCGGGAAUAAAGUUACGAUCUUUAGUCCGGUUG	osa-miR2120b-3p	ACACCAACCGGGAAUAAAGU	4	1543678	1543659
miR2120	UUUAGUCCCGGUUGGUGUUA	UGUCAGGCCCCCCCGGAAUCUUUAGUCCCGGUUGGUGUUACCAACCGGUACUAAAGAUCCCGGUGAUCUUUAGUACCGGUUGGUAACACCAACCGGAACUAAAGUCCCACCCCUUUAUAUAUAUC	osa-miR2120b-3p	ACACCAACCGGAACUAAAGU	4	2630217	2630198
miR2120	ACACCAACCGGGACUAAAGA	UAAAAAAAAAUAGUAAAGAUACACCAACCGGGACUAAAGAUGGAUCAGCCGGCCACGUGGCUGACCGAUCUUUAGUCCCGGUUCGUGUUACCAACCGGGACUAAAGAUCG	osa-miR2120b-5p	UUUAGUCCCGGUUCGUGUUA	4	2938843	2938824
miR2871	GACCGUAGAAACUAACAUAGAAAA	UGAUGGCUGCCCACCAUGGUGACCGUAGAAACUAACAUAGAAAAAGAGGUAGAUAUCUCAAGUGACUUUGUUCAUUUACGUUGGAAUAGACAAGUAACUACCUUUUCUAUUUUAGUUUCUAUGGUCACUAUGGUGGCAGCCAUGAUAG	osa-miR2871a-5p	UUCUAUUUUAGUUUCUAUGGUCAC	4	8251794	8251817
miR2871	UAUUUUAGUUUCUAUGGUCAC	UGAUGGCUGCCCACCAUGGUGACCGUAGAAACUAACAUAGAAAAAGAGGUAGAUAUCUCAAGUGACUUUGUUCAUUUACGUUGGAAUAGACAAGUAACUACCUUUUCUAUUUUAGUUUCUAUGGUCACUAUGGUGGCAGCCAUGAUAG	osa-miR2871a-3p	GACCGUAGAAACUAACAUAGA	4	8251881	8251901
miR5148	UGAGGGGUAGAAAUGUCAUAUCAU	CUUGAUCCAGCCACACACACGAUAUGACGUUUCUACCCCUCACAAGUACAAGUAUAAUGCAUGUCAAUGAGGGGUAGAAAUGUCAUAUCAUGUGUGUGGCUGGAUCAAUAA	osa-miR5148a	GAUAUGACGUUUCUACCCCUCACA	4	1502231	1502208
miR5148	UGAGGGGUAGAAAUGUCAUAUCAU	CUUGAUCCAGCCACACACACGAUAUGACGUUUCUACCCCUCACAAGUACAAGUAUAAUGCAUGUCAAUGAGGGGUAGAAAUGUCAUAUCAUGUGUGUGGCUGGAUCAAUAA	osa-miR5148a	GAUAUGACGUUUCUACCCCUCACA	4	13156881	13156858
miR5148	UGAGGGGUAGAAAUGUCAUAUCAU	CUUGAUCCAGCCACACACACGAUAUGACGUUUCUACCCCUCACAAGUACAAGUAUAAUGCAUGUCAAUGAGGGGUAGAAAUGUCAUAUCAUGUGUGUGGCUGGAUCAAUAA	osa-miR5148a	GAUAUGACGUUUCUACCCCUCACA	4	20214081	20214104
miR5148	UGAGGGGUAGAAAUAUCAUAUCAU	CUUGAUCCAGCCACACACACGAUAUGACGUUUCUACCCCUCACAAGUACAAGUAUAAUGCAUGUCAAUGAGGGGUAGAAAUAUCAUAUCAUGUGUGUGGCUGGAUCAAUAA	osa-miR5148a	GAUAUGACGUUUCUACCCCUCACA	4	27787603	27787580
miR5150	AGAAACUGCAGCUGUCAGAAGCUC	UUUAGGCCAUGUUUGGGGGAGCUUCUGACAGCUGCAGCUUCUCCUAGAACAAGAGAAACUGCAGCUGUCAGAAGCUCCCCCAAACAGUCCAGAUUUU	osa-miR5150-3p	GCUUCUGACAGCUGCAGCUUCUCC	4	18381798	18381775
miR5150	AGCUUCUGACAGCUGCAGCUUCUC	CUUUAGGCCAUGUUUGGGGGAGCUUCUGACAGCUGCAGCUUCUCCUAGAACAAGAGAAACUGCAGCUGUCAGAAGCUCCCCCAAACAGUCCAGAUUUUC	osa-miR5150-5p	GAAACUGCAGCUGUCAGAAGCUCC	4	18381832	18381809
miR5174	UUUAUGGGACGGAGGGAGUAG	UUUCACAUGCACUGCAGAGUACUUCCUCCAUCCUAUUAAAAAACAAGCUAAUACUGGAUGUAACAUAUCCUAUUACAAUGAAUCUAGACAUAUAUUCGUCCAGAUUCACAGUAUUAGAAUAUGUUACAUCCGGUUCUAGAUUUGUUUUUUUAUGGGACGGAGGGAGUAGUUGGGAACCCUAGGAACGAA	bdi-miR5174e-3p.2	ACUUCCUCCAUCCUAUUAAAA	4	13381281	13381301
miR5174	UUUUUGGAACGGAGGGAGUAG	AUUAAAAAGGGCAGUUGCAUACACCGUCCGUCCCCAAAAAAGAAAAAUUACUUCUGGCUAUGUAUCUAGACAUAGCCUAAAUAGGUAGGCAAAAGUUUUUUUUUUUUGGAACGGAGGGAGUAGAUCAAGAACAAAAAUCCCCC	bdi-miR5174e-3p.2	ACACCGUCCGUCCCCAAAAAAG	4	26643977	26643957
miR5181	CACUUAUUUUGGAACGGAGGG	UUCCCAAAAUUCAAUACUACCUCCGUGCCAAAAUAAGUGCAGUCAUAAAUAUCCGUGUUUAGCGCUUUGACUAUCCGUCUUAUUUAAAAAUUUUAUGAAAAAUAUUAAAAAAAUUAAUCACACAUAAAGUACUAUUCAUAUUUUAUUAUCUAAUAACAAUAAAAAUACUAAUCAUAAUCUUUUUUCAAAUAAGACGAACGGUCAAACGUUGAACAUGAAUAGUGUUAAAACCGCACUUAUUUUGGAACGGAGGGUGUAGAAAUCGACGGUCAUG	ata-miR5181-3p	CUCCGUGCCAAAAUAAGUGCA	4	378978	378958
miR5205	CUUAUAUUUAGGGACGGAGGGAGU	AACUACUACUAAUUUAUUACUCUCUCCGCCCUAAAAUAUGAGGGAUUAUAAAUAGAUAUGAUGUAUCCUAAGAGUAUGAAUCUGGACAUACCCUUUAUCUAGAUUCAUAGCCUAGGAUAUGUUACAUUCACCCACAAUCCCUUAUAUUUAGGGACGGAGGGAGUAUAUGAUAAAUCUACUUCAU	mtr-miR5205b	UCUCUCCGCCCUAAAAUAUGAGGG	4	20138843	20138820
miR529	AGAAGAGAGAGAGUACAGCUU	AUAUCGUGAAGGCUAAAUGGAGAAGAGAGAGAGUACAGCUUUGGGCGGUUUAGUUGUUAGAUGGUGGAAGUACUUGCGACGCCUACUACCCUUUUCACCAAGGCUGUACGCUCCCUCUUCUUCUCUUAGCUUUUUAUGAUCCA	osa-miR529b	GCUGUACGCUCCCUCUUCUUC	4	15794019	15794039
miR530	UGCAUUUGCACCUGCACCUA	CAAGUGAUGUGUGAUAGAGCUGCAUUUGCACCUGCACCUACAGAGAGGAAGAUGAAGCAGCAAGCUAGCAAUACGUGCUUGAUCGCUAUACGCUAGCUUCUUGCACACAAUGUUGUUCCUGGUCUCUUCCUGAUCCCUAGGUGCAGAGGCAGAUGCAACUAUGUCAUAGACUUCACAUC	osa-miR530-5p	GGUGCAGAGGCAGAUGCAAC	4	8214661	8214642
miR530	UGCAUUUGCACCUGCACCUA	CAAGUGAUGUGUGAUAGAGCUGCAUUUGCACCUGCACCUACAGAGAGGAAGAUGAAGCAGCAAGCUAGCAAUACGUGCUUGAUCGCUAUACGCUAGCUUCUUGCACACAAUGUUGUUCCUGGUCUCUUCCUGAUCCCUAGGUGCAGAGGCAGAUGCAACUAUGUCAUAGACUUCACAUC	ptc-miR530a	GGUGCAGAGGCAGAUGCAAC	4	8214661	8214643
miR530	UGCAUUUGCACCUGCACCUAC	CAAGUGAUGUGUGAUAGAGCUGCAUUUGCACCUGCACCUACAGAGAGGAAGAUGAAGCAGCAAGCUAGCAAUACGUGCUUGAUCGCUAUACGCUAGCUUCUUGCACACAAUGUUGUUCCUGGUCUCUUCCUGAUCCCUAGGUGCAGAGGCAGAUGCAACUAUGUCAUAGACUUCACAUC	bdi-miR530a	AGGUGCAGAGGCAGAUGCAAC	4	8214661	8214641
miR5337	AAAUUACUUGUCGUUCUAGCU	AGUAUUACUCCCUUCAUUUCAAAUUACUUGUCGUUCUAGCUUUGUCCUUAAACAUGUAUAUCUUUGACCAUCAAUUUUUAAAAACUCAUAUGGUUUAACAUCAUAUGAUUUUUUUUUAGAUUCACUGACAAAUACUUUAAUAAAUACAACUCAUAUUUUGAACUAUACGGAUUUCUAAAAAUUGAUGGUCAAAGAUAUACAUGCUUGACUUAGGACAAAGCUAGAACAAAAAGUAUUUGAGUACUAGAAUUUAGAAAAAA	osa-miR5337a	CUAGAACAAAAAGUAUUUGA	4	5532951	5532971
miR5499	GAAGGAAGAAUCGUUAUGGAA	CGGUAGGAAUUUCUGCUGUUCCAUGUUCGAUUCUUCAUUUGGGGAUCUAACAUCAGCGGGAACCUUAAGUCUUCUUCACAUAUCCAUUUGAUGGAUAGAUUGCCGAAGGAAGAAUCGUUAUGGAAUGAUGCAGAUAUGAAACAUG	osa-miR5499	CCAUGUUCGAUUCUUCAUUUGG	4	17152788	17152808
miR5522	AACAAUAGGAAUGGGAGGCAU	AAGAGGAAGGAGCACCUAAGAACAAUAGGAAUGGGAGGCAUUAGGAAAGUUGCAAGCCAAGUCUCCACAAACAUGGAGCUUGCACUUUCCUCCAUGUUCCCAUUCCUACAGCUCUUAGACCCUCUGUCUUCCUCU	osa-miR5522	GUUCCCAUUCCUACAGCUCU	4	21561311	21561331
miR5522	AACUAUAGGAAUGGGAGGCAU	AAGAGGAACGAGCACCUAAGAACUAUAGGAAUGGGAGGCAUCAGGAAAAUCAUCAGACCAAAUCUCCAAUACCAGAGGUUAGAGCUUAAUUUGGCUUUCCUUCAUGUUCCCAUUCCUACUGCUCUUAGAGUCUCUCUUCCUCUUC	osa-miR5522	GUUCCCAUUCCUACUGCUCU	4	21565607	21565627
miR5536	AAUGGUAGUAACAUUAUGGUAG	UCGGUGGGUUCACAUCCUCUACAAUAAUGGUACUAUCAUUAUAGGCACCGACGUGUGGUGCAAUGGGAGGGUAGGAUCCACAUACUAGUGACUGUAAUGGUAGUAACAUUAUGGUAGAGGAUCCUCACAACAAAAGG	osa-miR5536	ACAAUAAUGGUACUAUCAUUAU	4	14736558	14736579
miR5536	AAUGGUAGUGUCAUUAUGGUAG	AAAUCGGGUGAGGAUCCUCUACCAUAAUAUCACUAUACCAUUACGGUCACUUAUAUGUGAGUUCCGCUUUCUUAGUGUUACACAUAUCAAUGUCUAUAAUGGUAGUGUCAUUAUGGUAGAGGGUGUAAACCCCAACAAA	osa-miR5536	ACCAUAAUAUCACUAUACCAUUAC	4	22955488	22955509
miR5536	AAUGGUAAUGACAUUAUGGUAG	UUAAGGGGUUCACAUCCUCUAUCAUAAUGGCACUAUCAUUAUAAGAAUUGACGUAUGGGGUAAUAGGAGGCUGGGACCCACAUUAUAGUGAUUGUAAUGGUAAUGACAUUAUGGUAGAGGAUCCUCACCCGGAAUUA	osa-miR5536	AUCAUAAUGGCACUAUCAUUAU	4	28164136	28164157
miR5543	UAUGAAUGGUAUAUUUUCUUG	UAAAUUUCAUAUUGAAAUCAUAUGAAUGGUAUAUUUUCUUGCAACAUGUGUAAUUAAUACCAAAGCACCUACACAUGUUACAAGAAAAUAUACGGUUUAUAUGAUUUCAGUUUGAAAUUUCAC	osa-miR5543	AGAAAAUAUACGGUUUAUAUG	4	16328316	16328296
miR5788	UGGAUGUGACAUAUUCUAGUA	CAAAAAAACGAAUAUAGAAUUGGAUGUGACAUAUUCUAGUACGUCGAAUCUGGACAAAGGUAUAUCUAGGUUCGUAGAACUAGGAUGUGUCACAUCCAGUAUUAAGUUGGUUUUUUAUGG	osa-miR5788	CUAGGAUGUGUCACAUCCAGU	4	7927906	7927886
miR5788	UGGAUGUGACAUAUUCUAGUA	AAAAAAAAAAAGAAAUUUACUGGAUGUGACAUAUUCUAGUAAAACGAAUCUGAACAAAUGUAUGUAGCACUAGGAUGUGUCACAUCCAGUACUAAGUUGGUUUUUUUGGA	osa-miR5788	CUAGGAUGUGUCACAUCCAGU	4	11800545	11800565
miR5795	AUGUCGAGGUCGAGUUCCCGGC	CUCCUUAGAGCCGGAGCAGACGGGAUCUCGACCUCGACAUCCAUAUCCCACUAGAACUUGCUACCGUUGCCACUAUCUUAUGUCAGUGACAUUGAUAGCAAGUUCGAGUGGUAUACUGAUGUCGAGGUCGAGUUCCCGGCUGCUCCAGCCCUAUUGAGCA	osa-miR5795	CGGGAUCUCGACCUCGACAUCC	4	11311633	11311612
miR5801	UAGAUCCAACAAUCAAAAACG	UACCUCAUGGUACCAAAUCGUUUCCGAUUGUUGGAUUUAGCUGGGCAAGAUGAAUAUUGUUAGAUCCAACAAUCAAAAACGAUUUAGUACGGUGAGGAGGA	osa-miR5801c-3p	UUUCCGAUUGUUGGAUUUAGC	4	8388114	8388134
miR5801	AUCGUUUCCGAUCGUUGGAUC	ACCUCACGGUACGGUACUAAAUCGUUUCCGAUCGUUGGAUCUAACAAUGCACAUCCUGCCCAGCUAGAUUCAACGAUUGAAAAUGAUUUGGUACCGUGAGGUACCGGUA	osa-miR5801c-5p	UUCAACGAUUGAAAAUGAUUU	4	14280665	14280645
miR5801	ACUAAAUCGUUUCCGAUCGUUGGA	CCGGUACCUCACGGUACGGUACUAAAUCGUUUCCGAUCGUUGGAUCUAACAAUGCACAUCCUGCCCAGCUAGAUUCAACGAUUGAAAAUGAUUUGGUACCGUGAGGUACCGGUACCUCG	osa-miR5801b	CAACGAUUGAAAAUGAUUUGGUAC	4	14280670	14280647
miR5801	ACUAAAUCGUUUCCGAUCGUUGGA	AGGUACCGGUAACUCACGGUACUAAAUCGUUUCCGAUCGUUGGAUCUAACAAUGCACAUCCUGCCCAGCUAGAUUCAACGAUCGAAAAUGAUUUGGUACCGUGAGAUACCGGUACCUCG	osa-miR5801b	CAACGAUCGAAAAUGAUUUGGUAC	4	14814225	14814248
miR5801	AUCGUUUCCGAUCGUUGGAUC	CCGGUAACUCACGGUACUAAAUCGUUUCCGAUCGUUGGAUCUAACAAUGCACAUCCUGCCCAGCUAGAUUCAACGAUCGAAAAUGAUUUGGUACCGUGAGAUACCGGUA	osa-miR5801c-5p	UUCAACGAUCGAAAAUGAUUU	4	14814230	14814250
miR5801	AUCGUUUCCGAUCGUUGGAUC	CCGAUAUCUCAUGGUACCAAAUCGUUUCCGAUCGUUGGAUCUAACAAUGCACAUCCUGGUCAGCUAGAUCCAACAAUCAAAAAUGAUUUGAUAGUAUGAGGUACCGGUA	osa-miR5801c-5p	UCCAACAAUCAAAAAUGAUUU	4	17650344	17650364
miR5801	AUCGUUUCCGAUCGUUGGAUC	CUGGUACCUCAUGGUACCAAAUCGUUUCCGAUCGUUGGAUCUAACAAUACCCAUCCCGCCCAACAAGAUCUAACGAUUAGAAAUAAUUUAGUACCGUGAGGUACCGGUA	osa-miR5801c-5p	UCUAACGAUUAGAAAUAAUUU	4	19839919	19839899
miR5801	ACCAAAUCGUUUCCGAUCGUUGGA	AGGUACUGGUACCUCAUGGUACCAAAUCGUUUCCGAUCGUUGGAUCUAACAAUACCCAUCCCGCCCAACAAGAUCUAACGAUUAGAAAUAAUUUAGUACCGUGAGGUACCGGUACCUCG	osa-miR5801a	UAACGAUUAGAAAUAAUUUAGUAC	4	19839924	19839901
miR5802	AUGGACUGUACUUUGUAAAGCGGA	AAUUACAUACCGUUAGGGAUAUGGACUGUACUUUGUAAAGCGGACUCUUUCCCCUAUAUAAGGAGGGUCCGUGUGCCUCUCGGGGCACGAUUCU	osa-miR5802	CCCUAUAUAAGGAGGGUCCGUGU	4	26039097	26039074
miR5804	UGCGAAGUAGAGAUGCCGACU	UGCAUUGUGAUCAGAUUGCAUCGGCAUCUCUACUCUGCAGCCGCUGCCUCUGCCGCCUCUUUCAUCCGCUGUCCGUGCGACGGCAAGAGAGUGUUGACAGCGGCUGCGAAGUAGAGAUGCCGACUUGAUCUGAGCUUGGGAGCCG	osa-miR5804	UCGGCAUCUCUACUCUGCAGC	4	20721167	20721147
miR5810	ACGGAACCCUAACGGCGAUGGCAU	AACGAUUUUGUCCCAAAAAUGCUAUCGUCGUUAGGGUUCUGUCCAUUUUGCGUCGUUAAAUACACUGUUCAUCCUAUAGAACUUAAUGGCGCGAAAUAGACGGAACCCUAACGGCGAUGGCAUUUUUUGGACAAAGUCGUUUG	osa-miR5810	GCUAUCGUCGUUAGGGUUCUGUCC	4	16309346	16309369
miR5810	ACGGAACCCUAACGGCGAUGGCAU	GUUGUGUUUUAUGUGCUAUUGCCAUCGCCGUUAGGGUUCCGUCCAUCCCACGCCGUUAGUUGCUAUUGGAUGAACAAUGUAUUUAACGGCGCGGGAUAGACGGAACCCUAACGGCGAUGGCAUUUUUAGAACAAAACCGUUCG	osa-miR5810	GCCAUCGCCGUUAGGGUUCCGUCC	4	19424071	19424094
miR5813	AAGCAGCGACUCUGGUCAUGGA	UGGCAUGGUGAGCUAAUUUUCAUGACCAGGUCACUGCUUGCCUUUGCAGUACCAUUAUGGGUUACCGUGCCAGAUUGAGGGAAGGAAUGAAAAGGGUAAAGCAAAGGCAAGCAGCGACUCUGGUCAUGGAAUUGGAGCCAUGACAUGGCA	osa-miR5813	CAUGACCAGGUCACUGCUUGC	4	9863998	9863977
miR5831	UAGUCAAACUUAGAAUAGUUUGAC	GUUUUGUCUUUAGUCAAAGUCAAACUACUCUAAGUUUGACUAACUCUCUAGAAAAAAGUAGUAAUAUUUACAACACCAGCAUAGUUUCAUUAAAUCUAUAAUUGAAUAAAUUUUCAUAAUAUAUUAGUCUUGGGUUAAAAAUAUUACUAUUUUUUUCUACAAAAAUAGUCAAACUUAGAAUAGUUUGACUUUAACCAAAGUCAAAACGU	osa-miR5831	CAAACUACUCUAAGUUUGACUAAC	4	21385882	21385859
miR6225	AAUUAGACUCAAAAGAUUCAUCUC	AGUUAGGGAAGAAAUCGUGAGAUGAAUCUUUUGAGCCUACAGUAACCCACAUAUACUAAUGGCGGAUUAAUUAGACUCAAAAGAUUCAUCUCGCGGUUUCCAAGCGAGUUAU	sbi-miR6225-5p	GAUGAAUCUUUUGAGCCUACAGUAA	4	13218644	13218621
miR6225	GAGACGAAUCUUUUAAGUCUAAUU	AUAACCUUGGACUAAUUCGUGAGACGAAUCUUUUAAGUCUAAUUACGCUAUGAUUUUGAAAAUGUGAUGCUACAAUAAACUUUUGAUAAUUAUGGAUUAAUUAGGCUUAAAAAAUUCGUCUCACGGAUUAGCUCUCAUUUAUAA	sbi-miR6225-3p	UUAGGCUUAAAAAAUUCGUCUCAC	4	19909202	19909225
miR6225	GAGACGAAUCUUUUAAGUCUAAUU	AUAAGCUUGGACUAAUUCGCGAGACGAAUCUUUUAAGUCUAAUUACGCCAUAAUUUUGACAAUGUGAUGCUACAGUAAACUUUGAUAAUUAUGGAUUAAUUAGGCUUAAAAAAAUCGUCUCGCGGAUUAGCUCUCAUUUAUGA	sbi-miR6225-3p	UUAGGCUUAAAAAAAUCGUCUCGC	4	23386295	23386272
miR6225	GAGACGAAUCUUUUAAGUCUAAUU	AUAGAUUACGUGUAAAUUGUGAGACGAAUCUUUUAAGUCUAAUUGCUCCAUAAUUUGAUAAUAUGAUGUUACAAUAAAUAUUUGCUAAUGAUGGAUUAAUUAGGCUUAAUAAAUUCGUCUCGUAGUUUACAGGCGAAAUCUGU	sbi-miR6225-3p	UUAGGCUUAAUAAAUUCGUCUCGU	4	24320880	24320857
miR6245	UUUAAUAGAACCGACACCUAC	AAUACUGUAGGUAGUGGUUUUUUAAUAGAACCGACACCUACUCUUAUAUUAUAGGUGUCGGUUCUAAAGAAAACUGGCACAUAUAAUAUAAGCAUAGGUGUCGGCUCUGUUGAAAAACCGGCACCUAUUAAAAAAA	osa-miR6245b-5p	AGGUGUCGGCUCUGUUGAAAA	4	16269421	16269440
miR7695	UGCCUACGUGGCACGCCACGUGAA	GCCGUGUUUAACCGUGGUCCUGCCUACGUGGCACGCCACGUGAAGGCUGACAUGGAAUUUUUUUAUCCUUUCUUCCUUCUUCUUUCACCACUGCGACAACCCUUCCCCUCGUGCCGCCUCUCACCACCGAGAAAAAAGAAGGAAGGAAGAGAAAAAAGAAGGAAGAAGGGAGAAAAAAAAUAAAAAAAAAUCCAUGUUAUUGUCCACGUGGCGUGCCACGUAGGCAAGAUCACAGUCAAACGCGGCUU	osa-miR7695-5p	CACGUGGCGUGCCACGUAGGCAAG	4	21128519	21128496
miR812	GACGGACGGUCAAACGUUGGAC	CAGUUUUGCACUAUUCAUCUCCAACGUUUGACUGUUCGUCUUAUUUGAAAUUUUUUUAUAAUUAUUAUUUUUAUUAUUAUUAGAUGAUAAAAUAUGAAUAGUACUUUAUGUGUGGCUAAUUUUUUUAAAAAAAAUUAUAAAUUUUUCAAAUAAGACGGACGGUCAAACGUUGGACACGUAUUUCCACGGCUGCAA	osa-miR812a	CCAACGUUUGACUGUUCGUCUU	4	7156405	7156426
miR812	GACGGACGGUCAAACGUUGGAC	CAGUUUUGCACUAUUCAUCUCCAACGUUUGACCGUUCGUUUUAUUUGAAAUUUUUUUAUAAUUAUUAUUUUUAUUGUUAUUAGAUGAUAAAAUAUGAAUAGUACUUUAUGUGUGGCUAAUUUUUUUAAAAAAAAUUAUAAAUUUUUCAAAUAAGACGGACGGUCAAACGUUGGACACGUAUUUCCACGGCUGCAG	osa-miR812a	CCAACGUUUGACCGUUCGUUUU	4	15086490	15086511
miR812	AAGAGGGAUGAUUAAAGUUGGACA	CGCAGCGAUGAGUUUCCGUGUCCAAUUUUAAUUGUCUGUCCUAUUUGAUUUUUUUUACCAAAUUAAAAAGCAUAAGUCACGCUCUCACGUAUAAAGUACUAUUCAUGUUUUAUCACCUAAUAACAAUAAAAAUGCUAAUCAUACAAAAUUUUAAAUAAGAGGGAUGAUUAAUAAAAAUGCUAAUCAUACAAAAUUUCAAAUAAGAGGGAUGAUUAAAGUUGGACACAAACAACUUACAGCUACGU	osa-miR812g	UCCAAUUUUAAUUGUCUGUCCUAU	4	19773009	19772986
miR814	CACUUCAUAGUACAAUGAAUCU	CAAUCUAGUACCGAAUAUGACACUUCAUAGUACAAUGAAUCUGGACAUGUUUCCUAUCUAAAUUCGUUGUACCAUAAAGUGUCUCAUCCGGUCCUAGGUUUUU	osa-miR814a	AUUCGUUGUACCAUAAAGUGUC	4	23535802	23535781
miR817	GCCAACUUGAGGCCCGAUUGA	ACGGGCCUAGUUAUUAUCUCAGUCGGGCCCCAAGUUGGCGCCCGUCAAGGAUGAUGGUCAUACAUGACGGGCGCCAACUUGAGGCCCGAUUGAGAUACCAACUUGAGGCCCGA	osa-miR817	AGUCGGGCCCCAAGUUGGCGC	4	10968036	10968055
miR818	AAUCCCUUAUAUUAUGGGACGG	GGUGCAAUUGUACUCCCUCCGUCCUAUAAUAUAAGAGAUUUUGAUUUUUUGCUUGCACUGUUUGACCACUCGUCUUAUUCAAAAAAUUUUAGAAUUAUUAUUUAUUUUAUUUGUGACUUACUUUAUUACCCAAAGUACUUUAAGCACAACUUUUCGUUUUUUAUAUUUGCAUAUUUUUUUAAAUAAGACGAGUGCUCAAACAGUGCAAGCAAAAAAUUAAAAUCCCUUAUAUUAUGGGACGGAGGGAGUAGUAUUCUAGCAC	osa-miR818a	GUCCUAUAAUAUAAGAGAUUUU	4	6623787	6623808
miR818	AAUCCCUUAUAUUAUGGGACGG	GAAGAUAUACUACUUCAUCCGUCCCACAAUAUAAGAGAUUUUGAGUUUUUUUUGCUUGCAACGUUUGACCACUCGUUUUAUUUAAUUUUUUUUUGUAAAUAUAAAAAACGAAAAGUUGUACUUAAAAUACCGUAGAUAAUAAAGCAAGUCACAAAUAAAAUAAAUAAUAAUUUCAAAAAAUUUUGAAUAAGACAAGUGGUCAAACGUUACAAGUAAAAACUCAAAAUCCCUUAUAUUAUGGGACGGAGGGAGUACCUCCGAUCUAU	osa-miR818a	GUCCCACAAUAUAAGAGAUUUU	4	11485912	11485933
miR818	AAUCCCUUAUAUUAUGGGACGG	ACUAAUUAAAUACUCCCUCCGUCCCACAAUAUAAGGGAUUUUAAGUUUAUGAUUGCAACGUUUGACCACUCGUCUUAUUCAAUUUUUUUUUGCAAAUAUAAAAAAUGAAAAGUUGUGCUUAAAGUACUGUAGAUAAUAAAGUAAGUCAAAUAAAAUAAAUAAUAAUUUCAAAAAAUUUUGAAUAAGACGAGUGGUCAAACGUUGCAAGUAAAAACUCAAAAUCCCUUAUAUUAUGGGACGGAGGGAGUAGAUGAAAAACAG	osa-miR818a	GUCCCACAAUAUAAGGGAUUUU	4	19607327	19607348
miR818	AAUCCCUUAUAUUAUGGGACGG	ACUUGUAAAGUACUCACUCCGUCCCACAGUAUAAGGGAUUUUGAGUUUUUGAUUGCAACGUUUGACCACUCGUCUUAUUCAAUUUUUUUUUGCAAAUAUAAAAAACCAAAAGUUGUGCUUAAAGUACUAUGGAUAAUAAAGUAAGUCACAAAUAAAAUAAAUAAUAAUUUCAAAAAAAUUUGAAUAAGACGAGUGGUCAAACAUUGCAAGCAAAAAUUCAAAAUCCCUUAUAUUAUGGGACGGAGGGAGUAGGUGAUUUGCUU	osa-miR818a	GUCCCACAGUAUAAGGGAUUUU	4	20386163	20386184
miR821	AAGUCAUCAACAACAAAGUUGAAU	CUAAAUGAUAUCAACUGAAAAAGUCAUCAACAACAAAGUUGAAUAACUUAUCAUGAUCUAAAACUUUUAUUGUGGUCAUUUCUUCAUACGACAAAGUGAUAGUAACACUGUUCACAAAAUUGACAUAUCUCUUAUCUGGUUUUAUAAACUAUAACACAUAUAUGUAAAAUUUGUUAAUAAUAUUACUAACAUUUCGUCGGAUGAAGAAAUAACAAAAAUAAAAGUUUUAGAUCUUGAUGAGUUAUUCAACUUUGUUGUUAAUGACUUUUUCAAUUGAAAUCAUUUAGUA	osa-miR821a	UCAACUUUGUUGUUAAUGACUUUU	4	1110534	1110511
miR821	AAGUCAUCAACAACAAAGUUG	CUAAAUGAUAUCAACUGAAAAAGUCAUCAACAACAAAGUUGAAUAACUUAUCAUGAUCUAAAACUUUUAUUGUGGUCAUUUCUUCAUACGACAAAGUGAUAGUAACACUGUUCACAAAAUUGACAUAUCUCUUAUCUGGUUUUAUAAACUAUAACACAUAUAUGUAAAAUUUGUUAAUAAUAUUACUAACAUUUCGUCGGAUGAAGAAAUAACAAAAAUAAAAGUUUUAGAUCUUGAUGAGUUAUUCAACUUUGUUGUUAAUGACUUUUUCAAUUGAAAUCAUUUAGUA	sbi-miR821d	ACUUUGUUGUUAAUGACUUUU	4	1110534	1110514
miR821	AAGUCAUCAACAACAAAGUUGAAU	CUAAAUGAUUUCAAUUGAAAAAGUCAUCAACAACAAAGUUGAAUAACUCAUCAAGUUCUAAAACUUUUAUUUUUGUUAUUUCUUCAUCCGAAGAAAUGUUAGUAAUAUUAUUCACAAAUUUUACAUAUAUGUGUUAUAGUUUAUAAACGAGAUAAGAGAUAUGUCAAUUUUGCGAACAAUGUUACUAUCACUUUGUCGUAUGAAGAAAUGACCAAAAUAAAAGUUUUAGAUCUUGAUGAGUUAUUCAACUUUGUUGUUGAUAACUUUUUCAGUUGAUAUAUUUUUGUA	osa-miR821a	UCAACUUUGUUGUUGAUAACUUUU	4	2561569	2561592
miR821	AAGUCAUCAACAAAAAAGUUG	CUAAAUGAUUUCAACUAAAAAAGUCAUCAACAAAAAAGUUGUCAAACUCAUCAAGAUCUAUAAUUUUUAUUUUUGGCAUUUCUUCAUCAGACAAAGUGAUAGUAACAUUGUUCACAAAAUUCACAUAUCUCUCAUCUGGUUUAUAAACUAUAACAGAGAUAUGUAAUUUUUUUUGAACAAUGUUACUAGCACUUUGUCAGAUGAACAAAUGGAAAAAAUAAAAGUUAUAGAUCUUGAUGAGUUAUACAACUUUGUUGUUGAUGAAUUUUUUAAUUGAAAUCAUUUAGUA	sbi-miR821a	ACUUUGUUGUUGAUGAAUUUU	4	4628664	4628684
miR821	AAGUCAUCAACAACAAAGUUGAAU	CUAAAUGAUUUCAAUUGAAAAAGUCAUCAACAACAAAGUUGAAUAACUCAUCAAGAUCUAAAACUUUUAUUUUUGUUAUUUCUUUAUCCAACAAAAUGUUAGUAACAUUGUUCACAAAUUUUACAUAUAUGUGUUAUAGUUUAUAAAACCAUAUAAGAGAUAUGUCAAUUUUGUGAACAAUGUUACUAUCACUUUGUCGUAGGAAGAAAUAACCAAAAUAAAAGUUUUUGAUCUUGAUGAGUUAUUCAACUUUGUUGUUGACAACUUUUUCAGUUGAUAUUAUUUAGUA	osa-miR821a	UCAACUUUGUUGUUGACAACUUUU	4	5076624	5076601
miR821	AAGUUAUGAACAUAAAAGUUG	GUAAAUAUAUUCAGCUGAAAAAGUUAUGAACAUAAAAGUUGUAGAACUCAUUAAGACAUAUAACUUUUAUUUUGGUUAUUUCUUCAUCCGAUAAAGUGAUAGUAACAUUGUUCAUAAAGUUUACAUAUCUCUCAUUUAGUUUUAUAAACUAUAAGAGAGAUAUGUACAUUUUGUAAACAAUAUUACUAUCAUUUUGUCGGAUGAAGAAAUGACCAAAAUAAAAGUUAUAGAUAUCGAUGAGUUAUACAAAUUUGUUGUUGAUGACUUUUUCAGUUGAAAUCAUUUAGUA	sbi-miR821b	AAUUUGUUGUUGAUGACUUUU	4	12245887	12245867
miR821	AAGUCAUCAACAACAAAGUUGAAU	CUAAAUGAUUUCAAUUGAAAAAGUCAUCAACAACAAAGUUGAAUAACUCAUCAAGAUCUAAAACUUUUAUUUUUUUUAUUUCUUCAUCUGACGAAAUGUUAGUAAUAUUAUUCACAAAUUUUACAUAUAUGUGUUAUAGUUUAUAAAACCAGAUAAGAGAUAUGUCAAUUUUGUGAACAAUGUUACUAUCACUUUGUCGUAUGAAGAAAUGACCAAAAUAAAAGUUUUAGAUCUUGAUGAGUUAUUCAACCGUGUUGUUGAUGACUUUUUCAGUUGAUAUCAUUUAGUA	osa-miR821a	UCAACCGUGUUGUUGAUGACUUUU	4	15985350	15985373

[truncated: 13 more sheets: Svevo_OWBM2B, Zavitan_OWBM2B, ChineseSpring_OWBM4A, HordeumVulgare_OWBM4A, SecaleCereale_OWBM4A, Svevo_OWBM4A, Zavitan_OWBM4A, ChineseSpring_WSS3B, HordeumVulgare_WSS3B, SecaleCereale_WSS3B, OryzaSativa_WSS3B, Svevo_WSS3B, Zavitan_WSS3B]
