# Supplementary material for: Comparative Analysis of Coding and Non-Coding Features within Insect Tolerance Loci in Wheat with Their Homologs in Cereal Genomes
Source: Int J Mol Sci. 2021 Nov 16;22(22):12349. doi: 10.3390/ijms222212349 (PMC8623949; doi:10.3390/ijms222212349)
Supplement: Supplementary file 1 [file ijms-22-12349-s001.zip › Supplementary_Table-S6.xlsx]

## Sheet: miRNA_Families_1A-2B-4A_loci
Supplementary Table S6. Presence of miRNA families identified in homologous QTL loci in each cereal.
	Chinese Spring	Hordeum Vulgare	Oryza Sativa	Secale Cereale	Svevo	Zavitan
miR1130
	+	+	+	+	+	+	OWBM1A
	+	+	+	+	+	+	OWBM2B
	+	+		+	+	+	OWBM4A
miR1122
	+	+		+	+	+	OWBM1A
	+	+		+	+	+	OWBM2B
	+	+		+	+	+	OWBM4A
miR1128
	+	+	+	+	+	+	OWBM1A
	+	+	+	+	+	+	OWBM2B
	+			+	+		OWBM4A
miR1127
	+	+		+	+	+	OWBM1A
	+	+		+	+	+	OWBM2B
	+	+		+	+	+	OWBM4A
miR5049
	+	+		+	+	+	OWBM1A
	+	+		+	+	+	OWBM2B
	+	+		+	+	+	OWBM4A
miR5175
	+	+		+	+	+	OWBM1A
	+	+		+	+	+	OWBM2B
	+			+	+	+	OWBM4A
miR1120
	+	+		+	+	+	OWBM1A
	+			+	+	+	OWBM2B
	+	+		+	+	+	OWBM4A
miR1436
	+	+		+	+	+	OWBM1A
	+	+		+	+	+	OWBM2B
	+			+	+	+	OWBM4A
miR5181
	+	+		+	+	+	OWBM1A
		+	+	+	+		OWBM2B
	+	+			+	+	OWBM4A
miR1117
	+			+	+	+	OWBM1A
	+	+		+	+	+	OWBM2B
	+			+	+	+	OWBM4A
miR1137
	+			+	+	+	OWBM1A
	+			+	+	+	OWBM2B
	+			+	+	+	OWBM4A
miR1131
	+			+	+	+	OWBM1A
	+			+	+	+	OWBM2B
	+				+	+	OWBM4A
miR9781
	+			+	+	+	OWBM1A
	+			+	+	+	OWBM2B
	+			+		+	OWBM4A
miR9654
	+			+	+	+	OWBM1A
	+			+	+	+	OWBM2B
	+				+	+	OWBM4A
miR1135
	+			+	+	+	OWBM1A
	+			+	+	+	OWBM2B
	+			+			OWBM4A
miR1118
	+			+	+	+	OWBM1A
	+			+	+	+	OWBM2B
				+		+	OWBM4A
miR2120
	+		+	+	+	+	OWBM1A
	+		+	+	+		OWBM2B
					+		OWBM4A
miR9783
	+				+	+	OWBM1A
	+			+	+	+	OWBM2B
	+				+	+	OWBM4A
miR1439
	+	+		+	+	+	OWBM1A
		+	+	+			OWBM2B
	+				+		OWBM4A
miR5174
	+		+	+	+	+	OWBM1A
			+	+			OWBM2B
				+			OWBM4A
miR1125
	+			+	+	+	OWBM1A
	+				+	+	OWBM2B
				+			OWBM4A
miR9782
	+				+	+	OWBM1A
	+			+	+	+	OWBM2B
						+	OWBM4A
miR5067
	+	+			+	+	OWBM1A
	+					+	OWBM2B
					+	+	OWBM4A
miR1136
	+				+	+	OWBM1A
	+				+	+	OWBM2B
					+		OWBM4A
miR6191
	+	+			+	+	OWBM1A
		+			+		OWBM2B
miR5205
	+		+	+	+	+	OWBM1A
			+				OWBM2B
miR5070
	+			+	+	+	OWBM1A
						+	OWBM2B
miR2118
	+	+	+		+	+	OWBM2B
miR818
	+		+		+		OWBM1A
			+				OWBM2B
miR5568
	+	+			+	+	OWBM1A
miR9665
	+				+	+	OWBM1A
miR1133
	+				+	+	OWBM1A
miR1121
	+				+	+	OWBM2B
miR6197
	+				+	+	OWBM1A
miR5084
	+						OWBM1A
	+					+	OWBM2B
miR2275
		+		+	+		OWBM1A
miR9666
	+				+	+	OWBM1A
miR11339
			+				OWBM1A
			+				OWBM2B
miR6225
			+				OWBM1A
			+				OWBM2B
miR11336
			+				OWBM1A
			+				OWBM2B
miR814
			+				OWBM1A
			+				OWBM2B
miR5180
		+					OWBM1A
				+			OWBM2B
miR399
		+	+				OWBM1A
miR11337
			+				OWBM1A
			+				OWBM2B
miR9668
					+		OWBM1A
					+		OWBM2B
miR5148
			+				OWBM1A
			+				OWBM2B
miR11343
			+				OWBM1A
			+				OWBM2B
miR437
			+				OWBM1A
						+	OWBM2B
miR11342
			+				OWBM1A
			+				OWBM2B
miR10518
			+				OWBM1A
			+				OWBM2B
miR11341
			+				OWBM1A
			+				OWBM2B
miR812
			+				OWBM1A
			+				OWBM2B
miR5801
			+				OWBM1A
			+				OWBM2B
miR5813
			+				OWBM2B
miR9774
	+						OWBM1A
miR5543
			+				OWBM2B
miR5536
			+				OWBM2B
miR5788
			+				OWBM2B
miR1862
			+				OWBM2B
miR5802
			+				OWBM2B
miR1861
			+				OWBM2B
miR11338
			+				OWBM1A
miR10516
			+				OWBM2B
miR6245
			+				OWBM2B
miR1850
			+				OWBM1A
miR5831
			+				OWBM2B
miR169
			+				OWBM2B
miR5810
			+				OWBM2B
miR162
			+				OWBM2B
miR5795
			+				OWBM2B
miR817
			+				OWBM2B
miR5337
			+				OWBM2B
miR5522
			+				OWBM2B
miR530
			+				OWBM2B
miR1431
			+				OWBM1A
miR821
			+				OWBM2B
miR1423
			+				OWBM2B
miR529
			+				OWBM2B
miR1319
			+				OWBM2B
miR395
				+			OWBM1A
miR5171
			+				OWBM1A
miR1123
				+			OWBM1A
miR5162
			+				OWBM1A
miR2871
			+				OWBM2B
miR7695
			+				OWBM2B
miR5804
			+				OWBM2B
miR11344
			+				OWBM2B
miR10521
			+				OWBM2B
miR5152
			+				OWBM1A
miR10517
			+				OWBM2B
miR5150
			+				OWBM2B
miR5499
			+				OWBM2B
miR1852
			+				OWBM1A

## Sheet: miRNA_Families_3B_loci
	Chinese Spring	Hordeum vulgare	Secale Cereale	Oryza Sativa	Svevo	Zavitan
miR1122	+	+	+		+	+
miR1120	+		+		+	+
miR1137	+		+		+	+
miR1127	+	+	+		+	+
miR5049	+	+	+		+	+
miR9654	+				+	+
miR1130	+	+	+	+	+	+
miR1436	+	+			+	+
miR437		+
miR1131	+				+	+
miR1117	+	+	+		+	+
miR1135	+		+		+	+
miR5181	+		+		+	+
miR5175	+	+	+		+	+
miR172	+	+	+		+	+
miR9781	+		+		+	+
miR9782	+		+		+	+
miR6191		+	+
miR1118			+		+	+
miR6197	+	+			+	+
miR1439	+	+	+
miR5180	+				+
miR818				+
miR9783	+				+
miR1128			+		+	+
miR5067	+		+		+	+
miR2120		+	+			+
miR5086	+	+			+
miR5281		+
miR9668	+				+
miR1125			+		+
miR1136					+
miR5205			+
miR5084						+
miR5568		+
miR11342				+
miR1139						+
miR5174			+
