# Supplementary material for: Comparative Analysis of Coding and Non-Coding Features within Insect Tolerance Loci in Wheat with Their Homologs in Cereal Genomes
Source: Int J Mol Sci. 2021 Nov 16;22(22):12349. doi: 10.3390/ijms222212349 (PMC8623949; doi:10.3390/ijms222212349)
Supplement: Supplementary file 1 [file ijms-22-12349-s001.zip › Supplementary_Table-S7.xlsx]

## Sheet: psRNATarget_results
Supplementary Table S7: miRNA families which have identified to have at least one transcript target in homolog QTL regions.
QTL	Species	miRNA Family	Target transcript
OWBM1A		>miR1118	TraesCS1A03G1001400
		>miR1127	TraesCS1A03G0977700
	Chinese S.	>miR1135	TraesCS1A03G0977700
		>miR1137	TraesCS1A03G0879700
		>miR1436	HORVU1Hr1G081260
	Hordeum	>miR1439	HORVU1Hr1G082190
	Rice	>miR11339	Os05t0572900-01
	Rye	>miR2275	SECCE1Rv1G0056210
		>miR1127	lcl|LT934111.1_cds_VAH10457.1_10453
	Svevo	>miR1137	lcl|LT934111.1_cds_VAH09915.1_9911
		>miR2275	lcl|LT934111.1_cds_VAH10699.1_10693
		>miR1439	lcl|NC_041380.1_cds_XP_037425552.1_4340
	Zavitan	>miR1137	lcl|NC_041380.1_cds_XP_037424262.1_4082
		>miR9665	lcl|NC_041380.1_cds_XP_037477965.1_4205
OWBM2B		>miR1127	TraesCS2B03G0120500
		>miR1120	TraesCS2B03G0090200
		>miR1120	TraesCS2B03G0088300
	Chinese S.	>miR1120	TraesCS2B03G0091300
		>miR1127	TraesCS2B03G0142700
		>miR1135	TraesCS2B03G0041900
		>miR1135	TraesCS2B03G0042200
		>miR1135	TraesCS2B03G0041600
	Rice	>miR2118	Os04t0108101-00
		>miR1120	lcl|LT934114.1_cds_VAH40493.1_881
	Svevo	>miR1120	lcl|LT934114.1_cds_VAH40472.1_860
		>miR2118	lcl|LT934114.1_cds_VAH40539.1_927
		>miR9782	lcl|LT934114.1_cds_VAH41060.1_1448
		>miR1127	lcl|NC_041383.1_cds_XP_037482987.1_543
		>miR2118	lcl|NC_041383.1_cds_XP_037481902.1_564
	Zavitan	>miR2118	lcl|NC_041383.1_cds_XP_037482997.1_563
		>miR1120	lcl|NC_041383.1_cds_XP_037482867.1_383
		>miR1120	lcl|NC_041383.1_cds_XP_037488458.1_375
WSS3B	Chinese Spring	>miR1127	TraesCS3B03G1508800
		>miR1439	TraesCS3B03G1479300
	Svevo	>miR1118	lcl|LT934116.1_cds_VAH86516.1_16003
	Zavitan	>miR5049	lcl|NC_041385.1_cds_XP_037417107.1_6950

## Sheet: OWBM1A
Putative protein targets of miRNA families identified from OWBM1A chromosome subsequences with at least one transcript target in homolog QTL regions.
			Description	Scientific Name	Max Score	Total Score	Query Cover	E value	Per. ident	Acc. Len	Accession
CHINESE SPRING	>miR1118	TraesCS1A03G1001400	hypothetical protein CFC21_004214 [Triticum aestivum]	Triticum aestivum	611	611	1	0	100	295	KAF6986458.1
			hypothetical protein CFC21_009141 [Triticum aestivum]	Triticum aestivum	438	438	0.99	3e-148	74.24	681	KAF6992112.1
			hypothetical protein CFC21_009141 [Triticum aestivum]	Triticum aestivum	441	441	0.99	1e-146	74.24	928	KAF6992113.1
			unnamed protein product [Triticum turgidum subsp. durum]	Triticum turgidum subsp. durum	426	426	0.99	8e-143	72.3	761	VAH23121.1
			disease resistance protein PIK6-NP [Aegilops tauschii subsp. strangulata]	Aegilops tauschii subsp. strangulata	425	425	0.99	2e-140	72.3	912	XP_020191439.1
	>miR1127	TraesCS1A03G0977700	hypothetical protein CFC21_004126 [Triticum aestivum]	Triticum aestivum	795	795	1	0	100	380	KAF6986357.1
			unnamed protein product [Triticum turgidum subsp. durum]	Triticum turgidum subsp. durum	789	789	1	0	99.21	380	VAH10457.1
			unnamed protein product [Triticum turgidum subsp. durum]	Triticum turgidum subsp. durum	444	444	1	2e-153	59.84	397	VAH22956.1
	>miR1135		hypothetical protein CFC21_004127 [Triticum aestivum]	Triticum aestivum	415	415	1	3e-142	56.58	372	KAF6986358.1
			LOW QUALITY PROTEIN: hypothetical protein CFC21_009035 [Triticum aestivum]	Triticum aestivum	400	400	0.99	2e-136	55.93	370	KAF6991996.1
	>miR1137	TraesCS1A03G0879700	probable phosphoribosylformylglycinamidine synthase, chloroplastic/mitochondrial [Triticum dicoccoides]	Triticum dicoccoides	2929	2929	1	0	99.65	1421	XP_037424262.1
			unnamed protein product [Triticum turgidum subsp. durum]	Triticum turgidum subsp. durum	2925	2925	1	0	99.65	1421	VAH09915.1
			hypothetical protein CFC21_008496 [Triticum aestivum]	Triticum aestivum	2897	2897	1	0	98.45	1421	KAF6991409.1
			unnamed protein product [Triticum turgidum subsp. durum]	Triticum turgidum subsp. durum	2892	2892	1	0	98.38	1421	VAH21911.1
			probable phosphoribosylformylglycinamidine synthase, chloroplastic/mitochondrial [Triticum dicoccoides]	Triticum dicoccoides	2888	2888	1	0	98.31	1421	XP_037473148.1
HORDEUM VULGARE	>miR1436	HORVU1Hr1G081260	hypothetical protein CFC21_003652 [Triticum aestivum]	Triticum aestivum	687	687	0.93	0	94.74	361	KAF6985834.1
			mitochondrial substrate carrier family protein E [Aegilops tauschii subsp. strangulata]	Aegilops tauschii subsp. strangulata	682	682	0.93	0	95	359	XP_020191761.1
			hypothetical protein CFC21_013283 [Triticum aestivum]	Triticum aestivum	681	681	0.93	0	94.72	359	KAF6997021.1
			unnamed protein product [Triticum turgidum subsp. durum]	Triticum turgidum subsp. durum	655	655	0.93	0	91.11	359	VAH21637.1
			mitochondrial substrate carrier family protein E [Brachypodium distachyon]	Brachypodium distachyon	601	601	0.81	0	92.72	355	XP_003561891.1
	>miR1439	HORVU1Hr1G082190	uncharacterized protein LOC109744614 isoform X2 [Aegilops tauschii subsp. strangulata]	Aegilops tauschii subsp. strangulata	789	789	0.99	0	86.04	546	XP_020159353.1
			uncharacterized protein LOC109744614 isoform X3 [Aegilops tauschii subsp. strangulata]	Aegilops tauschii subsp. strangulata	789	789	0.99	0	86.04	447	XP_020159354.1
			uncharacterized protein LOC109744614 isoform X1 [Aegilops tauschii subsp. strangulata]	Aegilops tauschii subsp. strangulata	789	789	0.99	0	86.04	560	XP_040256136.1
			unnamed protein product [Triticum aestivum]	Triticum aestivum	788	788	0.99	0	85.81	546	SPT21171.1
			uncharacterized protein LOC100822343 [Brachypodium distachyon]	Brachypodium distachyon	679	679	0.99	0	75.33	447	XP_003572537.3
ORYZA SATIVA	>miR11339	Os05t0572900-01	pentatricopeptide repeat-containing protein At5g39680 [Oryza sativa Japonica Group]	Oryza sativa Japonica Group	1425	1425	1	0	100	687	XP_015638111.1
			hypothetical protein OsJ_19621 [Oryza sativa Japonica Group]	Oryza sativa Japonica Group	1303	1303	1	0	93.6	656	EEE64765.1
			pentatricopeptide repeat-containing protein At5g39680 [Oryza brachyantha]	Oryza brachyantha	1270	1270	1	0	92.72	687	XP_006655610.1
			pentatricopeptide repeat-containing protein At5g39680-like [Triticum dicoccoides]	Triticum dicoccoides	1168	1168	0.98	0	81.44	682	XP_037427498.1
			hypothetical protein CFC21_004236 [Triticum aestivum]	Triticum aestivum	1167	1167	0.98	0	81.3	682	KAF6986489.1
SECALE CEREALE	>miR2275	SECCE1Rv1G0056210	hypothetical protein CFC21_008915 [Triticum aestivum]	Triticum aestivum	2308	2308	0.99	0	83.4	1486	KAF6991865.1
			hypothetical protein CFC21_008917 [Triticum aestivum]	Triticum aestivum	2261	2261	0.96	0	81.83	1501	KAF6991867.1
			hypothetical protein CFC21_013724 [Triticum aestivum]	Triticum aestivum	2251	2251	0.99	0	82.34	1369	KAF6997509.1
			disease resistance protein RGA2 isoform X4 [Aegilops tauschii subsp. strangulata]	Aegilops tauschii subsp. strangulata	2225	2225	0.99	0	81.64	1358	XP_020178361.1
			disease resistance protein RGA2 isoform X5 [Aegilops tauschii subsp. strangulata]	Aegilops tauschii subsp. strangulata	2216	2216	0.99	0	81.07	1356	XP_020178362.1
			disease resistance protein RGA2 isoform X6 [Aegilops tauschii subsp. strangulata]	Aegilops tauschii subsp. strangulata	2176	2176	0.97	0	81.49	1335	XP_020178363.1
SVEVO	>miR1127	lcl|LT934111.1_cds_VAH10457.1_10453	unnamed protein product [Triticum turgidum subsp. durum]	Triticum turgidum subsp. durum	795	795	1	0	100	380	VAH10457.1
			hypothetical protein CFC21_004126 [Triticum aestivum]	Triticum aestivum	789	789	1	0	99.21	380	KAF6986357.1
			unnamed protein product [Triticum turgidum subsp. durum]	Triticum turgidum subsp. durum	448	448	1	9e-155	60.1	397	VAH22956.1
			hypothetical protein CFC21_004127 [Triticum aestivum]	Triticum aestivum	419	419	1	1e-143	56.84	372	KAF6986358.1
			LOW QUALITY PROTEIN: hypothetical protein CFC21_009035 [Triticum aestivum]	Triticum aestivum	404	404	0.99	9e-138	56.19	370	KAF6991996.1
	>miR1137	lcl|LT934111.1_cds_VAH09915.1_9911	unnamed protein product [Triticum turgidum subsp. durum]	Triticum turgidum subsp. durum	2936	2936	1	0	100	1421	VAH09915.1
			probable phosphoribosylformylglycinamidine synthase, chloroplastic/mitochondrial [Triticum dicoccoides]	Triticum dicoccoides	2928	2928	1	0	99.72	1421	XP_037424262.1
			hypothetical protein CFC21_008496 [Triticum aestivum]	Triticum aestivum	2896	2896	1	0	98.52	1421	KAF6991409.1
			unnamed protein product [Triticum turgidum subsp. durum]	Triticum turgidum subsp. durum	2892	2892	1	0	98.45	1421	VAH21911.1
			probable phosphoribosylformylglycinamidine synthase, chloroplastic/mitochondrial [Triticum dicoccoides]	Triticum dicoccoides	2888	2888	1	0	98.38	1421	XP_037473148.1
	>miR2275	lcl|LT934111.1_cds_VAH10699.1_10693	unnamed protein product [Triticum turgidum subsp. durum]	Triticum turgidum subsp. durum	1636	1636	1	0	100	795	VAH10699.1
			disease resistance protein RGA2-like isoform X1 [Triticum dicoccoides]	Triticum dicoccoides	1469	1537	1	0	95.48	1387	XP_037426148.1
			putative disease resistance protein RGA1 isoform X9 [Aegilops tauschii subsp. strangulata]	Aegilops tauschii subsp. strangulata	1412	1484	0.99	0	87.2	1482	XP_040247134.1
			putative disease resistance protein RGA1 isoform X5 [Aegilops tauschii subsp. strangulata]	Aegilops tauschii subsp. strangulata	1412	1485	0.99	0	87.2	1508	XP_020178370.1
			putative disease resistance protein RGA1 isoform X1 [Aegilops tauschii subsp. strangulata]	Aegilops tauschii subsp. strangulata	1411	1484	0.99	0	87.2	1534	XP_020178366.1
ZAVITAN	>miR1439	lcl|NC_041380.1_cds_XP_037425552.1_4340	disease resistance protein Pik-2-like isoform X1 [Triticum dicoccoides]	Triticum dicoccoides	670	670	1	0	100	323	XP_037425552.1
			disease resistance protein Pik-2-like isoform X2 [Triticum dicoccoides]	Triticum dicoccoides	608	608	0.91	0	100	303	XP_037425570.1
			disease resistance protein PIK6-NP-like [Triticum dicoccoides]	Triticum dicoccoides	605	605	0.92	0	98.32	453	XP_037425529.1
			unnamed protein product [Triticum turgidum subsp. durum]	Triticum turgidum subsp. durum	534	534	0.92	0	87.29	975	VAH22472.1
			unnamed protein product [Triticum turgidum subsp. durum]	Triticum turgidum subsp. durum	534	534	0.92	0	87.29	1012	VAH22470.1
	>miR1137	lcl|NC_041380.1_cds_XP_037424262.1_4082	probable phosphoribosylformylglycinamidine synthase, chloroplastic/mitochondrial [Triticum dicoccoides]	Triticum dicoccoides	2938	2938	1	0	100	1421	XP_037424262.1
			unnamed protein product [Triticum turgidum subsp. durum]	Triticum turgidum subsp. durum	2928	2928	1	0	99.72	1421	VAH09915.1
			hypothetical protein CFC21_008496 [Triticum aestivum]	Triticum aestivum	2898	2898	1	0	98.52	1421	KAF6991409.1
			unnamed protein product [Triticum turgidum subsp. durum]	Triticum turgidum subsp. durum	2895	2895	1	0	98.45	1421	VAH21911.1
			probable phosphoribosylformylglycinamidine synthase, chloroplastic/mitochondrial [Aegilops tauschii subsp. strangulata]	Aegilops tauschii subsp. strangulata	2888	2888	1	0	98.31	1421	XP_020147522.1
	>miR9665	lcl|NC_041380.1_cds_XP_037477965.1_4205	caskin-1-like [Triticum dicoccoides]	Triticum dicoccoides	1045	1045	1	0	100	512	XP_037477965.1
			uncharacterized protein LOC119315490 [Triticum dicoccoides]	Triticum dicoccoides	329	329	0.34	6e-109	89.33	204	XP_037446003.1
			uncharacterized membrane protein DDB_G0293934 isoform X1 [Oryza sativa Japonica Group]	Oryza sativa Japonica Group	215	215	0.41	5e-63	46.22	336	XP_015646781.1
			uncharacterized protein LOC9270452 isoform X5 [Oryza sativa Japonica Group]	Oryza sativa Japonica Group	219	219	0.37	2e-62	52.08	492	XP_025876854.1
			uncharacterized protein LOC9270452 isoform X3 [Oryza sativa Japonica Group]	Oryza sativa Japonica Group	220	220	0.37	2e-62	52.08	539	XP_025876853.1

## Sheet: OWBM2B
Putative protein targets of miRNA families identified from OWBM2B chromosome subsequences with at least one transcript target in homolog QTL regions.
			Description	Scientific Name	Max Score	Total Score	Query Cover	E value	Per. ident	Acc. Len	Accession
CHINESE SPRING	>miR1127	TraesCS2B03G0120500	hypothetical protein CFC21_021050 [Triticum aestivum]	Triticum aestivum	350	350	1	5e-123	100	170	KAF7005973.1
			protein MRG1-like isoform X1 [Triticum dicoccoides]	Triticum dicoccoides	348	348	1	3e-122	98.82	170	XP_037482987.1
			protein MRG1-like isoform X2 [Triticum dicoccoides]	Triticum dicoccoides	341	341	1	1e-119	98.24	169	XP_037482988.1
			protein MRG1-like [Triticum dicoccoides]	Triticum dicoccoides	282	282	0.85	3e-96	93.29	170	XP_037480303.1
			protein MRG1-like isoform X1 [Triticum dicoccoides]	Triticum dicoccoides	242	242	0.8	4e-78	87.59	330	XP_037482985.1
		TraesCS2B03G0142700	hypothetical protein CFC21_021147 [Triticum aestivum]	Triticum aestivum	761	761	1	0	95.12	406	KAF7006077.1
			DIBOA-glucoside dioxygenase BX6-like [Triticum dicoccoides]	Triticum dicoccoides	744	744	1	0	90.73	373	XP_037471356.1
			DIBOA-glucoside dioxygenase BX6-like [Triticum dicoccoides]	Triticum dicoccoides	739	739	1	0	90	373	XP_037483048.1
			2-oxoglutarate-dependent dioxygenase [Triticum aestivum]	Triticum aestivum	735	735	1	0	89.51	373	BBU94033.1
			unnamed protein product [Triticum turgidum subsp. durum]	Triticum turgidum subsp. durum	726	726	0.98	0	89.38	370	VAH40928.1
	>miR1120	TraesCS2B03G0090200	uncharacterized protein LOC119361827 isoform X1 [Triticum dicoccoides]	Triticum dicoccoides	1079	1079	1	0	100	523	XP_037482867.1
			hypothetical protein CFC21_014636 [Triticum aestivum]	Triticum aestivum	938	938	1	0	88.53	510	KAF6998520.1
			uncharacterized protein LOC119366865 [Triticum dicoccoides]	Triticum dicoccoides	932	932	1	0	95.8	524	XP_037488458.1
			uncharacterized protein LOC119361827 isoform X2 [Triticum dicoccoides]	Triticum dicoccoides	780	780	0.72	0	100	381	XP_037482868.1
			hypothetical protein TRIUR3_12563 [Triticum urartu]	Triticum urartu	760	760	0.76	0	90.55	454	EMS51803.1
		TraesCS2B03G0088300	uncharacterized protein LOC119366865 [Triticum dicoccoides]	Triticum dicoccoides	1082	1082	1	0	100	524	XP_037488458.1
			hypothetical protein CFC21_014636 [Triticum aestivum]	Triticum aestivum	936	936	1	0	88.36	510	KAF6998520.1
			uncharacterized protein LOC119361827 isoform X1 [Triticum dicoccoides]	Triticum dicoccoides	933	933	1	0	95.99	523	XP_037482867.1
			hypothetical protein TRIUR3_12563 [Triticum urartu]	Triticum urartu	756	756	0.76	0	90.3	454	EMS51803.1
			uncharacterized protein LOC119361827 isoform X2 [Triticum dicoccoides]	Triticum dicoccoides	753	753	0.72	0	97.36	381	XP_037482868.1
		TraesCS2B03G0091300	hypothetical protein CFC21_020929 [Triticum aestivum]	Triticum aestivum	1331	1331	1	0	100	641	KAF7005828.1
			uncharacterized protein LOC119360271 [Triticum dicoccoides]	Triticum dicoccoides	983	983	0.76	0	96.55	494	XP_037481878.1
			uncharacterized protein LOC119352792 [Triticum dicoccoides]	Triticum dicoccoides	729	729	0.99	0	64.46	616	XP_037475274.1
			uncharacterized protein LOC119360265 [Triticum dicoccoides]	Triticum dicoccoides	698	698	0.98	0	64.24	991	XP_037481873.1
			unnamed protein product [Triticum turgidum subsp. durum]	Triticum turgidum subsp. durum	696	696	0.99	0	63.31	615	VAH40471.1
	>miR1135	TraesCS2B03G0041900	hypothetical protein CFC21_020487 [Triticum aestivum]	Triticum aestivum	999	999	1	0	100	488	KAF7005362.1
			unnamed protein product [Triticum turgidum subsp. durum]	Triticum turgidum subsp. durum	983	983	1	0	94.37	515	VAH39953.1
			cytochrome P450 71D11-like [Triticum dicoccoides]	Triticum dicoccoides	978	978	1	0	94.17	515	XP_037482739.1
			hypothetical protein CFC21_020484 [Triticum aestivum]	Triticum aestivum	947	947	0.97	0	93.43	502	KAF7005359.1
			unnamed protein product [Triticum turgidum subsp. durum]	Triticum turgidum subsp. durum	877	877	0.97	0	88.69	515	VAH39954.1
		TraesCS2B03G0042200	hypothetical protein CFC21_020484 [Triticum aestivum]	Triticum aestivum	1027	1027	1	0	100	502	KAF7005359.1
			cytochrome P450 71D11-like [Triticum dicoccoides]	Triticum dicoccoides	1018	1018	1	0	99	515	XP_037482739.1
			unnamed protein product [Triticum turgidum subsp. durum]	Triticum turgidum subsp. durum	1016	1016	1	0	99.2	515	VAH39953.1
			hypothetical protein CFC21_020487 [Triticum aestivum]	Triticum aestivum	947	947	1	0	93.43	488	KAF7005362.1
			cytochrome P450 71D11-like [Triticum dicoccoides]	Triticum dicoccoides	909	909	0.97	0	92.67	502	XP_037482737.1
		TraesCS2B03G0041600	hypothetical protein CFC21_020489 [Triticum aestivum]	Triticum aestivum	1025	1025	1	0	100	502	KAF7005364.1
			unnamed protein product [Triticum turgidum subsp. durum]	Triticum turgidum subsp. durum	1018	1018	1	0	99.6	515	VAH39954.1
			cytochrome P450 71D11-like [Triticum dicoccoides]	Triticum dicoccoides	924	924	0.97	0	94.91	502	XP_037482737.1
			unnamed protein product [Triticum turgidum subsp. durum]	Triticum turgidum subsp. durum	899	899	1	0	93.23	515	VAH39953.1
			cytochrome P450 71D11-like [Triticum dicoccoides]	Triticum dicoccoides	899	899	1	0	93.43	515	XP_037482739.1
ORYZA SATIVA	>miR2118	Os04t0108101-00	Os04g0108101 [Oryza sativa Japonica Group]	Oryza sativa Japonica Group	236	236	1	2e-79	100	130	BAS87553.1
			hypothetical protein EE612_021892 [Oryza sativa]	Oryza sativa	234	234	1	1e-78	99.23	130	KAB8094652.1
SVEVO	>miR1120	lcl|LT934114.1_cds_VAH40493.1_881	hypothetical protein CFC21_102926 [Triticum aestivum]	Triticum aestivum	673	673	1	0	100	524	KAF7101662.1
			unnamed protein product [Triticum turgidum subsp. durum]	Triticum turgidum subsp. durum	671	671	1	0	100	326	VAH40493.1
			uncharacterized protein LOC119358663 [Triticum dicoccoides]	Triticum dicoccoides	485	485	1	1e-168	75.15	512	XP_037481013.1
			hypothetical protein CFC21_014630 [Triticum aestivum]	Triticum aestivum	488	488	1	7e-168	75.46	631	KAF6998514.1
			uncharacterized protein LOC119361831 [Triticum dicoccoides]	Triticum dicoccoides	480	480	1	2e-166	75.77	523	XP_037482871.1
		lcl|LT934114.1_cds_VAH40472.1_860	hypothetical protein CFC21_020929 [Triticum aestivum]	Triticum aestivum	1331	1331	1	0	100	641	KAF7005828.1
			uncharacterized protein LOC119360271 [Triticum dicoccoides]	Triticum dicoccoides	983	983	0.76	0	96.55	494	XP_037481878.1
			uncharacterized protein LOC119352792 [Triticum dicoccoides]	Triticum dicoccoides	729	729	0.99	0	64.46	616	XP_037475274.1
			uncharacterized protein LOC119360265 [Triticum dicoccoides]	Triticum dicoccoides	698	698	0.98	0	64.24	991	XP_037481873.1
			unnamed protein product [Triticum turgidum subsp. durum]	Triticum turgidum subsp. durum	696	696	0.99	0	63.31	615	VAH40471.1
	>miR2118	lcl|LT934114.1_cds_VAH40539.1_927	unnamed protein product [Triticum turgidum subsp. durum]	Triticum turgidum subsp. durum	1303	1303	1	0	100	657	VAH40539.1
			hypothetical protein CFC21_020971 [Triticum aestivum]	Triticum aestivum	1300	1300	1	0	99.85	657	KAF7005872.1
			verprolin-like [Triticum dicoccoides]	Triticum dicoccoides	1297	1297	1	0	99.54	657	XP_037482913.1
			wiskott-Aldrich syndrome protein homolog 1 [Aegilops tauschii subsp. strangulata]	Aegilops tauschii subsp. strangulata	1036	1036	0.97	0	93.84	664	XP_020165740.1
			hypothetical protein CFC21_014681 [Triticum aestivum]	Triticum aestivum	1021	1021	1	0	91.27	663	KAF6998568.1
	>miR9782	lcl|LT934114.1_cds_VAH41060.1_1448	receptor-like protein 15 [Triticum dicoccoides]	Triticum dicoccoides	2035	2035	1	0	100	1005	XP_037483073.1
			unnamed protein product [Triticum turgidum subsp. durum]	Triticum turgidum subsp. durum	1674	1912	0.89	0	99.88	833	VAH41061.1
			hypothetical protein CFC21_014937 [Triticum aestivum]	Triticum aestivum	1440	1675	0.8	0	94.2	762	KAF6998852.1
			hypothetical protein CFC21_021374 [Triticum aestivum]	Triticum aestivum	1217	1217	0.99	0	65.31	912	KAF7006325.1
			receptor-like protein 15 [Aegilops tauschii subsp. strangulata]	Aegilops tauschii subsp. strangulata	1149	1306	0.87	0	95.44	592	XP_040257349.1
ZAVITAN	>miR1120	lcl|NC_041383.1_cds_XP_037482867.1_383	uncharacterized protein LOC119361827 isoform X1 [Triticum dicoccoides]	Triticum dicoccoides	1079	1079	1	0	100	523	XP_037482867.1
			hypothetical protein CFC21_014636 [Triticum aestivum]	Triticum aestivum	938	938	1	0	88.53	510	KAF6998520.1
			uncharacterized protein LOC119366865 [Triticum dicoccoides]	Triticum dicoccoides	932	932	1	0	95.8	524	XP_037488458.1
			uncharacterized protein LOC119361827 isoform X2 [Triticum dicoccoides]	Triticum dicoccoides	780	780	0.72	0	100	381	XP_037482868.1
			hypothetical protein TRIUR3_12563 [Triticum urartu]	Triticum urartu	760	760	0.76	0	90.55	454	EMS51803.1
		lcl|NC_041383.1_cds_XP_037488458.1_375	uncharacterized protein LOC119366865 [Triticum dicoccoides]	Triticum dicoccoides	1082	1082	1	0	100	524	XP_037488458.1
			hypothetical protein CFC21_014636 [Triticum aestivum]	Triticum aestivum	936	936	1	0	88.36	510	KAF6998520.1
			uncharacterized protein LOC119361827 isoform X1 [Triticum dicoccoides]	Triticum dicoccoides	933	933	1	0	95.99	523	XP_037482867.1
			hypothetical protein TRIUR3_12563 [Triticum urartu]	Triticum urartu	756	756	0.76	0	90.3	454	EMS51803.1
			uncharacterized protein LOC119361827 isoform X2 [Triticum dicoccoides]	Triticum dicoccoides	753	753	0.72	0	97.36	381	XP_037482868.1
	>miR1127	lcl|NC_041383.1_cds_XP_037482987.1_543	protein MRG1-like isoform X1 [Triticum dicoccoides]	Triticum dicoccoides	350	350	1	4e-123	100	170	XP_037482987.1
			hypothetical protein CFC21_021050 [Triticum aestivum]	Triticum aestivum	348	348	1	3e-122	98.82	170	KAF7005973.1
			protein MRG1-like isoform X2 [Triticum dicoccoides]	Triticum dicoccoides	343	343	1	2e-120	99.41	169	XP_037482988.1
			protein MRG1-like [Triticum dicoccoides]	Triticum dicoccoides	283	283	0.85	2e-96	93.96	170	XP_037480303.1
			protein MRG1-like isoform X1 [Triticum dicoccoides]	Triticum dicoccoides	242	242	0.8	3e-78	88.32	330	XP_037482985.1
	>miR2118	lcl|NC_041383.1_cds_XP_037481902.1_564	disease resistance protein RPM1-like [Triticum dicoccoides]	Triticum dicoccoides	809	809	1	0	100	389	XP_037481902.1
			Disease resistance protein RPM1 [Hordeum vulgare]	Hordeum vulgare	723	723	1	0	89.2	910	KAE8772686.1
			Disease resistance protein RPM1 [Triticum urartu]	Triticum urartu	714	714	0.98	0	90.36	910	EMS60487.1
			hypothetical protein CFC21_027407 [Triticum aestivum]	Triticum aestivum	706	706	1	0	87.92	389	KAF7013321.1
			hypothetical protein CFC21_027408 [Triticum aestivum]	Triticum aestivum	702	702	1	0	87.15	715	KAF7013322.1
		lcl|NC_041383.1_cds_XP_037482997.1_563	disease resistance protein RPM1-like [Triticum dicoccoides]	Triticum dicoccoides	1923	1923	1	0	100	931	XP_037482997.1
			unnamed protein product [Triticum turgidum subsp. durum]	Triticum turgidum subsp. durum	1641	1641	0.97	0	88.72	908	VAH40796.1
			disease resistance protein RPM1 [Aegilops tauschii subsp. strangulata]	Aegilops tauschii subsp. strangulata	1613	1613	0.97	0	86.87	919	XP_020173976.1
			disease resistance protein NLR1 [Triticum aestivum]	Triticum aestivum	1605	1605	0.97	0	86.54	912	ARO38245.1
			leaf rust resistance protein 22a [Triticum aestivum]	Triticum aestivum	1588	1588	0.97	0	85.89	912	ARO38244.1

## Sheet: WSS_3B
Putative protein targets of miRNA families identified from WSS3B chromosome subsequences with at least one transcript target in homolog QTL regions.
			Description	Scientific Name	Max Score	Total Score	Query Cover	E value	Per. ident	Acc. Len	Accession
CHINESE SPRING	>miR1127	TraesCS3B03G1508800	hypothetical protein CFC21_045112 [Triticum aestivum]	Triticum aestivum	468	468	1	4e-168	100	226	KAF7034059.1
			B3 domain-containing protein Os06g0194400-like [Triticum dicoccoides]	Triticum dicoccoides	447	447	1	1e-159	94.4	232	XP_037418754.1
			unnamed protein product [Triticum aestivum]	Triticum aestivum	423	423	0.96	4e-150	92.86	232	CDM87216.1
			hypothetical protein CFC21_050727 [Triticum aestivum]	Triticum aestivum	417	417	1	9e-148	88.79	232	KAF7040859.1
			LOW QUALITY PROTEIN: B3 domain-containing protein Os06g0194400-like [Triticum dicoccoides]	Triticum dicoccoides	346	346	1	2e-119	71.48	253	XP_037410696.1
	>miR1439	TraesCS3B03G1479300	hypothetical protein CFC21_044894 [Triticum aestivum]	Triticum aestivum	2699	2699	1	0	100	1288	KAF7033814.1
			hypothetical protein CFC21_044894 [Triticum aestivum]	Triticum aestivum	2692	2692	1	0	99.92	1287	KAF7033815.1
			probable histone acetyltransferase HAC-like 3 isoform X1 [Triticum dicoccoides]	Triticum dicoccoides	2682	2682	1	0	99.46	1288	XP_037416212.1
			probable histone acetyltransferase HAC-like 3 isoform X2 [Triticum dicoccoides]	Triticum dicoccoides	2675	2675	1	0	99.38	1287	XP_037416213.1
			unnamed protein product [Triticum turgidum subsp. durum]	Triticum turgidum subsp. durum	2660	2660	1	0	99.07	1283	VAH86314.1
SVEVO	>miR1118	lcl|LT934116.1_cds_VAH86516.1_16003	unnamed protein product [Triticum turgidum subsp. durum]	Triticum turgidum subsp. durum	2740	2740	1	0	100	1324	VAH86516.1
			disease resistance protein Pik-2-like [Triticum dicoccoides]	Triticum dicoccoides	2671	2671	1	0	97.96	1314	XP_037417117.1
			disease resistance protein Pik-2 [Aegilops tauschii subsp. strangulata]	Aegilops tauschii subsp. strangulata	1195	1195	0.99	0	49.83	1413	XP_020157565.1
			hypothetical protein CFC21_090765 [Triticum aestivum]	Triticum aestivum	1192	1192	0.99	0	49.86	1413	KAF7087591.1
			disease resistance protein Pik-2-like [Setaria viridis]	Setaria viridis	1185	1185	0.99	0	50.49	1405	XP_034602200.1
ZAVITAN	>miR5049	lcl|NC_041385.1_cds_XP_037417107.1_6950	double-stranded RNA-binding protein 1-like [Triticum dicoccoides]	Triticum dicoccoides	552	552	1	0	100	265	XP_037417107.1
			unnamed protein product [Triticum aestivum]	Triticum aestivum	342	342	0.67	5e-118	92.39	196	CDM87075.1
			unnamed protein product [Triticum turgidum subsp. durum]	Triticum turgidum subsp. durum	332	332	0.67	3e-114	90.22	196	VAH86407.1
			hypothetical protein CFC21_038596 [Triticum aestivum]	Triticum aestivum	267	267	0.63	1e-88	90.42	176	KAF7026486.1
			predicted protein [Hordeum vulgare subsp. vulgare]	Hordeum vulgare subsp. vulgare	216	330	0.76	9e-67	58.29	304	BAJ87267.1
