# Supplementary material for: Comparative Analysis of Coding and Non-Coding Features within Insect Tolerance Loci in Wheat with Their Homologs in Cereal Genomes
Source: Int J Mol Sci. 2021 Nov 16;22(22):12349. doi: 10.3390/ijms222212349 (PMC8623949; doi:10.3390/ijms222212349)
Supplement: Supplementary file 1 [file ijms-22-12349-s001.zip › Supplementary_Table-S8.xlsx]

## Sheet: ChineseSpring_OWBM-1A
Supplementary Table S8. Potential annotation of transcripts identified from 1A-QTL, 2B-QTL and 4A-QTL homologous regions
Chinese Spring ID	Start	End	Uniprot/Bd gene ID of the best BLASTp hit	Description	Species	% identity	% similarity	Alignment length	Query coverage (Chinese Spring)	Query length (Chinese Spring)	Hit length
TraesCS1A03G0868900.1	539225834	539229559	Q9SQ56	RGG repeats nuclear RNA binding protein A (Fragment)	Nicotiana tabacum	54.018	68.3	224	59.4164	377	299
TraesCS1A03G0869200.1	539503293	539503700	Q8L4B2	Nuclear transcription factor Y subunit C-9	Arabidopsis thaliana	57.778	68.89	90	66.1765	136	231
TraesCS1A03G0869400.1	539506150	539507703	Q9SZT8	Pentatricopeptide repeat-containing protein ELI1, chloroplastic	Arabidopsis thaliana	37.785	58.96	307	59.2664	518	632
TraesCS1A03G0869500.1	539509191	539513764	Q8GXS3	Pre-mRNA cleavage factor Im 25 kDa subunit 2	Arabidopsis thaliana	85.279	92.89	197	96.5686	204	200
TraesCS1A03G0869800.2	539643299	539647626	Q2KNB9	Hexokinase-2	Oryza sativa	88.008	94.11	492	99.5951	494	494
TraesCS1A03G0869900.1	539648432	539649211	P83343	Pathogenesis-related protein PR-4 (Fragment)	Prunus persica	75.926	84.26	108	73.9726	146	107
TraesCS1A03G0870100.1	539655720	539660231	Q9FZ97	Probable hexosyltransferase MUCI70	Arabidopsis thaliana	53.757	67.44	519	90.5759	573	581
TraesCS1A03G0870800.1	540545262	540546228	-	-	-	-	-	-	-	-	-
TraesCS1A03G0871100.1	541036837	541037262	Q8L4B2	Nuclear transcription factor Y subunit C-9	Arabidopsis thaliana	55.172	70.11	87	61.2676	142	231
TraesCS1A03G0871300.1	541073519	541074494	P93013	Non-classical arabinogalactan protein 30	Arabidopsis thaliana	31.068	52.43	103	54.7872	188	239
TraesCS1A03G0871400.1	541080801	541082107	P37834	Peroxidase 1	Oryza sativa	61.29	74.84	310	95.3846	325	326
TraesCS1A03G0872300.1	541458528	541459478	Q05212	DNA damage-repair/toleration protein DRT102	Arabidopsis thaliana	62.42	70.38	314	99.0536	317	310
			BRADI_2g40570v3	DNA damage-repair/toleration protein DRT102	Brachypodium distachyon	88.103	91.32	311	98.1073	317	310
TraesCS1A03G0872400.1	541476518	541479887	-	-	-	-	-	-	-	-	-
TraesCS1A03G0873000.1	541504810	541506414	Q9FMA1	Pentatricopeptide repeat-containing protein At5g56310	Arabidopsis thaliana	39.886	64.39	351	66.2264	530	530
TraesCS1A03G0873100.1	541510281	541513996	Q6NKW9	Glucan endo-1,3-beta-glucosidase 8	Arabidopsis thaliana	59.857	76.25	421	94.8198	444	481
TraesCS1A03G0873200.1	541515711	541519653	Q8L518	Probable choline kinase 2	Arabidopsis thaliana	64.897	80.83	339	91.6216	370	350
TraesCS1A03G0873300.1	541597781	541598113	-	-	-	-	-	-	-	-	-
TraesCS1A03G0873700.1	541654457	541657130	Q2R480	6-phosphogluconate dehydrogenase, decarboxylating 2, chloroplastic	Oryza sativa	92.708	96.67	480	95.6175	502	508
TraesCS1A03G0874000.1	541728265	541732395	Q9M9H4	Protein PIGMENT DEFECTIVE 338, chloroplastic	Arabidopsis thaliana	52.283	65.75	438	87.6	500	500
TraesCS1A03G0874300.1	541816945	541818820	-	-	-	-	-	-	-	-	-
TraesCS1A03G0874400.1	541878457	541879231	-	-	-	-	-	-	-	-	-
TraesCS1A03G0874500.1	541888510	541890191	-	-	-	-	-	-	-	-	-
TraesCS1A03G0874600.1	541897675	541904820	Q8VZC3	Delta-1-pyrroline-5-carboxylate dehydrogenase 12A1, mitochondrial	Arabidopsis thaliana	75.719	87.59	556	100.725	552	556
			BRADI_2g18550v3	Delta-1-pyrroline-5-carboxylate dehydrogenase 12A1, mitochondrial	Brachypodium distachyon	94.508	97.54	528	95.6522	552	562
TraesCS1A03G0874700.1	541906463	541908798	Q43463	Ras-related protein Rab7	Glycine max	76.699	86.89	206	98.5646	209	206
TraesCS1A03G0874800.1	541945225	541946369	-	-	-	-	-	-	-	-	-
TraesCS1A03G0874900.1	541949119	541950986	Q9SZQ5	WD repeat-containing protein VIP3	Arabidopsis thaliana	29.231	56.92	130	58.8235	221	321
TraesCS1A03G0875000.1	541955579	541956541	-	-	-	-	-	-	-	-	-
TraesCS1A03G0875300.1	542041054	542042058	-	-	-	-	-	-	-	-	-
TraesCS1A03G0875600.1	542091400	542094035	Q6L5H6	Protein phosphatase 2C 50	Oryza sativa	78.571	85.98	378	99.2126	381	387
TraesCS1A03G0875900.1	542154571	542155582	Q9C9D0	Cytosolic sulfotransferase 16	Arabidopsis thaliana	42.484	60.13	306	93.0091	329	338
TraesCS1A03G0876000.2	542155788	542163541	Q0DGD7	Beta-galactosidase 8	Oryza sativa	82.791	89.46	645	95.5556	675	673
			BRADI_2g18440v3	Beta-galactosidase 17	Brachypodium distachyon	84.195	88.04	677	100.296	675	696
TraesCS1A03G0876100.1	542167205	542168471	Q9C9D0	Cytosolic sulfotransferase 16	Arabidopsis thaliana	40.557	60.99	323	91.2429	354	338
TraesCS1A03G0876500.1	542217170	542218009	-	-	-	-	-	-	-	-	-
TraesCS1A03G0876600.1	542380075	542381529	Q2QSL4	Putative cyclin-dependent kinase F-2	Oryza sativa	71.217	78.93	337	103.058	327	327
TraesCS1A03G0876700.1	542386744	542395743	-	-	-	-	-	-	-	-	-
TraesCS1A03G0876900.1	542399318	542408485	-	-	-	-	-	-	-	-	-
TraesCS1A03G0877600.2	542639203	542640237	-	-	-	-	-	-	-	-	-
TraesCS1A03G0877800.1	542808579	542808998	Q9M8J9	BTB/POZ and MATH domain-containing protein 2	Arabidopsis thaliana	44.275	60.31	131	93.5714	140	406
TraesCS1A03G0878000.1	542823441	542824538	Q9M8J9	BTB/POZ and MATH domain-containing protein 2	Arabidopsis thaliana	38.983	55.65	354	96.7213	366	406
TraesCS1A03G0878400.1	542896736	542898201	Q0WRY5	Probable serine/threonine-protein kinase PBL7	Arabidopsis thaliana	50.82	65.25	305	81.117	376	378
TraesCS1A03G0878800.1	543067852	543068600	P68428	Histone H3.2	Triticum aestivum	100	100	136	99.2701	137	136
TraesCS1A03G0878900.1	543092120	543092808	P62787	Histone H4	Zea mays	100	100	103	99.0385	104	103
TraesCS1A03G0879000.1	543129531	543130274	P68428	Histone H3.2	Triticum aestivum	99.265	100	136	99.2701	137	136
TraesCS1A03G0879500.1	543207782	543208415	P62787	Histone H4	Zea mays	100	100	103	99.0385	104	103
TraesCS1A03G0879600.1	543210281	543210977	P68428	Histone H3.2	Triticum aestivum	100	100	136	99.2701	137	136
TraesCS1A03G0879700.1	543213426	543220939	Q9M8D3	Probable phosphoribosylformylglycinamidine synthase, chloroplastic/mitochondrial	Arabidopsis thaliana	74.359	85.37	1326	93.2489	1422	1407
TraesCS1A03G0879800.1	543375054	543378833	Q9FM86	Probable ADP,ATP carrier protein At5g56450	Arabidopsis thaliana	69.333	84.33	300	94.3396	318	330
TraesCS1A03G0880000.1	543379564	543382976	B8AW64	Nucleosome assembly protein 1;2	Oryza sativa	80.151	88.19	398	100	398	364
TraesCS1A03G0880400.1	543465262	543465976	-	-	-	-	-	-	-	-	-
TraesCS1A03G0880600.2	543516168	543519224	Q8LQ92	Endoglucanase 3	Oryza sativa	81.698	87.17	530	100.379	528	499
TraesCS1A03G0880700.1	543521097	543521590	-	-	-	-	-	-	-	-	-
TraesCS1A03G0880800.1	543639020	543641224	A2WSD8	Bidirectional sugar transporter SWEET6a	Oryza sativa	77.021	88.09	235	94.7581	248	259
TraesCS1A03G0881200.1	543730047	543734061	Q9FN15	Protein CONSERVED IN THE GREEN LINEAGE AND DIATOMS 27, chloroplastic	Arabidopsis thaliana	39.801	55.22	201	77.907	258	327
TraesCS1A03G0881300.1	543734825	543739173	Q53WK1	Glucosamine inositolphosphorylceramide transferase 1	Oryza sativa	85.944	92.9	747	100.134	746	744
TraesCS1A03G0881400.1	543739498	543743790	B4FHY0	Flap endonuclease 1	Zea mays	86.464	95.58	362	95.0131	381	379
TraesCS1A03G0881500.1	543743854	543744808	Q94K18	Uncharacterized protein At4g29660	Arabidopsis thaliana	61.798	83.15	89	83.9623	106	103
			BRADI_2g18280v3	Uncharacterized protein At4g29660	Brachypodium distachyon	95.238	97.14	105	99.0566	106	105
TraesCS1A03G0881600.1	543746165	543751318	Q93ZM7	Chaperonin CPN60-like 2, mitochondrial	Arabidopsis thaliana	70.75	87.02	547	94.3103	580	572
			BRADI_2g18260v3	Chaperonin CPN60-like 2, mitochondrial	Brachypodium distachyon	90.862	95.86	580	100	580	576
TraesCS1A03G0881700.1	543882260	543889090	Q8VZL6	SWR1-complex protein 4	Arabidopsis thaliana	60.802	72.16	449	101.584	442	441
			BRADI_2g18250v3	SWR1-complex protein 4	Brachypodium distachyon	87.33	92.31	442	100	442	440
TraesCS1A03G0881800.1	543913915	543914376	P05621	Histone H2B.2	Triticum aestivum	98.649	100	148	96.1039	154	150
TraesCS1A03G0881900.1	543916303	543916713	P68428	Histone H3.2	Triticum aestivum	99.265	100	136	99.2701	137	136
TraesCS1A03G0882400.1	544101294	544101419	-	-	-	-	-	-	-	-	-
TraesCS1A03G0882500.1	544104074	544104804	P68428	Histone H3.2	Triticum aestivum	100	100	136	99.2701	137	136
TraesCS1A03G0882700.1	544181904	544188494	Q9FF80	Histone-lysine N-methyltransferase, H3 lysine-9 specific SUVH1	Arabidopsis thaliana	48.718	64.84	546	80.6499	677	670
TraesCS1A03G0883000.1	544568407	544569594	-	-	-	-	-	-	-	-	-
TraesCS1A03G0883300.1	544610735	544612067	-	-	-	-	-	-	-	-	-
TraesCS1A03G0883400.1	544782441	544797172	-	-	-	-	-	-	-	-	-
TraesCS1A03G0883500.1	544801766	544804747	-	-	-	-	-	-	-	-	-
TraesCS1A03G0883600.1	544808639	544810584	Q5TKP8	Probable cytokinin riboside 5'-monophosphate phosphoribohydrolase LOGL7	Oryza sativa	87.44	90.34	207	95.8333	216	223
			BRADI_2g47860v3	Similar to lysine decarboxylase-like protein	Brachypodium distachyon	79.412	89.71	204	94.4444	216	224
TraesCS1A03G0884100.1	545133093	545135613	-	-	-	-	-	-	-	-	-
TraesCS1A03G0884800.1	545357596	545363849	Q0D576	Probable homogentisate phytyltransferase 2, chloroplastic	Oryza sativa	83.333	87.76	384	100	384	379
TraesCS1A03G0884900.1	545372267	545374621	-	-	-	-	-	-	-	-	-
TraesCS1A03G0885400.1	545665859	545666387	P62787	Histone H4	Zea mays	100	100	103	99.0385	104	103
TraesCS1A03G0885500.1	545667186	545671420	Q9SEL6	Vesicle transport v-SNARE 11	Arabidopsis thaliana	62.727	83.64	220	99.5475	221	221
TraesCS1A03G0885600.1	545686177	545689366	Q9SEL6	Vesicle transport v-SNARE 11	Arabidopsis thaliana	58.081	83.33	198	100	198	221
TraesCS1A03G0885900.1	545703306	545703518	A9UGV7	Arabinogalactan peptide 3	Oryza sativa	64.286	75.71	70	98.5915	71	63
TraesCS1A03G0886000.1	545705228	545706394	-	-	-	-	-	-	-	-	-
TraesCS1A03G0886200.2	545779684	545783367	Q9SSM3	Jacalin-related lectin 19	Arabidopsis thaliana	50.327	71.9	153	69.2308	221	176
			BRADI_2g18160v3	Jacalin-related lectin 19	Brachypodium distachyon	73.148	81.48	216	97.7376	221	225
TraesCS1A03G0886300.1	545784053	545790318	O82204	60S ribosomal protein L28-1	Arabidopsis thaliana	66.434	82.52	143	72.2222	198	143
TraesCS1A03G0886600.1	545876645	545878182	Q9LTS6	30S ribosomal protein S16-2, chloroplastic/mitochondrial	Arabidopsis thaliana	76.336	87.02	131	93.5714	140	135
TraesCS1A03G0887200.2	545914083	545915232	Q03968	Late embryogenesis abundant protein, group 3	Triticum aestivum	98.661	98.66	224	99.5556	225	224
TraesCS1A03G0887300.1	545931881	545936595	P13934	Late embryogenesis abundant protein 76	Brassica napus	53.39	69.49	118	71.9512	164	280
TraesCS1A03G0887500.1	546029923	546030911	A2Y720	Late embryogenesis abundant protein 19	Oryza sativa	62.745	72.06	204	91.4798	223	200
TraesCS1A03G0887600.1	546055492	546056535	P0C5A4	Late embryogenesis abundant protein 19	Oryza sativa	65.464	75.77	194	95.098	204	200
TraesCS1A03G0887900.1	546114276	546115549	-	-	-	-	-	-	-	-	-
TraesCS1A03G0888000.2	546125814	546128705	Q94AJ5	Probable polygalacturonase At1g80170	Arabidopsis thaliana	48.541	67.64	377	90.8434	415	444
TraesCS1A03G0888400.1	546170682	546171128	-	-	-	-	-	-	-	-	-
TraesCS1A03G0888500.2	546201255	546211099	P93733	Phospholipase D beta 1	Arabidopsis thaliana	69.249	81.72	826	99.6381	829	1083
TraesCS1A03G0888600.1	546222741	546225033	Q94AJ5	Probable polygalacturonase At1g80170	Arabidopsis thaliana	38.425	56.8	419	91.087	460	444
TraesCS1A03G0888700.1	546228550	546230772	Q94AJ5	Probable polygalacturonase At1g80170	Arabidopsis thaliana	39.44	61.07	393	90.1376	436	444
TraesCS1A03G0888800.1	546231042	546232486	Q6NMK1	Glucuronoxylan 4-O-methyltransferase 1	Arabidopsis thaliana	36.869	53.03	198	71.4801	277	282
TraesCS1A03G0889200.1	546320704	546324219	O22715	AP-1 complex subunit mu-2	Arabidopsis thaliana	86.014	95.57	429	99.7674	430	428
TraesCS1A03G0889400.1	546329878	546337797	Q9LYK6	Protein ANTHESIS POMOTING FACTOR 1	Arabidopsis thaliana	77.603	88.33	317	98.7539	321	330
TraesCS1A03G0889500.1	546338233	546342285	P49353	Farnesyl pyrophosphate synthase	Zea mays	89.118	93.24	340	96.8661	351	350
TraesCS1A03G0889900.1	546482278	546483873	-	-	-	-	-	-	-	-	-
TraesCS1A03G0890700.1	546661193	546662536	-	-	-	-	-	-	-	-	-
TraesCS1A03G0891000.1	546726472	546728071	P20027	Myb-related protein Hv33	Hordeum vulgare	85.762	88.41	302	103.072	293	302
TraesCS1A03G0891100.1	546734797	546736269	-	-	-	-	-	-	-	-	-
TraesCS1A03G0891200.1	546750003	546751424	-	-	-	-	-	-	-	-	-
TraesCS1A03G0891500.1	547053254	547056046	-	-	-	-	-	-	-	-	-
TraesCS1A03G0891600.1	547138185	547139952	Q42602	Cytochrome P450 89A2	Arabidopsis thaliana	45.053	63.16	475	93.1373	510	506
TraesCS1A03G0891700.1	547195824	547196635	-	-	-	-	-	-	-	-	-
TraesCS1A03G0891800.1	547242544	547249088	F4IHJ0	Phosphatidylinositol/phosphatidylcholine transfer protein SFH8	Arabidopsis thaliana	56.063	74.33	635	89.0603	713	633
TraesCS1A03G0892100.1	547368111	547369867	O80888	Mitogen-activated protein kinase kinase kinase 17	Arabidopsis thaliana	46.918	60.96	292	54.4776	536	372
TraesCS1A03G0892400.1	547469549	547471090	O80888	Mitogen-activated protein kinase kinase kinase 17	Arabidopsis thaliana	41.641	56.84	329	72.3077	455	372
TraesCS1A03G0892500.1	547494658	547496089	O80888	Mitogen-activated protein kinase kinase kinase 17	Arabidopsis thaliana	44.483	61.03	290	65.4628	443	372
TraesCS1A03G0892700.1	547567403	547569086	-	-	-	-	-	-	-	-	-
TraesCS1A03G0892900.1	547605281	547608679	Q84XV2	Transcription factor GTE1	Arabidopsis thaliana	45.628	63.11	366	104.571	350	386
TraesCS1A03G0893100.1	547625128	547626666	-	-	-	-	-	-	-	-	-
TraesCS1A03G0893400.1	547746711	547751254	-	-	-	-	-	-	-	-	-
TraesCS1A03G0893700.1	547892891	547893732	-	-	-	-	-	-	-	-	-
TraesCS1A03G0893800.1	547908622	547909368	-	-	-	-	-	-	-	-	-
TraesCS1A03G0893900.1	547926796	547927257	P05621	Histone H2B.2	Triticum aestivum	99.324	100	148	96.1039	154	150
TraesCS1A03G0894000.1	547930855	547931316	Q43217	Histone H2B.3	Triticum aestivum	98.901	100	91	59.0909	154	138
TraesCS1A03G0894300.1	547944923	547945831	Q8W0W3	Transcription initiation factor IIB	Oryza sativa	34.158	58.91	202	66.6667	303	312
TraesCS1A03G0894400.1	547946401	547946796	-	-	-	-	-	-	-	-	-
TraesCS1A03G0894900.1	548026999	548027991	Q9SS44	Transcription initiation factor IIB-2	Arabidopsis thaliana	50.667	68.67	300	94.6372	317	312
TraesCS1A03G0895000.1	548033741	548040373	O80725	ABC transporter B family member 4	Arabidopsis thaliana	56.235	75.38	1243	98.1833	1266	1286
TraesCS1A03G0895100.1	548213424	548214470	Q8L765	BTB/POZ and MATH domain-containing protein 1	Arabidopsis thaliana	40.351	59.94	342	97.9943	349	407
TraesCS1A03G0895200.1	548221887	548223411	Q9LQQ1	Pentatricopeptide repeat-containing protein At1g07740, mitochondrial	Arabidopsis thaliana	39.86	58.51	429	96.4045	445	459
TraesCS1A03G0895400.1	548229283	548229728	-	-	-	-	-	-	-	-	-
TraesCS1A03G0895600.1	548507524	548509212	Q7XEM4	Probable 3-ketoacyl-CoA synthase 20	Oryza sativa	72.406	84.2	424	83.9604	505	523
TraesCS1A03G0896000.1	548711321	548711917	-	-	-	-	-	-	-	-	-
TraesCS1A03G0896100.1	548723359	548728776	A2RVJ8	Protein HEAT INTOLERANT 4	Arabidopsis thaliana	53.767	74.32	292	97.3333	300	434
TraesCS1A03G0896600.1	549015454	549020158	O82462	Glutamate--tRNA ligase, cytoplasmic	Arabidopsis thaliana	67.087	83.89	714	98.6188	724	719
TraesCS1A03G0896800.1	549059559	549062861	Q944H0	Phosphomethylethanolamine N-methyltransferase	Arabidopsis thaliana	77.852	89.49	447	89.0438	502	491
TraesCS1A03G0897100.1	549141481	549144412	P58728	Uncharacterized protein At4g14342	Arabidopsis thaliana	91.954	98.85	87	98.8636	88	87
TraesCS1A03G0897400.1	549151701	549155702	P10848	Alcohol dehydrogenase 3	Hordeum vulgare	94.488	96.59	381	100	381	379
TraesCS1A03G0897500.1	549170657	549177039	P10848	Alcohol dehydrogenase 3	Hordeum vulgare	95.778	97.1	379	100	379	379
TraesCS1A03G0898000.1	549262847	549271112	-	-	-	-	-	-	-	-	-
TraesCS1A03G0898900.1	549620189	549621529	-	-	-	-	-	-	-	-	-
TraesCS1A03G0899000.1	549631369	549631671	-	-	-	-	-	-	-	-	-
TraesCS1A03G0899300.1	549643048	549644304	-	-	-	-	-	-	-	-	-
TraesCS1A03G0899400.1	549663335	549664754	-	-	-	-	-	-	-	-	-
TraesCS1A03G0900000.1	549719686	549724045	Q9LE59	Polygalacturonate 4-alpha-galacturonosyltransferase	Arabidopsis thaliana	58.478	79.78	460	70.7692	650	673
			BRADI_3g20550v3	Hexosyltransferase (Fragment)	Brachypodium distachyon	81.846	88.77	650	100	650	660
TraesCS1A03G0900300.1	549735389	549737452	-	-	-	-	-	-	-	-	-
TraesCS1A03G0901200.1	550156139	550157037	-	-	-	-	-	-	-	-	-
TraesCS1A03G0901300.1	550188361	550189908	-	-	-	-	-	-	-	-	-
TraesCS1A03G0901600.1	550205244	550205786	Q6IM95	Small polypeptide DEVIL 6	Arabidopsis thaliana	62.5	84.38	32	69.5652	46	40
TraesCS1A03G0902000.1	550220815	550222665	Q10L91	E3 ubiquitin-protein ligase DIS1	Oryza sativa	73.77	84.43	122	60.6965	201	301
TraesCS1A03G0902200.1	550279579	550283204	-	-	-	-	-	-	-	-	-
TraesCS1A03G0902300.1	550306450	550312717	Q6J2K6	Probable protein phosphatase 2C BIPP2C1	Oryza sativa	66.875	77.19	320	63.4921	504	569
TraesCS1A03G0902700.1	550417790	550421572	Q8GW64	Peptidyl-tRNA hydrolase, chloroplastic	Arabidopsis thaliana	70.647	86.57	201	77.6062	259	288
TraesCS1A03G0902800.1	550422082	550424016	Q9MT28	Threonine synthase, chloroplastic	Solanum tuberosum	77.131	84.82	481	91.4449	526	519
TraesCS1A03G0902900.1	550471687	550475160	-	-	-	-	-	-	-	-	-
TraesCS1A03G0903100.1	550480444	550481974	-	-	-	-	-	-	-	-	-
TraesCS1A03G0903300.1	550519145	550520386	-	-	-	-	-	-	-	-	-
TraesCS1A03G0903400.1	550535396	550536898	-	-	-	-	-	-	-	-	-
TraesCS1A03G0903800.1	550859027	550861866	-	-	-	-	-	-	-	-	-
TraesCS1A03G0904100.1	550902909	550911325	-	-	-	-	-	-	-	-	-
TraesCS1A03G0904500.1	550930498	550933126	-	-	-	-	-	-	-	-	-
TraesCS1A03G0905400.1	551167901	551169548	-	-	-	-	-	-	-	-	-
TraesCS1A03G0905600.1	551179153	551181127	Q8LFD1	Putative lipid phosphate phosphatase 3, chloroplastic	Arabidopsis thaliana	65.06	83.53	249	70.9402	351	364
TraesCS1A03G0905700.3	551224307	551227294	Q43270	Phospholipase D alpha 1	Zea mays	62.426	75.38	849	101.799	834	812
TraesCS1A03G0906000.1	551283338	551286202	-	-	-	-	-	-	-	-	-
TraesCS1A03G0906100.1	551289066	551292683	Q9SX52	Phytochrome-associated serine/threonine-protein phosphatase 1	Arabidopsis thaliana	89.439	95.71	303	84.4011	359	303
TraesCS1A03G0906200.1	551295245	551296478	-	-	-	-	-	-	-	-	-
TraesCS1A03G0906500.1	551328875	551330896	-	-	-	-	-	-	-	-	-
TraesCS1A03G0906800.1	551377356	551381629	-	-	-	-	-	-	-	-	-
TraesCS1A03G0906900.1	551385664	551387116	O82352	Reticulon-like protein B5	Arabidopsis thaliana	44	67	200	85.1064	235	255
TraesCS1A03G0907400.1	551490856	551491463	-	-	-	-	-	-	-	-	-
TraesCS1A03G0907500.1	551495884	551499763	-	-	-	-	-	-	-	-	-
TraesCS1A03G0907900.1	551529754	551530398	P86809	Non-specific lipid-transfer protein 2	Apium graveolens	53.968	77.78	63	64.9485	97	67
TraesCS1A03G0908000.1	551557829	551558119	A2XBN5	Non-specific lipid-transfer protein 2	Oryza sativa	52.239	74.63	67	69.0722	97	96
TraesCS1A03G0908100.1	551561988	551562284	A2XBN5	Non-specific lipid-transfer protein 2	Oryza sativa	48.529	66.18	68	68.6869	99	96
TraesCS1A03G0908200.1	551586191	551586484	Q43681	Probable non-specific lipid-transfer protein AKCS9	Vigna unguiculata	52.113	69.01	71	72.449	98	99
TraesCS1A03G0908300.1	551592809	551595657	Q9XFH4	ATP-dependent DNA helicase DDM1	Arabidopsis thaliana	46.939	65.31	245	56.0641	437	764
TraesCS1A03G0909100.1	551821295	551822589	-	-	-	-	-	-	-	-	-
TraesCS1A03G0909300.1	551831498	551832826	-	-	-	-	-	-	-	-	-
TraesCS1A03G0909500.1	552024229	552027611	-	-	-	-	-	-	-	-	-
TraesCS1A03G0909800.1	552105239	552107930	Q9FPT1	Ubiquitin C-terminal hydrolase 12	Arabidopsis thaliana	32.143	55.36	168	52.6646	319	1116
TraesCS1A03G0910000.1	552195213	552198746	-	-	-	-	-	-	-	-	-
TraesCS1A03G0910400.2	552207903	552211343	Q338B0	Heat stress transcription factor A-2c	Oryza sativa	76.23	85.52	366	99.187	369	358
TraesCS1A03G0910800.1	552238650	552241183	Q7XEJ5	1,2-dihydroxy-3-keto-5-methylthiopentene dioxygenase 4	Oryza sativa	75.135	87.57	185	100.543	184	184
			BRADI_3g26930v3	1,2-dihydroxy-3-keto-5-methylthiopentene dioxygenase 4	Brachypodium distachyon	87.571	93.22	177	96.1957	184	176
TraesCS1A03G0910900.1	552314171	552317904	O81263	Thymidine kinase	Oryza sativa	76.692	82.71	266	92.3611	288	271
			BRADI_1g60190v3	Thymidine kinase a	Brachypodium distachyon	75.177	81.91	282	97.9167	288	279
TraesCS1A03G0911000.1	552319688	552321424	-	-	-	-	-	-	-	-	-
TraesCS1A03G0911100.1	552336540	552341584	Q8RXN6	U4/U6 small nuclear ribonucleoprotein Prp31 homolog	Arabidopsis thaliana	74.534	84.89	483	99.3827	486	485
TraesCS1A03G0911200.1	552341659	552341946	-	-	-	-	-	-	-	-	-
TraesCS1A03G0912000.1	552513505	552522861	-	-	-	-	-	-	-	-	-
TraesCS1A03G0913600.1	552783357	552785813	-	-	-	-	-	-	-	-	-
TraesCS1A03G0913900.1	552860170	552862416	P49027	Guanine nucleotide-binding protein subunit beta-like protein A	Oryza sativa	85.241	92.47	332	98.8095	336	334
TraesCS1A03G0914100.1	552938921	552943754	Q6AUC6	Sulfhydryl oxidase 1	Oryza sativa	81.352	88.32	488	94.2085	518	513
TraesCS1A03G0914400.1	553044567	553046275	A0A193AU77	Gallate 1-beta-glucosyltransferase 84A24	Punica granatum	40.948	59.27	464	98.7234	470	517
TraesCS1A03G0914700.1	553085124	553086449	-	-	-	-	-	-	-	-	-
TraesCS1A03G0914900.1	553101249	553102191	-	-	-	-	-	-	-	-	-
TraesCS1A03G0915300.1	553194682	553196469	Q9M8J9	BTB/POZ and MATH domain-containing protein 2	Arabidopsis thaliana	37.374	54.8	396	99.2481	399	406
TraesCS1A03G0915400.1	553198600	553200293	Q9M8J9	BTB/POZ and MATH domain-containing protein 2	Arabidopsis thaliana	38.346	54.14	399	98.5185	405	406
TraesCS1A03G0915600.1	553201300	553205322	Q9FLP0	65-kDa microtubule-associated protein 1	Arabidopsis thaliana	46.11	71.16	527	77.7286	678	587
TraesCS1A03G0915700.1	553207597	553211313	BRADI_2g46790v3	Similar to ATP synthase beta chain, mitochondrial precursor (EC 3.6.3.14)	Brachypodium distachyon	92.948	96.38	553	99.8195	554	551
TraesCS1A03G0916000.1	553330216	553350604	Q9LRR5	Putative disease resistance protein At3g14460	Arabidopsis thaliana	30.151	51.01	796	98.1504	811	1424
TraesCS1A03G0916700.1	553366485	553369179	-	-	-	-	-	-	-	-	-
TraesCS1A03G0916800.1	553370962	553374597	Q9MAB3	Probable nucleolar protein 5-2	Arabidopsis thaliana	44.903	65.29	412	75.0455	549	533
TraesCS1A03G0916900.1	553380092	553381075	Q9SJ52	NDR1/HIN1-like protein 10	Arabidopsis thaliana	29.655	51.03	145	69.7115	208	227
TraesCS1A03G0917300.1	553417316	553420772	-	-	-	-	-	-	-	-	-
TraesCS1A03G0917400.1	553427186	553429968	-	-	-	-	-	-	-	-	-
TraesCS1A03G0917700.1	553507702	553509226	-	-	-	-	-	-	-	-	-
TraesCS1A03G0917900.1	553517530	553521051	Q9SF29	Syntaxin-71	Arabidopsis thaliana	66.914	81.78	269	99.262	271	266
TraesCS1A03G0918100.1	553548282	553550492	-	-	-	-	-	-	-	-	-
TraesCS1A03G0918200.1	553548529	553548978	-	-	-	-	-	-	-	-	-
TraesCS1A03G0918300.1	553556597	553557158	-	-	-	-	-	-	-	-	-
TraesCS1A03G0918400.1	553569828	553572739	-	-	-	-	-	-	-	-	-
TraesCS1A03G0918500.1	553577701	553578310	-	-	-	-	-	-	-	-	-
TraesCS1A03G0918700.1	553587132	553588508	-	-	-	-	-	-	-	-	-
TraesCS1A03G0918800.1	553593533	553594866	O65555	BTB/POZ domain-containing protein At4g30940	Arabidopsis thaliana	39.294	57.84	453	104.619	433	441
TraesCS1A03G0919200.1	553658338	553660705	Q9LS09	Histone chaperone ASF1B	Arabidopsis thaliana	84.615	91.03	156	77.6119	201	218
TraesCS1A03G0919500.1	553726581	553727150	Q9M8J9	BTB/POZ and MATH domain-containing protein 2	Arabidopsis thaliana	53.143	67.43	175	92.1053	190	406
TraesCS1A03G0919900.1	553788764	553793774	Q9C994	Protein DETOXIFICATION 14	Arabidopsis thaliana	52.466	73.54	446	90.2834	494	485
TraesCS1A03G0920600.1	554001447	554003481	-	-	-	-	-	-	-	-	-
TraesCS1A03G0920700.1	554031264	554031524	-	-	-	-	-	-	-	-	-
TraesCS1A03G0920800.1	554074386	554079642	Q6I628	CDP-diacylglycerol--serine O-phosphatidyltransferase 2	Oryza sativa	90.261	92.87	421	101.202	416	423
TraesCS1A03G0921000.1	554092536	554093506	Q84J95	Gibberellin-regulated protein 5	Arabidopsis thaliana	62.857	77.14	70	67.3077	104	97
			BRADI_3g21365v3	Gibberellin-regulated protein 12	Brachypodium distachyon	76.699	88.35	103	99.0385	104	103
TraesCS1A03G0921100.1	554112931	554113603	Q6GKX7	Gibberellin-regulated protein 12	Arabidopsis thaliana	68.116	81.16	69	87.3418	79	106
			BRADI_3g21365v3	Gibberellin-regulated protein 12	Brachypodium distachyon	81.818	92.21	77	97.4684	79	103
TraesCS1A03G0921400.1	554127358	554128792	-	-	-	-	-	-	-	-	-
TraesCS1A03G0923400.1	554900597	554907706	-	-	-	-	-	-	-	-	-
TraesCS1A03G0923500.1	554917030	554918626	-	-	-	-	-	-	-	-	-
TraesCS1A03G0923600.1	554959086	554961290	Q9C857	GDSL esterase/lipase At1g31550	Arabidopsis thaliana	37.714	59.43	350	85.5746	409	394
TraesCS1A03G0923800.1	554987250	554990783	-	-	-	-	-	-	-	-	-
TraesCS1A03G0924300.1	555143408	555143854	-	-	-	-	-	-	-	-	-
TraesCS1A03G0924400.1	555471988	555472567	-	-	-	-	-	-	-	-	-
TraesCS1A03G0924600.1	555542386	555548742	Q43011	Asparagine synthetase [glutamine-hydrolyzing] 2	Oryza sativa	91.047	95.27	592	100.68	588	591
TraesCS1A03G0924800.2	555709762	555712811	Q6I621	Serine/threonine protein phosphatase 2A 57 kDa regulatory subunit B' kappa isoform	Oryza sativa	83.832	89.22	501	100.401	499	510
TraesCS1A03G0925100.1	555912485	555913007	-	-	-	-	-	-	-	-	-
TraesCS1A03G0925300.1	555972765	555980798	-	-	-	-	-	-	-	-	-
TraesCS1A03G0925600.1	555991844	555993313	Q9LU21	Photosynthetic NDH subunit of subcomplex B 3, chloroplastic	Arabidopsis thaliana	42.675	60.51	157	86.7403	181	204
TraesCS1A03G0925800.1	556026649	556027158	-	-	-	-	-	-	-	-	-
TraesCS1A03G0926100.1	556050003	556050353	-	-	-	-	-	-	-	-	-
TraesCS1A03G0926300.1	556069382	556071419	Q9C912	60S ribosomal protein L35a-3	Arabidopsis thaliana	77.477	91.89	111	98.2301	113	112
TraesCS1A03G0926600.1	556079116	556080620	-	-	-	-	-	-	-	-	-
TraesCS1A03G0926800.1	556091643	556094343	-	-	-	-	-	-	-	-	-
TraesCS1A03G0926900.1	556096732	556097585	C5Y376	CASP-like protein 1U2	Sorghum bicolor	54.706	70.59	170	99.4152	171	189
TraesCS1A03G0928300.2	556292731	556298133	Q9C7A8	DNA replication complex GINS protein PSF2	Arabidopsis thaliana	67.299	79.62	211	99.5283	212	210
			BRADI_2g62300v3	DNA replication complex GINS protein PSF2	Brachypodium distachyon	97.17	98.11	212	100	212	212
TraesCS1A03G0928500.1	556310095	556313292	Q6YU51	Probable 1-deoxy-D-xylulose-5-phosphate synthase 2, chloroplastic	Oryza sativa	88.359	94.53	713	99.8599	714	713
TraesCS1A03G0928800.1	556452426	556452788	P26303	NAD(P)H-quinone oxidoreductase subunit 3, chloroplastic	Triticum aestivum	100	100	120	99.1736	121	120
TraesCS1A03G0929000.1	556452838	556453515	P26304	NAD(P)H-quinone oxidoreductase subunit K, chloroplastic	Triticum aestivum	92.889	93.33	225	106.132	212	225
TraesCS1A03G0929500.1	556463145	556463339	P69693	Photosystem II reaction center protein K	Hordeum vulgare	100	100	61	93.8462	65	61
TraesCS1A03G0929700.1	556463733	556463843	Q06FX7	Photosystem II reaction center protein I	Pelargonium hortorum	100	100	36	97.2973	37	36
			BRADI_2g26906v3	Photosystem II reaction center protein I	Brachypodium distachyon	94.444	94.44	36	97.2973	37	36
TraesCS1A03G0930600.1	556468699	556468992	-	-	-	-	-	-	-	-	-
TraesCS1A03G0930700.1	556468895	556469095	-	-	-	-	-	-	-	-	-
TraesCS1A03G0930900.1	556470279	556470530	P69388	Cytochrome b559 subunit alpha	Zea mays	98.795	98.8	83	98.8095	84	83
TraesCS1A03G0931200.1	556470683	556470799	A4QJL4	Photosystem II reaction center protein L	Aethionema grandiflorum	100	100	38	97.4359	39	38
TraesCS1A03G0931900.1	556475113	556475223	A1E9T4	Photosystem I reaction center subunit VIII	Sorghum bicolor	100	100	36	97.2973	37	36
TraesCS1A03G0935300.1	556517178	556517339	-	-	-	-	-	-	-	-	-
TraesCS1A03G0936400.1	556529127	556530562	-	-	-	-	-	-	-	-	-
TraesCS1A03G0936500.2	556531307	556539163	Q39828	Dynamin-related protein 5A	Glycine max	85.082	93.93	610	100	610	610
TraesCS1A03G0937600.1	556831446	556836363	Q9M3B2	Wax ester synthase/diacylglycerol acyltransferase 5	Arabidopsis thaliana	42.324	61	482	102.335	471	507
TraesCS1A03G0938000.1	556888301	556890896	Q9M363	Cytochrome b561 and DOMON domain-containing protein At3g61750	Arabidopsis thaliana	49.684	67.41	316	84.7185	373	398
TraesCS1A03G0939100.1	557129068	557130315	-	-	-	-	-	-	-	-	-
TraesCS1A03G0940300.1	557478495	557480097	Q9SY29	Probable purine permease 4	Arabidopsis thaliana	49.231	64	325	80.2469	405	382
TraesCS1A03G0940400.1	557507475	557508233	-	-	-	-	-	-	-	-	-
TraesCS1A03G0940500.1	557516144	557517589	Q9SY29	Probable purine permease 4	Arabidopsis thaliana	46.749	63.16	323	85.6764	377	382
TraesCS1A03G0940600.1	557527301	557528914	Q9SY29	Probable purine permease 4	Arabidopsis thaliana	46.429	60.42	336	82.963	405	382
TraesCS1A03G0940700.1	557531358	557548171	-	-	-	-	-	-	-	-	-
TraesCS1A03G0940900.1	557628304	557630790	P0DKK1	60S ribosomal protein L37a-1	Oryza sativa	100	100	92	98.9247	93	92
TraesCS1A03G0941000.1	557631625	557635555	Q7XVB3	Probable sodium/metabolite cotransporter BASS1, chloroplastic	Oryza sativa	76.886	84.91	411	103.008	399	406
			BRADI_3g41190v3	Probable sodium/metabolite cotransporter BASS1, chloroplastic	Brachypodium distachyon	82.323	87.37	396	99.2481	399	408
TraesCS1A03G0941200.1	557648171	557653893	-	-	-	-	-	-	-	-	-
TraesCS1A03G0941800.1	557727288	557728522	-	-	-	-	-	-	-	-	-
TraesCS1A03G0941900.1	557791912	557792712	O22227	Protein MIZU-KUSSEI 1	Arabidopsis thaliana	35.263	53.16	190	71.161	267	297
TraesCS1A03G0942200.1	557811374	557811991	-	-	-	-	-	-	-	-	-
TraesCS1A03G0942400.1	557818871	557820768	Q9LZA5	Nuclear intron maturase 3, mitochondrial	Arabidopsis thaliana	50.713	68.23	491	100.409	489	723
TraesCS1A03G0943100.1	557943199	557943513	-	-	-	-	-	-	-	-	-
TraesCS1A03G0944000.1	558078426	558082349	Q9LTW4	Aspartic proteinase NANA, chloroplast	Arabidopsis thaliana	40.381	56.03	473	100.212	472	461
TraesCS1A03G0944600.1	558177659	558177970	-	-	-	-	-	-	-	-	-
TraesCS1A03G0945000.1	558286103	558288371	Q9SGN6	MACPF domain-containing protein NSL1	Arabidopsis thaliana	50.567	65.48	617	99.6769	619	612
TraesCS1A03G0945300.1	558437322	558438603	-	-	-	-	-	-	-	-	-
TraesCS1A03G0946600.1	558806734	558807759	-	-	-	-	-	-	-	-	-
TraesCS1A03G0946700.1	558816748	558817989	-	-	-	-	-	-	-	-	-
TraesCS1A03G0947000.1	558922773	558930089	BRADI_2g16960v3	Probable ubiquitin-conjugating enzyme E2 24	Brachypodium distachyon	85.55	89.91	872	103.318	844	872
TraesCS1A03G0947100.2	558941896	558947389	Q8L9A0	50S ribosomal protein L21, mitochondrial	Arabidopsis thaliana	82.353	91.91	136	52.7132	258	270
			BRADI_2g16970v3	NFD1	Brachypodium distachyon	82.661	89.11	248	96.124	258	262
TraesCS1A03G0948000.1	559083373	559084247	Q43217	Histone H2B.3	Triticum aestivum	98.901	100	91	59.0909	154	138
TraesCS1A03G0948200.1	559101512	559104617	Q9SZ83	Uncharacterized oxidoreductase At4g09670	Arabidopsis thaliana	56.056	75.21	355	95.4301	372	362
TraesCS1A03G0948400.1	559123128	559124192	-	-	-	-	-	-	-	-	-
TraesCS1A03G0948900.1	559174683	559177666	Q9SZ83	Uncharacterized oxidoreductase At4g09670	Arabidopsis thaliana	55.367	72.88	354	95.6757	370	362
TraesCS1A03G0949400.1	559405883	559408784	Q6L4I2	Endoglucanase 15	Oryza sativa	83.043	89.7	631	101.447	622	629
TraesCS1A03G0949800.1	559469221	559473404	Q6AT41	Protein NINJA homolog 1	Oryza sativa	78.261	82.17	460	96.4361	477	451
			BRADI_2g11790v3	NINJA	Brachypodium distachyon	84.683	89.06	457	95.8071	477	475
TraesCS1A03G0950000.1	559473501	559477313	Q9SP08	Exosome complex component RRP41 homolog	Arabidopsis thaliana	80.992	88.84	242	99.5885	243	241
			BRADI_2g16910v3	Exosome complex component RRP41 homolog	Brachypodium distachyon	95.868	97.93	242	99.5885	243	242
TraesCS1A03G0950100.1	559532192	559534386	Q9FYG4	Aldehyde oxidase GLOX1	Arabidopsis thaliana	46.212	62.12	528	84.48	625	615
TraesCS1A03G0950200.1	559537216	559540471	-	-	-	-	-	-	-	-	-
TraesCS1A03G0950700.1	559866734	559884256	-	-	-	-	-	-	-	-	-
TraesCS1A03G0950900.1	559892096	559894564	Q7XA39	Putative disease resistance protein RGA4	Solanum bulbocastanum	24.599	51.87	187	89.9038	208	988
TraesCS1A03G0951000.1	559911555	559916073	Q6AT33	Auxin-responsive protein IAA19	Oryza sativa	69.065	75.54	278	106.107	262	281
TraesCS1A03G0951100.2	559926949	559931790	Q8GXJ4	Glutamate receptor 3.4	Arabidopsis thaliana	56.751	73	911	97.0181	939	959
TraesCS1A03G0951200.1	559932575	559936079	Q9LVJ0	UV-B-induced protein At3g17800, chloroplastic	Arabidopsis thaliana	32.53	51.51	332	84.6939	392	421
TraesCS1A03G0951500.1	559968061	559969127	B6TYV8	Cell number regulator 2	Zea mays	83.704	91.85	135	71.8085	188	181
TraesCS1A03G0951800.1	560092718	560093199	-	-	-	-	-	-	-	-	-
TraesCS1A03G0951900.1	560094469	560094729	-	-	-	-	-	-	-	-	-
TraesCS1A03G0952500.1	560208513	560211897	A0A1C9II22	Noroxomaritidine/norcraugsodine reductase	Narcissus aff.	58.431	72.16	255	90.7473	281	257
TraesCS1A03G0952600.1	560226221	560228193	Q9ZW13	Tropinone reductase homolog At2g29290	Arabidopsis thaliana	56.863	74.51	255	98.0769	260	262
TraesCS1A03G0952700.1	560262965	560267306	Q6AT32	Probable beta-1,4-xylosyltransferase GT43E	Oryza sativa	75.724	83.52	449	102.982	436	451
TraesCS1A03G0953400.1	560399537	560400955	-	-	-	-	-	-	-	-	-
TraesCS1A03G0953500.1	560410836	560412786	-	-	-	-	-	-	-	-	-
TraesCS1A03G0954500.1	560578402	560583332	-	-	-	-	-	-	-	-	-
TraesCS1A03G0954600.1	560584080	560595741	Q0WVL7	Golgin candidate 5	Arabidopsis thaliana	66.309	80.7	653	54.9201	1189	956
			BRADI_2g16820v3	Golgin Putative 5	Brachypodium distachyon	83.543	88.96	1033	86.8797	1189	1032
TraesCS1A03G0954700.1	560616206	560617995	-	-	-	-	-	-	-	-	-
TraesCS1A03G0954800.1	560618005	560619750	-	-	-	-	-	-	-	-	-
TraesCS1A03G0954900.1	560628177	560632069	Q9SEE4	Pirin-like protein	Solanum lycopersicum	55.83	72.44	283	77.9614	363	291
TraesCS1A03G0955000.1	560669081	560669954	P20143	Photosystem I reaction center subunit VI, chloroplastic	Hordeum vulgare	93.706	97.9	143	99.3056	144	143
			BRADI_2g16810v3	Photosystem I reaction center subunit VI, chloroplast precursor (PSI- H) (Light-harvesting complex I 11 kDa protein) (GOS5 protein)	Brachypodium distachyon	82.759	87.59	145	100.694	144	145
TraesCS1A03G0955100.1	560670976	560674253	F4J1G1	Rop guanine nucleotide exchange factor 13	Arabidopsis thaliana	59.831	77.53	356	63.3452	562	576
TraesCS1A03G0955500.1	560782354	560783330	Q58FV0	Protein DOG1-like 3	Arabidopsis thaliana	28.571	51.79	224	98.6784	227	282
TraesCS1A03G0956000.1	561032511	561033954	Q9SYG2	Trihelix transcription factor ASIL1	Arabidopsis thaliana	33.333	54.96	282	79.661	354	383
TraesCS1A03G0956200.1	561054230	561057656	Q9FZ48	Ubiquitin-conjugating enzyme E2 36	Arabidopsis thaliana	97.386	99.35	153	99.3506	154	153
TraesCS1A03G0956400.1	561122112	561123779	Q8S0S6	Gibberellin 2-beta-dioxygenase 3	Oryza sativa	56.364	68.48	330	92.1788	358	327
TraesCS1A03G0956600.1	561426499	561428041	Q9XG83	Gibberellin 2-beta-dioxygenase	Phaseolus coccineus	53.595	67.97	306	86.1972	355	332
TraesCS1A03G0956700.1	561666928	561667236	-	-	-	-	-	-	-	-	-
TraesCS1A03G0956900.1	561780997	561783263	O65677	3-ketoacyl-CoA synthase 17	Arabidopsis thaliana	54.567	74.76	416	89.2704	466	487
TraesCS1A03G0957100.1	561875597	561875857	-	-	-	-	-	-	-	-	-
TraesCS1A03G0957400.1	561911951	561912626	-	-	-	-	-	-	-	-	-
TraesCS1A03G0957500.1	561916707	561917059	-	-	-	-	-	-	-	-	-
TraesCS1A03G0957600.1	561956066	561956329	-	-	-	-	-	-	-	-	-
TraesCS1A03G0958800.1	562586832	562590804	Q687E1	Nucleotide pyrophosphatase/phosphodiesterase (Fragments)	Hordeum vulgare	91.117	96.28	349	56.1997	621	368
TraesCS1A03G0958900.1	562593230	562600491	Q9M4G3	3-deoxy-manno-octulosonate cytidylyltransferase	Zea mays	85.235	91.61	298	101.361	294	298
			BRADI_2g16710v3	Nucleotide-diphospho-sugar transferases superfamily protein	Brachypodium distachyon	91.126	93.17	293	99.6599	294	290
TraesCS1A03G0959600.1	562660137	562661279	-	-	-	-	-	-	-	-	-
TraesCS1A03G0960000.1	562746091	562746894	-	-	-	-	-	-	-	-	-
TraesCS1A03G0960300.1	562793830	562796895	A2X5P7	Beta-fructofuranosidase, insoluble isoenzyme 1	Oryza sativa	70.886	81.37	553	96.8476	571	577
TraesCS1A03G0960500.1	562807208	562808359	Q84MD2	Protein CASPARIAN STRIP INTEGRITY FACTOR 1	Arabidopsis thaliana	40.58	60.87	69	71.134	97	83
TraesCS1A03G0960800.1	562859406	562861051	-	-	-	-	-	-	-	-	-
TraesCS1A03G0961000.1	562874986	562879004	-	-	-	-	-	-	-	-	-
TraesCS1A03G0961200.1	562939151	562941087	-	-	-	-	-	-	-	-	-
TraesCS1A03G0961400.1	562963620	562965631	A0A0N9HT29	Desmethyl-deoxy-podophyllotoxin synthase	Sinopodophyllum hexandrum	45.877	67.86	473	93.6634	505	507
TraesCS1A03G0961500.1	562966629	562968428	A0A0N9HT29	Desmethyl-deoxy-podophyllotoxin synthase	Sinopodophyllum hexandrum	47.78	68.29	473	93.8492	504	507
TraesCS1A03G0961800.1	563004760	563008333	B4FVP3	Zealexin A1 synthase	Zea mays	50.316	71.16	475	92.4125	514	505
TraesCS1A03G0961900.1	563073235	563078375	Q688X9	Protein DEHYDRATION-INDUCED 19	Oryza sativa	79.039	86.46	229	101.327	226	226
TraesCS1A03G0962200.1	563086423	563089059	-	-	-	-	-	-	-	-	-
TraesCS1A03G0963300.1	563403138	563405193	O23337	Pentatricopeptide repeat-containing protein At4g14820	Arabidopsis thaliana	38.73	64.76	315	65.8996	478	722
TraesCS1A03G0964200.1	563454901	563455204	-	-	-	-	-	-	-	-	-
TraesCS1A03G0964300.1	563457022	563468688	Q9FFH1	Homeobox-DDT domain protein RLT2	Arabidopsis thaliana	47.484	61.1	1550	83.3333	1860	1694
TraesCS1A03G0965000.1	563618321	563619278	Q9FNL3	Protein DMP6	Arabidopsis thaliana	55.556	72.46	207	93.2432	222	214
TraesCS1A03G0965400.1	563717002	563717561	-	-	-	-	-	-	-	-	-
TraesCS1A03G0966200.1	564247616	564249256	Q76BW5	Xyloglucan endotransglycosylase/hydrolase protein 8	Oryza sativa	79.924	89.39	264	92.9577	284	290
TraesCS1A03G0966400.1	564322856	564323092	-	-	-	-	-	-	-	-	-
TraesCS1A03G0966800.1	564518115	564523265	Q8S985	Auxin response factor 15	Oryza sativa	73.16	80.09	693	94.1576	736	712
TraesCS1A03G0966900.1	564784474	564787557	-	-	-	-	-	-	-	-	-
TraesCS1A03G0967800.1	564937010	564939883	Q8GYH7	E3 SUMO-protein ligase MMS21	Arabidopsis thaliana	44.672	65.98	244	95.6863	255	249
TraesCS1A03G0967900.1	564981271	564982795	Q8LEE9	Fasciclin-like arabinogalactan protein 12	Arabidopsis thaliana	52	70.67	150	56.1798	267	249
TraesCS1A03G0968100.1	565002788	565003657	Q8LEE9	Fasciclin-like arabinogalactan protein 12	Arabidopsis thaliana	43.791	67.97	153	52.7586	290	249
TraesCS1A03G0968200.1	565099160	565099992	P0C291	Monothiol glutaredoxin-S9	Oryza sativa	70.345	73.1	145	99.3151	146	132
TraesCS1A03G0968600.1	565119850	565120347	P0C291	Monothiol glutaredoxin-S9	Oryza sativa	71.324	75.74	136	81.9277	166	132
TraesCS1A03G0969400.1	565353767	565356754	Q6AUG0	Splicing factor U2af small subunit B	Oryza sativa	97.838	97.84	185	67.7656	273	304
TraesCS1A03G0969800.1	565374066	565376066	P0CG86	Ubiquitin-40S ribosomal protein S27a	Hordeum vulgare	99.355	100	155	99.359	156	155
TraesCS1A03G0969900.1	565377963	565378692	P0CG86	Ubiquitin-40S ribosomal protein S27a	Hordeum vulgare	100	100	155	99.359	156	155
TraesCS1A03G0970800.1	565465858	565468080	-	-	-	-	-	-	-	-	-
TraesCS1A03G0971300.1	565515584	565517445	-	-	-	-	-	-	-	-	-
TraesCS1A03G0971500.1	565604962	565607229	-	-	-	-	-	-	-	-	-
TraesCS1A03G0971600.1	565608939	565609835	-	-	-	-	-	-	-	-	-
TraesCS1A03G0971700.1	565795139	565799393	Q05806	Type-5 thionin	Triticum aestivum	78.125	86.46	96	68.0851	141	131
TraesCS1A03G0972200.1	565808871	565809979	P01543	Purothionin A-1	Triticum aestivum	99.265	100	136	99.2701	137	136
TraesCS1A03G0972300.4	565877433	565882298	-	-	-	-	-	-	-	-	-
TraesCS1A03G0972400.1	565882606	565884354	Q9FJH0	Ras-related protein RABA1f	Arabidopsis thaliana	91.628	97.67	215	99.0783	217	217
TraesCS1A03G0972900.1	565921021	565921497	-	-	-	-	-	-	-	-	-
TraesCS1A03G0973100.1	565956078	565957474	-	-	-	-	-	-	-	-	-
TraesCS1A03G0974000.1	566015502	566019934	-	-	-	-	-	-	-	-	-
TraesCS1A03G0974200.1	566235641	566236797	-	-	-	-	-	-	-	-	-
TraesCS1A03G0974500.1	566295926	566298540	Q943F3	60S ribosomal protein L18a	Oryza sativa	91.573	94.38	178	99.4413	179	178
TraesCS1A03G0974600.1	566312225	566314101	O80854	Cytochrome b561 domain-containing protein At2g30890	Arabidopsis thaliana	46.369	68.72	179	71.0317	252	257
TraesCS1A03G0974700.1	566335438	566336119	Q9M8J9	BTB/POZ and MATH domain-containing protein 2	Arabidopsis thaliana	38.462	61.54	156	100	156	406
TraesCS1A03G0975400.1	566455833	566456102	-	-	-	-	-	-	-	-	-
TraesCS1A03G0975700.1	566472549	566475438	E0ZS47	Urease accessory protein G	Oryza sativa	93.927	97.17	247	86.6667	285	284
			BRADI_2g16410v3	Similar to Urease accessory protein G	Brachypodium distachyon	96.774	97.98	248	87.0175	285	288
TraesCS1A03G0975800.1	566496750	566506143	Q9C5G5	Phosphoinositide phosphatase SAC7	Arabidopsis thaliana	64.505	80.03	586	97.8297	599	597
TraesCS1A03G0976000.1	566516049	566516243	Q5MFV5	Probable protein phosphatase 2C 34	Oryza sativa	67.213	78.69	61	93.8462	65	380
TraesCS1A03G0977100.1	566591624	566592795	Q9SZE1	Probable 3-hydroxyisobutyrate dehydrogenase-like 1, mitochondrial	Arabidopsis thaliana	50.333	69	300	94.0439	319	334
TraesCS1A03G0977200.1	566592884	566593534	-	-	-	-	-	-	-	-	-
TraesCS1A03G0977700.1	566763201	566764343	-	-	-	-	-	-	-	-	-
TraesCS1A03G0977800.1	566768363	566770560	-	-	-	-	-	-	-	-	-
TraesCS1A03G0978000.1	566777395	566794462	-	-	-	-	-	-	-	-	-
TraesCS1A03G0978300.1	566807622	566810485	-	-	-	-	-	-	-	-	-
TraesCS1A03G0978600.1	566859802	566862066	-	-	-	-	-	-	-	-	-
TraesCS1A03G0978700.1	566944560	566948562	-	-	-	-	-	-	-	-	-
TraesCS1A03G0978800.1	566954681	566957485	-	-	-	-	-	-	-	-	-
TraesCS1A03G0979200.1	567205648	567206420	-	-	-	-	-	-	-	-	-
TraesCS1A03G0979300.1	567217607	567218100	-	-	-	-	-	-	-	-	-
TraesCS1A03G0979900.1	567281783	567282274	-	-	-	-	-	-	-	-	-
TraesCS1A03G0980800.1	567484931	567488271	-	-	-	-	-	-	-	-	-
TraesCS1A03G0981200.1	567705791	567707763	-	-	-	-	-	-	-	-	-
TraesCS1A03G0982700.1	568079671	568083502	A2Z7B3	GDP-mannose 3,5-epimerase 1	Oryza sativa	92.857	97.09	378	99.7361	379	378
TraesCS1A03G0983400.1	568175876	568181927	Q9C9U4	Mitogen-activated protein kinase 15	Arabidopsis thaliana	74.5	91	400	72.8597	549	576
TraesCS1A03G0983500.1	568182987	568184825	Q9LDK9	Beta-adaptin-like protein A	Arabidopsis thaliana	55	75	120	86.9565	138	841
TraesCS1A03G0984400.1	569150407	569154096	D9J100	Anthranilate O-methyltransferase 3	Zea mays	50.131	68.5	381	101.6	375	379
TraesCS1A03G0985200.1	569472991	569474520	Q6F357	Phospholipase A1-II 7	Oryza sativa	63.107	72.33	412	103.778	397	407
TraesCS1A03G0985300.1	569478395	569479748	Q6F357	Phospholipase A1-II 7	Oryza sativa	60.825	66.67	291	108.582	268	407
TraesCS1A03G0985400.1	569482119	569483769	-	-	-	-	-	-	-	-	-
TraesCS1A03G0986200.1	569658447	569660622	P56820	Eukaryotic translation initiation factor 3 subunit D	Arabidopsis thaliana	65.588	79.05	587	99.6604	589	591
TraesCS1A03G0986400.1	569665660	569669263	-	-	-	-	-	-	-	-	-
TraesCS1A03G0986800.1	569678334	569682469	Q67ZB3	FRIGIDA-like protein 3	Arabidopsis thaliana	37.675	58.12	499	78.9557	632	558
TraesCS1A03G0987600.1	569778668	569783724	P42797	40S ribosomal protein S10, mitochondrial	Arabidopsis thaliana	57.292	72.92	96	58.5366	164	241
TraesCS1A03G0987900.1	569859122	569864586	P35057	Histone H4	Solanum lycopersicum	67.045	79.55	88	84.6154	104	103
TraesCS1A03G0988000.1	569866659	569867457	-	-	-	-	-	-	-	-	-
TraesCS1A03G0989800.1	571157589	571169248	Q42093	ABC transporter C family member 2	Arabidopsis thaliana	68.502	82.02	1635	101.679	1608	1623
TraesCS1A03G0989900.1	571176849	571178802	-	-	-	-	-	-	-	-	-
TraesCS1A03G0990000.1	571197824	571203656	P42210	Phytepsin	Hordeum vulgare	92.368	94.52	511	100.196	510	508
TraesCS1A03G0990100.1	571214768	571218084	Q9ZSB0	Subtilisin-like protease SBT3.9	Arabidopsis thaliana	44.887	61.35	753	98.6894	763	756
TraesCS1A03G0990900.1	571592142	571593215	Q6NNN0	Protein RADIALIS-like 3	Arabidopsis thaliana	57.353	76.47	68	76.4045	89	81
TraesCS1A03G0991100.1	571733163	571734450	Q1G3C4	Protein RADIALIS-like 4	Arabidopsis thaliana	50	75.81	62	68.8889	90	77
TraesCS1A03G0991200.1	571794698	571794964	Q8GW75	Protein RADIALIS-like 5	Arabidopsis thaliana	55.556	74.6	63	70.7865	89	100
TraesCS1A03G0991400.1	571849382	571849684	F4JVB8	Protein RADIALIS-like 1	Arabidopsis thaliana	53.846	76.92	65	64.3564	101	100
TraesCS1A03G0991500.1	571854537	571854803	F4JVB8	Protein RADIALIS-like 1	Arabidopsis thaliana	54.412	73.53	68	76.4045	89	100
TraesCS1A03G0991600.1	571859081	571859347	Q1G3C4	Protein RADIALIS-like 4	Arabidopsis thaliana	51.613	77.42	62	69.6629	89	77
TraesCS1A03G0991800.1	571864185	571864427	Q8GW75	Protein RADIALIS-like 5	Arabidopsis thaliana	57.143	73.02	63	77.7778	81	100
TraesCS1A03G0992000.1	571878307	571882632	Q9FRL3	Sugar transporter ERD6-like 6	Arabidopsis thaliana	69.038	83.89	478	96.1771	497	487
TraesCS1A03G0992500.1	571924143	571925538	Q9FNR1	Glycine-rich RNA-binding protein 3, mitochondrial	Arabidopsis thaliana	43.902	70.73	82	73.2143	112	309
TraesCS1A03G0993300.1	572008415	572012679	Q93YP9	Sugar transporter ERD6-like 4	Arabidopsis thaliana	71.518	87.32	481	95.4365	504	488
TraesCS1A03G0993600.1	572107785	572110116	-	-	-	-	-	-	-	-	-
TraesCS1A03G0993700.1	572159862	572161655	-	-	-	-	-	-	-	-	-
TraesCS1A03G0994000.1	572179608	572181111	-	-	-	-	-	-	-	-	-
TraesCS1A03G0994200.1	572190934	572193921	Q9LN49	3-ketoacyl-CoA synthase 4	Arabidopsis thaliana	79.713	88.52	488	93.3078	523	516
TraesCS1A03G0994300.1	572251778	572253568	Q8LR34	Iron-sulfur cluster assembly protein 1	Oryza sativa	77.778	83.04	171	98.8439	173	171
TraesCS1A03G0994500.1	572647952	572648305	-	-	-	-	-	-	-	-	-
TraesCS1A03G0994600.1	572648867	572649765	Q06030	50S ribosomal protein L12-1, chloroplastic	Secale cereale	81.343	86.57	134	75.2809	178	174
TraesCS1A03G0994700.1	572654427	572655563	-	-	-	-	-	-	-	-	-
TraesCS1A03G0995100.1	572863485	572864731	Q75I75	Expansin-A31	Oryza sativa	74.672	85.59	229	89.1051	257	256
TraesCS1A03G0995200.1	572884832	572885931	Q75I75	Expansin-A31	Oryza sativa	75.546	86.46	229	89.8039	255	256
TraesCS1A03G0995700.1	572973981	572977129	O49460	Prohibitin-1, mitochondrial	Arabidopsis thaliana	79.848	90.11	263	91.0035	289	288
TraesCS1A03G0996600.1	573271105	573271479	-	-	-	-	-	-	-	-	-
TraesCS1A03G0997400.1	573517598	573517972	-	-	-	-	-	-	-	-	-
TraesCS1A03G0997800.1	573554907	573559339	Q38J50	Tricetin 3',4',5'-O-trimethyltransferase	Triticum aestivum	67.29	83.49	321	99.6894	322	356
TraesCS1A03G0998400.4	573976949	573980554	Q8VZD5	Shaggy-related protein kinase epsilon	Arabidopsis thaliana	77.66	88.56	376	87.6457	429	410
TraesCS1A03G0998500.1	573988251	573990333	A2YW91	Patatin-like protein 2	Oryza sativa	65.985	78.26	391	99.4911	393	405
TraesCS1A03G0998600.1	573993990	573995894	A2YW91	Patatin-like protein 2	Oryza sativa	76.667	86.67	210	87.8661	239	405
TraesCS1A03G0998700.1	574059935	574061167	-	-	-	-	-	-	-	-	-
TraesCS1A03G0998900.1	574082329	574082850	-	-	-	-	-	-	-	-	-
TraesCS1A03G0999000.1	574088911	574089908	-	-	-	-	-	-	-	-	-
TraesCS1A03G0999100.1	574098700	574099589	-	-	-	-	-	-	-	-	-
TraesCS1A03G0999300.1	574111362	574114038	-	-	-	-	-	-	-	-	-
TraesCS1A03G1000000.1	574253245	574254922	-	-	-	-	-	-	-	-	-
TraesCS1A03G1000100.1	574256936	574258762	-	-	-	-	-	-	-	-	-
TraesCS1A03G1000300.1	574276632	574279782	Q9ZUH5	Short-chain dehydrogenase/reductase 2b	Arabidopsis thaliana	40.061	57.49	327	96.1765	340	296
TraesCS1A03G1000400.1	574280136	574284392	O22609	Protease Do-like 1, chloroplastic	Arabidopsis thaliana	91.039	97.85	279	75.8152	368	439
			BRADI_2g15980v3	DEGP1	Brachypodium distachyon	86.957	91.03	368	100	368	436
TraesCS1A03G1000900.1	574633876	574637141	-	-	-	-	-	-	-	-	-
TraesCS1A03G1001000.1	574683073	574685194	-	-	-	-	-	-	-	-	-
TraesCS1A03G1001200.1	574687001	574689301	-	-	-	-	-	-	-	-	-
TraesCS1A03G1001400.1	574704895	574705782	-	-	-	-	-	-	-	-	-
TraesCS1A03G1001500.1	574707432	574708274	Q9FJK8	Probable disease resistance RPP8-like protein 4	Arabidopsis thaliana	30.392	54.41	204	94.8837	215	908
TraesCS1A03G1002200.1	574997713	574998738	-	-	-	-	-	-	-	-	-
TraesCS1A03G1002300.1	575046607	575058345	BRADI_2g15960v3	timeless family protein	Brachypodium distachyon	79.932	86.25	1171	79.7141	1469	1190
TraesCS1A03G1002600.1	575121296	575125051	Q40784	Putative glucose-6-phosphate 1-epimerase	Cenchrus ciliaris	67.361	80.21	288	92.0128	313	329
TraesCS1A03G1003200.1	575349696	575350347	O82081	Uclacyanin 1	Arabidopsis thaliana	33.333	55.56	126	69.2308	182	261
TraesCS1A03G1003700.1	575427910	575429445	Q65XL5	Protein WHAT'S THIS FACTOR 1 homolog, chloroplastic	Oryza sativa	81.174	87.45	494	96.4844	512	509
			BRADI_2g15890v3	WTF1	Brachypodium distachyon	86.004	89.86	493	96.2891	512	506
TraesCS1A03G1003800.1	575454539	575455030	-	-	-	-	-	-	-	-	-
TraesCS1A03G1004000.1	575519438	575520139	-	-	-	-	-	-	-	-	-
TraesCS1A03G1004100.1	575562688	575563431	-	-	-	-	-	-	-	-	-
TraesCS1A03G1004600.1	575656505	575656702	-	-	-	-	-	-	-	-	-
TraesCS1A03G1004700.1	575668359	575670456	-	-	-	-	-	-	-	-	-
TraesCS1A03G1005000.1	575759100	575761546	Q65XK7	Protein phosphatase 2C 51	Oryza sativa	77.85	86.64	307	80.1567	383	381
TraesCS1A03G1006100.1	576104729	576106997	Q9FGJ3	Nuclear transcription factor Y subunit B-2	Arabidopsis thaliana	72.165	90.72	97	70.8029	137	190
TraesCS1A03G1006200.1	576108180	576108422	-	-	-	-	-	-	-	-	-
TraesCS1A03G1006500.1	576120378	576124181	Q65XK0	Ketol-acid reductoisomerase, chloroplastic	Oryza sativa	94.118	97.06	544	93.1507	584	578
TraesCS1A03G1006600.1	576129541	576131177	Q6F358	Phospholipase A1-II 6	Oryza sativa	66.416	76.94	399	77.3256	516	411
TraesCS1A03G1007100.1	576443280	576444865	Q6F358	Phospholipase A1-II 6	Oryza sativa	70.426	78.95	399	95.2267	419	411
TraesCS1A03G1007700.1	576626513	576629142	-	-	-	-	-	-	-	-	-
TraesCS1A03G1007800.1	576646736	576651800	Q6F357	Phospholipase A1-II 7	Oryza sativa	71.921	82.76	203	93.5484	217	407
TraesCS1A03G1008200.1	576658609	576659415	Q6F357	Phospholipase A1-II 7	Oryza sativa	60.526	67.54	228	99.5633	229	407
TraesCS1A03G1008300.1	576796062	576799521	Q6F357	Phospholipase A1-II 7	Oryza sativa	72.397	80.39	413	99.5181	415	407
TraesCS1A03G1008400.2	576826368	576831124	P17783	Malate dehydrogenase, mitochondrial	Citrullus lanatus	84.395	92.68	314	91.8129	342	347
TraesCS1A03G1008600.1	576834209	576836696	Q7GD79	GTP-binding nuclear protein Ran-2	Oryza sativa	98.19	98.64	221	99.5495	222	221
TraesCS1A03G1008900.1	576948497	576985081	-	-	-	-	-	-	-	-	-
TraesCS1A03G1009100.1	576972166	576973309	Q84X53	Transcription termination factor MTEF1, chloroplastic	Arabidopsis thaliana	26.486	51.35	185	60.6557	305	284
TraesCS1A03G1009900.1	577008450	577010012	O48780	3-ketoacyl-CoA synthase 11	Arabidopsis thaliana	73.387	85.28	496	95.2015	521	509
TraesCS1A03G1010200.1	577080534	577081004	-	-	-	-	-	-	-	-	-
TraesCS1A03G1010300.1	577085148	577089662	Q9M9E2	Pentatricopeptide repeat-containing protein At1g15510, chloroplastic	Arabidopsis thaliana	54.364	72.44	802	92.6097	866	866
			BRADI_2g15700v3	Pentatricopeptide repeat-containing protein At1g15510, chloroplastic	Brachypodium distachyon	87.045	91.7	880	101.617	866	868
TraesCS1A03G1010500.1	577093676	577099913	Q7XJJ7	Fatty acid amide hydrolase	Arabidopsis thaliana	45.484	63.71	609	99.8361	610	607
TraesCS1A03G1011200.1	577207211	577208659	-	-	-	-	-	-	-	-	-
TraesCS1A03G1011400.1	577269200	577272898	Q8LD27	Proteasome subunit beta type-6	Arabidopsis thaliana	76.957	86.96	230	93.8776	245	233
TraesCS1A03G1011600.1	577457443	577457916	-	-	-	-	-	-	-	-	-
TraesCS1A03G1011700.1	577460530	577461564	-	-	-	-	-	-	-	-	-
TraesCS1A03G1012100.1	577583358	577584699	A2ZVY5	Zinc finger CCCH domain-containing protein 9	Oryza sativa	52.453	63.77	265	65.9204	402	333
TraesCS1A03G1012400.1	577686821	577688091	-	-	-	-	-	-	-	-	-
TraesCS1A03G1012700.1	577696553	577697438	-	-	-	-	-	-	-	-	-
TraesCS1A03G1012800.1	577710125	577710628	-	-	-	-	-	-	-	-	-
TraesCS1A03G1012900.1	577714005	577715306	-	-	-	-	-	-	-	-	-
TraesCS1A03G1013400.1	578017676	578018485	Q8H6L7	Pollen allergen Phl p 11	Phleum pratense	84.828	91.03	145	86.3095	168	143
TraesCS1A03G1013900.1	578097600	578098103	A0A060L102	Oleosin G	Pinus massoniana	54.676	70.5	139	82.7381	168	138
TraesCS1A03G1014100.2	578102031	578107192	BRADI_2g15630v3	Hydroxyproline-rich glycoprotein family protein	Brachypodium distachyon	86.517	91.32	979	100	979	936
TraesCS1A03G1014400.1	578117902	578123135	Q53N72	Mitogen-activated protein kinase 15	Oryza sativa	77.612	91.04	402	66.2273	607	498

## Sheet: HordeumVulgare_OWBM-1A
Hordeum vulgare ID	Start	End	Uniprot/Bd gene ID of the best BLASTp hit	Description	Species	% identity	% similarity	Alignment length	Query coverage (Hordeum vulgare)	Query length (Hordeum vulgare)	Hit length
HORVU1Hr1G078370.2	520099417	520103471	O82462	Glutamate--tRNA ligase, cytoplasmic	Arabidopsis thaliana	67.321	83.87	713	91.7632	777	719
HORVU1Hr1G078400.1	520123900	520125495	Q9LQQ1	Pentatricopeptide repeat-containing protein At1g07740, mitochondrial	Arabidopsis thaliana	41.133	60.34	406	93.5484	434	459
HORVU1Hr1G078410.3	520201953	520206424	Q9S713	Serine/threonine-protein kinase STN7, chloroplastic	Arabidopsis thaliana	77.486	88.56	533	99.6262	535	562
			BRADI_2g17660v3	Serine/threonine-protein kinase STN7, chloroplastic	Brachypodium distachyon	94.934	97.37	533	99.6262	535	556
HORVU1Hr1G078420.1	520206871	520207546	-	-	-	-	-	-	-	-	-
HORVU1Hr1G078450.24	520346151	520351834	Q9FWX7	ABC transporter B family member 11	Arabidopsis thaliana	56.867	75.42	1245	98.419	1265	1278
HORVU1Hr1G078460.1	520368784	520369975	Q9SS44	Transcription initiation factor IIB-2	Arabidopsis thaliana	50.836	69.57	299	90.6061	330	312
HORVU1Hr1G078480.6	520484686	520489235	Q43217	Histone H2B.3	Triticum aestivum	98.901	100	91	50.5556	180	138
HORVU1Hr1G078510.1	520495037	520495596	Q8W0W3	Transcription initiation factor IIB	Oryza sativa	38.889	60.32	126	67.7419	186	312
HORVU1Hr1G078530.3	520640507	520648197	Q43217	Histone H2B.3	Triticum aestivum	98.901	100	91	50.5556	180	138
HORVU1Hr1G078690.10	520818650	520822495	-	-	-	-	-	-	-	-	-
HORVU1Hr1G078710.3	520936917	520940396	O80888	Mitogen-activated protein kinase kinase kinase 17	Arabidopsis thaliana	46.392	62.54	291	53.7893	541	372
HORVU1Hr1G078720.4	520961017	520963376	O80888	Mitogen-activated protein kinase kinase kinase 17	Arabidopsis thaliana	44.068	62.03	295	61.4583	480	372
HORVU1Hr1G078730.1	520981169	520981582	Q70Z16	Nucleosome assembly protein 1;4	Nicotiana tabacum	77.778	94.44	36	62.069	58	356
HORVU1Hr1G078740.1	521025072	521026592	Q9SKK4	Probable 2-oxoacid dependent dioxygenase	Arabidopsis thaliana	43.567	61.4	342	96.338	355	359
HORVU1Hr1G078750.1	521110044	521111526	-	-	-	-	-	-	-	-	-
HORVU1Hr1G078760.1	521116540	521118868	O80888	Mitogen-activated protein kinase kinase kinase 17	Arabidopsis thaliana	46.847	63.51	222	82.2222	270	372
HORVU1Hr1G078770.1	521164009	521164314	-	-	-	-	-	-	-	-	-
HORVU1Hr1G078790.1	521172895	521174903	O80888	Mitogen-activated protein kinase kinase kinase 17	Arabidopsis thaliana	43.836	62.33	292	70.7022	413	372
HORVU1Hr1G078800.1	521219866	521220162	-	-	-	-	-	-	-	-	-
HORVU1Hr1G078830.1	521225274	521225687	-	-	-	-	-	-	-	-	-
HORVU1Hr1G078860.3	521267233	521268789	O80888	Mitogen-activated protein kinase kinase kinase 17	Arabidopsis thaliana	49.541	63.3	218	53.9604	404	372
HORVU1Hr1G078870.1	521271209	521271499	-	-	-	-	-	-	-	-	-
HORVU1Hr1G078880.9	521283938	521292814	F4IHJ0	Phosphatidylinositol/phosphatidylcholine transfer protein SFH8	Arabidopsis thaliana	55.994	74.29	634	86.9684	729	633
HORVU1Hr1G078910.5	521565849	521569938	Q8GYX8	Chaperone protein dnaJ 10	Arabidopsis thaliana	50.27	64.86	370	100.817	367	398
HORVU1Hr1G078930.1	521581102	521583146	Q42602	Cytochrome P450 89A2	Arabidopsis thaliana	44.82	63.42	473	92.9273	509	506
HORVU1Hr1G078940.1	521766435	521769082	-	-	-	-	-	-	-	-	-
HORVU1Hr1G078950.1	521766496	521767202	-	-	-	-	-	-	-	-	-
HORVU1Hr1G079010.1	522134246	522134453	Q9ST27	Phototropin-2	Oryza sativa	83.784	97.3	37	54.4118	68	907
			BRADI_5g07360v3	Phototropin-2	Brachypodium distachyon	78.049	90.24	41	60.2941	68	909
HORVU1Hr1G079030.2	522193460	522195555	-	-	-	-	-	-	-	-	-
HORVU1Hr1G079040.4	522198401	522199814	-	-	-	-	-	-	-	-	-
HORVU1Hr1G079060.1	522260258	522261172	-	-	-	-	-	-	-	-	-
HORVU1Hr1G079050.3	522261774	522266518	O22715	AP-1 complex subunit mu-2	Arabidopsis thaliana	86.014	95.57	429	100	429	428
HORVU1Hr1G079070.1	522355835	522360081	P49353	Farnesyl pyrophosphate synthase	Zea mays	89.59	93.69	317	96.3526	329	350
HORVU1Hr1G079080.10	522360978	522369779	Q9LYK6	Protein ANTHESIS POMOTING FACTOR 1	Arabidopsis thaliana	78.305	87.12	295	69.9052	422	330
HORVU1Hr1G079100.1	522405217	522405981	Q9LNA5	ACT domain-containing protein ACR8	Arabidopsis thaliana	49.677	66.45	155	60.7843	255	441
HORVU1Hr1G079110.1	522432678	522433478	-	-	-	-	-	-	-	-	-
HORVU1Hr1G079130.2	522435389	522438471	Q94AJ5	Probable polygalacturonase At1g80170	Arabidopsis thaliana	38.186	59.19	419	96.5438	434	444
HORVU1Hr1G079140.6	522447715	522449964	Q94AJ5	Probable polygalacturonase At1g80170	Arabidopsis thaliana	41.885	61.78	382	78.1186	489	444
HORVU1Hr1G079150.1	522460750	522466433	P93733	Phospholipase D beta 1	Arabidopsis thaliana	68.16	80.63	826	99.7585	828	1083
HORVU1Hr1G079210.1	522495889	522497697	-	-	-	-	-	-	-	-	-
HORVU1Hr1G079310.16	522707649	522710510	-	-	-	-	-	-	-	-	-
HORVU1Hr1G079360.1	522823378	522824893	Q9SSM3	Jacalin-related lectin 19	Arabidopsis thaliana	47.701	66.09	174	66.4122	262	176
			BRADI_2g18160v3	Jacalin-related lectin 19	Brachypodium distachyon	74.074	81.94	216	82.4427	262	225
HORVU1Hr1G079370.1	522834724	522837858	O82204	60S ribosomal protein L28-1	Arabidopsis thaliana	66.434	82.52	143	97.2789	147	143
HORVU1Hr1G079420.2	523028806	523031573	-	-	-	-	-	-	-	-	-
HORVU1Hr1G079430.1	523079483	523083676	Q9SEL6	Vesicle transport v-SNARE 11	Arabidopsis thaliana	64.253	84.16	221	100	221	221
HORVU1Hr1G079440.1	523084002	523085101	P62787	Histone H4	Zea mays	100	100	103	78.626	131	103
HORVU1Hr1G079450.1	523090737	523092860	-	-	-	-	-	-	-	-	-
HORVU1Hr1G079510.2	523230266	523234072	Q8GXG6	Hydroxyproline O-galactosyltransferase GALT4	Arabidopsis thaliana	66.667	78.63	117	57.0732	205	673
HORVU1Hr1G079570.13	523370262	523372156	Q5TKP8	Probable cytokinin riboside 5'-monophosphate phosphoribohydrolase LOGL7	Oryza sativa	87.571	91.53	177	62.3239	284	223
			BRADI_2g47860v3	Similar to lysine decarboxylase-like protein	Brachypodium distachyon	82.184	90.8	174	61.2676	284	224
HORVU1Hr1G079590.11	523375468	523378228	-	-	-	-	-	-	-	-	-
HORVU1Hr1G079610.2	523387975	523390295	-	-	-	-	-	-	-	-	-
HORVU1Hr1G079630.1	523391684	523392261	Q9FMN0	Sterol carrier protein 2	Arabidopsis thaliana	60	80	50	64.1026	78	123
			BRADI_3g58000v3	SCP2	Brachypodium distachyon	76.667	83.33	60	76.9231	78	122
HORVU1Hr1G079640.1	523418122	523418396	-	-	-	-	-	-	-	-	-
HORVU1Hr1G079650.2	523427810	523428871	-	-	-	-	-	-	-	-	-
HORVU1Hr1G079680.1	523579671	523586100	-	-	-	-	-	-	-	-	-
HORVU1Hr1G079840.1	523947879	523948202	-	-	-	-	-	-	-	-	-
HORVU1Hr1G079860.1	523952808	523956433	Q9FN15	Protein CONSERVED IN THE GREEN LINEAGE AND DIATOMS 27, chloroplastic	Arabidopsis thaliana	45.029	59.06	171	66.2791	258	327
HORVU1Hr1G079890.2	523958410	523965178	Q53WK1	Glucosamine inositolphosphorylceramide transferase 1	Oryza sativa	85.542	91.83	747	101.083	739	744
HORVU1Hr1G079900.1	523965039	523969617	B4FHY0	Flap endonuclease 1	Zea mays	86.957	96.52	345	95.0413	363	379
HORVU1Hr1G079910.1	523971479	523976840	Q93ZM7	Chaperonin CPN60-like 2, mitochondrial	Arabidopsis thaliana	70.932	86.84	547	94.148	581	572
			BRADI_2g18260v3	Chaperonin CPN60-like 2, mitochondrial	Brachypodium distachyon	90.034	95.36	582	100.172	581	576
HORVU1Hr1G079930.5	524009355	524015511	Q8VZL6	SWR1-complex protein 4	Arabidopsis thaliana	61.502	73	426	91.6129	465	441
			BRADI_2g18250v3	SWR1-complex protein 4	Brachypodium distachyon	88.278	93.54	418	89.8925	465	440
HORVU1Hr1G079940.2	524164619	524166874	B9G2E6	Putative bidirectional sugar transporter SWEET7d	Oryza sativa	73.611	85.65	216	75.2613	287	274
HORVU1Hr1G079960.1	524188555	524191298	-	-	-	-	-	-	-	-	-
HORVU1Hr1G079970.1	524188593	524189795	-	-	-	-	-	-	-	-	-
HORVU1Hr1G079980.3	524197275	524199819	Q8LQ92	Endoglucanase 3	Oryza sativa	82.7	87.64	526	100.382	524	499
HORVU1Hr1G080000.3	524300228	524300793	Q9AWK2	Probable calcium-binding protein CML11	Oryza sativa	82.895	87.5	152	81.2834	187	211
HORVU1Hr1G080040.1	524411024	524415083	Q9FM86	Probable ADP,ATP carrier protein At5g56450	Arabidopsis thaliana	68.333	83.67	300	93.4579	321	330
HORVU1Hr1G080060.11	524416247	524419507	B8AW64	Nucleosome assembly protein 1;2	Oryza sativa	87.135	95.91	342	83.0097	412	364
HORVU1Hr1G080070.1	524503284	524509889	Q9M8D3	Probable phosphoribosylformylglycinamidine synthase, chloroplastic/mitochondrial	Arabidopsis thaliana	74.661	85.67	1326	85.7697	1546	1407
HORVU1Hr1G080080.1	524549551	524552380	Q9C9D0	Cytosolic sulfotransferase 16	Arabidopsis thaliana	42.718	62.14	309	74.1007	417	338
HORVU1Hr1G080090.9	524560698	524569396	Q0DGD7	Beta-galactosidase 8	Oryza sativa	78.455	85.59	673	85.4061	788	673
			BRADI_2g18440v3	Beta-galactosidase 17	Brachypodium distachyon	80.284	84.4	705	89.467	788	696
HORVU1Hr1G080120.1	524583044	524584697	Q9C9D0	Cytosolic sulfotransferase 16	Arabidopsis thaliana	42.718	60.84	309	90.6158	341	338
HORVU1Hr1G080150.1	524589122	524589906	-	-	-	-	-	-	-	-	-
HORVU1Hr1G080160.1	524601560	524604545	Q2QSL4	Putative cyclin-dependent kinase F-2	Oryza sativa	71.302	78.99	338	103.049	328	327
HORVU1Hr1G080180.3	524627721	524630995	-	-	-	-	-	-	-	-	-
HORVU1Hr1G080200.2	524654465	524655343	-	-	-	-	-	-	-	-	-
HORVU1Hr1G080190.3	524656347	524657089	-	-	-	-	-	-	-	-	-
HORVU1Hr1G080250.1	524709506	524709703	-	-	-	-	-	-	-	-	-
HORVU1Hr1G080290.6	524727339	524729937	Q6L5H6	Protein phosphatase 2C 50	Oryza sativa	77.487	85.34	382	99.4792	384	387
HORVU1Hr1G080300.1	524845795	524847193	-	-	-	-	-	-	-	-	-
HORVU1Hr1G080310.1	524922812	524924842	F4HPA7	Mediator of RNA polymerase II transcription subunit 10b	Arabidopsis thaliana	75.904	92.77	83	82.1782	101	189
HORVU1Hr1G080320.1	525014151	525021376	Q8VZC3	Delta-1-pyrroline-5-carboxylate dehydrogenase 12A1, mitochondrial	Arabidopsis thaliana	75.18	87.23	556	100.907	551	556
			BRADI_2g18550v3	Delta-1-pyrroline-5-carboxylate dehydrogenase 12A1, mitochondrial	Brachypodium distachyon	94.508	97.16	528	95.8258	551	562
HORVU1Hr1G080330.4	525024223	525026148	Q43463	Ras-related protein Rab7	Glycine max	77.586	88.51	174	80.9302	215	206
HORVU1Hr1G080340.1	525031629	525032683	Q42602	Cytochrome P450 89A2	Arabidopsis thaliana	45.517	63.1	290	82.6211	351	506
HORVU1Hr1G080350.3	525093748	525095289	-	-	-	-	-	-	-	-	-
HORVU1Hr1G080370.2	525281648	525284902	Q6L5I5	Mitochondrial outer membrane protein porin 2	Oryza sativa	70.956	83.82	272	82.4242	330	280
HORVU1Hr1G080380.1	525298314	525300907	-	-	-	-	-	-	-	-	-
HORVU1Hr1G080410.11	525399497	525405190	Q9M9H4	Protein PIGMENT DEFECTIVE 338, chloroplastic	Arabidopsis thaliana	51.37	66.67	438	86.3905	507	500
HORVU1Hr1G080440.1	525406919	525407818	-	-	-	-	-	-	-	-	-
HORVU1Hr1G080470.5	525423962	525442331	-	-	-	-	-	-	-	-	-
HORVU1Hr1G080480.1	525476773	525480502	Q2R480	6-phosphogluconate dehydrogenase, decarboxylating 2, chloroplastic	Oryza sativa	92.292	96.04	480	82.0513	585	508
HORVU1Hr1G080500.1	525535841	525537513	Q683I9	Pentatricopeptide repeat-containing protein At3g62890	Arabidopsis thaliana	42.655	64.69	354	76.7896	461	573
HORVU1Hr1G080510.1	525562530	525565843	Q6NKW9	Glucan endo-1,3-beta-glucosidase 8	Arabidopsis thaliana	60.138	76.73	434	95.1754	456	481
HORVU1Hr1G080520.2	525567333	525571204	Q8L518	Probable choline kinase 2	Arabidopsis thaliana	63.636	79.55	308	82.1333	375	350
HORVU1Hr1G080540.1	525611999	525613437	Q9FF86	BAHD acyltransferase DCR	Arabidopsis thaliana	30.556	52.31	216	82.1293	263	484
HORVU1Hr1G080630.1	525768201	525769392	-	-	-	-	-	-	-	-	-
HORVU1Hr1G080640.1	525926235	525929306	-	-	-	-	-	-	-	-	-
HORVU1Hr1G080660.1	525960464	525961787	-	-	-	-	-	-	-	-	-
HORVU1Hr1G080680.1	526057968	526060002	Q9SMP5	Cytochrome P450 94B3	Arabidopsis thaliana	53.922	69.02	510	88.5417	576	506
HORVU1Hr1G080720.4	526121615	526125155	Q6ZFR0	Alpha-1,3-arabinosyltransferase XAT2	Oryza sativa	77.721	84.52	588	101.031	582	583
HORVU1Hr1G080740.1	526152850	526154530	-	-	-	-	-	-	-	-	-
HORVU1Hr1G080750.1	526163511	526170634	-	-	-	-	-	-	-	-	-
HORVU1Hr1G080770.2	526172672	526174704	-	-	-	-	-	-	-	-	-
HORVU1Hr1G080780.4	526214360	526217127	Q75KU4	Calcineurin B-like protein 4	Oryza sativa	66.923	72.31	260	55.6745	467	210
HORVU1Hr1G080790.11	526251830	526255050	Q75KU4	Calcineurin B-like protein 4	Oryza sativa	85	93.89	180	92.3077	195	210
HORVU1Hr1G080800.1	526284585	526286754	-	-	-	-	-	-	-	-	-
HORVU1Hr1G080810.1	526286189	526286320	-	-	-	-	-	-	-	-	-
HORVU1Hr1G080820.4	526318715	526321047	Q75KU4	Calcineurin B-like protein 4	Oryza sativa	70.455	75.91	220	86.9565	253	210
HORVU1Hr1G080850.5	526397471	526399656	-	-	-	-	-	-	-	-	-
HORVU1Hr1G080860.4	526483132	526486224	-	-	-	-	-	-	-	-	-
HORVU1Hr1G080900.3	526608506	526614410	Q9M3A8	Pentatricopeptide repeat-containing protein At3g49240, mitochondrial	Arabidopsis thaliana	41.509	60.94	530	79.1045	670	629
HORVU1Hr1G080910.5	526608621	526611978	Q9FK07	CLP protease regulatory subunit CLPX1, mitochondrial	Arabidopsis thaliana	59.391	73.1	394	83.4746	472	579
HORVU1Hr1G080950.5	526699089	526705975	Q0WVX5	Probable starch synthase 4, chloroplastic/amyloplastic	Arabidopsis thaliana	58.469	75.06	862	90.1674	956	1040
			BRADI_2g18810v3	Probable starch synthase 4, chloroplastic/amyloplastic	Brachypodium distachyon	91.347	95.3	809	84.6234	956	819
HORVU1Hr1G080970.22	526706455	526711661	Q9LVN0	Glycerophosphodiester phosphodiesterase GDPDL7	Arabidopsis thaliana	49.078	67.94	705	86.8227	812	750
HORVU1Hr1G080980.3	526786033	526789532	Q9SQ56	RGG repeats nuclear RNA binding protein A (Fragment)	Nicotiana tabacum	53.363	67.26	223	55.611	401	299
HORVU1Hr1G081010.1	526813206	526813616	Q8L4B2	Nuclear transcription factor Y subunit C-9	Arabidopsis thaliana	57.609	68.48	92	67.6471	136	231
HORVU1Hr1G081030.2	526845315	526847800	Q8GXS3	Pre-mRNA cleavage factor Im 25 kDa subunit 2	Arabidopsis thaliana	87.778	96.67	90	84.9057	106	200
HORVU1Hr1G081070.1	527007564	527008455	Q9FZA2	Non-classical arabinogalactan protein 31	Arabidopsis thaliana	28.788	50.76	132	78.5714	168	359
HORVU1Hr1G081110.1	527077146	527077955	Q9SWW5	Glutathione gamma-glutamylcysteinyltransferase 1	Triticum aestivum	90.588	91.18	170	89.0052	191	500
HORVU1Hr1G081130.1	527189670	527189978	Q9LDN1	Putative cysteine-rich receptor-like protein kinase 33	Arabidopsis thaliana	40	61.43	70	68.6275	102	636
HORVU1Hr1G081140.1	527200760	527201809	P93013	Non-classical arabinogalactan protein 30	Arabidopsis thaliana	33.981	51.46	103	51.5	200	239
HORVU1Hr1G081210.1	527302268	527304979	Q9SJH6	Receptor like protein 29	Arabidopsis thaliana	54.237	69.98	413	73.8819	559	462
HORVU1Hr1G081240.1	527316635	527319438	-	-	-	-	-	-	-	-	-
HORVU1Hr1G081270.1	527335371	527336728	P37834	Peroxidase 1	Oryza sativa	62.46	76.05	309	87.5354	353	326
HORVU1Hr1G081280.1	527410688	527413835	Q96460	Tubulin alpha-2 chain	Hordeum vulgare	100	100	451	100	451	451
HORVU1Hr1G081300.1	527443694	527446076	-	-	-	-	-	-	-	-	-
HORVU1Hr1G081310.4	527446783	527451097	Q852Q2	Serine/threonine protein kinase OSK1	Oryza sativa	91.107	94.47	506	97.3077	520	505
HORVU1Hr1G081320.3	527455217	527459814	O80775	WD repeat-containing protein 55	Arabidopsis thaliana	48.058	62.62	412	95.814	430	353
			BRADI_2g18960v3	WD repeat-containing protein 55	Brachypodium distachyon	71.36	79.47	419	97.4419	430	364
HORVU1Hr1G081330.1	527467683	527467889	-	-	-	-	-	-	-	-	-
HORVU1Hr1G081380.1	527548044	527548858	-	-	-	-	-	-	-	-	-
HORVU1Hr1G081400.10	527656192	527657935	Q9LTW0	ALA-interacting subunit 1	Arabidopsis thaliana	62.332	74.44	223	64.2651	347	350
HORVU1Hr1G081430.3	527738153	527747362	Q0JBZ8	Hydroxycinnamoyltransferase 1	Oryza sativa	78.01	89.53	382	100.262	381	442
HORVU1Hr1G081470.2	527789992	527800527	O23299	Enoyl-CoA delta isomerase 2, peroxisomal	Arabidopsis thaliana	50.424	67.8	236	96.7213	244	240
HORVU1Hr1G081500.3	527813624	527814684	-	-	-	-	-	-	-	-	-
HORVU1Hr1G081540.1	527947230	527950501	Q9LI74	Protein CHUP1, chloroplastic	Arabidopsis thaliana	56.579	72.37	152	52.9617	287	1004
			BRADI_2g15630v3	Hydroxyproline-rich glycoprotein family protein	Brachypodium distachyon	82.313	87.07	147	51.2195	287	936
HORVU1Hr1G081550.1	527951848	527953579	Q9SN86	Malate dehydrogenase, chloroplastic	Arabidopsis thaliana	77.869	86.89	366	91.7293	399	403
HORVU1Hr1G081570.1	527977231	527980247	-	-	-	-	-	-	-	-	-
HORVU1Hr1G081700.1	528031392	528035103	F4IQJ6	Protein LIKE COV 3	Arabidopsis thaliana	68.482	80.93	257	76.4881	336	274
HORVU1Hr1G081710.3	528037293	528039957	Q2MJ21	Cytochrome P450 716A67	Medicago truncatula	48.503	69.26	501	93.9962	533	520
HORVU1Hr1G081720.1	528037319	528038878	-	-	-	-	-	-	-	-	-
HORVU1Hr1G081730.1	528050891	528051498	P00303	Basic blue protein	Cucumis sativus	52.747	71.43	91	76.4706	119	96
HORVU1Hr1G081770.1	528106071	528107277	-	-	-	-	-	-	-	-	-
HORVU1Hr1G081790.1	528122024	528124172	P26565	50S ribosomal protein L20, chloroplastic	Chlamydomonas reinhardtii	48.421	69.47	95	77.8689	122	112
HORVU1Hr1G081810.8	528147299	528152111	O48844	26S proteasome non-ATPase regulatory subunit 1 homolog A	Arabidopsis thaliana	69.765	80.04	1022	106.904	956	1004
HORVU1Hr1G081840.1	528172162	528173094	-	-	-	-	-	-	-	-	-
HORVU1Hr1G081890.1	528274572	528276935	D3UAG7	UDP-glycosyltransferase 88F3	Pyrus communis	40.501	60.13	479	98.5597	486	481
HORVU1Hr1G081910.1	528282867	528284761	Q75GB1	Auxin-responsive protein IAA17	Oryza sativa	44.706	65.88	85	63.9098	133	257
HORVU1Hr1G081920.5	528338751	528341005	Q33DV3	Chalcone 4'-O-glucosyltransferase	Antirrhinum majus	40.8	58.4	375	78.4519	478	457
HORVU1Hr1G081940.1	528354225	528355649	Q4R1I9	Anthocyanidin 5,3-O-glucosyltransferase	Rosa hybrid	41.286	58.92	482	101.688	474	473
HORVU1Hr1G081950.8	528356583	528364419	Q948U0	Respiratory burst oxidase homolog protein A	Solanum tuberosum	75.436	85.41	802	82.5103	972	963
HORVU1Hr1G081980.2	528526185	528527721	B4FSG1	Photosystem I assembly factor PSA3, chloroplastic	Zea mays	78.889	88.15	270	89.701	301	269
HORVU1Hr1G081990.4	528529051	528532448	Q9FLX3	F-box protein At5g52880	Arabidopsis thaliana	35.714	53.38	266	85.8065	310	269
HORVU1Hr1G082010.3	528533543	528535826	Q9SUT9	Reticulon-like protein B2	Arabidopsis thaliana	59.487	76.41	195	74.7126	261	271
HORVU1Hr1G082030.1	528567311	528569854	-	-	-	-	-	-	-	-	-
HORVU1Hr1G082070.1	528609538	528610076	-	-	-	-	-	-	-	-	-
HORVU1Hr1G082090.23	528635019	528640848	-	-	-	-	-	-	-	-	-
HORVU1Hr1G082100.1	528719280	528720418	-	-	-	-	-	-	-	-	-
HORVU1Hr1G082110.1	528734839	528735557	Q8GXG1	Probable isoaspartyl peptidase/L-asparaginase 2	Arabidopsis thaliana	68.75	80.36	112	95.7265	117	325
HORVU1Hr1G082140.2	528753748	528754904	-	-	-	-	-	-	-	-	-
HORVU1Hr1G082160.2	528881770	528882253	P58728	Uncharacterized protein At4g14342	Arabidopsis thaliana	88.462	97.44	78	88.6364	88	87
HORVU1Hr1G082170.1	528882045	528883062	-	-	-	-	-	-	-	-	-
HORVU1Hr1G082190.2	528890293	528891630	-	-	-	-	-	-	-	-	-
HORVU1Hr1G082210.1	528903954	528905462	Q9SZL8	Protein FAR1-RELATED SEQUENCE 5	Arabidopsis thaliana	40.169	57.87	356	85.5769	416	788
HORVU1Hr1G082220.10	528915389	528926252	Q9AWA5	Alpha-glucan water dikinase, chloroplastic	Solanum tuberosum	70.28	82.84	1107	90.8867	1218	1464
HORVU1Hr1G082310.1	529532511	529534760	-	-	-	-	-	-	-	-	-
HORVU1Hr1G082330.10	529576358	529579504	O23299	Enoyl-CoA delta isomerase 2, peroxisomal	Arabidopsis thaliana	45.161	62.9	62	50.8197	122	240
HORVU1Hr1G082340.2	529659416	529663683	Q9SV71	Cytochrome b561 and DOMON domain-containing protein At4g12980	Arabidopsis thaliana	43.056	62.78	360	92.0716	391	394
HORVU1Hr1G082350.3	529662131	529663678	Q8S9Z2	UDP-D-apiose/UDP-D-xylose synthase	Oryza sativa	77.714	79.43	175	78.8288	222	398
HORVU1Hr1G082370.2	529694981	529695398	-	-	-	-	-	-	-	-	-
HORVU1Hr1G082380.2	529697208	529701530	Q9LE59	Polygalacturonate 4-alpha-galacturonosyltransferase	Arabidopsis thaliana	59.041	80.39	459	68.9189	666	673
			BRADI_3g20550v3	Hexosyltransferase (Fragment)	Brachypodium distachyon	82.602	88.05	661	99.2492	666	660
HORVU1Hr1G082400.1	529704520	529704717	-	-	-	-	-	-	-	-	-
HORVU1Hr1G082430.2	529726361	529734152	W5BGD1	Imidazoleglycerol-phosphate dehydratase 2, chloroplastic	Triticum aestivum	94.737	95.49	133	96.3768	138	269
HORVU1Hr1G082460.1	529761620	529762577	Q6IM95	Small polypeptide DEVIL 6	Arabidopsis thaliana	70.37	85.19	27	60	45	40
HORVU1Hr1G082470.2	529776249	529777028	-	-	-	-	-	-	-	-	-
HORVU1Hr1G082490.1	529801647	529802423	-	-	-	-	-	-	-	-	-
HORVU1Hr1G082500.1	529802523	529803062	Q9ZVC9	Protein FAR1-RELATED SEQUENCE 3	Arabidopsis thaliana	36.486	56.76	74	69.1589	107	851
HORVU1Hr1G082510.2	529804254	529805036	-	-	-	-	-	-	-	-	-
HORVU1Hr1G082540.4	529829114	529838367	Q6J2K6	Probable protein phosphatase 2C BIPP2C1	Oryza sativa	65.432	75.93	324	64.8	500	569
HORVU1Hr1G082570.1	529847339	529847608	-	-	-	-	-	-	-	-	-
HORVU1Hr1G082590.1	529878995	529879437	Q6X5T8	Small polypeptide DEVIL 5	Arabidopsis thaliana	57.895	81.58	38	50.6667	75	46
HORVU1Hr1G082600.1	529895718	529896189	-	-	-	-	-	-	-	-	-
HORVU1Hr1G082620.1	529907123	529907419	-	-	-	-	-	-	-	-	-
HORVU1Hr1G082650.3	529969802	529974392	Q8GW64	Peptidyl-tRNA hydrolase, chloroplastic	Arabidopsis thaliana	74.332	88.24	187	72.7626	257	288
HORVU1Hr1G082660.1	529974505	529976634	Q9MT28	Threonine synthase, chloroplastic	Solanum tuberosum	77.406	85.98	478	87.0674	549	519
HORVU1Hr1G082670.6	530231489	530233562	-	-	-	-	-	-	-	-	-
HORVU1Hr1G082730.1	530383042	530383833	P16347	Endogenous alpha-amylase/subtilisin inhibitor	Triticum aestivum	37.912	54.95	182	89.2157	204	180
HORVU1Hr1G082790.1	530477867	530480683	Q9ZUF6	Subtilisin-like protease SBT1.8	Arabidopsis thaliana	41.578	57.22	748	100.809	742	754
HORVU1Hr1G082820.2	530530344	530532944	-	-	-	-	-	-	-	-	-
HORVU1Hr1G082830.1	530534147	530534405	-	-	-	-	-	-	-	-	-
HORVU1Hr1G082870.1	530713079	530715631	-	-	-	-	-	-	-	-	-
HORVU1Hr1G082860.12	530713483	530717671	Q9SII7	Pentatricopeptide repeat-containing protein At2g17210	Arabidopsis thaliana	36.964	58.09	606	84.1667	720	736
HORVU1Hr1G082890.5	530730096	530733395	O04865	Phospholipase D alpha 1	Vigna unguiculata	59.952	74.49	839	101.451	827	809
HORVU1Hr1G082900.12	530744794	530746868	Q8LFD1	Putative lipid phosphate phosphatase 3, chloroplastic	Arabidopsis thaliana	65.462	83.94	249	71.5517	348	364
HORVU1Hr1G082910.2	530750147	530751997	-	-	-	-	-	-	-	-	-
HORVU1Hr1G082940.1	530793956	530796676	O04865	Phospholipase D alpha 1	Vigna unguiculata	61.051	75.63	837	100.601	832	809
HORVU1Hr1G082950.2	530815766	530818900	Q43270	Phospholipase D alpha 1	Zea mays	62.589	75.53	842	99.763	844	812
HORVU1Hr1G082970.1	530844532	530847327	-	-	-	-	-	-	-	-	-
HORVU1Hr1G083000.1	530850187	530855317	Q9SX52	Phytochrome-associated serine/threonine-protein phosphatase 1	Arabidopsis thaliana	90.429	96.37	303	84.8739	357	303
HORVU1Hr1G083080.1	531159139	531159758	Q9FF66	Ubiquitin-conjugating enzyme E2 22	Arabidopsis thaliana	44.545	57.27	110	96.4912	114	251
HORVU1Hr1G083090.1	531163225	531164744	Q53RK8	DEAD-box ATP-dependent RNA helicase 21	Oryza sativa	73.2	83.6	250	99.6016	251	736
HORVU1Hr1G083100.15	531228509	531234790	-	-	-	-	-	-	-	-	-
HORVU1Hr1G083110.3	531236890	531238167	O82352	Reticulon-like protein B5	Arabidopsis thaliana	41.969	64.77	193	66.0959	292	255
HORVU1Hr1G083120.1	531248299	531248759	-	-	-	-	-	-	-	-	-
HORVU1Hr1G083130.1	531252400	531253465	P93031	GDP-mannose 4,6 dehydratase 2	Arabidopsis thaliana	78.636	89.55	220	100	220	373
HORVU1Hr1G083160.1	531349603	531350529	P86809	Non-specific lipid-transfer protein 2	Apium graveolens	53.968	77.78	63	65.625	96	67
HORVU1Hr1G083170.1	531356791	531357535	P86809	Non-specific lipid-transfer protein 2	Apium graveolens	55.556	77.78	63	65.625	96	67
HORVU1Hr1G083180.1	531373474	531374309	Q43681	Probable non-specific lipid-transfer protein AKCS9	Vigna unguiculata	52.113	66.2	71	57.7236	123	99
HORVU1Hr1G083210.1	531380061	531382110	Q43681	Probable non-specific lipid-transfer protein AKCS9	Vigna unguiculata	52.113	66.2	71	57.2581	124	99
HORVU1Hr1G083270.5	531491515	531495825	-	-	-	-	-	-	-	-	-
HORVU1Hr1G083300.8	531607514	531608530	-	-	-	-	-	-	-	-	-
HORVU1Hr1G083310.1	531625472	531626646	-	-	-	-	-	-	-	-	-
HORVU1Hr1G083340.1	531647372	531648679	-	-	-	-	-	-	-	-	-
HORVU1Hr1G083350.1	531659587	531659889	-	-	-	-	-	-	-	-	-
HORVU1Hr1G083370.2	531716299	531720106	O81263	Thymidine kinase	Oryza sativa	79.487	84.98	273	97.153	281	271
			BRADI_1g60190v3	Thymidine kinase a	Brachypodium distachyon	79.286	85	280	99.6441	281	279
HORVU1Hr1G083380.2	531725461	531727930	Q7XEJ5	1,2-dihydroxy-3-keto-5-methylthiopentene dioxygenase 4	Oryza sativa	75.135	87.03	185	101.093	183	184
			BRADI_3g26930v3	1,2-dihydroxy-3-keto-5-methylthiopentene dioxygenase 4	Brachypodium distachyon	86.441	92.09	177	96.7213	183	176
HORVU1Hr1G083420.1	531749103	531752400	Q338B0	Heat stress transcription factor A-2c	Oryza sativa	77.273	85.03	374	100.538	372	358
HORVU1Hr1G083470.2	531902714	531904299	Q0J8G4	Fructokinase-2	Oryza sativa	91.186	95.93	295	73.0198	404	336
HORVU1Hr1G083480.1	531910610	531910838	-	-	-	-	-	-	-	-	-
HORVU1Hr1G083520.10	531960208	531962828	-	-	-	-	-	-	-	-	-
HORVU1Hr1G083550.4	532013898	532018480	F4J2U9	CRM-domain containing factor CFM3A, chloroplastic/mitochondrial	Arabidopsis thaliana	43.23	64.27	613	79.0968	775	881
			BRADI_2g17390v3	CRS1 / YhbY (CRM) domain-containing protein	Brachypodium distachyon	85.403	90.78	781	100.774	775	782
HORVU1Hr1G083580.1	532090125	532090809	-	-	-	-	-	-	-	-	-
HORVU1Hr1G083600.1	532094246	532094792	-	-	-	-	-	-	-	-	-
HORVU1Hr1G083640.1	532195412	532195702	-	-	-	-	-	-	-	-	-
HORVU1Hr1G083670.1	532259449	532259646	-	-	-	-	-	-	-	-	-
HORVU1Hr1G083680.1	532290859	532292862	-	-	-	-	-	-	-	-	-
HORVU1Hr1G083710.1	532325138	532327679	P49027	Guanine nucleotide-binding protein subunit beta-like protein A	Oryza sativa	84.539	91.12	304	86.6097	351	334
HORVU1Hr1G083730.18	532369338	532373890	Q6AUC6	Sulfhydryl oxidase 1	Oryza sativa	81.497	88.15	481	86.8231	554	513
HORVU1Hr1G083800.3	532585890	532590040	-	-	-	-	-	-	-	-	-
HORVU1Hr1G083820.1	532620718	532620924	-	-	-	-	-	-	-	-	-
HORVU1Hr1G083810.11	532620859	532624724	Q9FLP0	65-kDa microtubule-associated protein 1	Arabidopsis thaliana	46.374	71.95	524	76.6082	684	587
HORVU1Hr1G083830.1	532658209	532660441	-	-	-	-	-	-	-	-	-
HORVU1Hr1G083840.2	532709144	532712811	BRADI_2g46790v3	Similar to ATP synthase beta chain, mitochondrial precursor (EC 3.6.3.14)	Brachypodium distachyon	93.141	96.03	554	100	554	551
HORVU1Hr1G083870.6	532787477	532824601	Q9LRR5	Putative disease resistance protein At3g14460	Arabidopsis thaliana	34.969	51.74	489	52.4116	933	1424
HORVU1Hr1G083900.1	532867443	532868504	A2XUW1	Cyclin-dependent kinase G-2	Oryza sativa	41.346	59.62	312	88.3853	353	710
HORVU1Hr1G083910.1	532868571	532869744	Q9SQR4	NADPH-dependent aldehyde reductase-like protein, chloroplastic	Arabidopsis thaliana	58.271	73.68	266	90.785	293	270
HORVU1Hr1G083960.6	532950768	532954310	Q9MAB3	Probable nucleolar protein 5-2	Arabidopsis thaliana	44.66	65.29	412	73.1794	563	533
HORVU1Hr1G083970.1	532955677	532957728	-	-	-	-	-	-	-	-	-
HORVU1Hr1G084000.1	532967929	532968186	-	-	-	-	-	-	-	-	-
HORVU1Hr1G084020.2	532971630	532978383	Q9LRR5	Putative disease resistance protein At3g14460	Arabidopsis thaliana	34.969	51.74	489	52.4678	932	1424
HORVU1Hr1G084070.3	533004783	533005040	-	-	-	-	-	-	-	-	-
HORVU1Hr1G084090.1	533014528	533016536	O82485	Oligopeptide transporter 7	Arabidopsis thaliana	69.905	85.14	525	100	525	766
HORVU1Hr1G084120.1	533046342	533049290	Q9LS09	Histone chaperone ASF1B	Arabidopsis thaliana	85.897	91.03	156	75.7282	206	218
HORVU1Hr1G084160.1	533100612	533105041	Q9SF29	Syntaxin-71	Arabidopsis thaliana	68.03	82.53	269	99.6296	270	266
HORVU1Hr1G084170.4	533110481	533111998	-	-	-	-	-	-	-	-	-
HORVU1Hr1G084180.1	533194495	533195931	-	-	-	-	-	-	-	-	-
HORVU1Hr1G084190.2	533204458	533208964	Q8L731	Protein DETOXIFICATION 12	Arabidopsis thaliana	52.477	74.1	444	89.697	495	481
HORVU1Hr1G084200.37	533210034	533220006	-	-	-	-	-	-	-	-	-
HORVU1Hr1G084230.1	533306073	533306994	A8MR46	Gibberellin-regulated protein 13	Arabidopsis thaliana	64.516	74.19	62	54.8673	113	103
			BRADI_3g21365v3	Gibberellin-regulated protein 12	Brachypodium distachyon	75.728	84.47	103	91.1504	113	103
HORVU1Hr1G084260.51	533331398	533335950	Q5N8Q3	CDP-diacylglycerol--serine O-phosphatidyltransferase 3	Oryza sativa	88.037	91.72	326	77.4347	421	419
HORVU1Hr1G084310.2	533448965	533449576	-	-	-	-	-	-	-	-	-
HORVU1Hr1G084370.2	533821310	533827604	Q43011	Asparagine synthetase [glutamine-hydrolyzing] 2	Oryza sativa	91.568	95.95	593	90.2588	657	591
HORVU1Hr1G084380.1	533851522	533851743	-	-	-	-	-	-	-	-	-
HORVU1Hr1G084390.6	533870646	533872760	Q9FJ45	GDSL esterase/lipase At5g45910	Arabidopsis thaliana	40.29	60.29	345	81.1765	425	372
HORVU1Hr1G084410.1	533885796	533887094	-	-	-	-	-	-	-	-	-
HORVU1Hr1G084430.1	533893492	533894087	-	-	-	-	-	-	-	-	-
HORVU1Hr1G084450.3	533930790	533933893	Q6I621	Serine/threonine protein phosphatase 2A 57 kDa regulatory subunit B' kappa isoform	Oryza sativa	83.101	87.87	503	81.6558	616	510
HORVU1Hr1G084470.1	533988269	533988655	Q9ZRV4	DNA mismatch repair protein MLH1	Arabidopsis thaliana	62.667	74.67	75	58.5938	128	737
			BRADI_2g61370v3	DNA mismatch repair protein MLH1	Brachypodium distachyon	65.432	79.01	81	63.2812	128	728
HORVU1Hr1G084520.15	534125572	534126958	-	-	-	-	-	-	-	-	-
HORVU1Hr1G084560.2	534190813	534196747	-	-	-	-	-	-	-	-	-
HORVU1Hr1G084610.1	534220609	534221476	-	-	-	-	-	-	-	-	-
HORVU1Hr1G084620.1	534222637	534223298	Q2R0D1	CASP-like protein 1U2	Oryza sativa	54.891	70.11	184	107.602	171	184
HORVU1Hr1G084630.1	534225422	534226529	Q2R0D1	CASP-like protein 1U2	Oryza sativa	54.891	70.65	184	108.235	170	184
HORVU1Hr1G084640.1	534241817	534242872	A2XUW1	Cyclin-dependent kinase G-2	Oryza sativa	41.368	59.93	307	88.2184	348	710
HORVU1Hr1G084660.1	534257379	534257606	-	-	-	-	-	-	-	-	-
HORVU1Hr1G084670.1	534261953	534264015	-	-	-	-	-	-	-	-	-
HORVU1Hr1G084690.2	534269014	534271032	Q9C912	60S ribosomal protein L35a-3	Arabidopsis thaliana	75.676	92.79	111	77.0833	144	112
HORVU1Hr1G084700.5	534275191	534281504	Q9FMR9	RuvB-like protein 1	Arabidopsis thaliana	85.934	93.63	455	90.4573	503	458
HORVU1Hr1G084720.1	534337218	534338106	-	-	-	-	-	-	-	-	-
HORVU1Hr1G084730.1	534343541	534344350	-	-	-	-	-	-	-	-	-
HORVU1Hr1G084740.1	534398767	534399526	-	-	-	-	-	-	-	-	-
HORVU1Hr1G084750.1	534401222	534401764	Q2R0D1	CASP-like protein 1U2	Oryza sativa	56	71.43	175	104.167	168	184
HORVU1Hr1G084770.1	534425582	534426158	-	-	-	-	-	-	-	-	-
HORVU1Hr1G084860.2	534503583	534508241	Q9C7A8	DNA replication complex GINS protein PSF2	Arabidopsis thaliana	67.299	79.62	211	71.2838	296	210
			BRADI_2g62300v3	DNA replication complex GINS protein PSF2	Brachypodium distachyon	97.17	98.11	212	71.6216	296	212
HORVU1Hr1G084880.1	534513829	534515365	K4CWS6	UDP-glycosyltransferase 75C1	Solanum lycopersicum	33.645	53.27	214	76.4286	280	470
HORVU1Hr1G084900.9	534540795	534543244	Q6YU51	Probable 1-deoxy-D-xylulose-5-phosphate synthase 2, chloroplastic	Oryza sativa	88.904	94.24	712	100	712	713
HORVU1Hr1G084940.1	534619129	534620924	Q7XEM4	Probable 3-ketoacyl-CoA synthase 20	Oryza sativa	67.925	83.02	265	68.299	388	523
HORVU1Hr1G084960.1	534653558	534655045	-	-	-	-	-	-	-	-	-
HORVU1Hr1G084970.2	534656493	534663835	Q39828	Dynamin-related protein 5A	Glycine max	84.754	93.77	610	90.2367	676	610
HORVU1Hr1G084980.7	534714737	534718860	Q9M3B2	Wax ester synthase/diacylglycerol acyltransferase 5	Arabidopsis thaliana	45.781	64.56	474	75.9615	624	507
HORVU1Hr1G085050.5	534801539	534803818	Q9M363	Cytochrome b561 and DOMON domain-containing protein At3g61750	Arabidopsis thaliana	50.633	68.35	316	77.2616	409	398
HORVU1Hr1G085090.1	534940460	534942578	Q9SRQ7	Non-specific phospholipase C4	Arabidopsis thaliana	61.378	76.41	479	86.6184	553	538
HORVU1Hr1G085110.1	534982645	534983466	Q9LNA5	ACT domain-containing protein ACR8	Arabidopsis thaliana	45.161	59.35	155	59.6154	260	441
HORVU1Hr1G085120.1	535094159	535096070	Q9SY29	Probable purine permease 4	Arabidopsis thaliana	48.457	63.58	324	81	400	382
HORVU1Hr1G085130.1	535107357	535108474	-	-	-	-	-	-	-	-	-
HORVU1Hr1G085140.1	535123370	535124506	Q9SY29	Probable purine permease 4	Arabidopsis thaliana	47.896	62.78	309	81.746	378	382
HORVU1Hr1G085150.1	535164577	535166272	Q9SY29	Probable purine permease 4	Arabidopsis thaliana	47.678	62.85	323	76.1792	424	382
HORVU1Hr1G085160.14	535189934	535193805	Q7XVB3	Probable sodium/metabolite cotransporter BASS1, chloroplastic	Oryza sativa	71.754	78.36	439	96.4835	455	406
			BRADI_3g41190v3	Probable sodium/metabolite cotransporter BASS1, chloroplastic	Brachypodium distachyon	75.814	81.86	430	94.5055	455	408
HORVU1Hr1G085170.1	535194589	535196747	P0DKK1	60S ribosomal protein L37a-1	Oryza sativa	100	100	91	79.8246	114	92
HORVU1Hr1G085190.1	535201420	535218952	-	-	-	-	-	-	-	-	-
HORVU1Hr1G085230.1	535221591	535223393	Q9SY29	Probable purine permease 4	Arabidopsis thaliana	47.799	62.58	318	78.1327	407	382
HORVU1Hr1G085270.1	535300903	535301791	-	-	-	-	-	-	-	-	-
HORVU1Hr1G085310.1	535348266	535349808	-	-	-	-	-	-	-	-	-
HORVU1Hr1G085240.4	535358462	535362280	-	-	-	-	-	-	-	-	-
HORVU1Hr1G085320.1	535373313	535374418	-	-	-	-	-	-	-	-	-
HORVU1Hr1G085370.1	535415738	535416502	O22227	Protein MIZU-KUSSEI 1	Arabidopsis thaliana	33.488	51.16	215	84.6457	254	297
HORVU1Hr1G085390.1	535437988	535438641	Q6JN47	Receptor-like protein EIX1	Solanum lycopersicum	37.255	54.9	153	70.5069	217	1031
HORVU1Hr1G085410.1	535504876	535505841	-	-	-	-	-	-	-	-	-
HORVU1Hr1G085450.1	535587281	535587852	-	-	-	-	-	-	-	-	-
HORVU1Hr1G085480.1	535618018	535620414	Q9SGN6	MACPF domain-containing protein NSL1	Arabidopsis thaliana	50.569	66.34	615	99.3538	619	612
HORVU1Hr1G085500.1	535700123	535704468	Q9LTW4	Aspartic proteinase NANA, chloroplast	Arabidopsis thaliana	40.71	55.53	479	86.9328	551	461
HORVU1Hr1G085520.1	535781651	535782778	-	-	-	-	-	-	-	-	-
HORVU1Hr1G085540.1	535871052	535871984	Q43217	Histone H2B.3	Triticum aestivum	95.604	98.9	91	50.838	179	138
HORVU1Hr1G085550.1	535875167	535878574	BRADI_2g16970v3	NFD1	Brachypodium distachyon	81.855	87.1	248	77.5	320	262
HORVU1Hr1G085570.2	535891345	535899031	BRADI_2g16960v3	Probable ubiquitin-conjugating enzyme E2 24	Brachypodium distachyon	86.322	90.34	870	102.715	847	872
HORVU1Hr1G085630.1	535952479	535956239	Q9LUQ5	Probable ubiquitin-conjugating enzyme E2 25	Arabidopsis thaliana	57.192	68.84	292	50.4318	579	609
HORVU1Hr1G085640.7	536022855	536025574	-	-	-	-	-	-	-	-	-
HORVU1Hr1G085660.1	536066480	536070705	Q9SZ83	Uncharacterized oxidoreductase At4g09670	Arabidopsis thaliana	54.955	73.87	333	83.6683	398	362
HORVU1Hr1G085680.1	536100359	536105393	Q9SVE7	Protein DETOXIFICATION 45, chloroplastic	Arabidopsis thaliana	59.722	75	288	97.6271	295	560
HORVU1Hr1G085700.2	536110603	536112345	-	-	-	-	-	-	-	-	-
HORVU1Hr1G085720.3	536137261	536138949	-	-	-	-	-	-	-	-	-
HORVU1Hr1G085740.26	536154615	536156931	Q52JK6	Probable NOT transcription complex subunit VIP2 (Fragment)	Nicotiana benthamiana	53.043	70.43	230	85.5019	269	603
HORVU1Hr1G085790.1	536295516	536301584	-	-	-	-	-	-	-	-	-
HORVU1Hr1G085830.2	536381107	536384158	Q6L4I2	Endoglucanase 15	Oryza sativa	82.12	89.24	632	101.282	624	629
HORVU1Hr1G085840.1	536400548	536404061	-	-	-	-	-	-	-	-	-
HORVU1Hr1G085860.1	536417213	536419441	Q9FYG4	Aldehyde oxidase GLOX1	Arabidopsis thaliana	46.476	61.71	525	84.1346	624	615
HORVU1Hr1G085870.2	536421893	536426568	Q9SP08	Exosome complex component RRP41 homolog	Arabidopsis thaliana	81.405	89.26	242	100	242	241
			BRADI_2g16910v3	Exosome complex component RRP41 homolog	Brachypodium distachyon	95.868	98.35	242	100	242	242
HORVU1Hr1G085880.3	536425917	536430723	Q6AT41	Protein NINJA homolog 1	Oryza sativa	77.391	81.74	460	96.6387	476	451
			BRADI_2g11790v3	NINJA	Brachypodium distachyon	83.589	88.4	457	96.0084	476	475
HORVU1Hr1G085930.1	536567638	536569554	Q94KL7	Secoisolariciresinol dehydrogenase (Fragment)	Forsythia intermedia	46.332	64.09	259	71.3499	363	277
HORVU1Hr1G085940.2	536569493	536570570	Q94B59	Pentatricopeptide repeat-containing protein At5g09450, mitochondrial	Arabidopsis thaliana	41.558	70.13	154	90.5882	170	409
HORVU1Hr1G085960.8	536611478	536627844	-	-	-	-	-	-	-	-	-
HORVU1Hr1G085970.1	536620688	536620951	-	-	-	-	-	-	-	-	-
HORVU1Hr1G086050.6	536727824	536740493	-	-	-	-	-	-	-	-	-
HORVU1Hr1G086070.6	536783295	536787384	Q6AT33	Auxin-responsive protein IAA19	Oryza sativa	68.794	73.76	282	90.0958	313	281
HORVU1Hr1G086080.1	536846423	536847530	BRADI_4g35376v3	Pentatricopeptide repeat-containing protein At2g36980, mitochondrial	Brachypodium distachyon	71.318	79.84	129	84.3137	153	640
HORVU1Hr1G086090.1	536860505	536861128	-	-	-	-	-	-	-	-	-
HORVU1Hr1G086110.1	536884526	536887710	Q9LVJ0	UV-B-induced protein At3g17800, chloroplastic	Arabidopsis thaliana	33.634	52.25	333	79.6651	418	421
HORVU1Hr1G086120.3	536888444	536893406	Q8GXJ4	Glutamate receptor 3.4	Arabidopsis thaliana	58.097	74.63	883	94.6409	933	959
HORVU1Hr1G086180.1	536945989	536947737	-	-	-	-	-	-	-	-	-
HORVU1Hr1G086190.1	536968706	536975835	A0A1C9II22	Noroxomaritidine/norcraugsodine reductase	Narcissus aff.	57.303	69.66	178	91.7526	194	257
HORVU1Hr1G086200.3	536983580	536987260	Q9ZW13	Tropinone reductase homolog At2g29290	Arabidopsis thaliana	56.757	74.9	259	96.6418	268	262
HORVU1Hr1G086210.1	537010907	537013056	-	-	-	-	-	-	-	-	-
HORVU1Hr1G086230.1	537025136	537025901	Q9SQR2	NADPH-dependent aldehyde reductase 2, chloroplastic	Arabidopsis thaliana	59.375	75.78	128	50.1961	255	272
HORVU1Hr1G086250.1	537067033	537070556	-	-	-	-	-	-	-	-	-
HORVU1Hr1G086270.1	537081308	537085526	Q6AT32	Probable beta-1,4-xylosyltransferase GT43E	Oryza sativa	76.734	83.89	447	102.759	435	451
HORVU1Hr1G086290.1	537140898	537141892	-	-	-	-	-	-	-	-	-
HORVU1Hr1G086300.2	537142890	537146263	Q7XIW5	CBL-interacting protein kinase 29	Oryza sativa	75.41	84.7	183	99.4565	184	443
HORVU1Hr1G086310.1	537144599	537145593	Q9FX43	Mitogen-activated protein kinase kinase 9	Arabidopsis thaliana	42.606	56.69	284	86.0606	330	310
HORVU1Hr1G086330.1	537165722	537170669	Q9FYL6	Very-long-chain 3-oxoacyl-CoA reductase-like protein At1g24470	Arabidopsis thaliana	48.929	68.93	280	83.8323	334	312
			BRADI_3g30120v3	Very-long-chain 3-oxoacyl-CoA reductase-like protein At1g24470	Brachypodium distachyon	68.502	79.82	327	97.9042	334	333
HORVU1Hr1G086340.1	537180912	537181169	-	-	-	-	-	-	-	-	-
HORVU1Hr1G086360.1	537214973	537216592	Q9SIB2	3-ketoacyl-CoA synthase 12	Arabidopsis thaliana	49.775	70.05	444	94.4681	470	476
HORVU1Hr1G086380.1	537355774	537360713	Q8VYZ5	Periodic tryptophan protein 2	Arabidopsis thaliana	65.44	79.49	897	101.586	883	900
			BRADI_2g19560v3	Periodic tryptophan protein 2	Brachypodium distachyon	91.27	95.01	882	99.8867	883	881
HORVU1Hr1G086390.2	537362557	537372941	Q0WVL7	Golgin candidate 5	Arabidopsis thaliana	66.769	82.62	650	62.6204	1038	956
			BRADI_2g16820v3	Golgin Putative 5	Brachypodium distachyon	83.285	88.66	1041	100.289	1038	1032
HORVU1Hr1G086400.1	537427384	537435560	Q2R2D5	Receptor kinase-like protein Xa21	Oryza sativa	41.806	61.81	775	94.9755	816	1037
HORVU1Hr1G086450.3	537502510	537507213	Q9SEE4	Pirin-like protein	Solanum lycopersicum	54.417	71.02	283	71.1055	398	291
HORVU1Hr1G086460.1	537511081	537512003	Q9FZ48	Ubiquitin-conjugating enzyme E2 36	Arabidopsis thaliana	96.429	100	84	88.4211	95	153
HORVU1Hr1G086480.1	537549795	537553184	Q9FZ48	Ubiquitin-conjugating enzyme E2 36	Arabidopsis thaliana	96.026	98.68	151	78.6458	192	153
HORVU1Hr1G086580.1	537683703	537684389	Q58FV0	Protein DOG1-like 3	Arabidopsis thaliana	28.125	51.34	224	98.2456	228	282
HORVU1Hr1G086590.2	537709403	537712571	F4J1G1	Rop guanine nucleotide exchange factor 13	Arabidopsis thaliana	60.112	77.81	356	52.819	674	576
HORVU1Hr1G086610.1	537729035	537732442	Q9FZ48	Ubiquitin-conjugating enzyme E2 36	Arabidopsis thaliana	97.386	99.35	153	87.931	174	153
HORVU1Hr1G086710.2	537927379	537929246	Q8S0S6	Gibberellin 2-beta-dioxygenase 3	Oryza sativa	57.273	68.48	330	84.6154	390	327
HORVU1Hr1G086750.1	538027910	538028853	Q9T0A4	NAD(P)H-quinone oxidoreductase subunit S, chloroplastic	Arabidopsis thaliana	51.905	62.38	210	94.5946	222	250
HORVU1Hr1G086760.1	538112693	538114398	Q9XF43	3-ketoacyl-CoA synthase 6	Arabidopsis thaliana	56.646	75.46	489	96.8317	505	497
HORVU1Hr1G086780.1	538129366	538130155	-	-	-	-	-	-	-	-	-
HORVU1Hr1G086790.1	538135107	538135937	-	-	-	-	-	-	-	-	-
HORVU1Hr1G086810.2	538165644	538167079	Q8S0S6	Gibberellin 2-beta-dioxygenase 3	Oryza sativa	56.928	68.07	332	91.2088	364	327
HORVU1Hr1G086870.2	538377672	538377962	Q84MD2	Protein CASPARIAN STRIP INTEGRITY FACTOR 1	Arabidopsis thaliana	34.177	58.23	79	82.2917	96	83
HORVU1Hr1G086890.7	538382554	538386693	A2X5P7	Beta-fructofuranosidase, insoluble isoenzyme 1	Oryza sativa	70.324	81.47	556	96.5278	576	577
HORVU1Hr1G086900.1	538390618	538391311	-	-	-	-	-	-	-	-	-
HORVU1Hr1G086910.4	538410294	538411437	-	-	-	-	-	-	-	-	-
HORVU1Hr1G086920.1	538415191	538416824	Q42602	Cytochrome P450 89A2	Arabidopsis thaliana	51.496	66.88	468	86.8275	539	506
HORVU1Hr1G086970.2	538479086	538482522	-	-	-	-	-	-	-	-	-
HORVU1Hr1G086980.6	538479606	538489708	Q9M4G3	3-deoxy-manno-octulosonate cytidylyltransferase	Zea mays	81.377	87.85	247	63.9896	386	298
			BRADI_2g16710v3	Nucleotide-diphospho-sugar transferases superfamily protein	Brachypodium distachyon	85.425	88.26	247	63.9896	386	290
HORVU1Hr1G087010.1	538502209	538505728	Q687E1	Nucleotide pyrophosphatase/phosphodiesterase (Fragments)	Hordeum vulgare	91.404	95.99	349	56.0193	623	368
HORVU1Hr1G087020.1	538509273	538509396	Q9FXQ3	Calcium-dependent protein kinase 13	Oryza sativa	84.615	84.62	26	63.4146	41	551
HORVU1Hr1G087040.1	538553991	538555536	-	-	-	-	-	-	-	-	-
HORVU1Hr1G087100.4	538689605	538694161	Q688X9	Protein DEHYDRATION-INDUCED 19	Oryza sativa	79.275	86.53	193	60.6918	318	226
HORVU1Hr1G087110.1	538698442	538703213	B4FVP3	Zealexin A1 synthase	Zea mays	50.633	71.31	474	85.0987	557	505
HORVU1Hr1G087130.1	538706158	538708203	B4FVP3	Zealexin A1 synthase	Zea mays	48.101	67.72	474	94.4223	502	505
HORVU1Hr1G087140.1	538715441	538717308	A0A0N9HT29	Desmethyl-deoxy-podophyllotoxin synthase	Sinopodophyllum hexandrum	46.347	67.85	479	89.3657	536	507
HORVU1Hr1G087180.1	538876759	538890883	Q9FFH1	Homeobox-DDT domain protein RLT2	Arabidopsis thaliana	48.345	62.04	1541	82.9833	1857	1694
HORVU1Hr1G087200.1	538905568	538907567	Q42602	Cytochrome P450 89A2	Arabidopsis thaliana	51.844	67.9	461	83.213	554	506
HORVU1Hr1G087220.1	538969110	538969801	-	-	-	-	-	-	-	-	-
HORVU1Hr1G087240.2	538978975	538983108	P34106	Alanine aminotransferase 2	Panicum miliaceum	71.053	78.95	38	59.375	64	482
HORVU1Hr1G087260.2	538989156	538989730	-	-	-	-	-	-	-	-	-
HORVU1Hr1G087300.1	539057388	539057528	-	-	-	-	-	-	-	-	-
HORVU1Hr1G087320.3	539075822	539077380	Q76BW5	Xyloglucan endotransglycosylase/hydrolase protein 8	Oryza sativa	84.667	95.33	150	50.6757	296	290
HORVU1Hr1G087360.1	539127443	539127988	-	-	-	-	-	-	-	-	-
HORVU1Hr1G087370.1	539129179	539131055	Q9LS72	Pentatricopeptide repeat-containing protein At3g29230	Arabidopsis thaliana	40.125	64.58	319	66.0455	483	600
HORVU1Hr1G087380.1	539136628	539137839	Q9FNL3	Protein DMP6	Arabidopsis thaliana	61.143	78.29	175	71.4286	245	214
HORVU1Hr1G087420.1	539184484	539184741	-	-	-	-	-	-	-	-	-
HORVU1Hr1G087440.1	539277079	539277809	Q9T0A4	NAD(P)H-quinone oxidoreductase subunit S, chloroplastic	Arabidopsis thaliana	54.404	64.77	193	88.5321	218	250
HORVU1Hr1G087460.6	539380120	539386124	Q8S985	Auxin response factor 15	Oryza sativa	73.11	80.81	688	80.4678	855	712
HORVU1Hr1G087500.1	539441822	539441941	-	-	-	-	-	-	-	-	-
HORVU1Hr1G087510.1	539445026	539445759	-	-	-	-	-	-	-	-	-
HORVU1Hr1G087520.10	539453831	539456482	Q8GYH7	E3 SUMO-protein ligase MMS21	Arabidopsis thaliana	50.254	68.02	197	60.4294	326	249
HORVU1Hr1G087530.1	539476515	539478734	Q8LEE9	Fasciclin-like arabinogalactan protein 12	Arabidopsis thaliana	52	70.67	150	55.1471	272	249
HORVU1Hr1G087570.1	539490962	539492686	Q8LEE9	Fasciclin-like arabinogalactan protein 12	Arabidopsis thaliana	42.667	67.33	150	56.8182	264	249
HORVU1Hr1G087600.1	539679073	539680597	P0C291	Monothiol glutaredoxin-S9	Oryza sativa	75.362	78.26	138	73.0159	189	132
HORVU1Hr1G087630.3	539707861	539709454	P0C291	Monothiol glutaredoxin-S9	Oryza sativa	69.565	73.19	138	77.9661	177	132
HORVU1Hr1G087660.16	539786419	539789404	Q6AUG0	Splicing factor U2af small subunit B	Oryza sativa	97.838	97.84	185	56.9231	325	304
HORVU1Hr1G087690.8	539807491	539811309	-	-	-	-	-	-	-	-	-
HORVU1Hr1G087700.1	539813623	539816574	-	-	-	-	-	-	-	-	-
HORVU1Hr1G087740.6	539860231	539863439	P14897	Low molecular mass early light-inducible protein HV90, chloroplastic	Hordeum vulgare	99.115	99.12	113	65.3179	173	172
HORVU1Hr1G087760.1	539977005	539981656	-	-	-	-	-	-	-	-	-
HORVU1Hr1G087770.1	540003096	540005322	-	-	-	-	-	-	-	-	-
HORVU1Hr1G087800.2	540194243	540445073	P01545	Alpha-hordothionin	Hordeum vulgare	100	100	127	76.9697	165	127
HORVU1Hr1G087820.1	540278113	540279396	P21742	Beta-hordothionin	Hordeum vulgare	99.265	99.26	136	82.9268	164	136
HORVU1Hr1G087830.1	540336042	540337768	Q9FHQ1	GDSL esterase/lipase At5g37690	Arabidopsis thaliana	39.634	63.41	164	74.8858	219	356
HORVU1Hr1G087900.1	540584485	540593818	-	-	-	-	-	-	-	-	-
HORVU1Hr1G087910.1	540653908	540654497	-	-	-	-	-	-	-	-	-
HORVU1Hr1G087920.1	540654606	540655186	-	-	-	-	-	-	-	-	-
HORVU1Hr1G087940.1	540693806	540697249	A3B6V0	WUSCHEL-related homeobox 12	Oryza sativa	44.406	53.85	286	114.859	249	515
HORVU1Hr1G087950.1	540697582	540698431	-	-	-	-	-	-	-	-	-
HORVU1Hr1G087990.1	540761572	540762196	Q9M8J9	BTB/POZ and MATH domain-containing protein 2	Arabidopsis thaliana	45.556	65.56	90	78.2609	115	406
HORVU1Hr1G088010.1	540796047	540797938	O80854	Cytochrome b561 domain-containing protein At2g30890	Arabidopsis thaliana	46.629	70.22	178	69.8039	255	257
HORVU1Hr1G088020.1	540796201	540797824	-	-	-	-	-	-	-	-	-
HORVU1Hr1G088040.2	540809511	540812264	Q943F3	60S ribosomal protein L18a	Oryza sativa	91.573	94.38	178	99.4413	179	178
HORVU1Hr1G088060.1	540841210	540843429	-	-	-	-	-	-	-	-	-
HORVU1Hr1G088070.2	540876418	540877684	Q8L765	BTB/POZ and MATH domain-containing protein 1	Arabidopsis thaliana	33.333	53.5	243	63.2812	384	407
HORVU1Hr1G088090.13	540958423	540961597	-	-	-	-	-	-	-	-	-
HORVU1Hr1G088100.1	540963092	540964378	F4IHJ0	Phosphatidylinositol/phosphatidylcholine transfer protein SFH8	Arabidopsis thaliana	65.409	83.65	159	98.7578	161	633
HORVU1Hr1G088110.1	540985176	540995244	Q9C5G5	Phosphoinositide phosphatase SAC7	Arabidopsis thaliana	63.605	79.08	588	89.4977	657	597
HORVU1Hr1G088130.1	540989656	540990047	-	-	-	-	-	-	-	-	-
HORVU1Hr1G088140.6	541005027	541007963	E0ZS47	Urease accessory protein G	Oryza sativa	94.332	97.57	247	86.6667	285	284
			BRADI_2g16410v3	Similar to Urease accessory protein G	Brachypodium distachyon	97.177	98.39	248	87.0175	285	288
HORVU1Hr1G088180.2	541113257	541115370	B3LFA3	Probable magnesium transporter NIPA2	Arabidopsis thaliana	53.012	73.49	83	63.8462	130	336
HORVU1Hr1G088190.1	541118541	541121406	-	-	-	-	-	-	-	-	-
HORVU1Hr1G088200.1	541132102	541132395	-	-	-	-	-	-	-	-	-
HORVU1Hr1G088280.1	541400472	541401663	-	-	-	-	-	-	-	-	-
HORVU1Hr1G088300.1	541485679	541488517	-	-	-	-	-	-	-	-	-
HORVU1Hr1G088340.3	541523490	541526067	-	-	-	-	-	-	-	-	-
HORVU1Hr1G088360.4	541627670	541629349	-	-	-	-	-	-	-	-	-
HORVU1Hr1G088370.2	541698499	541701293	Q9M1H3	ABC transporter F family member 4	Arabidopsis thaliana	65.761	77.85	736	100.409	733	723
HORVU1Hr1G088450.1	541766639	541768001	-	-	-	-	-	-	-	-	-
HORVU1Hr1G088460.1	541874583	541876733	Q9M1H3	ABC transporter F family member 4	Arabidopsis thaliana	68.487	79.41	714	99.7207	716	723
HORVU1Hr1G088510.3	541902930	541906761	Q9SJG9	Mitogen-activated protein kinase 20	Arabidopsis thaliana	81.775	93.05	417	71.4041	584	606
			BRADI_1g34700v3	Mitogen-activated protein kinase 17	Brachypodium distachyon	75.5	91.25	400	68.4932	584	581
HORVU1Hr1G088560.4	541996416	541998422	A2Z7B3	GDP-mannose 3,5-epimerase 1	Oryza sativa	86.42	89.14	405	100	405	378
HORVU1Hr1G088570.1	542001549	542004668	F4HPA7	Mediator of RNA polymerase II transcription subunit 10b	Arabidopsis thaliana	70.06	84.43	167	87.4346	191	189
HORVU1Hr1G088620.1	542141284	542142661	Q8S1V1	Chitinase CLP	Oryza sativa	46.118	57.18	425	97.254	437	424
HORVU1Hr1G088680.1	542278928	542283165	-	-	-	-	-	-	-	-	-
HORVU1Hr1G088760.2	542658025	542660410	P56820	Eukaryotic translation initiation factor 3 subunit D	Arabidopsis thaliana	65.758	79.56	587	99.8299	588	591
HORVU1Hr1G088780.10	542665501	542669238	Q94AL8	Cold-regulated 413 inner membrane protein 1, chloroplastic	Arabidopsis thaliana	54.088	74.84	159	53.7162	296	225
HORVU1Hr1G088810.2	542679938	542684045	Q67ZB3	FRIGIDA-like protein 3	Arabidopsis thaliana	38.509	58.59	483	77.5281	623	558
HORVU1Hr1G088840.1	542732121	542733987	Q6F357	Phospholipase A1-II 7	Oryza sativa	57.729	66.91	414	94.7368	437	407
HORVU1Hr1G088890.1	543026503	543027293	-	-	-	-	-	-	-	-	-
HORVU1Hr1G088930.2	543065140	543065498	P04783	Chlorophyll a-b binding protein 91R, chloroplastic	Petunia sp.	98.571	100	70	59.322	118	267
HORVU1Hr1G089150.1	543132560	543132972	-	-	-	-	-	-	-	-	-
HORVU1Hr1G089240.1	543219215	543219852	-	-	-	-	-	-	-	-	-
HORVU1Hr1G089350.1	543534102	543534850	-	-	-	-	-	-	-	-	-
HORVU1Hr1G089360.2	543760964	543766393	P42210	Phytepsin	Hordeum vulgare	100	100	508	96.0302	529	508
HORVU1Hr1G089380.1	543801190	543806492	Q8L7I2	Subtilisin-like protease SBT3.6	Arabidopsis thaliana	44	61.55	775	104.167	744	778
HORVU1Hr1G089430.5	543855491	543858397	K7UTH7	GTPase ERA1, chloroplastic	Zea mays	74.777	80.13	448	102.05	439	416
HORVU1Hr1G089450.1	543866478	543867157	A1E9K2	Chloroplast envelope membrane protein	Hordeum vulgare	96.429	98.21	56	100	56	230
HORVU1Hr1G089460.1	543886144	543886703	Q1G3C4	Protein RADIALIS-like 4	Arabidopsis thaliana	51.613	77.42	62	70.4545	88	77
HORVU1Hr1G089470.1	543899484	543899902	Q1G3C4	Protein RADIALIS-like 4	Arabidopsis thaliana	54.839	75.81	62	70.4545	88	77
HORVU1Hr1G089490.2	543942774	543943801	Q8GW75	Protein RADIALIS-like 5	Arabidopsis thaliana	57.143	76.19	63	68.4783	92	100
HORVU1Hr1G089500.2	543952894	543954119	Q8GW75	Protein RADIALIS-like 5	Arabidopsis thaliana	57.143	74.6	63	67.7419	93	100
HORVU1Hr1G089510.1	543957096	543958470	F4JVB8	Protein RADIALIS-like 1	Arabidopsis thaliana	54.93	73.24	71	80.6818	88	100
HORVU1Hr1G089520.1	544022295	544023823	Q8VWJ6	Acetylserotonin O-methyltransferase 2	Oryza sativa	44.628	62.81	363	97.5806	372	366
HORVU1Hr1G089530.4	544039095	544043501	Q93YP9	Sugar transporter ERD6-like 4	Arabidopsis thaliana	68.293	82.72	492	98.5972	499	488
HORVU1Hr1G089540.1	544054273	544055759	Q96562	Chalcone synthase 2	Hordeum vulgare	100	100	399	100	399	399
HORVU1Hr1G089560.1	544081077	544081372	Q8GW75	Protein RADIALIS-like 5	Arabidopsis thaliana	57.143	73.02	63	72.4138	87	100
HORVU1Hr1G089570.5	544085449	544088619	Q1G3C4	Protein RADIALIS-like 4	Arabidopsis thaliana	46.032	76.19	63	69.2308	91	77
HORVU1Hr1G089610.1	544413100	544414015	Q9LZI2	UDP-glucuronic acid decarboxylase 2	Arabidopsis thaliana	92.857	96.43	84	85.7143	98	445
HORVU1Hr1G089620.1	544420120	544422477	Q84N28	Flavone O-methyltransferase 1	Triticum aestivum	70.278	81.39	360	96	375	360
HORVU1Hr1G089630.2	544530995	544532742	-	-	-	-	-	-	-	-	-
HORVU1Hr1G089640.1	544534061	544534664	A8Y9H3	NAD(P)H-quinone oxidoreductase subunit J, chloroplastic	Lolium perenne	98.276	98.28	58	76.3158	76	159
HORVU1Hr1G089680.3	544586311	544590508	Q93YP9	Sugar transporter ERD6-like 4	Arabidopsis thaliana	70.954	86.93	482	85.159	566	488
HORVU1Hr1G089690.1	544590717	544593337	Q9SKK0	EIN3-binding F-box protein 1	Arabidopsis thaliana	51.22	69.51	246	92.4812	266	628
HORVU1Hr1G089700.1	544633161	544644353	Q7XXD4	Probable inactive methyltransferase Os04g0175900	Oryza sativa	60.393	74.16	356	97.2678	366	371
HORVU1Hr1G089710.3	544690501	544692847	Q9LN49	3-ketoacyl-CoA synthase 4	Arabidopsis thaliana	80.328	88.93	488	82.8523	589	516
HORVU1Hr1G089730.1	544734788	544736482	Q8LR34	Iron-sulfur cluster assembly protein 1	Oryza sativa	77.987	84.91	159	83.2461	191	171
HORVU1Hr1G089760.1	544741794	544742915	Q06030	50S ribosomal protein L12-1, chloroplastic	Secale cereale	82.836	87.31	134	74.8603	179	174
HORVU1Hr1G089770.2	544744618	544745997	-	-	-	-	-	-	-	-	-
HORVU1Hr1G089780.7	544749739	544752673	-	-	-	-	-	-	-	-	-
HORVU1Hr1G089820.2	544903145	544906376	O22609	Protease Do-like 1, chloroplastic	Arabidopsis thaliana	89.911	96.74	337	88.4514	381	439
			BRADI_2g15980v3	DEGP1	Brachypodium distachyon	95.342	97.81	365	95.8005	381	436
HORVU1Hr1G089830.1	544907085	544909570	Q9M2E2	(+)-neomenthol dehydrogenase	Arabidopsis thaliana	43.667	63.67	300	96.1538	312	296
HORVU1Hr1G089840.1	544918998	544920368	-	-	-	-	-	-	-	-	-
HORVU1Hr1G089850.1	544924793	544925133	Q9LYS2	ABC transporter C family member 10	Arabidopsis thaliana	73.684	89.47	38	100	38	1453
HORVU1Hr1G089860.2	544932893	544933899	-	-	-	-	-	-	-	-	-
HORVU1Hr1G089890.3	544961019	544973915	-	-	-	-	-	-	-	-	-
HORVU1Hr1G089920.1	544967326	544968245	-	-	-	-	-	-	-	-	-
HORVU1Hr1G089930.4	544977907	545088556	-	-	-	-	-	-	-	-	-
HORVU1Hr1G089940.1	544982285	544983505	Q2R8L1	Disease resistance protein RGA5	Oryza sativa	56.25	75	48	88.8889	54	1301
HORVU1Hr1G089950.5	544988584	544990656	-	-	-	-	-	-	-	-	-
HORVU1Hr1G089960.1	545019811	545097427	P0DO10	Disease resistance protein Piks-2	Oryza sativa	37.987	56.82	308	83.9237	367	1021
HORVU1Hr1G089990.1	545098639	545101221	-	-	-	-	-	-	-	-	-
HORVU1Hr1G090020.5	545123939	545127031	Q40784	Putative glucose-6-phosphate 1-epimerase	Cenchrus ciliaris	68.093	80.93	257	70.7989	363	329
HORVU1Hr1G090050.20	545157567	545168889	-	-	-	-	-	-	-	-	-
HORVU1Hr1G090060.1	545234233	545235228	O82081	Uclacyanin 1	Arabidopsis thaliana	32.54	54.76	126	73.2558	172	261
HORVU1Hr1G090070.2	545238477	545239700	Q9SK27	Early nodulin-like protein 1	Arabidopsis thaliana	38.406	57.25	138	67.3171	205	182
HORVU1Hr1G090090.1	545266151	545266357	-	-	-	-	-	-	-	-	-
HORVU1Hr1G090100.1	545321477	545323501	Q65XL5	Protein WHAT'S THIS FACTOR 1 homolog, chloroplastic	Oryza sativa	79.276	86.32	497	97.2603	511	509
			BRADI_2g15890v3	WTF1	Brachypodium distachyon	85.366	90.85	492	96.2818	511	506
HORVU1Hr1G090110.1	545364782	545365999	-	-	-	-	-	-	-	-	-
HORVU1Hr1G090130.4	545428494	545429775	-	-	-	-	-	-	-	-	-
HORVU1Hr1G090180.1	545498648	545498827	-	-	-	-	-	-	-	-	-
HORVU1Hr1G090190.1	545513604	545516251	-	-	-	-	-	-	-	-	-
HORVU1Hr1G090200.2	545515170	545516591	-	-	-	-	-	-	-	-	-
HORVU1Hr1G090210.1	545584514	545585260	-	-	-	-	-	-	-	-	-
HORVU1Hr1G090230.1	545595688	545596253	-	-	-	-	-	-	-	-	-
HORVU1Hr1G090250.1	545610907	545613711	-	-	-	-	-	-	-	-	-
HORVU1Hr1G090290.1	545668975	545669497	-	-	-	-	-	-	-	-	-
HORVU1Hr1G090300.44	545691145	545694247	P62787	Histone H4	Zea mays	100	100	103	53.3679	193	103
HORVU1Hr1G090330.1	545733554	545739248	-	-	-	-	-	-	-	-	-
HORVU1Hr1G090350.1	545743635	545744486	O22227	Protein MIZU-KUSSEI 1	Arabidopsis thaliana	39.865	56.08	148	61.6667	240	297
HORVU1Hr1G090360.2	545790242	545792966	Q65XK7	Protein phosphatase 2C 51	Oryza sativa	79.479	87.3	307	77.7215	395	381
HORVU1Hr1G090450.9	546270862	546271595	Q65XK1	Nuclear transcription factor Y subunit B-4	Oryza sativa	91.489	97.87	94	56.9697	165	143
HORVU1Hr1G090460.1	546276302	546276823	-	-	-	-	-	-	-	-	-
HORVU1Hr1G090490.1	546288132	546292512	Q65XK0	Ketol-acid reductoisomerase, chloroplastic	Oryza sativa	94.465	96.86	542	85.2201	636	578
HORVU1Hr1G090510.1	546331224	546335370	-	-	-	-	-	-	-	-	-
HORVU1Hr1G090530.13	546335246	546339173	Q9LI74	Protein CHUP1, chloroplastic	Arabidopsis thaliana	48.64	63.75	331	50.7669	652	1004
HORVU1Hr1G090570.2	546411012	546412822	Q6F358	Phospholipase A1-II 6	Oryza sativa	67.168	75.69	399	93.4426	427	411
HORVU1Hr1G090580.1	546421876	546423244	Q6F358	Phospholipase A1-II 6	Oryza sativa	70.529	77.83	397	94.2993	421	411
HORVU1Hr1G090610.1	546507569	546508891	Q9FX56	Cytosolic sulfotransferase 8	Arabidopsis thaliana	42.675	58.92	314	83.7333	375	331
HORVU1Hr1G090670.3	546670624	546674953	Q6F357	Phospholipase A1-II 7	Oryza sativa	65.625	73.75	320	77.2947	414	407
HORVU1Hr1G090680.2	546729737	546730233	-	-	-	-	-	-	-	-	-
HORVU1Hr1G090710.1	546756850	546765118	P17783	Malate dehydrogenase, mitochondrial	Citrullus lanatus	84.291	92.72	261	65.4135	399	347
HORVU1Hr1G090720.1	546816610	546817243	-	-	-	-	-	-	-	-	-
HORVU1Hr1G090730.1	546836401	546839215	O48780	3-ketoacyl-CoA synthase 11	Arabidopsis thaliana	73.79	85.69	496	95.7529	518	509
HORVU1Hr1G090760.2	546901917	546904759	Q7GD79	GTP-binding nuclear protein Ran-2	Oryza sativa	98.469	98.98	196	77.1654	254	221
HORVU1Hr1G090770.13	547037350	547043463	Q7XJJ7	Fatty acid amide hydrolase	Arabidopsis thaliana	45.649	63.88	609	100	609	607
HORVU1Hr1G090780.14	547049487	547052342	Q9M9E2	Pentatricopeptide repeat-containing protein At1g15510, chloroplastic	Arabidopsis thaliana	54.988	72.32	802	91.5525	876	866
			BRADI_2g15700v3	Pentatricopeptide repeat-containing protein At1g15510, chloroplastic	Brachypodium distachyon	86.089	90.88	877	100.114	876	868
HORVU1Hr1G090800.1	547063660	547065706	-	-	-	-	-	-	-	-	-
HORVU1Hr1G090810.1	547109896	547113915	Q8LD27	Proteasome subunit beta type-6	Arabidopsis thaliana	76.522	86.96	230	94.2623	244	233
HORVU1Hr1G090820.1	547120343	547121027	-	-	-	-	-	-	-	-	-
HORVU1Hr1G090850.1	547142791	547143987	-	-	-	-	-	-	-	-	-
HORVU1Hr1G090860.1	547147128	547147625	-	-	-	-	-	-	-	-	-
HORVU1Hr1G090890.1	547168682	547170041	-	-	-	-	-	-	-	-	-
HORVU1Hr1G090910.1	547173401	547174550	Q6L5G1	Zinc finger CCCH domain-containing protein 39	Oryza sativa	65.9	75.1	261	76.3158	342	343
HORVU1Hr1G090930.2	547193115	547193424	-	-	-	-	-	-	-	-	-
HORVU1Hr1G090940.17	547198272	547203283	Q5VP69	Mitogen-activated protein kinase 16	Oryza sativa	80.357	90.48	504	81.2903	620	501
HORVU1Hr1G090950.1	547218922	547219705	Q8GUU3	Cleavage and polyadenylation specificity factor subunit 3-II	Arabidopsis thaliana	32.075	50.94	106	87.6033	121	613
HORVU1Hr1G090960.1	547222889	547224337	Q0E0Q3	Protein ADP-ribosyltransferase PARP3	Oryza sativa	83.929	92.26	168	81.1594	207	831
HORVU1Hr1G090980.2	547231226	547233776	Q8VY10	Probable ubiquitin-conjugating enzyme E2 24	Arabidopsis thaliana	60.694	76.88	173	86.5	200	907
HORVU1Hr1G090990.19	547248283	547253855	Q9LI74	Protein CHUP1, chloroplastic	Arabidopsis thaliana	59.825	71.79	1028	105.544	974	1004
			BRADI_2g15630v3	Hydroxyproline-rich glycoprotein family protein	Brachypodium distachyon	87.232	91.62	979	100.513	974	936

## Sheet: SecaleCereale_OWBM-1A
Secale cereale ID	Start	End	Uniprot/Bd gene ID of the best BLASTp hit	Description	Species	% identity	% similarity	Alignment length	Query coverage (Secale cereale)	Query length (Secale cereale)	Hit length
SECCE1Rv1G0050240.1	645697798	645701870	Q8GXS3	Pre-mRNA cleavage factor Im 25 kDa subunit 2	Arabidopsis thaliana	84.772	92.39	197	96.5686	204	200
SECCE1Rv1G0050250.1	645703548	645705092	Q9SZT8	Pentatricopeptide repeat-containing protein ELI1, chloroplastic	Arabidopsis thaliana	41.026	61.54	273	53.0097	515	632
SECCE1Rv1G0050260.1	645707753	645708169	Q8L4B2	Nuclear transcription factor Y subunit C-9	Arabidopsis thaliana	57.778	68.89	90	64.7482	139	231
SECCE1Rv1G0050310.1	645866921	645870026	Q9SQ56	RGG repeats nuclear RNA binding protein A (Fragment)	Nicotiana tabacum	54.911	69.2	224	59.4164	377	299
SECCE1Rv1G0050370.1	646262399	646263928	-	-	-	-	-	-	-	-	-
SECCE1Rv1G0050410.1	646277030	646277986	Q0DGG8	Probable serine acetyltransferase 5	Oryza sativa	89.308	93.71	318	99.6865	319	340
			BRADI_2g18820v3	Serine acetyltransferase 5	Brachypodium distachyon	90.491	93.25	326	102.194	319	326
SECCE1Rv1G0050420.1	646665886	646670470	Q6ZF89	Putative mixed-linked glucan synthase 1	Oryza sativa	76.537	84.82	797	95.1074	838	860
SECCE1Rv1G0050440.1	646909919	646916627	Q0WVX5	Probable starch synthase 4, chloroplastic/amyloplastic	Arabidopsis thaliana	57.87	75.23	864	94.3231	916	1040
			BRADI_2g18810v3	Probable starch synthase 4, chloroplastic/amyloplastic	Brachypodium distachyon	91.1	95.43	809	88.3188	916	819
SECCE1Rv1G0050450.1	646918127	646921547	Q9LVN0	Glycerophosphodiester phosphodiesterase GDPDL7	Arabidopsis thaliana	50.071	68.85	703	92.5	760	750
SECCE1Rv1G0050460.1	646928988	646929351	Q6NME6	Protein RALF-like 19	Arabidopsis thaliana	61.818	72.73	55	54.4554	101	110
SECCE1Rv1G0050470.1	646948829	646950076	Q43844	NADH dehydrogenase [ubiquinone] iron-sulfur protein 7, mitochondrial	Solanum tuberosum	86.857	90.86	175	86.2069	203	213
SECCE1Rv1G0050510.1	647350866	647352601	-	-	-	-	-	-	-	-	-
SECCE1Rv1G0050520.1	647353443	647356867	Q9FK07	CLP protease regulatory subunit CLPX1, mitochondrial	Arabidopsis thaliana	60.05	75.88	398	80.0805	497	579
SECCE1Rv1G0050530.1	647357232	647359154	Q9M3A8	Pentatricopeptide repeat-containing protein At3g49240, mitochondrial	Arabidopsis thaliana	41.603	61.45	524	81.7473	641	629
SECCE1Rv1G0050540.1	647379653	647383959	Q9FHB6	Protein DETOXIFICATION 16	Arabidopsis thaliana	58.606	73.2	459	95.625	480	486
SECCE1Rv1G0050560.1	647475510	647475824	P55852	Small ubiquitin-related modifier 1	Arabidopsis thaliana	40	56	75	71.4286	105	100
SECCE1Rv1G0050570.1	647485067	647486430	Q75KU4	Calcineurin B-like protein 4	Oryza sativa	83.333	89.35	216	96.861	223	210
SECCE1Rv1G0050580.1	647597538	647599132	-	-	-	-	-	-	-	-	-
SECCE1Rv1G0050590.1	647602728	647607313	-	-	-	-	-	-	-	-	-
SECCE1Rv1G0050610.1	648177035	648179510	Q6ZFR0	Alpha-1,3-arabinosyltransferase XAT2	Oryza sativa	78.024	85.35	587	101.91	576	583
SECCE1Rv1G0050630.1	648200111	648201433	-	-	-	-	-	-	-	-	-
SECCE1Rv1G0050640.1	648232179	648233591	-	-	-	-	-	-	-	-	-
SECCE1Rv1G0050650.1	648403408	648405000	Q9SMP5	Cytochrome P450 94B3	Arabidopsis thaliana	53.831	69.94	509	95.8569	531	506
SECCE1Rv1G0050670.1	648953676	648954008	-	-	-	-	-	-	-	-	-
SECCE1Rv1G0050710.1	649059864	649061201	-	-	-	-	-	-	-	-	-
SECCE1Rv1G0050730.1	649109374	649110327	Q05212	DNA damage-repair/toleration protein DRT102	Arabidopsis thaliana	62.821	71.47	312	98.1132	318	310
			BRADI_2g40570v3	DNA damage-repair/toleration protein DRT102	Brachypodium distachyon	88.179	92.33	313	98.4277	318	310
SECCE1Rv1G0050770.1	649267162	649268514	-	-	-	-	-	-	-	-	-
SECCE1Rv1G0050780.1	649274591	649275934	-	-	-	-	-	-	-	-	-
SECCE1Rv1G0050800.1	649283654	649285243	Q9FMA1	Pentatricopeptide repeat-containing protein At5g56310	Arabidopsis thaliana	39.888	63.76	356	67.1698	530	530
SECCE1Rv1G0050810.1	649481293	649481703	P68428	Histone H3.2	Triticum aestivum	100	100	136	99.2701	137	136
SECCE1Rv1G0050820.1	649484209	649484520	P62787	Histone H4	Zea mays	100	100	103	99.0385	104	103
SECCE1Rv1G0050830.1	649513662	649516933	Q6NKW9	Glucan endo-1,3-beta-glucosidase 8	Arabidopsis thaliana	57.113	73.43	478	98.5567	485	481
SECCE1Rv1G0050840.1	649523000	649526519	Q9SZ92	Probable choline kinase 3	Arabidopsis thaliana	61.947	76.99	339	92.1196	368	346
SECCE1Rv1G0050850.1	649691362	649692088	Q9SBI0	Respiratory burst oxidase homolog protein B	Arabidopsis thaliana	56.345	76.14	197	103.141	191	843
SECCE1Rv1G0050900.1	650223729	650225234	Q2R480	6-phosphogluconate dehydrogenase, decarboxylating 2, chloroplastic	Oryza sativa	92.917	96.67	480	95.6175	502	508
SECCE1Rv1G0050910.1	650284192	650285078	-	-	-	-	-	-	-	-	-
SECCE1Rv1G0050950.1	650420634	650424756	Q9M9H4	Protein PIGMENT DEFECTIVE 338, chloroplastic	Arabidopsis thaliana	51.919	64.33	443	87.3767	507	500
SECCE1Rv1G0050970.1	650635450	650638302	Q6L5I5	Mitochondrial outer membrane protein porin 2	Oryza sativa	72.694	85.24	271	93.1271	291	280
SECCE1Rv1G0050980.1	650768206	650770457	-	-	-	-	-	-	-	-	-
SECCE1Rv1G0050990.1	650851966	650852340	-	-	-	-	-	-	-	-	-
SECCE1Rv1G0051000.1	650914214	650915745	-	-	-	-	-	-	-	-	-
SECCE1Rv1G0051020.1	650927232	650933827	Q8VZC3	Delta-1-pyrroline-5-carboxylate dehydrogenase 12A1, mitochondrial	Arabidopsis thaliana	76.259	87.77	556	100.725	552	556
			BRADI_2g18550v3	Delta-1-pyrroline-5-carboxylate dehydrogenase 12A1, mitochondrial	Brachypodium distachyon	93.75	97.16	528	95.6522	552	562
SECCE1Rv1G0051030.1	650945095	650946843	Q43463	Ras-related protein Rab7	Glycine max	76.214	87.38	206	98.5646	209	206
SECCE1Rv1G0051050.1	650969514	650970170	-	-	-	-	-	-	-	-	-
SECCE1Rv1G0051070.1	651033309	651033989	-	-	-	-	-	-	-	-	-
SECCE1Rv1G0051090.1	651187754	651190204	Q6L5H6	Protein phosphatase 2C 50	Oryza sativa	78.042	85.71	378	99.2126	381	387
SECCE1Rv1G0051120.1	651430464	651431619	Q9C9D0	Cytosolic sulfotransferase 16	Arabidopsis thaliana	42.667	61	300	97.0874	309	338
SECCE1Rv1G0051130.1	651432419	651439679	Q0DGD7	Beta-galactosidase 8	Oryza sativa	82.043	89.16	646	95.5621	676	673
			BRADI_2g18440v3	Beta-galactosidase 17	Brachypodium distachyon	84.661	87.91	678	100.296	676	696
SECCE1Rv1G0051140.1	651457471	651458442	Q2QSL4	Putative cyclin-dependent kinase F-2	Oryza sativa	71.557	78.74	334	103.086	324	327
SECCE1Rv1G0051160.1	651499342	651499959	-	-	-	-	-	-	-	-	-
SECCE1Rv1G0051170.1	651693426	651696539	-	-	-	-	-	-	-	-	-
SECCE1Rv1G0051190.1	651738348	651741458	-	-	-	-	-	-	-	-	-
SECCE1Rv1G0051200.1	651809704	651811186	Q0WRY5	Probable serine/threonine-protein kinase PBL7	Arabidopsis thaliana	49.84	64.86	313	89.4286	350	378
SECCE1Rv1G0051210.1	651813641	651814051	P68428	Histone H3.2	Triticum aestivum	100	100	136	99.2701	137	136
SECCE1Rv1G0051240.1	651861465	651861875	P68428	Histone H3.2	Triticum aestivum	100	100	136	99.2701	137	136
SECCE1Rv1G0051250.1	651894352	651894663	P62787	Histone H4	Zea mays	100	100	103	99.0385	104	103
SECCE1Rv1G0051260.1	652265923	652266234	P62787	Histone H4	Zea mays	100	100	103	99.0385	104	103
SECCE1Rv1G0051270.1	652268323	652268733	P68428	Histone H3.2	Triticum aestivum	100	100	136	99.2701	137	136
SECCE1Rv1G0051280.1	652662031	652662342	P62787	Histone H4	Zea mays	100	100	103	99.0385	104	103
SECCE1Rv1G0051290.1	652664669	652665079	P68428	Histone H3.2	Triticum aestivum	100	100	136	99.2701	137	136
SECCE1Rv1G0051300.1	652682714	652687063	Q9M8D3	Probable phosphoribosylformylglycinamidine synthase, chloroplastic/mitochondrial	Arabidopsis thaliana	74.359	85.52	1326	93.2489	1422	1407
SECCE1Rv1G0051310.1	652800236	652803899	Q9FM86	Probable ADP,ATP carrier protein At5g56450	Arabidopsis thaliana	69.333	84	300	77.5194	387	330
SECCE1Rv1G0051320.1	652805384	652808263	B8AW64	Nucleosome assembly protein 1;2	Oryza sativa	86.376	95.1	367	100	367	364
SECCE1Rv1G0051330.1	652932719	652933156	-	-	-	-	-	-	-	-	-
SECCE1Rv1G0051340.1	653040562	653042652	Q8LQ92	Endoglucanase 3	Oryza sativa	85.828	91.82	501	100.602	498	499
SECCE1Rv1G0051370.1	653190808	653192797	A2WSD8	Bidirectional sugar transporter SWEET6a	Oryza sativa	76.596	88.09	235	94.7581	248	259
SECCE1Rv1G0051380.1	653420639	653424030	-	-	-	-	-	-	-	-	-
SECCE1Rv1G0051390.1	653555481	653559139	Q9FN15	Protein CONSERVED IN THE GREEN LINEAGE AND DIATOMS 27, chloroplastic	Arabidopsis thaliana	44.444	59.06	171	51.6616	331	327
SECCE1Rv1G0051410.1	653568815	653572238	Q53WK1	Glucosamine inositolphosphorylceramide transferase 1	Oryza sativa	85.772	93.02	745	100.134	744	744
SECCE1Rv1G0051420.1	653572995	653576813	B4FHY0	Flap endonuclease 1	Zea mays	86.464	96.41	362	95.0131	381	379
SECCE1Rv1G0051430.1	653577129	653577761	Q94K18	Uncharacterized protein At4g29660	Arabidopsis thaliana	62.921	83.15	89	83.9623	106	103
			BRADI_2g18280v3	Uncharacterized protein At4g29660	Brachypodium distachyon	95.238	97.14	105	99.0566	106	105
SECCE1Rv1G0051440.1	653578735	653583681	BRADI_2g18260v3	Chaperonin CPN60-like 2, mitochondrial	Brachypodium distachyon	90.206	95.36	582	100	582	576
SECCE1Rv1G0051450.1	653803896	653809964	Q8VZL6	SWR1-complex protein 4	Arabidopsis thaliana	61.247	73.05	449	101.584	442	441
			BRADI_2g18250v3	SWR1-complex protein 4	Brachypodium distachyon	88.009	93.21	442	100	442	440
SECCE1Rv1G0051460.1	653952397	653952708	P62787	Histone H4	Zea mays	100	100	103	99.0385	104	103
SECCE1Rv1G0051470.1	653955023	653955433	P68428	Histone H3.2	Triticum aestivum	100	100	136	99.2701	137	136
SECCE1Rv1G0051480.1	653957051	653957512	Q43217	Histone H2B.3	Triticum aestivum	98.901	100	91	59.0909	154	138
SECCE1Rv1G0051490.1	654238106	654238516	P68428	Histone H3.2	Triticum aestivum	100	100	136	99.2701	137	136
SECCE1Rv1G0051500.1	654437586	654437996	P68428	Histone H3.2	Triticum aestivum	100	100	136	99.2701	137	136
SECCE1Rv1G0051510.1	654442967	654444994	Q9FF80	Histone-lysine N-methyltransferase, H3 lysine-9 specific SUVH1	Arabidopsis thaliana	48.816	64.66	549	81.213	676	670
SECCE1Rv1G0051520.1	654594339	654595547	-	-	-	-	-	-	-	-	-
SECCE1Rv1G0051530.1	655060856	655062394	-	-	-	-	-	-	-	-	-
SECCE1Rv1G0051540.1	655177016	655178554	-	-	-	-	-	-	-	-	-
SECCE1Rv1G0051550.1	655206449	655208934	-	-	-	-	-	-	-	-	-
SECCE1Rv1G0051560.1	655247301	655248910	Q5TKP8	Probable cytokinin riboside 5'-monophosphate phosphoribohydrolase LOGL7	Oryza sativa	88.462	91.83	208	96.2963	216	223
			BRADI_2g47860v3	Similar to lysine decarboxylase-like protein	Brachypodium distachyon	78.537	88.29	205	94.9074	216	224
SECCE1Rv1G0051620.1	655886135	655891648	Q0D576	Probable homogentisate phytyltransferase 2, chloroplastic	Oryza sativa	83.333	87.5	384	100	384	379
SECCE1Rv1G0051630.1	655942353	655943522	-	-	-	-	-	-	-	-	-
SECCE1Rv1G0051640.1	656049383	656053745	O64477	G-type lectin S-receptor-like serine/threonine-protein kinase At2g19130	Arabidopsis thaliana	48.987	65.32	790	98.1366	805	828
SECCE1Rv1G0051650.1	656416562	656416873	P62787	Histone H4	Zea mays	100	100	103	99.0385	104	103
SECCE1Rv1G0051660.1	656418078	656421452	Q9LVP9	Vesicle transport v-SNARE 13	Arabidopsis thaliana	63.801	83.26	221	99.5495	222	221
SECCE1Rv1G0051670.1	656448976	656453383	Q9SEL6	Vesicle transport v-SNARE 11	Arabidopsis thaliana	59.799	82.91	199	100	199	221
SECCE1Rv1G0051700.1	656526627	656527643	Q9SHG6	Septin and tuftelin-interacting protein 1 homolog 1	Arabidopsis thaliana	34.272	51.64	213	62.8319	339	849
SECCE1Rv1G0051710.1	656530119	656530322	A9UGV7	Arabinogalactan peptide 3	Oryza sativa	68.657	80.6	67	98.5294	68	63
SECCE1Rv1G0051720.1	656533321	656534169	Q9SSM3	Jacalin-related lectin 19	Arabidopsis thaliana	50.993	70.86	151	67.713	223	176
			BRADI_2g18160v3	Jacalin-related lectin 19	Brachypodium distachyon	74.074	83.33	216	96.861	223	225
SECCE1Rv1G0051730.1	656556268	656558530	O82204	60S ribosomal protein L28-1	Arabidopsis thaliana	65.734	81.82	143	96.6216	148	143
SECCE1Rv1G0051740.1	656667258	656668631	Q8GUQ5	Brassinosteroid LRR receptor kinase	Solanum lycopersicum	35.169	58.47	236	51.5284	458	1207
SECCE1Rv1G0051790.1	656895566	656896143	-	-	-	-	-	-	-	-	-
SECCE1Rv1G0051810.1	657104085	657104847	Q03968	Late embryogenesis abundant protein, group 3	Triticum aestivum	78.125	85.71	224	100.448	223	224
SECCE1Rv1G0051820.1	657163707	657164352	P14928	ABA-inducible protein PHV A1	Hordeum vulgare	71.22	77.07	205	110.811	185	213
SECCE1Rv1G0051840.1	657321787	657322580	Q03968	Late embryogenesis abundant protein, group 3	Triticum aestivum	63.182	70	220	95.2381	231	224
SECCE1Rv1G0051850.1	657334825	657335615	A2Y720	Late embryogenesis abundant protein 19	Oryza sativa	62.5	70.67	208	90.8297	229	200
SECCE1Rv1G0051860.1	657413449	657414170	A2Y720	Late embryogenesis abundant protein 19	Oryza sativa	63.5	74	200	94.3396	212	200
SECCE1Rv1G0051870.1	657453164	657453878	P14928	ABA-inducible protein PHV A1	Hordeum vulgare	65.174	74.13	201	95.7143	210	213
SECCE1Rv1G0051900.1	657467026	657467361	Q9SSC1	MAPK kinase substrate protein At1g80180	Arabidopsis thaliana	39.535	51.16	129	115.179	112	138
SECCE1Rv1G0051920.1	657567919	657570087	Q94AJ5	Probable polygalacturonase At1g80170	Arabidopsis thaliana	48.936	68.88	376	90.6024	415	444
SECCE1Rv1G0051930.1	657589510	657591806	Q94AJ5	Probable polygalacturonase At1g80170	Arabidopsis thaliana	48.67	68.09	376	90.6024	415	444
SECCE1Rv1G0051950.1	657675064	657679872	Q94AJ5	Probable polygalacturonase At1g80170	Arabidopsis thaliana	48.67	68.35	376	90.6024	415	444
SECCE1Rv1G0051970.1	658093112	658098524	P93733	Phospholipase D beta 1	Arabidopsis thaliana	69.407	81.38	827	99.5187	831	1083
SECCE1Rv1G0051990.1	658116081	658117908	Q94AJ5	Probable polygalacturonase At1g80170	Arabidopsis thaliana	40.253	61.27	395	90.1826	438	444
SECCE1Rv1G0052000.1	658118381	658119202	Q6NMK1	Glucuronoxylan 4-O-methyltransferase 1	Arabidopsis thaliana	35.714	53.57	196	71.5328	274	282
SECCE1Rv1G0052020.1	658208251	658210905	O22715	AP-1 complex subunit mu-2	Arabidopsis thaliana	86.014	95.57	429	99.7674	430	428
SECCE1Rv1G0052030.1	658366304	658373055	Q9LYK6	Protein ANTHESIS POMOTING FACTOR 1	Arabidopsis thaliana	76.972	88.01	317	98.7539	321	330
SECCE1Rv1G0052040.1	658374160	658377409	P49353	Farnesyl pyrophosphate synthase	Zea mays	89.412	93.24	340	96.8661	351	350
SECCE1Rv1G0052050.1	658884711	658885733	P20027	Myb-related protein Hv33	Hordeum vulgare	83.66	88.24	306	101.661	301	302
SECCE1Rv1G0052060.1	658952161	658953178	P20027	Myb-related protein Hv33	Hordeum vulgare	86.755	89.07	302	100.667	300	302
SECCE1Rv1G0052070.1	658962741	658963724	P20027	Myb-related protein Hv33	Hordeum vulgare	81.882	86.41	287	100.702	285	302
SECCE1Rv1G0052100.1	659330431	659333971	Q8GYX8	Chaperone protein dnaJ 10	Arabidopsis thaliana	58.307	74.29	319	93.8235	340	398
SECCE1Rv1G0052150.1	659421812	659423341	Q42602	Cytochrome P450 89A2	Arabidopsis thaliana	45.032	63.21	473	92.7451	510	506
SECCE1Rv1G0052180.1	659684979	659690711	-	-	-	-	-	-	-	-	-
SECCE1Rv1G0052200.1	659774491	659775126	-	-	-	-	-	-	-	-	-
SECCE1Rv1G0052220.1	659988167	659988973	-	-	-	-	-	-	-	-	-
SECCE1Rv1G0052230.1	659992462	659993223	-	-	-	-	-	-	-	-	-
SECCE1Rv1G0052240.1	660206780	660212866	F4IHJ0	Phosphatidylinositol/phosphatidylcholine transfer protein SFH8	Arabidopsis thaliana	57.098	75.39	634	102.093	621	633
SECCE1Rv1G0052290.1	660529523	660530914	O80888	Mitogen-activated protein kinase kinase kinase 17	Arabidopsis thaliana	44.218	60.2	294	63.3621	464	372
SECCE1Rv1G0052320.1	660685910	660687337	O80888	Mitogen-activated protein kinase kinase kinase 17	Arabidopsis thaliana	46.207	62.41	290	60.9244	476	372
SECCE1Rv1G0052330.1	660707550	660708896	O80888	Mitogen-activated protein kinase kinase kinase 17	Arabidopsis thaliana	46.048	62.89	291	64.8107	449	372
SECCE1Rv1G0052340.1	660729869	660731251	O80888	Mitogen-activated protein kinase kinase kinase 17	Arabidopsis thaliana	46.233	61.99	292	63.3406	461	372
SECCE1Rv1G0052360.1	661000456	661001793	O80888	Mitogen-activated protein kinase kinase kinase 17	Arabidopsis thaliana	43.448	60	290	65.0224	446	372
SECCE1Rv1G0052370.1	661062889	661064229	O80888	Mitogen-activated protein kinase kinase kinase 17	Arabidopsis thaliana	43.299	59.45	291	65.1007	447	372
SECCE1Rv1G0052380.1	661202689	661204086	O80888	Mitogen-activated protein kinase kinase kinase 17	Arabidopsis thaliana	43.103	58.97	290	62.2318	466	372
SECCE1Rv1G0052400.1	661360615	661362006	O80888	Mitogen-activated protein kinase kinase kinase 17	Arabidopsis thaliana	44.33	61.17	291	62.7155	464	372
SECCE1Rv1G0052410.1	661396798	661398156	O80888	Mitogen-activated protein kinase kinase kinase 17	Arabidopsis thaliana	45.172	61.72	290	64.0177	453	372
SECCE1Rv1G0052430.1	661629797	661633227	Q84XV2	Transcription factor GTE1	Arabidopsis thaliana	44.142	62.94	367	101.944	360	386
SECCE1Rv1G0052450.1	661638216	661639610	-	-	-	-	-	-	-	-	-
SECCE1Rv1G0052520.1	662002686	662004101	-	-	-	-	-	-	-	-	-
SECCE1Rv1G0052550.1	662029142	662030530	-	-	-	-	-	-	-	-	-
SECCE1Rv1G0052600.1	662347998	662348459	Q43217	Histone H2B.3	Triticum aestivum	98.901	100	91	59.0909	154	138
SECCE1Rv1G0052610.1	662553483	662553944	Q43217	Histone H2B.3	Triticum aestivum	98.901	100	91	59.0909	154	138
SECCE1Rv1G0052620.1	662951802	662952263	Q43217	Histone H2B.3	Triticum aestivum	98.901	100	91	59.0909	154	138
SECCE1Rv1G0052630.1	663197727	663198188	P05621	Histone H2B.2	Triticum aestivum	99.324	100	148	96.1039	154	150
SECCE1Rv1G0052640.1	663429462	663429923	P05621	Histone H2B.2	Triticum aestivum	99.324	100	148	96.1039	154	150
SECCE1Rv1G0052670.1	663458911	663459807	Q8W0W3	Transcription initiation factor IIB	Oryza sativa	32.843	56.37	204	68.2274	299	312
SECCE1Rv1G0052690.1	663549150	663550094	Q9SS44	Transcription initiation factor IIB-2	Arabidopsis thaliana	50.331	69.21	302	95.873	315	312
SECCE1Rv1G0052700.1	663656085	663661843	Q9FWX7	ABC transporter B family member 11	Arabidopsis thaliana	56.833	75.56	1244	97.2635	1279	1278
SECCE1Rv1G0052710.1	663667476	663668573	Q8L765	BTB/POZ and MATH domain-containing protein 1	Arabidopsis thaliana	40.176	58.65	341	93.1694	366	407
SECCE1Rv1G0052720.1	663729468	663730775	Q9LQQ1	Pentatricopeptide repeat-containing protein At1g07740, mitochondrial	Arabidopsis thaliana	40.887	60.34	406	93.1193	436	459
SECCE1Rv1G0052740.1	663869495	663871178	Q7XEM4	Probable 3-ketoacyl-CoA synthase 20	Oryza sativa	73.585	84.43	424	83.7945	506	523
SECCE1Rv1G0052750.1	664279855	664280640	-	-	-	-	-	-	-	-	-
SECCE1Rv1G0052780.1	664674493	664677749	O82462	Glutamate--tRNA ligase, cytoplasmic	Arabidopsis thaliana	66.387	83.61	714	98.6188	724	719
SECCE1Rv1G0052810.1	664690939	664694312	O82462	Glutamate--tRNA ligase, cytoplasmic	Arabidopsis thaliana	66.387	83.61	714	98.6188	724	719
SECCE1Rv1G0052830.1	664852092	664856846	Q944H0	Phosphomethylethanolamine N-methyltransferase	Arabidopsis thaliana	77.893	88.84	484	96.994	499	491
SECCE1Rv1G0052850.1	664907667	664911334	Q9S713	Serine/threonine-protein kinase STN7, chloroplastic	Arabidopsis thaliana	76.822	88.22	535	95.5357	560	562
			BRADI_2g17660v3	Serine/threonine-protein kinase STN7, chloroplastic	Brachypodium distachyon	93.393	96.43	560	100	560	556
SECCE1Rv1G0052860.1	665080113	665082348	P58728	Uncharacterized protein At4g14342	Arabidopsis thaliana	91.954	98.85	87	98.8636	88	87
SECCE1Rv1G0052890.1	665090024	665092175	P10848	Alcohol dehydrogenase 3	Hordeum vulgare	97.113	98.43	381	99.7382	382	379
SECCE1Rv1G0052900.1	665102058	665110078	-	-	-	-	-	-	-	-	-
SECCE1Rv1G0052910.1	665154332	665155529	-	-	-	-	-	-	-	-	-
SECCE1Rv1G0052980.1	666199228	666200016	-	-	-	-	-	-	-	-	-
SECCE1Rv1G0053000.1	666222666	666223457	-	-	-	-	-	-	-	-	-
SECCE1Rv1G0053010.1	666401759	666405791	Q9LE59	Polygalacturonate 4-alpha-galacturonosyltransferase	Arabidopsis thaliana	58.798	79.18	466	71.6923	650	673
			BRADI_3g20550v3	Hexosyltransferase (Fragment)	Brachypodium distachyon	82	87.85	650	100	650	660
SECCE1Rv1G0053020.1	666414228	666415316	-	-	-	-	-	-	-	-	-
SECCE1Rv1G0053030.1	666579221	666580483	-	-	-	-	-	-	-	-	-
SECCE1Rv1G0053070.1	667212722	667220356	-	-	-	-	-	-	-	-	-
SECCE1Rv1G0053120.1	667600507	667606776	Q10QL5	Probable protein phosphatase 2C BIPP2C1	Oryza sativa	66.25	77.19	320	63.3663	505	569
SECCE1Rv1G0053150.1	667746762	667747775	-	-	-	-	-	-	-	-	-
SECCE1Rv1G0053160.1	667859510	667860523	-	-	-	-	-	-	-	-	-
SECCE1Rv1G0053200.1	667896968	667897993	-	-	-	-	-	-	-	-	-
SECCE1Rv1G0053210.1	667906872	667909470	Q8GW64	Peptidyl-tRNA hydrolase, chloroplastic	Arabidopsis thaliana	74.866	88.77	187	71.374	262	288
SECCE1Rv1G0053220.1	667910222	667911814	Q9MT28	Threonine synthase, chloroplastic	Solanum tuberosum	78.178	86.65	472	88.8889	531	519
SECCE1Rv1G0053260.1	668130375	668131601	-	-	-	-	-	-	-	-	-
SECCE1Rv1G0053280.1	668240429	668241595	-	-	-	-	-	-	-	-	-
SECCE1Rv1G0053300.1	668433080	668435214	BRADI_1g48525v3	Transcription factor MYB98	Brachypodium distachyon	80.818	86.48	318	83.4646	381	348
SECCE1Rv1G0053310.1	668437955	668440277	-	-	-	-	-	-	-	-	-
SECCE1Rv1G0053420.1	669757266	669759355	-	-	-	-	-	-	-	-	-
SECCE1Rv1G0053440.1	669771448	669772682	-	-	-	-	-	-	-	-	-
SECCE1Rv1G0053450.1	669781134	669782864	Q8LFD1	Putative lipid phosphate phosphatase 3, chloroplastic	Arabidopsis thaliana	65.06	82.73	249	71.3467	349	364
SECCE1Rv1G0053460.1	669830177	669856718	Q43007	Phospholipase D alpha 1	Oryza sativa	62.04	75.09	843	101.689	829	812
SECCE1Rv1G0053470.1	669865124	669867611	-	-	-	-	-	-	-	-	-
SECCE1Rv1G0053480.1	669867849	669869837	-	-	-	-	-	-	-	-	-
SECCE1Rv1G0053490.1	669870647	669874207	Q9SX52	Phytochrome-associated serine/threonine-protein phosphatase 1	Arabidopsis thaliana	89.769	95.71	303	99.6711	304	303
SECCE1Rv1G0053500.1	670127571	670128612	O82352	Reticulon-like protein B5	Arabidopsis thaliana	44	66.5	200	84.0336	238	255
SECCE1Rv1G0053510.1	670134809	670139964	-	-	-	-	-	-	-	-	-
SECCE1Rv1G0053530.1	670188871	670189657	-	-	-	-	-	-	-	-	-
SECCE1Rv1G0053540.1	670238292	670238582	P86809	Non-specific lipid-transfer protein 2	Apium graveolens	53.968	77.78	63	64.9485	97	67
SECCE1Rv1G0053550.1	670261829	670262119	A2XBN5	Non-specific lipid-transfer protein 2	Oryza sativa	50.746	76.12	67	69.0722	97	96
SECCE1Rv1G0053560.1	670265697	670265993	Q43681	Probable non-specific lipid-transfer protein AKCS9	Vigna unguiculata	54.93	67.61	71	71.7172	99	99
SECCE1Rv1G0053570.1	670273818	670274114	Q43681	Probable non-specific lipid-transfer protein AKCS9	Vigna unguiculata	54.93	67.61	71	71.7172	99	99
SECCE1Rv1G0053590.1	670365502	670365795	Q43681	Probable non-specific lipid-transfer protein AKCS9	Vigna unguiculata	52.113	66.2	71	72.449	98	99
SECCE1Rv1G0053680.1	670671692	670672515	-	-	-	-	-	-	-	-	-
SECCE1Rv1G0053700.1	670967395	670968489	-	-	-	-	-	-	-	-	-
SECCE1Rv1G0053720.1	671017229	671020167	-	-	-	-	-	-	-	-	-
SECCE1Rv1G0053730.1	671592917	671593527	-	-	-	-	-	-	-	-	-
SECCE1Rv1G0053750.1	671598972	671601946	-	-	-	-	-	-	-	-	-
SECCE1Rv1G0053760.1	671633735	671635715	Q338B0	Heat stress transcription factor A-2c	Oryza sativa	76.567	85.01	367	99.1892	370	358
SECCE1Rv1G0053780.1	671643013	671644212	-	-	-	-	-	-	-	-	-
SECCE1Rv1G0053790.1	671645109	671646985	Q7XEJ5	1,2-dihydroxy-3-keto-5-methylthiopentene dioxygenase 4	Oryza sativa	74.595	86.49	185	100.543	184	184
			BRADI_3g26930v3	1,2-dihydroxy-3-keto-5-methylthiopentene dioxygenase 4	Brachypodium distachyon	85.876	91.53	177	96.1957	184	176
SECCE1Rv1G0053800.1	671723808	671726926	Q9S750	Thymidine kinase a	Arabidopsis thaliana	67.526	84.54	194	67.8322	286	238
			BRADI_1g60190v3	Thymidine kinase a	Brachypodium distachyon	76.14	81.4	285	99.6503	286	279
SECCE1Rv1G0053810.1	671727850	671729576	-	-	-	-	-	-	-	-	-
SECCE1Rv1G0053850.1	671838815	671840076	Q0J8G4	Fructokinase-2	Oryza sativa	89.021	95.25	337	99.7041	338	336
SECCE1Rv1G0053860.1	672029022	672030197	Q9SB60	Adenylate isopentenyltransferase 4	Arabidopsis thaliana	39.735	58.94	302	77.0408	392	318
SECCE1Rv1G0053870.1	672059349	672063486	F4J2U9	CRM-domain containing factor CFM3A, chloroplastic/mitochondrial	Arabidopsis thaliana	43.594	64.56	601	77.0513	780	881
			BRADI_2g17390v3	CRS1 / YhbY (CRM) domain-containing protein	Brachypodium distachyon	85.86	90.57	785	100.641	780	782
SECCE1Rv1G0053880.1	672118317	672120708	-	-	-	-	-	-	-	-	-
SECCE1Rv1G0053890.1	672138489	672139085	-	-	-	-	-	-	-	-	-
SECCE1Rv1G0054060.1	672749731	672751434	Q9LZ19	Pentatricopeptide repeat-containing protein At5g04780, mitochondrial	Arabidopsis thaliana	33.673	57.65	392	69.0141	568	635
SECCE1Rv1G0054090.1	672902325	672904305	P49027	Guanine nucleotide-binding protein subunit beta-like protein A	Oryza sativa	85.241	92.47	332	98.8095	336	334
SECCE1Rv1G0054110.1	673142085	673146105	Q6AUC6	Sulfhydryl oxidase 1	Oryza sativa	81.633	88.37	490	94.2308	520	513
SECCE1Rv1G0054120.1	673189585	673191003	A0A193AU77	Gallate 1-beta-glucosyltransferase 84A24	Punica granatum	41.29	59.35	465	98.3087	473	517
SECCE1Rv1G0054130.1	673224486	673225043	-	-	-	-	-	-	-	-	-
SECCE1Rv1G0054170.1	673512742	673513056	Q9ZUL8	Defensin-like protein 10	Arabidopsis thaliana	41.026	56.41	78	98.7342	79	73
SECCE1Rv1G0054180.1	673520983	673521180	-	-	-	-	-	-	-	-	-
SECCE1Rv1G0054190.1	673532911	673534116	Q9M8J9	BTB/POZ and MATH domain-containing protein 2	Arabidopsis thaliana	38.384	55.56	396	98.5075	402	406
SECCE1Rv1G0054200.1	673535533	673539492	Q9FLP0	65-kDa microtubule-associated protein 1	Arabidopsis thaliana	47.249	71.54	527	77.0468	684	587
SECCE1Rv1G0054220.1	673545887	673549070	BRADI_2g46790v3	Similar to ATP synthase beta chain, mitochondrial precursor (EC 3.6.3.14)	Brachypodium distachyon	92.599	95.67	554	99.8198	555	551
SECCE1Rv1G0054240.1	673769891	673772134	A9QY39	Subtilisin-like protease 3	Lotus japonicus	45.028	61.05	724	96.7914	748	750
SECCE1Rv1G0054250.1	673804239	673808075	Q9LRR5	Putative disease resistance protein At3g14460	Arabidopsis thaliana	30.504	50.55	813	63.5653	1279	1424
SECCE1Rv1G0054270.1	673824515	673828333	Q9LRR5	Putative disease resistance protein At3g14460	Arabidopsis thaliana	31.133	51.81	803	63.0793	1273	1424
SECCE1Rv1G0054280.1	673831222	673835064	Q9LRR5	Putative disease resistance protein At3g14460	Arabidopsis thaliana	30.647	50.79	819	63.9344	1281	1424
SECCE1Rv1G0054290.1	673837431	673839741	-	-	-	-	-	-	-	-	-
SECCE1Rv1G0054300.1	673841296	673844870	Q9MAB3	Probable nucleolar protein 5-2	Arabidopsis thaliana	44.66	65.29	412	74.9091	550	533
SECCE1Rv1G0054310.1	674027329	674027952	Q9SJ52	NDR1/HIN1-like protein 10	Arabidopsis thaliana	30.345	51.03	145	69.7115	208	227
SECCE1Rv1G0054330.1	674617028	674618095	A2XUW1	Cyclin-dependent kinase G-2	Oryza sativa	40.064	59.94	312	87.6404	356	710
SECCE1Rv1G0054340.1	674618397	674619206	Q9SQR4	NADPH-dependent aldehyde reductase-like protein, chloroplastic	Arabidopsis thaliana	59.004	73.56	261	96.6667	270	270
SECCE1Rv1G0054350.1	674624926	674625569	-	-	-	-	-	-	-	-	-
SECCE1Rv1G0054360.1	674700529	674704332	O82485	Oligopeptide transporter 7	Arabidopsis thaliana	71.888	86.15	715	93.709	763	766
SECCE1Rv1G0054380.1	674764367	674765400	-	-	-	-	-	-	-	-	-
SECCE1Rv1G0054390.1	674774778	674778045	Q9SF29	Syntaxin-71	Arabidopsis thaliana	68.03	82.53	269	99.262	271	266
SECCE1Rv1G0054400.1	674809630	674813911	-	-	-	-	-	-	-	-	-
SECCE1Rv1G0054420.1	674867299	674867695	-	-	-	-	-	-	-	-	-
SECCE1Rv1G0054430.1	674924970	674926310	Q9ZUH1	BTB/POZ domain-containing protein At2g24240	Arabidopsis thaliana	46.444	63.11	450	100.671	447	441
SECCE1Rv1G0054450.1	674934906	674936237	Q9ZUH1	BTB/POZ domain-containing protein At2g24240	Arabidopsis thaliana	45.312	61.38	448	100.901	444	441
SECCE1Rv1G0054460.1	675019821	675024198	Q9LS09	Histone chaperone ASF1B	Arabidopsis thaliana	85.256	91.03	156	75.3623	207	218
SECCE1Rv1G0054480.1	675112102	675112671	Q9M8J9	BTB/POZ and MATH domain-containing protein 2	Arabidopsis thaliana	52.542	69.49	177	93.1579	190	406
SECCE1Rv1G0054490.1	675131718	675132425	-	-	-	-	-	-	-	-	-
SECCE1Rv1G0054500.1	675200309	675204303	Q8VYL8	Protein DETOXIFICATION 10	Arabidopsis thaliana	52.809	73.93	445	90.2637	493	487
SECCE1Rv1G0054510.1	675218605	675219677	Q2QZF1	Disease resistance protein PIK6-NP	Oryza sativa	38.951	58.05	267	85.0318	314	1044
SECCE1Rv1G0054530.1	675302777	675306507	-	-	-	-	-	-	-	-	-
SECCE1Rv1G0054540.1	675309252	675313658	-	-	-	-	-	-	-	-	-
SECCE1Rv1G0054570.1	675427756	675428028	-	-	-	-	-	-	-	-	-
SECCE1Rv1G0054580.1	675438353	675439647	-	-	-	-	-	-	-	-	-
SECCE1Rv1G0054590.1	675485512	675489962	Q6I628	CDP-diacylglycerol--serine O-phosphatidyltransferase 2	Oryza sativa	93.734	96.74	399	95.9135	416	423
SECCE1Rv1G0054600.1	675560071	675560905	Q84J95	Gibberellin-regulated protein 5	Arabidopsis thaliana	61.429	77.14	70	67.3077	104	97
			BRADI_3g21365v3	Gibberellin-regulated protein 12	Brachypodium distachyon	77.67	88.35	103	99.0385	104	103
SECCE1Rv1G0054620.1	675570983	675572386	-	-	-	-	-	-	-	-	-
SECCE1Rv1G0054630.1	675598449	675599546	-	-	-	-	-	-	-	-	-
SECCE1Rv1G0054660.1	675865550	675866622	-	-	-	-	-	-	-	-	-
SECCE1Rv1G0054720.1	676171246	676172445	-	-	-	-	-	-	-	-	-
SECCE1Rv1G0054730.1	676179034	676180705	Q9FXJ2	GDSL esterase/lipase At1g28580	Arabidopsis thaliana	36.39	59.89	349	93.8172	372	390
SECCE1Rv1G0054760.1	676413854	676414327	-	-	-	-	-	-	-	-	-
SECCE1Rv1G0054830.1	676496838	676498352	-	-	-	-	-	-	-	-	-
SECCE1Rv1G0054850.1	676561829	676562971	-	-	-	-	-	-	-	-	-
SECCE1Rv1G0054860.1	676566859	676572120	Q43011	Asparagine synthetase [glutamine-hydrolyzing] 2	Oryza sativa	91.385	95.44	592	100.68	588	591
SECCE1Rv1G0054870.1	676629870	676631935	Q6I621	Serine/threonine protein phosphatase 2A 57 kDa regulatory subunit B' kappa isoform	Oryza sativa	82.574	87.52	505	100.398	503	510
SECCE1Rv1G0054910.1	677293198	677293440	-	-	-	-	-	-	-	-	-
SECCE1Rv1G0054930.1	677326808	677327881	A2XUW1	Cyclin-dependent kinase G-2	Oryza sativa	40.85	60.13	306	85.4749	358	710
SECCE1Rv1G0054940.1	677329777	677330301	Q2R0D1	CASP-like protein 1U2	Oryza sativa	53.261	69.02	184	105.143	175	184
SECCE1Rv1G0055010.1	678097149	678098239	Q9LU21	Photosynthetic NDH subunit of subcomplex B 3, chloroplastic	Arabidopsis thaliana	43.949	61.15	157	86.7403	181	204
SECCE1Rv1G0055030.1	678111134	678111511	-	-	-	-	-	-	-	-	-
SECCE1Rv1G0055040.1	678115041	678115442	-	-	-	-	-	-	-	-	-
SECCE1Rv1G0055050.1	678133567	678134082	-	-	-	-	-	-	-	-	-
SECCE1Rv1G0055060.1	678138411	678138791	-	-	-	-	-	-	-	-	-
SECCE1Rv1G0055070.1	678143674	678144051	-	-	-	-	-	-	-	-	-
SECCE1Rv1G0055080.1	678153889	678154409	Q9C912	60S ribosomal protein L35a-3	Arabidopsis thaliana	77.477	91.89	111	98.2301	113	112
SECCE1Rv1G0055090.1	678160872	678162347	-	-	-	-	-	-	-	-	-
SECCE1Rv1G0055100.1	678221001	678222500	-	-	-	-	-	-	-	-	-
SECCE1Rv1G0055130.1	678309791	678310804	A2XUW1	Cyclin-dependent kinase G-2	Oryza sativa	41.042	60.59	307	90.8284	338	710
SECCE1Rv1G0055140.1	678324248	678325078	Q2QSL4	Putative cyclin-dependent kinase F-2	Oryza sativa	47.727	62.12	264	95.3069	277	327
SECCE1Rv1G0055160.1	678362911	678363426	Q2R0D1	CASP-like protein 1U2	Oryza sativa	51.63	68.48	184	106.977	172	184
SECCE1Rv1G0055200.1	678533082	678538556	Q9C7A8	DNA replication complex GINS protein PSF2	Arabidopsis thaliana	67.299	79.62	211	99.5283	212	210
			BRADI_2g62300v3	DNA replication complex GINS protein PSF2	Brachypodium distachyon	97.17	98.11	212	100	212	212
SECCE1Rv1G0055210.1	678556134	678559297	Q6YU51	Probable 1-deoxy-D-xylulose-5-phosphate synthase 2, chloroplastic	Oryza sativa	87.535	93.84	714	99.8601	715	713
SECCE1Rv1G0055230.1	678695432	678704915	Q27GI3	Nucleobase-ascorbate transporter 6	Arabidopsis thaliana	64.85	77.82	532	88.9632	598	532
SECCE1Rv1G0055270.1	679008528	679009862	-	-	-	-	-	-	-	-	-
SECCE1Rv1G0055280.1	679014586	679021461	Q39828	Dynamin-related protein 5A	Glycine max	85.082	93.93	610	100	610	610
SECCE1Rv1G0055330.1	679441215	679441676	-	-	-	-	-	-	-	-	-
SECCE1Rv1G0055350.1	679577531	679582847	Q9M3B2	Wax ester synthase/diacylglycerol acyltransferase 5	Arabidopsis thaliana	45.53	64.24	481	89.4052	538	507
SECCE1Rv1G0055440.1	680132574	680139070	Q9M3B2	Wax ester synthase/diacylglycerol acyltransferase 5	Arabidopsis thaliana	45.53	64.45	481	89.2393	539	507
SECCE1Rv1G0055470.1	680638201	680640168	Q9M363	Cytochrome b561 and DOMON domain-containing protein At3g61750	Arabidopsis thaliana	48.943	66.16	331	88.5027	374	398
SECCE1Rv1G0055610.1	681856609	681857709	Q9SY29	Probable purine permease 4	Arabidopsis thaliana	48.607	63.47	323	88.0109	367	382
SECCE1Rv1G0055620.1	681926165	681927304	Q9SY29	Probable purine permease 4	Arabidopsis thaliana	46.462	62.77	325	85.5263	380	382
SECCE1Rv1G0055630.1	681940546	681941772	Q9SY29	Probable purine permease 4	Arabidopsis thaliana	48.276	62.7	319	77.9951	409	382
SECCE1Rv1G0055680.1	682462644	682464638	P0DKK1	60S ribosomal protein L37a-1	Oryza sativa	100	100	92	98.9247	93	92
SECCE1Rv1G0055690.1	682466134	682469619	Q7XVB3	Probable sodium/metabolite cotransporter BASS1, chloroplastic	Oryza sativa	76.098	84.39	410	103.275	397	406
			BRADI_3g41190v3	Probable sodium/metabolite cotransporter BASS1, chloroplastic	Brachypodium distachyon	80.296	85.96	406	102.267	397	408
SECCE1Rv1G0055700.1	682474845	682478778	-	-	-	-	-	-	-	-	-
SECCE1Rv1G0055710.1	682542828	682543800	-	-	-	-	-	-	-	-	-
SECCE1Rv1G0055720.1	682567266	682568054	O22227	Protein MIZU-KUSSEI 1	Arabidopsis thaliana	33.488	52.09	215	81.749	263	297
SECCE1Rv1G0055730.1	682746651	682747058	P41096	50S ribosomal protein L2, chloroplastic	Hordeum vulgare	100	100	135	99.2647	136	273
SECCE1Rv1G0055840.1	683302105	683305814	Q9LTW4	Aspartic proteinase NANA, chloroplast	Arabidopsis thaliana	42.129	56.98	451	94.3515	478	461
SECCE1Rv1G0055860.1	683351015	683358219	-	-	-	-	-	-	-	-	-
SECCE1Rv1G0055870.1	683467592	683469546	Q9SGN6	MACPF domain-containing protein NSL1	Arabidopsis thaliana	50.081	64.99	617	99.5161	620	612
SECCE1Rv1G0055890.1	683823390	683824514	-	-	-	-	-	-	-	-	-
SECCE1Rv1G0055930.1	684233259	684235226	Q8GY87	Probable ubiquitin-conjugating enzyme E2 26	Arabidopsis thaliana	55.172	70.69	290	63.7363	455	543
SECCE1Rv1G0055940.1	684247810	684249174	-	-	-	-	-	-	-	-	-
SECCE1Rv1G0055970.1	684362602	684366704	BRADI_2g16960v3	Probable ubiquitin-conjugating enzyme E2 24	Brachypodium distachyon	85.55	90.14	872	103.318	844	872
SECCE1Rv1G0055980.1	684416500	684419031	Q8L9A0	50S ribosomal protein L21, mitochondrial	Arabidopsis thaliana	74.51	84.97	153	60	255	270
			BRADI_2g16970v3	NFD1	Brachypodium distachyon	82.787	88.52	244	95.6863	255	262
SECCE1Rv1G0056000.1	684582188	684582643	Q43217	Histone H2B.3	Triticum aestivum	98.901	100	91	59.8684	152	138
SECCE1Rv1G0056010.1	684585712	684585999	-	-	-	-	-	-	-	-	-
SECCE1Rv1G0056030.1	684594209	684594774	-	-	-	-	-	-	-	-	-
SECCE1Rv1G0056060.1	684770250	684772853	Q9SZ83	Uncharacterized oxidoreductase At4g09670	Arabidopsis thaliana	55.775	74.37	355	95.9459	370	362
SECCE1Rv1G0056090.1	684798805	684801071	Q9SZ83	Uncharacterized oxidoreductase At4g09670	Arabidopsis thaliana	55.65	73.73	354	95.6757	370	362
SECCE1Rv1G0056120.1	684943081	684943455	-	-	-	-	-	-	-	-	-
SECCE1Rv1G0056200.1	685434825	685438259	Q6AT33	Auxin-responsive protein IAA19	Oryza sativa	70.863	76.26	278	106.107	262	281
SECCE1Rv1G0056210.1	685497801	685507227	-	-	-	-	-	-	-	-	-
SECCE1Rv1G0056230.1	685860112	685862838	-	-	-	-	-	-	-	-	-
SECCE1Rv1G0056260.1	685921083	685922957	Q9FYG4	Aldehyde oxidase GLOX1	Arabidopsis thaliana	44.782	60.34	527	84.32	625	615
SECCE1Rv1G0056270.1	686005580	686008453	Q9SP08	Exosome complex component RRP41 homolog	Arabidopsis thaliana	80.992	89.26	242	99.5885	243	241
			BRADI_2g16910v3	Exosome complex component RRP41 homolog	Brachypodium distachyon	96.281	98.35	242	99.5885	243	242
SECCE1Rv1G0056280.1	686010224	686012241	Q6AT41	Protein NINJA homolog 1	Oryza sativa	77.174	81.3	460	96.4361	477	451
			BRADI_2g11790v3	NINJA	Brachypodium distachyon	84.211	88.38	456	95.5975	477	475
SECCE1Rv1G0056300.1	686175043	686177799	Q6L4I2	Endoglucanase 15	Oryza sativa	83.201	90.02	631	101.447	622	629
SECCE1Rv1G0056310.1	686199697	686199930	-	-	-	-	-	-	-	-	-
SECCE1Rv1G0056320.1	686440758	686445211	Q8GXJ4	Glutamate receptor 3.4	Arabidopsis thaliana	57.159	72.94	887	95.1717	932	959
SECCE1Rv1G0056330.1	686446652	686449400	Q9LVJ0	UV-B-induced protein At3g17800, chloroplastic	Arabidopsis thaliana	33.333	52.85	333	77.6224	429	421
SECCE1Rv1G0056340.1	686457877	686458561	B6TYV8	Cell number regulator 2	Zea mays	85.185	91.11	135	72.1925	187	181
SECCE1Rv1G0056360.1	686576044	686578539	-	-	-	-	-	-	-	-	-
SECCE1Rv1G0056370.1	686714722	686716690	Q9ZW13	Tropinone reductase homolog At2g29290	Arabidopsis thaliana	56.471	73.73	255	98.0769	260	262
SECCE1Rv1G0056380.1	686738085	686741385	Q6AT32	Probable beta-1,4-xylosyltransferase GT43E	Oryza sativa	76.169	83.52	449	102.982	436	451
SECCE1Rv1G0056410.1	686841925	686842962	-	-	-	-	-	-	-	-	-
SECCE1Rv1G0056420.1	686921540	686923354	P22220	Arginine decarboxylase	Avena sativa	73.083	83.2	613	101.322	605	607
SECCE1Rv1G0056430.1	686944797	686946611	P22220	Arginine decarboxylase	Avena sativa	73.529	83.17	612	101.157	605	607
SECCE1Rv1G0056440.1	687006357	687007772	-	-	-	-	-	-	-	-	-
SECCE1Rv1G0056460.1	687051257	687060367	Q0WVL7	Golgin candidate 5	Arabidopsis thaliana	66.462	82	650	62.6808	1037	956
			BRADI_2g16820v3	Golgin Putative 5	Brachypodium distachyon	84.615	90	1040	100.289	1037	1032
SECCE1Rv1G0056470.1	687115166	687116008	-	-	-	-	-	-	-	-	-
SECCE1Rv1G0056520.1	687132354	687135714	Q9SEE4	Pirin-like protein	Solanum lycopersicum	56.537	72.08	283	79.0503	358	291
SECCE1Rv1G0056530.1	687219261	687219768	P20143	Photosystem I reaction center subunit VI, chloroplastic	Hordeum vulgare	93.007	97.2	143	99.3056	144	143
			BRADI_2g16810v3	Photosystem I reaction center subunit VI, chloroplast precursor (PSI- H) (Light-harvesting complex I 11 kDa protein) (GOS5 protein)	Brachypodium distachyon	82.759	86.9	145	100.694	144	145
SECCE1Rv1G0056540.1	687220694	687223623	F4J1G1	Rop guanine nucleotide exchange factor 13	Arabidopsis thaliana	59.551	77.25	356	63.2327	563	576
SECCE1Rv1G0056550.1	687237720	687238400	Q58FV0	Protein DOG1-like 3	Arabidopsis thaliana	28.571	51.34	224	98.6784	227	282
SECCE1Rv1G0056570.1	687679103	687682169	Q9FZ48	Ubiquitin-conjugating enzyme E2 36	Arabidopsis thaliana	96.732	99.35	153	99.3506	154	153
SECCE1Rv1G0056590.1	687822809	687824226	Q8S0S6	Gibberellin 2-beta-dioxygenase 3	Oryza sativa	56.119	67.16	335	91.7808	365	327
SECCE1Rv1G0056600.1	688142800	688144111	Q8S0S6	Gibberellin 2-beta-dioxygenase 3	Oryza sativa	55.758	69.09	330	92.9577	355	327
SECCE1Rv1G0056620.1	688747245	688748639	Q9XF43	3-ketoacyl-CoA synthase 6	Arabidopsis thaliana	57.114	74.19	492	105.806	465	497
SECCE1Rv1G0056640.1	688875578	688875838	-	-	-	-	-	-	-	-	-
SECCE1Rv1G0056650.1	688879774	688880040	-	-	-	-	-	-	-	-	-
SECCE1Rv1G0056670.1	688925240	688925497	-	-	-	-	-	-	-	-	-
SECCE1Rv1G0056690.1	688947998	688948264	-	-	-	-	-	-	-	-	-
SECCE1Rv1G0056700.1	688952528	688952782	-	-	-	-	-	-	-	-	-
SECCE1Rv1G0056710.1	688959674	688959937	-	-	-	-	-	-	-	-	-
SECCE1Rv1G0056720.1	688969934	688973680	Q687E1	Nucleotide pyrophosphatase/phosphodiesterase (Fragments)	Hordeum vulgare	90.831	95.7	349	56.1093	622	368
SECCE1Rv1G0056730.1	688988327	688992742	Q687E1	Nucleotide pyrophosphatase/phosphodiesterase (Fragments)	Hordeum vulgare	90.544	95.99	349	56.1093	622	368
SECCE1Rv1G0056740.1	689014710	689021714	Q9M4G3	3-deoxy-manno-octulosonate cytidylyltransferase	Zea mays	86.242	90.94	298	101.361	294	298
			BRADI_2g16710v3	Nucleotide-diphospho-sugar transferases superfamily protein	Brachypodium distachyon	90.785	92.15	293	99.6599	294	290
SECCE1Rv1G0056790.1	689195132	689195692	-	-	-	-	-	-	-	-	-
SECCE1Rv1G0056800.1	689253107	689256695	A2X5P7	Beta-fructofuranosidase, insoluble isoenzyme 1	Oryza sativa	72.08	82.85	548	95.637	573	577
SECCE1Rv1G0056820.1	689307627	689309220	-	-	-	-	-	-	-	-	-
SECCE1Rv1G0056830.1	689439309	689441561	-	-	-	-	-	-	-	-	-
SECCE1Rv1G0056840.1	689543150	689546724	Q8RXN6	U4/U6 small nuclear ribonucleoprotein Prp31 homolog	Arabidopsis thaliana	67.629	80.41	485	99.3852	488	485
SECCE1Rv1G0056850.1	689550357	689552077	A0A0N9HT29	Desmethyl-deoxy-podophyllotoxin synthase	Sinopodophyllum hexandrum	48.827	68.44	469	93.4263	502	507
SECCE1Rv1G0056860.1	689557307	689558946	B4FVP3	Zealexin A1 synthase	Zea mays	46.482	67.8	469	93.0556	504	505
SECCE1Rv1G0056870.1	689743467	689745097	B4FVP3	Zealexin A1 synthase	Zea mays	46.186	66.74	472	93.4653	505	505
SECCE1Rv1G0056880.1	689752341	689753334	-	-	-	-	-	-	-	-	-
SECCE1Rv1G0056890.1	689758268	689761362	B4FVP3	Zealexin A1 synthase	Zea mays	49.895	71.37	475	92.955	511	505
SECCE1Rv1G0056900.1	689770294	689774844	Q688X9	Protein DEHYDRATION-INDUCED 19	Oryza sativa	80.349	86.9	229	101.327	226	226
SECCE1Rv1G0056910.1	689784951	689787246	-	-	-	-	-	-	-	-	-
SECCE1Rv1G0056930.1	690247518	690248945	O23337	Pentatricopeptide repeat-containing protein At4g14820	Arabidopsis thaliana	38.291	64.56	316	66.3866	476	722
SECCE1Rv1G0056940.1	690502446	690513951	Q9FFH1	Homeobox-DDT domain protein RLT2	Arabidopsis thaliana	47.406	60.73	1561	83.5653	1868	1694
SECCE1Rv1G0056960.1	691347662	691348327	Q9FNL3	Protein DMP6	Arabidopsis thaliana	54.589	71.5	207	93.2432	222	214
SECCE1Rv1G0056970.1	691452029	691452490	-	-	-	-	-	-	-	-	-
SECCE1Rv1G0056980.1	691620039	691620679	A2XMV1	Glutamate dehydrogenase 1, mitochondrial	Oryza sativa	85	90	120	95.2381	126	411
SECCE1Rv1G0057050.1	691709075	691710103	Q76BW5	Xyloglucan endotransglycosylase/hydrolase protein 8	Oryza sativa	80.682	89.02	264	92.6316	285	290
SECCE1Rv1G0057090.1	692069614	692074561	Q8S985	Auxin response factor 15	Oryza sativa	73.623	80.87	690	92.8668	743	712
SECCE1Rv1G0057100.1	692199378	692201495	Q8GYH7	E3 SUMO-protein ligase MMS21	Arabidopsis thaliana	47.5	69.17	240	94.8617	253	249
SECCE1Rv1G0057110.1	692354771	692355571	Q8LEE9	Fasciclin-like arabinogalactan protein 12	Arabidopsis thaliana	53.333	71.33	150	56.1798	267	249
SECCE1Rv1G0057130.1	692549737	692550165	P0C291	Monothiol glutaredoxin-S9	Oryza sativa	71.831	74.65	142	99.3007	143	132
SECCE1Rv1G0057160.1	692564906	692566382	-	-	-	-	-	-	-	-	-
SECCE1Rv1G0057170.1	692582397	692584352	-	-	-	-	-	-	-	-	-
SECCE1Rv1G0057180.1	692584773	692585171	P0C291	Monothiol glutaredoxin-S9	Oryza sativa	71.852	75.56	135	101.504	133	132
SECCE1Rv1G0057200.1	692613350	692613748	P0C291	Monothiol glutaredoxin-S9	Oryza sativa	72.593	75.56	135	101.504	133	132
SECCE1Rv1G0057210.1	692671471	692672457	Q6AUG0	Splicing factor U2af small subunit B	Oryza sativa	97.838	97.84	185	56.231	329	304
SECCE1Rv1G0057220.1	692683659	692684126	P0CG86	Ubiquitin-40S ribosomal protein S27a	Hordeum vulgare	99.355	100	155	99.359	156	155
SECCE1Rv1G0057230.1	692686741	692687208	P0CG86	Ubiquitin-40S ribosomal protein S27a	Hordeum vulgare	99.355	100	155	99.359	156	155
SECCE1Rv1G0057240.1	692788442	692790280	-	-	-	-	-	-	-	-	-
SECCE1Rv1G0057250.1	692999827	693000318	Q39255	SKP1-like protein 1A	Arabidopsis thaliana	73.885	87.9	157	95.7317	164	160
SECCE1Rv1G0057260.1	693040521	693043014	-	-	-	-	-	-	-	-	-
SECCE1Rv1G0057320.1	693055873	693057297	Q9LS72	Pentatricopeptide repeat-containing protein At3g29230	Arabidopsis thaliana	39.812	63.01	319	67.1579	475	600
SECCE1Rv1G0057340.1	693075183	693077345	-	-	-	-	-	-	-	-	-
SECCE1Rv1G0057350.1	693266974	693267827	Q05806	Type-5 thionin	Triticum aestivum	94.656	96.95	131	100	131	131
SECCE1Rv1G0057360.1	693269905	693270729	P01543	Purothionin A-1	Triticum aestivum	87.5	92.65	136	99.2701	137	136
SECCE1Rv1G0057370.1	693329658	693330504	P01543	Purothionin A-1	Triticum aestivum	88.235	93.38	136	99.2701	137	136
SECCE1Rv1G0057380.1	693462856	693465804	-	-	-	-	-	-	-	-	-
SECCE1Rv1G0057390.1	693466793	693467932	Q9FJH0	Ras-related protein RABA1f	Arabidopsis thaliana	91.628	97.67	215	99.0783	217	217
SECCE1Rv1G0057500.1	693857621	693858514	-	-	-	-	-	-	-	-	-
SECCE1Rv1G0057520.1	693880644	693883335	Q8L9S1	60S ribosomal protein L18a-like protein	Arabidopsis thaliana	46.721	57.38	122	51.9149	235	158
SECCE1Rv1G0057530.1	693886735	693888361	Q339M6	CASP-like protein 5A2	Oryza sativa	66.071	76.79	112	71.7949	156	203
SECCE1Rv1G0057560.1	694070468	694072831	Q943F3	60S ribosomal protein L18a	Oryza sativa	91.573	94.38	178	99.4413	179	178
SECCE1Rv1G0057580.1	694121540	694122495	O80854	Cytochrome b561 domain-containing protein At2g30890	Arabidopsis thaliana	46.369	70.95	179	69.9219	256	257
SECCE1Rv1G0057610.1	694212686	694213822	O22286	BTB/POZ and MATH domain-containing protein 3	Arabidopsis thaliana	37.752	57.06	347	91.5567	379	408
SECCE1Rv1G0057620.1	694320434	694321045	-	-	-	-	-	-	-	-	-
SECCE1Rv1G0057640.1	694455392	694456035	A2XMV1	Glutamate dehydrogenase 1, mitochondrial	Oryza sativa	86.667	90.83	120	93.75	128	411
SECCE1Rv1G0057700.1	694706682	694709002	E0ZS47	Urease accessory protein G	Oryza sativa	94.332	97.57	247	86.6667	285	284
			BRADI_2g16410v3	Similar to Urease accessory protein G	Brachypodium distachyon	97.177	98.39	248	87.0175	285	288
SECCE1Rv1G0057710.1	694750241	694757991	Q9C5G5	Phosphoinositide phosphatase SAC7	Arabidopsis thaliana	64.505	79.69	586	98.3221	596	597
SECCE1Rv1G0057720.1	694766226	694767377	-	-	-	-	-	-	-	-	-
SECCE1Rv1G0057740.1	694869941	694870891	Q9SZE1	Probable 3-hydroxyisobutyrate dehydrogenase-like 1, mitochondrial	Arabidopsis thaliana	50.671	69.13	298	94.0063	317	334
SECCE1Rv1G0057750.1	694871227	694871676	-	-	-	-	-	-	-	-	-
SECCE1Rv1G0057760.1	694927929	694929107	Q7G764	Probable NAD(P)H-dependent oxidoreductase 1	Oryza sativa	55.949	72.03	311	97.4922	319	321
SECCE1Rv1G0057790.1	694999541	695000680	-	-	-	-	-	-	-	-	-
SECCE1Rv1G0057800.1	695222569	695231662	-	-	-	-	-	-	-	-	-
SECCE1Rv1G0057840.1	695761387	695761886	-	-	-	-	-	-	-	-	-
SECCE1Rv1G0057850.1	695808208	695808571	-	-	-	-	-	-	-	-	-
SECCE1Rv1G0057860.1	695918012	695918509	-	-	-	-	-	-	-	-	-
SECCE1Rv1G0057910.1	696053643	696056361	-	-	-	-	-	-	-	-	-
SECCE1Rv1G0057960.1	696299970	696302093	Q9M1H3	ABC transporter F family member 4	Arabidopsis thaliana	69.242	81.04	712	100.565	708	723
SECCE1Rv1G0057980.1	696424836	696426460	-	-	-	-	-	-	-	-	-
SECCE1Rv1G0058020.1	696713897	696717420	Q9LV37	Mitogen-activated protein kinase 9	Arabidopsis thaliana	75.75	91.25	400	71.4286	560	510
			BRADI_1g34700v3	Mitogen-activated protein kinase 17	Brachypodium distachyon	74.75	91	400	71.4286	560	581
SECCE1Rv1G0058060.1	696822540	696824604	A2Z7B3	GDP-mannose 3,5-epimerase 1	Oryza sativa	92.593	97.09	378	99.7361	379	378
SECCE1Rv1G0058090.1	697178296	697182614	D9J0Z7	Anthranilate O-methyltransferase 1	Zea mays	50	69.21	380	100	380	382
SECCE1Rv1G0058100.1	697536879	697537889	-	-	-	-	-	-	-	-	-
SECCE1Rv1G0058120.1	697597999	697599344	Q8VZT0	Putative H/ACA ribonucleoprotein complex subunit 1-like protein 1	Arabidopsis thaliana	70.395	78.29	152	82.6087	184	202
SECCE1Rv1G0058150.1	697802384	697804942	-	-	-	-	-	-	-	-	-
SECCE1Rv1G0058190.1	698244018	698245781	P56820	Eukaryotic translation initiation factor 3 subunit D	Arabidopsis thaliana	65.928	79.22	587	99.8299	588	591
SECCE1Rv1G0058210.1	698251862	698254174	Q94AL8	Cold-regulated 413 inner membrane protein 1, chloroplastic	Arabidopsis thaliana	55.484	77.42	155	70.7763	219	225
SECCE1Rv1G0058230.1	698260888	698263494	Q67ZB3	FRIGIDA-like protein 3	Arabidopsis thaliana	34.957	53.22	575	90.694	634	558
SECCE1Rv1G0058280.1	698560571	698563269	-	-	-	-	-	-	-	-	-
SECCE1Rv1G0058300.1	698571413	698582531	Q8S6N5	Acetyl-CoA carboxylase 1	Oryza sativa	85.582	91.69	2261	100.311	2254	2267
			BRADI_3g24417v3	Acetyl-CoA carboxylase (EC 6.4.1.2	Brachypodium distachyon	87.412	92.52	2272	100.799	2254	2263
SECCE1Rv1G0058380.1	699183266	699185037	-	-	-	-	-	-	-	-	-
SECCE1Rv1G0058390.1	699252824	699254433	-	-	-	-	-	-	-	-	-
SECCE1Rv1G0058410.1	699789421	699789934	-	-	-	-	-	-	-	-	-
SECCE1Rv1G0058440.1	700058822	700063465	P42210	Phytepsin	Hordeum vulgare	93.517	95.68	509	100.197	508	508
SECCE1Rv1G0058480.1	700966859	700969838	K7UTH7	GTPase ERA1, chloroplastic	Zea mays	81.25	86.78	416	102.97	404	416
SECCE1Rv1G0058500.1	700978645	700978911	Q6NNN0	Protein RADIALIS-like 3	Arabidopsis thaliana	57.353	76.47	68	76.4045	89	81
SECCE1Rv1G0058510.1	701050001	701050267	Q1G3C4	Protein RADIALIS-like 4	Arabidopsis thaliana	50	75.81	62	69.6629	89	77
SECCE1Rv1G0058520.1	701060369	701060635	F4JVB8	Protein RADIALIS-like 1	Arabidopsis thaliana	55.882	75	68	76.4045	89	100
SECCE1Rv1G0058530.1	701067131	701067397	Q6NNN0	Protein RADIALIS-like 3	Arabidopsis thaliana	58.824	77.94	68	76.4045	89	81
SECCE1Rv1G0058540.1	701071979	701072245	Q1G3C4	Protein RADIALIS-like 4	Arabidopsis thaliana	51.613	74.19	62	69.6629	89	77
SECCE1Rv1G0058550.1	701076458	701076724	Q6NNN0	Protein RADIALIS-like 3	Arabidopsis thaliana	58.824	76.47	68	76.4045	89	81
SECCE1Rv1G0058570.1	701083509	701083751	Q8GW75	Protein RADIALIS-like 5	Arabidopsis thaliana	57.143	73.02	63	77.7778	81	100
SECCE1Rv1G0058590.1	701098389	701102103	Q9FRL3	Sugar transporter ERD6-like 6	Arabidopsis thaliana	69.038	83.26	478	95.7916	499	487
SECCE1Rv1G0058610.1	701125647	701129600	Q93YP9	Sugar transporter ERD6-like 4	Arabidopsis thaliana	71.933	87.53	481	95.0593	506	488
SECCE1Rv1G0058650.1	701389666	701391873	-	-	-	-	-	-	-	-	-
SECCE1Rv1G0058680.1	701505866	701507428	Q9LN49	3-ketoacyl-CoA synthase 4	Arabidopsis thaliana	79.508	88.93	488	93.666	521	516
SECCE1Rv1G0058690.1	701648859	701650526	Q8LR34	Iron-sulfur cluster assembly protein 1	Oryza sativa	77.108	83.73	166	101.84	163	171
SECCE1Rv1G0058700.1	701734399	701734749	-	-	-	-	-	-	-	-	-
SECCE1Rv1G0058710.1	701735311	701735850	Q06030	50S ribosomal protein L12-1, chloroplastic	Secale cereale	82.09	87.31	134	74.4444	180	174
SECCE1Rv1G0058730.1	701764857	701766191	P05698	Ribulose bisphosphate carboxylase large chain	Hordeum vulgare	98.845	99.08	433	97.3034	445	479
SECCE1Rv1G0058750.1	701818246	701819024	-	-	-	-	-	-	-	-	-
SECCE1Rv1G0058760.1	701844047	701844547	-	-	-	-	-	-	-	-	-
SECCE1Rv1G0058770.1	701857836	701858543	-	-	-	-	-	-	-	-	-
SECCE1Rv1G0058780.1	701869652	701870278	-	-	-	-	-	-	-	-	-
SECCE1Rv1G0058810.1	701897743	701899086	-	-	-	-	-	-	-	-	-
SECCE1Rv1G0058820.1	701904444	701905828	-	-	-	-	-	-	-	-	-
SECCE1Rv1G0058860.1	702088699	702090060	-	-	-	-	-	-	-	-	-
SECCE1Rv1G0058880.1	702154000	702155364	-	-	-	-	-	-	-	-	-
SECCE1Rv1G0058890.1	702158020	702159394	-	-	-	-	-	-	-	-	-
SECCE1Rv1G0058900.1	702165464	702167439	Q9ZUH5	Short-chain dehydrogenase/reductase 2b	Arabidopsis thaliana	44	64.67	300	95.8466	313	296
SECCE1Rv1G0058910.1	702168284	702171311	O22609	Protease Do-like 1, chloroplastic	Arabidopsis thaliana	89.941	97.04	338	78.972	428	439
			BRADI_2g15980v3	DEGP1	Brachypodium distachyon	84.332	88.25	434	101.402	428	436
SECCE1Rv1G0058940.1	703183655	703185178	-	-	-	-	-	-	-	-	-
SECCE1Rv1G0058950.1	703324170	703325840	-	-	-	-	-	-	-	-	-
SECCE1Rv1G0058960.1	703330336	703331941	-	-	-	-	-	-	-	-	-
SECCE1Rv1G0058970.1	703335689	703336911	-	-	-	-	-	-	-	-	-
SECCE1Rv1G0058990.1	703349544	703353677	-	-	-	-	-	-	-	-	-
SECCE1Rv1G0059000.1	703563795	703565401	-	-	-	-	-	-	-	-	-
SECCE1Rv1G0059010.1	703568217	703573238	-	-	-	-	-	-	-	-	-
SECCE1Rv1G0059020.1	703594096	703597864	-	-	-	-	-	-	-	-	-
SECCE1Rv1G0059050.1	703697891	703698634	A1E9I5	ATP synthase subunit a, chloroplastic	Hordeum vulgare	99.595	99.6	247	99.5968	248	247
SECCE1Rv1G0059060.1	703699495	703700238	A1E9I5	ATP synthase subunit a, chloroplastic	Hordeum vulgare	100	100	247	99.5968	248	247
SECCE1Rv1G0059070.1	703700807	703701052	Q6L3A2	ATP synthase subunit c, chloroplastic	Saccharum hybrid	98.765	98.77	81	98.7805	82	81
SECCE1Rv1G0059080.1	703783974	703795180	-	-	-	-	-	-	-	-	-
SECCE1Rv1G0059120.1	703908948	703911368	Q40784	Putative glucose-6-phosphate 1-epimerase	Cenchrus ciliaris	65.217	79.6	299	94.9206	315	329
SECCE1Rv1G0059170.1	704253933	704255462	Q65XL5	Protein WHAT'S THIS FACTOR 1 homolog, chloroplastic	Oryza sativa	80.282	86.32	497	97.451	510	509
			BRADI_2g15890v3	WTF1	Brachypodium distachyon	85.947	91.04	491	96.2745	510	506
SECCE1Rv1G0059180.1	704260622	704261134	-	-	-	-	-	-	-	-	-
SECCE1Rv1G0059190.1	704272902	704273666	-	-	-	-	-	-	-	-	-
SECCE1Rv1G0059210.1	704308404	704309132	-	-	-	-	-	-	-	-	-
SECCE1Rv1G0059220.1	704325233	704325964	-	-	-	-	-	-	-	-	-
SECCE1Rv1G0059240.1	704437630	704437821	-	-	-	-	-	-	-	-	-
SECCE1Rv1G0059250.1	704602969	704603841	-	-	-	-	-	-	-	-	-
SECCE1Rv1G0059260.1	704830032	704832812	Q65XK7	Protein phosphatase 2C 51	Oryza sativa	77.85	85.99	307	80.1567	383	381
SECCE1Rv1G0059270.1	704890344	704892051	-	-	-	-	-	-	-	-	-
SECCE1Rv1G0059280.1	704901579	704903627	BRADI_2g15830v3	Pentatricopeptide repeat-containing protein At5g39680	Brachypodium distachyon	88.123	93.4	682	99.8536	683	682
SECCE1Rv1G0059310.1	705269269	705270817	Q9FGJ3	Nuclear transcription factor Y subunit B-2	Arabidopsis thaliana	72.165	90.72	97	69.2857	140	190
SECCE1Rv1G0059330.1	705335503	705338679	Q65XK0	Ketol-acid reductoisomerase, chloroplastic	Oryza sativa	94.649	97.42	542	93.2874	581	578
SECCE1Rv1G0059340.1	705367849	705369178	Q6F358	Phospholipase A1-II 6	Oryza sativa	67.711	77.35	415	98.5748	421	411
SECCE1Rv1G0059360.1	705487674	705490467	-	-	-	-	-	-	-	-	-
SECCE1Rv1G0059380.1	705569325	705570654	Q6F358	Phospholipase A1-II 6	Oryza sativa	70.175	77.94	399	95.2267	419	411
SECCE1Rv1G0059390.1	705578234	705578962	P52837	Flavonol 4'-sulfotransferase	Flaveria chlorifolia	41.739	60.87	230	94.6502	243	320
SECCE1Rv1G0059450.1	705977963	705980243	-	-	-	-	-	-	-	-	-
SECCE1Rv1G0059470.1	706079770	706080975	-	-	-	-	-	-	-	-	-
SECCE1Rv1G0059480.1	706091047	706091445	-	-	-	-	-	-	-	-	-
SECCE1Rv1G0059510.1	706298000	706301462	Q6F357	Phospholipase A1-II 7	Oryza sativa	71.671	80.87	413	99.5181	415	407
SECCE1Rv1G0059520.1	706452458	706458086	Q01N44	Fatty acid amide hydrolase	Oryza sativa	44.968	62.66	616	100.818	611	608
SECCE1Rv1G0059530.1	706464264	706466873	Q9M9E2	Pentatricopeptide repeat-containing protein At1g15510, chloroplastic	Arabidopsis thaliana	54.613	72.44	802	92.1839	870	866
			BRADI_2g15700v3	Pentatricopeptide repeat-containing protein At1g15510, chloroplastic	Brachypodium distachyon	87.086	91.43	875	100.575	870	868
SECCE1Rv1G0059540.1	706690599	706692176	O48780	3-ketoacyl-CoA synthase 11	Arabidopsis thaliana	72.984	84.68	496	94.2966	526	509
SECCE1Rv1G0059560.1	706951725	706952597	Q7GD79	GTP-binding nuclear protein Ran-2	Oryza sativa	96.923	97.69	130	99.2366	131	221
SECCE1Rv1G0059580.1	706960966	706966978	P17783	Malate dehydrogenase, mitochondrial	Citrullus lanatus	84.326	92.16	319	93.0029	343	347
SECCE1Rv1G0059600.1	706978942	706982383	Q6F357	Phospholipase A1-II 7	Oryza sativa	72.155	81.6	413	99.5181	415	407
SECCE1Rv1G0059610.1	707203325	707204803	Q2TN88	DELLA protein SLR1	Oryza sativa	41.935	59.06	403	81.7444	493	625
SECCE1Rv1G0059620.1	707211919	707213385	Q84TQ7	DELLA protein GAI	Gossypium hirsutum	42.147	60.99	382	78.1186	489	537
SECCE1Rv1G0059630.1	707265710	707268633	Q8LD27	Proteasome subunit beta type-6	Arabidopsis thaliana	77.826	87.39	230	93.8776	245	233
SECCE1Rv1G0059650.1	707338860	707339333	-	-	-	-	-	-	-	-	-
SECCE1Rv1G0059660.1	707362961	707363515	-	-	-	-	-	-	-	-	-
SECCE1Rv1G0059670.1	707370675	707371262	-	-	-	-	-	-	-	-	-
SECCE1Rv1G0059690.1	707410013	707411396	Q6L5G1	Zinc finger CCCH domain-containing protein 39	Oryza sativa	60.3	70.79	267	62.3832	428	343
SECCE1Rv1G0059720.1	707619788	707620294	-	-	-	-	-	-	-	-	-
SECCE1Rv1G0059740.1	707634776	707636004	-	-	-	-	-	-	-	-	-
SECCE1Rv1G0059770.1	707795833	707797482	-	-	-	-	-	-	-	-	-
SECCE1Rv1G0059780.1	707799012	707801275	-	-	-	-	-	-	-	-	-
SECCE1Rv1G0059790.1	707806809	707807389	Q7M1X5	Major pollen allergen Lol p 11	Lolium perenne	87.5	91.18	136	80.9524	168	134
SECCE1Rv1G0059800.1	707813295	707814527	-	-	-	-	-	-	-	-	-
SECCE1Rv1G0059810.1	707862598	707863101	A0A060L102	Oleosin G	Pinus massoniana	56.115	71.22	139	82.7381	168	138
SECCE1Rv1G0059820.1	707877735	707881903	BRADI_2g15630v3	Hydroxyproline-rich glycoprotein family protein	Brachypodium distachyon	89.524	94.71	945	100	945	936
SECCE1Rv1G0059830.1	707940891	707945482	Q5VP69	Mitogen-activated protein kinase 16	Oryza sativa	79.563	90.28	504	83.5821	603	501

## Sheet: OryzaSativa_OWBM-1A
Oryza sativa ID	Start	End	Uniprot/Bd gene ID of the best BLASTp hit	Description	Species	% identity	% similarity	Alignment length	Query coverage (Oryza sativa)	Query length (Oryza sativa)	Hit length
Os05t0415200-01	20302095	20304710	Q9SWW5	Glutathione gamma-glutamylcysteinyltransferase 1	Triticum aestivum	78.855	87.22	227	92.2764	246	500
Os05t0423701-01	20768269	20769580	-	-	-	-	-	-	-	-	-
Os05t0438700-01	21499449	21500179	-	-	-	-	-	-	-	-	-
Os05t0460475-00	22625295	22625615	Q943L2	Histone H2B.11	Oryza sativa	97.826	98.91	92	86.7925	106	139
Os05t0462700-01	22736693	22737282	P62787	Histone H4	Zea mays	100	100	103	100	103	103
Os05t0463800-02	22770094	22774082	Q60EQ4	Nuclear transcription factor Y subunit B-3	Oryza sativa	100	100	185	100	185	185
			BRADI_2g22940v3	Nuclear factor Y, subunit B1	Brachypodium distachyon	94.702	96.69	151	81.6216	185	182
Os05t0466600-01	22903115	22903786	P62787	Histone H4	Zea mays	100	100	103	100	103	103
Os05t0516850-00	25625463	25627070	-	-	-	-	-	-	-	-	-
Os05t0519500-01	25788803	25793522	Q8VYZ5	Periodic tryptophan protein 2	Arabidopsis thaliana	64.286	77.14	700	98.0392	714	900
			BRADI_2g19560v3	Periodic tryptophan protein 2	Brachypodium distachyon	89.63	94.37	675	94.5378	714	881
Os05t0526200-01	26175584	26177039	B4FSG1	Photosystem I assembly factor PSA3, chloroplastic	Zea mays	81.55	89.67	271	100	271	269
Os05t0526400-01	26180148	26182311	Q9SH59	Reticulon-like protein B3	Arabidopsis thaliana	63.968	78.54	247	98.4064	251	255
Os05t0526800-01	26192929	26194748	Q4R1I9	Anthocyanidin 5,3-O-glucosyltransferase	Rosa hybrid	42.888	60.99	464	96.6667	480	473
Os05t0526900-01	26196244	26198014	Q4R1I9	Anthocyanidin 5,3-O-glucosyltransferase	Rosa hybrid	40.085	59.7	469	98.3229	477	473
Os05t0528000-01	26237497	26245891	Q948U0	Respiratory burst oxidase homolog protein A	Solanum tuberosum	70.552	81.17	961	101.052	951	963
Os05t0528050-00	26238916	26244105	-	-	-	-	-	-	-	-	-
Os05t0529000-01	26279602	26282852	Q9C8C1	Protein LIKE COV 2	Arabidopsis thaliana	67.699	83.63	226	82.7839	273	261
Os05t0529200-01	26285817	26288430	O04469	Enoyl-CoA delta isomerase 1, peroxisomal	Arabidopsis thaliana	47.032	66.67	219	90.4959	242	240
Os05t0530500-02	26347148	26351599	Q852Q2	Serine/threonine protein kinase OSK1	Oryza sativa	100	100	505	100	505	505
Os05t0531500-01	26379885	26384301	Q9FZ97	Probable hexosyltransferase MUCI70	Arabidopsis thaliana	54.545	69.63	517	89.913	575	581
Os05t0532800-01	26435097	26435723	-	-	-	-	-	-	-	-	-
Os05t0533100-01	26464157	26467196	Q9SQ56	RGG repeats nuclear RNA binding protein A (Fragment)	Nicotiana tabacum	56.818	69.55	220	76.9231	286	299
Os05t0533500-01	26480072	26481404	Q0DGG8	Probable serine acetyltransferase 5	Oryza sativa	100	100	314	100	314	340
			BRADI_2g18820v3	Serine acetyltransferase 5	Brachypodium distachyon	88.344	91.41	326	103.822	314	326
Os05t0533600-02	26485770	26493929	Q0WVX5	Probable starch synthase 4, chloroplastic/amyloplastic	Arabidopsis thaliana	58.411	75.23	856	93.1447	919	1040
			BRADI_2g18810v3	Probable starch synthase 4, chloroplastic/amyloplastic	Brachypodium distachyon	85.043	91.59	809	88.0305	919	819
Os05t0533700-01	26494551	26497193	Q42577	NADH dehydrogenase [ubiquinone] iron-sulfur protein 7, mitochondrial	Arabidopsis thaliana	96.178	98.73	157	76.9608	204	218
Os05t0534400-01	26535935	26537873	Q75KU4	Calcineurin B-like protein 4	Oryza sativa	100	100	210	100	210	210
Os05t0535100-01	26570425	26573958	Q6NKW9	Glucan endo-1,3-beta-glucosidase 8	Arabidopsis thaliana	58.986	74.42	434	88.9344	488	481
Os05t0535400-00	26584551	26588134	Q9SZ92	Probable choline kinase 3	Arabidopsis thaliana	62.874	78.74	334	94.8864	352	346
Os05t0535800-00	26608277	26612344	Q9M9H4	Protein PIGMENT DEFECTIVE 338, chloroplastic	Arabidopsis thaliana	47.49	61.72	478	92.1002	519	500
Os05t0535900-01	26616540	26620854	-	-	-	-	-	-	-	-	-
Os05t0536200-01	26628171	26631476	Q6L5I5	Mitochondrial outer membrane protein porin 2	Oryza sativa	100	100	280	100	280	280
Os05t0536225-00	26628468	26631172	-	-	-	-	-	-	-	-	-
Os05t0536400-01	26634885	26640861	Q8VZC3	Delta-1-pyrroline-5-carboxylate dehydrogenase 12A1, mitochondrial	Arabidopsis thaliana	78.03	89.39	528	96	550	556
			BRADI_2g18550v3	Delta-1-pyrroline-5-carboxylate dehydrogenase 12A1, mitochondrial	Brachypodium distachyon	90.018	95.28	551	100.182	550	551
Os05t0536900-01	26664617	26666561	Q43463	Ras-related protein Rab7	Glycine max	78.537	88.29	205	99.5146	206	206
Os05t0537100-00	26682661	26684165	-	-	-	-	-	-	-	-	-
Os05t0537200-01	26685979	26690338	F4K5J1	Myosin-17	Arabidopsis thaliana	72.849	85.22	372	100	372	1531
Os05t0537300-01	26701863	26705017	F4K5J1	Myosin-17	Arabidopsis thaliana	52.26	70.34	354	98.6072	359	1531
Os05t0537400-00	26706568	26708198	Q6L5H6	Protein phosphatase 2C 50	Oryza sativa	100	100	275	92.9054	296	387
Os05t0539400-01	26794411	26801239	Q0DGD7	Beta-galactosidase 8	Oryza sativa	100	100	673	100	673	673
			BRADI_2g18440v3	Beta-galactosidase 17	Brachypodium distachyon	78.274	84.38	672	99.8514	673	696
Os05t0539500-01	26801678	26805058	-	-	-	-	-	-	-	-	-
Os05t0539600-01	26805817	26809069	Q9FM86	Probable ADP,ATP carrier protein At5g56450	Arabidopsis thaliana	68.478	82.61	92	53.8012	171	330
Os05t0539700-01	26809206	26812469	Q53WK4	Nucleosome assembly protein 1;2	Oryza sativa	100	100	364	100	364	364
Os05t0539900-01	26820731	26822297	Q9FN15	Protein CONSERVED IN THE GREEN LINEAGE AND DIATOMS 27, chloroplastic	Arabidopsis thaliana	38.889	53.97	126	71.5909	176	327
Os05t0540000-01	26824644	26828499	Q53WK1	Glucosamine inositolphosphorylceramide transferase 1	Oryza sativa	100	100	744	100	744	744
Os05t0540100-03	26828555	26832362	Q9SXQ6	Flap endonuclease 1-A	Oryza sativa	100	100	225	100	225	380
Os05t0540200-01	26834414	26835506	Q94K18	Uncharacterized protein At4g29660	Arabidopsis thaliana	62.5	81.82	88	83.8095	105	103
			BRADI_2g18280v3	Uncharacterized protein At4g29660	Brachypodium distachyon	89.524	97.14	105	100	105	105
Os05t0540300-01	26835675	26840306	Q93ZM7	Chaperonin CPN60-like 2, mitochondrial	Arabidopsis thaliana	71.481	87.57	547	94.148	581	572
			BRADI_2g18260v3	Chaperonin CPN60-like 2, mitochondrial	Brachypodium distachyon	87.285	94.5	582	100.172	581	576
Os05t0540800-01	26849865	26857015	Q8VZL6	SWR1-complex protein 4	Arabidopsis thaliana	62.667	72.22	450	102.74	438	441
			BRADI_2g18250v3	SWR1-complex protein 4	Brachypodium distachyon	86.652	91.18	442	100.913	438	440
Os05t0541200-01	26868399	26870416	Q5TKP8	Probable cytokinin riboside 5'-monophosphate phosphoribohydrolase LOGL7	Oryza sativa	100	100	223	100	223	223
			BRADI_2g47860v3	Similar to lysine decarboxylase-like protein	Brachypodium distachyon	80.488	89.27	205	91.9283	223	224
Os05t0541800-01	26900127	26901512	Q9SSM3	Jacalin-related lectin 19	Arabidopsis thaliana	53.086	66.67	81	87.0968	93	176
			BRADI_2g18160v3	Jacalin-related lectin 19	Brachypodium distachyon	73.077	91.03	78	83.871	93	259
Os05t0542666-00	26930578	26935513	-	-	-	-	-	-	-	-	-
Os05t0542800-01	26940318	26943164	Q94AJ5	Probable polygalacturonase At1g80170	Arabidopsis thaliana	48.986	68.7	345	84.5588	408	444
Os05t0543100-01	26952587	26955912	O22715	AP-1 complex subunit mu-2	Arabidopsis thaliana	85.981	94.63	428	99.5349	430	428
Os05t0543150-00	26952967	26955727	-	-	-	-	-	-	-	-	-
Os05t0543300-01	26963023	26965865	Q9LYK6	Protein ANTHESIS POMOTING FACTOR 1	Arabidopsis thaliana	77.287	88.33	317	99.0625	320	330
Os05t0543400-02	26966573	26969821	P49353	Farnesyl pyrophosphate synthase	Zea mays	86.269	92.54	335	94.3662	355	350
Os05t0543700-02	26991243	26994888	-	-	-	-	-	-	-	-	-
Os05t0545000-01	27043471	27048544	F4IHJ0	Phosphatidylinositol/phosphatidylcholine transfer protein SFH8	Arabidopsis thaliana	58.991	75.71	634	103.426	613	633
Os05t0545300-01	27068628	27070015	O80888	Mitogen-activated protein kinase kinase kinase 17	Arabidopsis thaliana	47.475	60.61	297	67.5	440	372
Os05t0545400-01	27075999	27077365	O80888	Mitogen-activated protein kinase kinase kinase 17	Arabidopsis thaliana	42.988	58.84	328	77.3585	424	372
Os05t0548200-01	27201104	27202593	Q8W0W3	Transcription initiation factor IIB	Oryza sativa	51.307	67.97	306	96.8354	316	312
Os05t0548500-00	27211900	27217567	Q9FWX7	ABC transporter B family member 11	Arabidopsis thaliana	58.104	76.18	1234	97.9365	1260	1278
Os05t0548600-00	27219015	27220348	Q9LQQ1	Pentatricopeptide repeat-containing protein At1g07740, mitochondrial	Arabidopsis thaliana	40.299	60.7	402	91.3636	440	459
Os05t0548900-01	27229414	27233659	Q944H0	Phosphomethylethanolamine N-methyltransferase	Arabidopsis thaliana	77.847	90.06	483	97.5758	495	491
Os05t0549100-01	27245213	27249448	Q9S713	Serine/threonine-protein kinase STN7, chloroplastic	Arabidopsis thaliana	69.524	80.48	210	87.5	240	562
			BRADI_2g17660v3	Serine/threonine-protein kinase STN7, chloroplastic	Brachypodium distachyon	87.288	90.25	236	98.3333	240	556
Os05t0549600-01	27287084	27289876	Q5N9Q7	Peptidyl-tRNA hydrolase, mitochondrial	Oryza sativa	78.378	90.54	74	50.6849	146	250
Os05t0549700-01	27290558	27292494	Q9MT28	Threonine synthase, chloroplastic	Solanum tuberosum	75.649	84.23	501	96.1612	521	519
Os05t0549800-01	27303137	27304314	Q6L4H4	AP2/ERF and B3 domain-containing protein Os05g0549800	Oryza sativa	100	100	343	100	343	394
Os05t0550300-01	27330717	27331341	P86809	Non-specific lipid-transfer protein 2	Apium graveolens	57.143	76.19	63	67.0213	94	67
Os05t0550600-02	27345715	27346293	P86809	Non-specific lipid-transfer protein 2	Apium graveolens	54.545	66.67	66	68.75	96	67
Os05t0550900-00	27366229	27366927	-	-	-	-	-	-	-	-	-
Os05t0551000-01	27377539	27382166	Q8LPQ5	Zinc finger protein BRUTUS	Arabidopsis thaliana	64.933	75.82	827	101.973	811	1254
Os05t0551801-01	27440762	27445944	-	-	-	-	-	-	-	-	-
Os05t0551900-00	27441786	27445901	Q2R1U8	CRM-domain containing factor CFM3, chloroplastic/mitochondrial	Oryza sativa	46.914	65.61	567	72.5064	782	886
			BRADI_2g17390v3	CRS1 / YhbY (CRM) domain-containing protein	Brachypodium distachyon	81.014	89.34	769	98.3376	782	782
Os05t0552300-02	27459362	27461861	Q6L4F8	Guanine nucleotide-binding protein subunit beta-like protein B	Oryza sativa	100	100	336	100	336	336
Os05t0552500-01	27474102	27479077	Q6AUC6	Sulfhydryl oxidase 1	Oryza sativa	100	100	152	94.4099	161	513
Os05t0552900-01	27504934	27509339	Q9FLP0	65-kDa microtubule-associated protein 1	Arabidopsis thaliana	48.134	72.5	509	69.6306	731	587
Os05t0553000-02	27509817	27513277	Q01859	ATP synthase subunit beta, mitochondrial	Oryza sativa	100	100	552	100	552	552
			BRADI_2g46790v3	Similar to ATP synthase beta chain, mitochondrial precursor (EC 3.6.3.14)	Brachypodium distachyon	93.466	96.73	551	99.8188	552	551
Os05t0553150-00	27509901	27513233	-	-	-	-	-	-	-	-	-
Os05t0553700-01	27530255	27533764	Q9SF29	Syntaxin-71	Arabidopsis thaliana	69.776	84.33	268	100	268	266
Os05t0553800-01	27534280	27537659	Q9LS09	Histone chaperone ASF1B	Arabidopsis thaliana	84.568	88.89	162	86.1702	188	218
Os05t0554000-03	27542126	27546073	Q8L731	Protein DETOXIFICATION 12	Arabidopsis thaliana	52.596	72.91	443	88.6	500	481
Os05t0554100-01	27546982	27548785	-	-	-	-	-	-	-	-	-
Os05t0554400-01	27552789	27558220	Q6I628	CDP-diacylglycerol--serine O-phosphatidyltransferase 2	Oryza sativa	99.764	99.76	423	100.237	422	423
Os05t0555300-02	27605983	27607548	Q9LU21	Photosynthetic NDH subunit of subcomplex B 3, chloroplastic	Arabidopsis thaliana	47.619	65.31	147	79.4595	185	204
Os05t0555800-00	27640763	27641333	Q9C912	60S ribosomal protein L35a-3	Arabidopsis thaliana	83.784	90.99	111	99.1071	112	112
Os05t0556100-01	27648092	27653659	Q39828	Dynamin-related protein 5A	Glycine max	86.557	94.75	610	100.164	609	610
Os05t0556201-00	27648163	27653679	-	-	-	-	-	-	-	-	-
Os05t0556300-01	27660691	27664963	Q9M3B2	Wax ester synthase/diacylglycerol acyltransferase 5	Arabidopsis thaliana	46.089	66.81	473	83.7168	565	507
Os05t0556350-01	27660945	27664924	-	-	-	-	-	-	-	-	-
Os05t0556400-01	27666328	27669347	Q9M363	Cytochrome b561 and DOMON domain-containing protein At3g61750	Arabidopsis thaliana	50.467	68.85	321	86.9919	369	398
Os05t0556800-01	27690004	27691439	Q9SY29	Probable purine permease 4	Arabidopsis thaliana	44.242	61.82	330	86.1619	383	382
Os05t0556900-01	27695307	27697298	Q9C912	60S ribosomal protein L35a-3	Arabidopsis thaliana	83.784	90.99	111	100	111	112
Os05t0557000-01	27699751	27701793	P0DKK1	60S ribosomal protein L37a-1	Oryza sativa	100	100	92	100	92	92
Os05t0557100-01	27702122	27705541	Q9LTW4	Aspartic proteinase NANA, chloroplast	Arabidopsis thaliana	39.959	55.17	493	99.7976	494	461
Os05t0557400-01	27723402	27727472	Q9SGN6	MACPF domain-containing protein NSL1	Arabidopsis thaliana	53.707	66.89	607	96.6561	628	612
Os05t0557600-01	27733895	27738318	Q8GY87	Probable ubiquitin-conjugating enzyme E2 26	Arabidopsis thaliana	55.709	70.24	289	56.778	509	543
Os05t0557700-02	27740218	27749525	BRADI_2g16960v3	Probable ubiquitin-conjugating enzyme E2 24	Brachypodium distachyon	79.68	87.33	876	100	876	872
Os05t0557800-02	27756096	27759127	Q8L9A0	50S ribosomal protein L21, mitochondrial	Arabidopsis thaliana	79.577	88.73	142	56.8	250	270
			BRADI_2g16970v3	NFD1	Brachypodium distachyon	78.017	87.5	232	92.8	250	262
Os05t0557950-00	27759724	27760670	-	-	-	-	-	-	-	-	-
Os05t0558800-01	27794627	27798273	Q6AT41	Protein NINJA homolog 1	Oryza sativa	100	100	451	100	451	451
			BRADI_2g11790v3	NINJA	Brachypodium distachyon	82.198	85.93	455	100.887	451	475
Os05t0559400-03	27846193	27850311	Q6AT33	Auxin-responsive protein IAA19	Oryza sativa	100	100	281	100	281	281
Os05t0559600-01	27860628	27865020	Q6AT32	Probable beta-1,4-xylosyltransferase GT43E	Oryza sativa	100	100	451	100	451	451
Os05t0559900-01	27868472	27877526	Q0WVL7	Golgin candidate 5	Arabidopsis thaliana	51.287	67.02	1049	101.647	1032	956
			BRADI_2g16820v3	Golgin Putative 5	Brachypodium distachyon	79.519	86.35	1040	100.775	1032	1032
Os05t0560100-01	27880066	27882840	F4J1G1	Rop guanine nucleotide exchange factor 13	Arabidopsis thaliana	61.19	79.32	353	62.0387	569	576
Os05t0560200-00	27883739	27884410	Q58FV0	Protein DOG1-like 3	Arabidopsis thaliana	27.897	51.07	233	104.484	223	282
Os05t0560900-02	27910801	27912922	Q8S0S6	Gibberellin 2-beta-dioxygenase 3	Oryza sativa	56.725	67.84	342	96.8839	353	327
Os05t0561500-01	27936171	27939342	Q9M4G3	3-deoxy-manno-octulosonate cytidylyltransferase	Zea mays	88.629	92.98	299	100.673	297	298
			BRADI_2g16710v3	Nucleotide-diphospho-sugar transferases superfamily protein	Brachypodium distachyon	87.879	90.57	297	100	297	290
Os05t0562200-01	27967637	27970823	Q688X9	Protein DEHYDRATION-INDUCED 19	Oryza sativa	100	100	226	100	226	226
Os05t0562350-00	27973664	27974717	-	-	-	-	-	-	-	-	-
Os05t0562800-02	27989751	27990665	Q5XV67	Protein DMP7	Arabidopsis thaliana	50	73.33	180	75.6303	238	200
Os05t0563400-01	28034380	28039732	Q8S985	Auxin response factor 15	Oryza sativa	100	100	712	100	712	712
Os05t0564200-01	28080214	28082860	Q6AUG0	Splicing factor U2af small subunit B	Oryza sativa	100	100	304	100	304	304
Os05t0564400-02	28092844	28094569	Q9FJH0	Ras-related protein RABA1f	Arabidopsis thaliana	92.558	97.21	215	99.0783	217	217
Os05t0564450-00	28093214	28094390	-	-	-	-	-	-	-	-	-
Os05t0564500-00	28100584	28100778	A3B6V0	WUSCHEL-related homeobox 12	Oryza sativa	100	100	65	100	65	515
Os05t0564800-01	28112936	28114907	Q8L9S1	60S ribosomal protein L18a-like protein	Arabidopsis thaliana	50.526	67.37	95	74.8031	127	158
Os05t0565000-01	28118290	28120481	Q943F3	60S ribosomal protein L18a	Oryza sativa	95.506	97.75	178	100	178	178
Os05t0565200-01	28125241	28128053	Q6AUF3	Urease accessory protein G	Oryza sativa	100	100	284	100	284	284
			BRADI_2g16410v3	Similar to Urease accessory protein G	Brachypodium distachyon	93.145	97.18	248	87.3239	284	288
Os05t0565500-01	28131797	28133188	Q9SZE1	Probable 3-hydroxyisobutyrate dehydrogenase-like 1, mitochondrial	Arabidopsis thaliana	48.822	70.03	297	95.1923	312	334
Os05t0565701-00	28133353	28134042	-	-	-	-	-	-	-	-	-
Os05t0566400-01	28188894	28194022	Q67C40	Mitogen-activated protein kinase 7	Oryza sativa	100	100	569	96.1149	592	569
Os05t0566500-02	28202128	28204199	P56820	Eukaryotic translation initiation factor 3 subunit D	Arabidopsis thaliana	68.654	80.41	587	100.342	585	591
Os05t0566800-01	28213968	28216045	Q94AL8	Cold-regulated 413 inner membrane protein 1, chloroplastic	Arabidopsis thaliana	56.863	80.39	153	68.9189	222	225
Os05t0567100-01	28231900	28237289	Q42456	Aspartic proteinase oryzasin-1	Oryza sativa	100	100	509	100	509	509
Os05t0567300-01	28242072	28244772	B9FI63	GTPase ERA-like, chloroplastic	Oryza sativa	100	100	236	100	236	423
Os05t0567600-00	28253508	28255090	Q6NNN0	Protein RADIALIS-like 3	Arabidopsis thaliana	61.765	73.53	68	80	85	81
Os05t0567650-00	28258419	28262402	-	-	-	-	-	-	-	-	-
Os05t0567700-01	28258432	28262464	Q93YP9	Sugar transporter ERD6-like 4	Arabidopsis thaliana	75.168	85.91	149	74.5	200	488
Os05t0567800-01	28264787	28266375	Q9FRL3	Sugar transporter ERD6-like 6	Arabidopsis thaliana	57.647	72.94	85	68	125	487
Os05t0567850-00	28264941	28269376	-	-	-	-	-	-	-	-	-
Os05t0568000-02	28278858	28281235	Q9LN49	3-ketoacyl-CoA synthase 4	Arabidopsis thaliana	80.943	89.34	488	94.9416	514	516
Os05t0568100-01	28289829	28293256	Q8LR34	Iron-sulfur cluster assembly protein 1	Oryza sativa	76.879	83.24	173	100.581	172	171
Os05t0568300-00	28299369	28300093	P36688	50S ribosomal protein L12, chloroplastic	Nicotiana sylvestris	73.438	86.72	128	71.5084	179	186
Os05t0568900-01	28315242	28318639	O22609	Protease Do-like 1, chloroplastic	Arabidopsis thaliana	92.012	97.04	338	77.3455	437	439
			BRADI_2g15980v3	DEGP1	Brachypodium distachyon	84.065	87.76	433	99.0847	437	436
Os05t0569400-01	28342690	28345103	Q40784	Putative glucose-6-phosphate 1-epimerase	Cenchrus ciliaris	51.786	67.86	56	63.6364	88	329
Os05t0570900-00	28443469	28444289	Q9SK27	Early nodulin-like protein 1	Arabidopsis thaliana	33.333	60.36	111	61.326	181	182
Os05t0571000-02	28445224	28451170	Q9T014	Protein SPA1-RELATED 2	Arabidopsis thaliana	57.73	71.55	608	83.7466	726	1036
Os05t0571100-01	28464100	28466020	Q65XL5	Protein WHAT'S THIS FACTOR 1 homolog, chloroplastic	Oryza sativa	100	100	509	100	509	509
			BRADI_2g15890v3	WTF1	Brachypodium distachyon	81.633	87.55	490	96.2672	509	506
Os05t0572000-00	28499327	28500571	-	-	-	-	-	-	-	-	-
Os05t0572700-02	28523815	28526024	Q65XK7	Protein phosphatase 2C 51	Oryza sativa	100	100	381	100	381	381
Os05t0572800-00	28524022	28525589	-	-	-	-	-	-	-	-	-
Os05t0572900-01	28534213	28536925	BRADI_2g15830v3	Pentatricopeptide repeat-containing protein At5g39680	Brachypodium distachyon	82.111	90.03	682	99.2722	687	682
Os05t0573500-01	28572426	28575154	Q65XK1	Nuclear transcription factor Y subunit B-4	Oryza sativa	100	100	143	100	143	143
Os05t0573700-02	28579255	28580858	Q65XK0	Ketol-acid reductoisomerase, chloroplastic	Oryza sativa	100	100	329	100	329	578
Os05t0573800-00	28585627	28588880	-	-	-	-	-	-	-	-	-
Os05t0573900-01	28589103	28592602	Q9LI74	Protein CHUP1, chloroplastic	Arabidopsis thaliana	59.574	77.02	235	91.0853	258	1004
Os05t0574200-00	28599201	28603203	-	-	-	-	-	-	-	-	-
Os05t0574300-00	28611981	28612666	A2Y7R3	Histone H2B.9	Oryza sativa	100	100	152	100	152	152
Os05t0574400-01	28617700	28621468	P17783	Malate dehydrogenase, mitochondrial	Citrullus lanatus	88.889	94.6	315	92.6471	340	347
Os05t0574500-01	28622492	28624739	Q7GD79	GTP-binding nuclear protein Ran-2	Oryza sativa	100	100	221	100	221	221
Os05t0574550-00	28622588	28624551	-	-	-	-	-	-	-	-	-
Os05t0574600-01	28625224	28627550	O48780	3-ketoacyl-CoA synthase 11	Arabidopsis thaliana	76.893	87.96	515	99.0385	520	509
Os05t0574800-00	28632991	28636150	Q9M9E2	Pentatricopeptide repeat-containing protein At1g15510, chloroplastic	Arabidopsis thaliana	54.047	71.86	803	92.2989	870	866
			BRADI_2g15700v3	Pentatricopeptide repeat-containing protein At1g15510, chloroplastic	Brachypodium distachyon	79.59	87.34	877	100.805	870	868
Os05t0576800-01	28721012	28726493	Q6L5F7	Mitogen-activated protein kinase 17	Oryza sativa	100	100	582	100	582	582
Os05t0579050-00	28819771	28824239	-	-	-	-	-	-	-	-	-
Os05t0588550-01	29313924	29314369	-	-	-	-	-	-	-	-	-

## Sheet: Svevo_OWBM-1A
Svevo ID	Start	End	Uniprot/Bd gene ID of the best BLASTp hit	Description	Species	% identity	% similarity	Alignment length	Query coverage (Svevo)	Query length (Svevo)	Hit length
lcl|LT934111.1_cds_VAH09760.1_9752 (TRITD_1Av1G202780)	528840545	528841475	-	-	-	-	-	-	-	-	-
lcl|LT934111.1_cds_VAH09766.1_9762 (TRITD_1Av1G202870)	529136596	529137003	Q8L4B2	Nuclear transcription factor Y subunit C-9	Arabidopsis thaliana	57.778	68.89	90	66.6667	135	231
lcl|LT934111.1_cds_VAH09767.1_9763 (TRITD_1Av1G202890)	529139457	529141316	Q9SIL5	Pentatricopeptide repeat-containing protein At2g20540	Arabidopsis thaliana	36.897	58.62	290	50.7881	571	534
lcl|LT934111.1_cds_VAH09768.1_9764 (TRITD_1Av1G202900)	529144469	529146921	Q8GXS3	Pre-mRNA cleavage factor Im 25 kDa subunit 2	Arabidopsis thaliana	84.483	92.53	174	94.5652	184	200
lcl|LT934111.1_cds_VAH09769.1_9765 (TRITD_1Av1G202950)	529270449	529272567	Q2KNB9	Hexokinase-2	Oryza sativa	88.008	94.11	492	99.7972	493	494
lcl|LT934111.1_cds_VAH09775.1_9774 (TRITD_1Av1G202990)	529281987	529285519	Q9FZ97	Probable hexosyltransferase MUCI70	Arabidopsis thaliana	53.757	67.63	519	90.7343	572	581
lcl|LT934111.1_cds_VAH09781.1_9777 (TRITD_1Av1G203300)	530110195	530110822	-	-	-	-	-	-	-	-	-
lcl|LT934111.1_cds_VAH09787.1_9783 (TRITD_1Av1G203590)	530569385	530569810	Q8L4B2	Nuclear transcription factor Y subunit C-9	Arabidopsis thaliana	54.023	68.97	87	61.7021	141	231
lcl|LT934111.1_cds_VAH09788.1_9784 (TRITD_1Av1G203600)	530582638	530583284	P93013	Non-classical arabinogalactan protein 30	Arabidopsis thaliana	31.068	52.43	103	55.0802	187	239
lcl|LT934111.1_cds_VAH09789.1_9785 (TRITD_1Av1G203610)	530589452	530590539	P37834	Peroxidase 1	Oryza sativa	61.29	74.84	310	95.679	324	326
lcl|LT934111.1_cds_VAH09794.1_9790 (TRITD_1Av1G203720)	530978632	530978991	Q05212	DNA damage-repair/toleration protein DRT102	Arabidopsis thaliana	83.178	88.79	107	89.916	119	310
			BRADI_2g40570v3	DNA damage-repair/toleration protein DRT102	Brachypodium distachyon	91.304	95.65	115	96.6387	119	310
lcl|LT934111.1_cds_VAH09795.1_9791 (TRITD_1Av1G203750)	530995187	531003216	C0LGX3	LRR receptor-like serine/threonine-protein kinase HSL2	Arabidopsis thaliana	47.863	68.38	117	56.5217	207	993
lcl|LT934111.1_cds_VAH09797.1_9793 (TRITD_1Av1G203760)	531013665	531015020	-	-	-	-	-	-	-	-	-
lcl|LT934111.1_cds_VAH09798.1_9794 (TRITD_1Av1G203780)	531022158	531023111	Q9FMA1	Pentatricopeptide repeat-containing protein At5g56310	Arabidopsis thaliana	39.888	64.33	356	66.6667	534	530
lcl|LT934111.1_cds_VAH09800.1_9796 (TRITD_1Av1G203800)	531034269	531034677	Q8L518	Probable choline kinase 2	Arabidopsis thaliana	64.897	80.83	339	91.8699	369	350
lcl|LT934111.1_cds_VAH09804.1_9800 (TRITD_1Av1G203840)	531113800	531114132	-	-	-	-	-	-	-	-	-
lcl|LT934111.1_cds_VAH09805.1_9801 (TRITD_1Av1G203850)	531151446	531155902	Q9FIJ0	Respiratory burst oxidase homolog protein D	Arabidopsis thaliana	54	71.71	350	53.7634	651	921
lcl|LT934111.1_cds_VAH09807.1_9803 (TRITD_1Av1G203860)	531157405	531157602	-	-	-	-	-	-	-	-	-
lcl|LT934111.1_cds_VAH09808.1_9804 (TRITD_1Av1G203870)	531165839	531168715	-	-	-	-	-	-	-	-	-
lcl|LT934111.1_cds_VAH09812.1_9808 (TRITD_1Av1G203880)	531172209	531173630	Q2R480	6-phosphogluconate dehydrogenase, decarboxylating 2, chloroplastic	Oryza sativa	92.708	96.67	480	95.8084	501	508
lcl|LT934111.1_cds_VAH09823.1_9819 (TRITD_1Av1G203930)	531247189	531249709	Q9M9H4	Protein PIGMENT DEFECTIVE 338, chloroplastic	Arabidopsis thaliana	52.283	65.75	438	87.7756	499	500
lcl|LT934111.1_cds_VAH09834.1_9830 (TRITD_1Av1G203960)	531350130	531351737	-	-	-	-	-	-	-	-	-
lcl|LT934111.1_cds_VAH09835.1_9831 (TRITD_1Av1G203980)	531419432	531420980	-	-	-	-	-	-	-	-	-
lcl|LT934111.1_cds_VAH09836.1_9832 (TRITD_1Av1G203990)	531424980	531425507	-	-	-	-	-	-	-	-	-
lcl|LT934111.1_cds_VAH09840.1_9836 (TRITD_1Av1G204000)	531429104	531434741	Q8VZC3	Delta-1-pyrroline-5-carboxylate dehydrogenase 12A1, mitochondrial	Arabidopsis thaliana	75.224	87.25	557	100.906	552	556
			BRADI_2g18550v3	Delta-1-pyrroline-5-carboxylate dehydrogenase 12A1, mitochondrial	Brachypodium distachyon	93.951	97.16	529	95.8333	552	562
lcl|LT934111.1_cds_VAH09843.1_9839 (TRITD_1Av1G204010)	531437585	531439554	Q43463	Ras-related protein Rab7	Glycine max	76.699	86.89	206	99.0385	208	206
lcl|LT934111.1_cds_VAH09844.1_9840 (TRITD_1Av1G204020)	531475699	531476361	-	-	-	-	-	-	-	-	-
lcl|LT934111.1_cds_VAH09847.1_9843 (TRITD_1Av1G204060)	531486480	531487442	-	-	-	-	-	-	-	-	-
lcl|LT934111.1_cds_VAH09848.1_9845 (TRITD_1Av1G204120)	531571747	531572409	-	-	-	-	-	-	-	-	-
lcl|LT934111.1_cds_VAH09864.1_9860 (TRITD_1Av1G204190)	531713980	531716228	Q0DGD7	Beta-galactosidase 8	Oryza sativa	68.147	74.12	653	91.0739	717	673
lcl|LT934111.1_cds_VAH09882.1_9878 (TRITD_1Av1G204200)	531720151	531721212	Q9C9D0	Cytosolic sulfotransferase 16	Arabidopsis thaliana	40.557	60.99	323	91.5014	353	338
lcl|LT934111.1_cds_VAH09883.1_9879 (TRITD_1Av1G204220)	531770657	531771253	-	-	-	-	-	-	-	-	-
lcl|LT934111.1_cds_VAH09884.1_9880 (TRITD_1Av1G204250)	531934486	531935240	Q2QSL4	Putative cyclin-dependent kinase F-2	Oryza sativa	71.513	79.23	337	103.374	326	327
lcl|LT934111.1_cds_VAH09886.1_9882 (TRITD_1Av1G204260)	531940648	531949648	-	-	-	-	-	-	-	-	-
lcl|LT934111.1_cds_VAH09887.1_9883 (TRITD_1Av1G204270)	531961142	531962287	-	-	-	-	-	-	-	-	-
lcl|LT934111.1_cds_VAH09894.1_9891 (TRITD_1Av1G204330)	532048139	532050015	-	-	-	-	-	-	-	-	-
lcl|LT934111.1_cds_VAH09898.1_9894 (TRITD_1Av1G204340)	532204129	532204861	-	-	-	-	-	-	-	-	-
lcl|LT934111.1_cds_VAH09899.1_9895 (TRITD_1Av1G204380)	532432638	532434103	Q0WRY5	Probable serine/threonine-protein kinase PBL7	Arabidopsis thaliana	50.492	64.92	305	81.3333	375	378
lcl|LT934111.1_cds_VAH09900.1_9896 (TRITD_1Av1G204400)	532623153	532623563	P68428	Histone H3.2	Triticum aestivum	100	100	136	100	136	136
lcl|LT934111.1_cds_VAH09903.1_9899 (TRITD_1Av1G204420)	532654320	532654631	P62787	Histone H4	Zea mays	100	100	103	100	103	103
lcl|LT934111.1_cds_VAH09907.1_9903 (TRITD_1Av1G204440)	532692397	532692807	P68428	Histone H3.2	Triticum aestivum	99.265	100	136	100	136	136
lcl|LT934111.1_cds_VAH09911.1_9909 (TRITD_1Av1G204480)	532789662	532790072	P68428	Histone H3.2	Triticum aestivum	100	100	136	100	136	136
lcl|LT934111.1_cds_VAH09915.1_9911 (TRITD_1Av1G204490)	532795919	532796678	Q9M8D3	Probable phosphoribosylformylglycinamidine synthase, chloroplastic/mitochondrial	Arabidopsis thaliana	74.434	85.29	1326	93.3146	1421	1407
lcl|LT934111.1_cds_VAH09917.1_9913 (TRITD_1Av1G204510)	532922819	532933672	Q9FM86	Probable ADP,ATP carrier protein At5g56450	Arabidopsis thaliana	70.751	86.17	253	90.3571	280	330
lcl|LT934111.1_cds_VAH09919.1_9916 (TRITD_1Av1G204540)	532936619	532937200	B8AW64	Nucleosome assembly protein 1;2	Oryza sativa	80.151	88.19	398	100.252	397	364
lcl|LT934111.1_cds_VAH09924.1_9920 (TRITD_1Av1G204600)	533063382	533065533	Q8LQ92	Endoglucanase 3	Oryza sativa	86.427	92.22	501	100.602	498	499
lcl|LT934111.1_cds_VAH09926.1_9923 (TRITD_1Av1G204630)	533259118	533260919	A2WSD8	Bidirectional sugar transporter SWEET6a	Oryza sativa	77.021	88.09	235	95.1417	247	259
lcl|LT934111.1_cds_VAH09928.1_9924 (TRITD_1Av1G204690)	533348221	533350038	Q53WK1	Glucosamine inositolphosphorylceramide transferase 1	Oryza sativa	87.322	94.02	702	99.0127	709	744
lcl|LT934111.1_cds_VAH09930.1_9926 (TRITD_1Av1G204700)	533351219	533355097	B4FHY0	Flap endonuclease 1	Zea mays	86.74	95.86	362	95.2632	380	379
lcl|LT934111.1_cds_VAH09931.1_9927 (TRITD_1Av1G204710)	533355387	533356059	Q94K18	Uncharacterized protein At4g29660	Arabidopsis thaliana	61.798	83.15	89	84.7619	105	103
			BRADI_2g18280v3	Uncharacterized protein At4g29660	Brachypodium distachyon	95.238	97.14	105	100	105	105
lcl|LT934111.1_cds_VAH09932.1_9928 (TRITD_1Av1G204730)	533358359	533359987	Q93ZM7	Chaperonin CPN60-like 2, mitochondrial	Arabidopsis thaliana	70.75	87.02	547	94.4732	579	572
			BRADI_2g18260v3	Chaperonin CPN60-like 2, mitochondrial	Brachypodium distachyon	90.862	95.86	580	100.173	579	576
lcl|LT934111.1_cds_VAH09934.1_9931 (TRITD_1Av1G204760)	533548266	533554566	Q8VZL6	SWR1-complex protein 4	Arabidopsis thaliana	60.802	72.16	449	101.814	441	441
			BRADI_2g18250v3	SWR1-complex protein 4	Brachypodium distachyon	87.33	92.31	442	100.227	441	440
lcl|LT934111.1_cds_VAH09936.1_9932 (TRITD_1Av1G204790)	533588610	533589071	P05621	Histone H2B.2	Triticum aestivum	98.649	100	148	96.732	153	150
lcl|LT934111.1_cds_VAH09938.1_9934 (TRITD_1Av1G204800)	533591001	533591411	P68428	Histone H3.2	Triticum aestivum	99.265	100	136	100	136	136
lcl|LT934111.1_cds_VAH09939.1_9935 (TRITD_1Av1G204820)	533593842	533595156	Q1PDV6	Serine/threonine-protein kinase PBL27	Arabidopsis thaliana	55.263	68.42	228	63.3333	360	513
lcl|LT934111.1_cds_VAH09941.1_9937 (TRITD_1Av1G204840)	533790303	533790713	P68428	Histone H3.2	Triticum aestivum	100	100	99	64.2857	154	136
lcl|LT934111.1_cds_VAH09945.1_9941 (TRITD_1Av1G204930)	533858302	533860332	Q9FF80	Histone-lysine N-methyltransferase, H3 lysine-9 specific SUVH1	Arabidopsis thaliana	48.535	64.84	546	80.7692	676	670
lcl|LT934111.1_cds_VAH09946.1_9942 (TRITD_1Av1G204980)	534239777	534240961	-	-	-	-	-	-	-	-	-
lcl|LT934111.1_cds_VAH09947.1_9943 (TRITD_1Av1G205000)	534269166	534269729	-	-	-	-	-	-	-	-	-
lcl|LT934111.1_cds_VAH09948.1_9944 (TRITD_1Av1G205030)	534447106	534461134	-	-	-	-	-	-	-	-	-
lcl|LT934111.1_cds_VAH09949.1_9945 (TRITD_1Av1G205040)	534466254	534468946	-	-	-	-	-	-	-	-	-
lcl|LT934111.1_cds_VAH09950.1_9946 (TRITD_1Av1G205050)	534472542	534474591	Q8LR50	Probable cytokinin riboside 5'-monophosphate phosphoribohydrolase LOGL1	Oryza sativa	84.397	89.36	141	55.0781	256	223
			BRADI_2g47860v3	Similar to lysine decarboxylase-like protein	Brachypodium distachyon	82.27	90.07	141	55.0781	256	224
lcl|LT934111.1_cds_VAH09951.1_9947 (TRITD_1Av1G205150)	534803900	534806418	-	-	-	-	-	-	-	-	-
lcl|LT934111.1_cds_VAH09952.1_9948 (TRITD_1Av1G205200)	535043386	535045514	Q0D576	Probable homogentisate phytyltransferase 2, chloroplastic	Oryza sativa	79.404	82.66	369	94.8586	389	379
lcl|LT934111.1_cds_VAH09957.1_9953 (TRITD_1Av1G205210)	535057058	535058260	-	-	-	-	-	-	-	-	-
lcl|LT934111.1_cds_VAH09958.1_9954 (TRITD_1Av1G205220)	535065047	535068939	O64477	G-type lectin S-receptor-like serine/threonine-protein kinase At2g19130	Arabidopsis thaliana	48.416	65.02	789	98.2565	803	828
lcl|LT934111.1_cds_VAH09959.1_9955 (TRITD_1Av1G205260)	535208818	535209384	-	-	-	-	-	-	-	-	-
lcl|LT934111.1_cds_VAH09960.1_9956 (TRITD_1Av1G205310)	535322237	535322548	P62787	Histone H4	Zea mays	100	100	103	100	103	103
lcl|LT934111.1_cds_VAH09965.1_9960 (TRITD_1Av1G205320)	535323652	535324068	Q9SEL6	Vesicle transport v-SNARE 11	Arabidopsis thaliana	62.727	83.18	220	100	220	221
lcl|LT934111.1_cds_VAH09967.1_9962 (TRITD_1Av1G205330)	535334684	535337180	Q9SEL6	Vesicle transport v-SNARE 11	Arabidopsis thaliana	59.091	83.84	198	100.508	197	221
lcl|LT934111.1_cds_VAH09975.1_9971 (TRITD_1Av1G205360)	535352078	535353247	-	-	-	-	-	-	-	-	-
lcl|LT934111.1_cds_VAH09976.1_9972 (TRITD_1Av1G205380)	535410061	535411060	Q9SSM3	Jacalin-related lectin 19	Arabidopsis thaliana	50.327	71.9	153	50.3289	304	176
			BRADI_2g18160v3	Jacalin-related lectin 19	Brachypodium distachyon	72.685	81.48	216	71.0526	304	225
lcl|LT934111.1_cds_VAH09979.1_9975 (TRITD_1Av1G205390)	535416265	535416701	O82204	60S ribosomal protein L28-1	Arabidopsis thaliana	66.434	82.52	143	72.5888	197	143
lcl|LT934111.1_cds_VAH09994.1_9990 (TRITD_1Av1G205430)	535509836	535510539	-	-	-	-	-	-	-	-	-
lcl|LT934111.1_cds_VAH09995.1_9991 (TRITD_1Av1G205440)	535523854	535525295	Q9LTS6	30S ribosomal protein S16-2, chloroplastic/mitochondrial	Arabidopsis thaliana	76.336	87.02	131	94.2446	139	135
lcl|LT934111.1_cds_VAH09996.1_9992 (TRITD_1Av1G205480)	535554094	535554873	Q03968	Late embryogenesis abundant protein, group 3	Triticum aestivum	99.107	99.11	224	100	224	224
lcl|LT934111.1_cds_VAH09997.1_9993 (TRITD_1Av1G205490)	535571261	535571819	A2Y720	Late embryogenesis abundant protein 19	Oryza sativa	58.48	70.76	171	108.917	157	200
lcl|LT934111.1_cds_VAH10002.1_9998 (TRITD_1Av1G205510)	535662167	535662876	P0C5A4	Late embryogenesis abundant protein 19	Oryza sativa	64.865	74.59	185	78.7234	235	200
lcl|LT934111.1_cds_VAH10005.1_10001 (TRITD_1Av1G205520)	535708747	535710625	-	-	-	-	-	-	-	-	-
lcl|LT934111.1_cds_VAH10013.1_10009 (TRITD_1Av1G205540)	535721849	535722193	-	-	-	-	-	-	-	-	-
lcl|LT934111.1_cds_VAH10018.1_10010 (TRITD_1Av1G205550)	535725211	535726967	Q94AJ5	Probable polygalacturonase At1g80170	Arabidopsis thaliana	48.276	67.37	377	91.0628	414	444
lcl|LT934111.1_cds_VAH10026.1_10021 (TRITD_1Av1G205600)	535801267	535803920	P93733	Phospholipase D beta 1	Arabidopsis thaliana	69.249	81.72	826	99.7585	828	1083
lcl|LT934111.1_cds_VAH10032.1_10026 (TRITD_1Av1G205610)	535822085	535822744	Q94AJ5	Probable polygalacturonase At1g80170	Arabidopsis thaliana	38.425	56.8	419	91.2854	459	444
lcl|LT934111.1_cds_VAH10033.1_10029 (TRITD_1Av1G205620)	535827944	535829770	Q94AJ5	Probable polygalacturonase At1g80170	Arabidopsis thaliana	39.44	61.07	393	90.3448	435	444
lcl|LT934111.1_cds_VAH10034.1_10030 (TRITD_1Av1G205630)	535830496	535831428	Q6NMK1	Glucuronoxylan 4-O-methyltransferase 1	Arabidopsis thaliana	36.869	52.02	198	71.7391	276	282
lcl|LT934111.1_cds_VAH10036.1_10033 (TRITD_1Av1G205660)	535921543	535923576	O22715	AP-1 complex subunit mu-2	Arabidopsis thaliana	86.014	95.57	429	100	429	428
lcl|LT934111.1_cds_VAH10044.1_10038 (TRITD_1Av1G205680)	535929817	535936241	Q9LYK6	Protein ANTHESIS POMOTING FACTOR 1	Arabidopsis thaliana	71.118	80.43	322	101.899	316	330
lcl|LT934111.1_cds_VAH10045.1_10041 (TRITD_1Av1G205700)	535938414	535941588	P49353	Farnesyl pyrophosphate synthase	Zea mays	87.826	91.88	345	97.1831	355	350
lcl|LT934111.1_cds_VAH10046.1_10042 (TRITD_1Av1G205720)	536078613	536079633	-	-	-	-	-	-	-	-	-
lcl|LT934111.1_cds_VAH10047.1_10043 (TRITD_1Av1G205730)	536174180	536175111	-	-	-	-	-	-	-	-	-
lcl|LT934111.1_cds_VAH10048.1_10044 (TRITD_1Av1G205740)	536240109	536241140	P20027	Myb-related protein Hv33	Hordeum vulgare	85.762	88.41	302	103.072	293	302
lcl|LT934111.1_cds_VAH10052.1_10047 (TRITD_1Av1G205750)	536248392	536249370	-	-	-	-	-	-	-	-	-
lcl|LT934111.1_cds_VAH10054.1_10050 (TRITD_1Av1G205760)	536263962	536264899	-	-	-	-	-	-	-	-	-
lcl|LT934111.1_cds_VAH10056.1_10053 (TRITD_1Av1G205840)	536570083	536571756	-	-	-	-	-	-	-	-	-
lcl|LT934111.1_cds_VAH10062.1_10058 (TRITD_1Av1G205870)	536653622	536653825	Q42602	Cytochrome P450 89A2	Arabidopsis thaliana	62.121	80.3	66	98.5075	67	506
lcl|LT934111.1_cds_VAH10063.1_10059 (TRITD_1Av1G205890)	536709767	536710405	-	-	-	-	-	-	-	-	-
lcl|LT934111.1_cds_VAH10096.1_10092 (TRITD_1Av1G205940)	536854420	536864796	-	-	-	-	-	-	-	-	-
lcl|LT934111.1_cds_VAH10097.1_10093 (TRITD_1Av1G205950)	536877020	536877745	-	-	-	-	-	-	-	-	-
lcl|LT934111.1_cds_VAH10098.1_10094 (TRITD_1Av1G206000)	536987737	536990244	O80888	Mitogen-activated protein kinase kinase kinase 17	Arabidopsis thaliana	41.641	56.84	329	68.3992	481	372
lcl|LT934111.1_cds_VAH10100.1_10096 (TRITD_1Av1G206010)	536998033	536999481	-	-	-	-	-	-	-	-	-
lcl|LT934111.1_cds_VAH10101.1_10097 (TRITD_1Av1G206070)	537135468	537138583	Q84XV2	Transcription factor GTE1	Arabidopsis thaliana	45.902	63.11	366	104.871	349	386
lcl|LT934111.1_cds_VAH10104.1_10100 (TRITD_1Av1G206090)	537154371	537155759	-	-	-	-	-	-	-	-	-
lcl|LT934111.1_cds_VAH10106.1_10102 (TRITD_1Av1G206150)	537459460	537459912	-	-	-	-	-	-	-	-	-
lcl|LT934111.1_cds_VAH10107.1_10103 (TRITD_1Av1G206180)	537488547	537489165	-	-	-	-	-	-	-	-	-
lcl|LT934111.1_cds_VAH10109.1_10104 (TRITD_1Av1G206210)	537497540	537498001	P05621	Histone H2B.2	Triticum aestivum	99.324	100	148	96.732	153	150
lcl|LT934111.1_cds_VAH10110.1_10106 (TRITD_1Av1G206280)	537584584	537585576	Q9SS44	Transcription initiation factor IIB-2	Arabidopsis thaliana	50.165	69.31	303	91.8182	330	312
lcl|LT934111.1_cds_VAH10114.1_10107 (TRITD_1Av1G206290)	537591977	537597330	O80725	ABC transporter B family member 4	Arabidopsis thaliana	56.235	75.38	1243	98.2609	1265	1286
lcl|LT934111.1_cds_VAH10117.1_10113 (TRITD_1Av1G206320)	537762931	537764043	Q8L765	BTB/POZ and MATH domain-containing protein 1	Arabidopsis thaliana	41.228	60.23	342	92.4324	370	407
lcl|LT934111.1_cds_VAH10119.1_10114 (TRITD_1Av1G206330)	537771459	537772766	Q9LQQ1	Pentatricopeptide repeat-containing protein At1g07740, mitochondrial	Arabidopsis thaliana	40.887	60.1	406	93.3333	435	459
lcl|LT934111.1_cds_VAH10123.1_10119 (TRITD_1Av1G206350)	537778684	537779129	-	-	-	-	-	-	-	-	-
lcl|LT934111.1_cds_VAH10124.1_10120 (TRITD_1Av1G206380)	537785348	537786131	-	-	-	-	-	-	-	-	-
lcl|LT934111.1_cds_VAH10126.1_10121 (TRITD_1Av1G206490)	538396233	538396830	A2RVJ8	Protein HEAT INTOLERANT 4	Arabidopsis thaliana	52.465	71.83	284	94.0397	302	434
lcl|LT934111.1_cds_VAH10133.1_10129 (TRITD_1Av1G206540)	538620621	538623385	O82462	Glutamate--tRNA ligase, cytoplasmic	Arabidopsis thaliana	67.087	83.89	714	98.7552	723	719
lcl|LT934111.1_cds_VAH10141.1_10139 (TRITD_1Av1G206570)	538665106	538669435	Q944H0	Phosphomethylethanolamine N-methyltransferase	Arabidopsis thaliana	77.405	89.26	447	89.2216	501	491
lcl|LT934111.1_cds_VAH10157.1_10153 (TRITD_1Av1G206600)	538697298	538699396	Q9S713	Serine/threonine-protein kinase STN7, chloroplastic	Arabidopsis thaliana	77.196	88.6	535	95.7066	559	562
			BRADI_2g17660v3	Serine/threonine-protein kinase STN7, chloroplastic	Brachypodium distachyon	94.107	96.96	560	100.179	559	556
lcl|LT934111.1_cds_VAH10167.1_10163 (TRITD_1Av1G206670)	538776706	538781170	P10848	Alcohol dehydrogenase 3	Hordeum vulgare	95.778	97.1	379	100.265	378	379
lcl|LT934111.1_cds_VAH10173.1_10168 (TRITD_1Av1G206710)	538868974	538875203	-	-	-	-	-	-	-	-	-
lcl|LT934111.1_cds_VAH10176.1_10172 (TRITD_1Av1G206740)	539085733	539087092	-	-	-	-	-	-	-	-	-
lcl|LT934111.1_cds_VAH10177.1_10173 (TRITD_1Av1G206750)	539095022	539113040	-	-	-	-	-	-	-	-	-
lcl|LT934111.1_cds_VAH10178.1_10174 (TRITD_1Av1G206780)	539120783	539122140	-	-	-	-	-	-	-	-	-
lcl|LT934111.1_cds_VAH10179.1_10176 (TRITD_1Av1G206790)	539124569	539125937	-	-	-	-	-	-	-	-	-
lcl|LT934111.1_cds_VAH10181.1_10177 (TRITD_1Av1G206880)	539529324	539532542	-	-	-	-	-	-	-	-	-
lcl|LT934111.1_cds_VAH10183.1_10178 (TRITD_1Av1G206900)	539599751	539601936	-	-	-	-	-	-	-	-	-
lcl|LT934111.1_cds_VAH10197.1_10184 (TRITD_1Av1G206910)	539609141	539609626	-	-	-	-	-	-	-	-	-
lcl|LT934111.1_cds_VAH10204.1_10200 (TRITD_1Av1G207010)	539851554	539852579	-	-	-	-	-	-	-	-	-
lcl|LT934111.1_cds_VAH10210.1_10202 (TRITD_1Av1G207030)	539863550	539871503	BRADI_2g15960v3	timeless family protein	Brachypodium distachyon	79.915	86.24	1170	81.9902	1427	1190
lcl|LT934111.1_cds_VAH10224.1_10219 (TRITD_1Av1G207070)	539934057	539935950	Q40784	Putative glucose-6-phosphate 1-epimerase	Cenchrus ciliaris	67.361	80.21	288	92.3077	312	329
lcl|LT934111.1_cds_VAH10226.1_10222 (TRITD_1Av1G207080)	539941133	539943346	-	-	-	-	-	-	-	-	-
lcl|LT934111.1_cds_VAH10227.1_10223 (TRITD_1Av1G207240)	540176168	540176819	O82081	Uclacyanin 1	Arabidopsis thaliana	33.333	55.56	126	69.6133	181	261
lcl|LT934111.1_cds_VAH10235.1_10229 (TRITD_1Av1G207270)	540245905	540247824	Q65XL5	Protein WHAT'S THIS FACTOR 1 homolog, chloroplastic	Oryza sativa	80.972	87.25	494	96.6732	511	509
			BRADI_2g15890v3	WTF1	Brachypodium distachyon	85.801	89.66	493	96.4775	511	506
lcl|LT934111.1_cds_VAH10236.1_10232 (TRITD_1Av1G207280)	540264155	540264661	-	-	-	-	-	-	-	-	-
lcl|LT934111.1_cds_VAH10239.1_10233 (TRITD_1Av1G207340)	540359671	540360427	-	-	-	-	-	-	-	-	-
lcl|LT934111.1_cds_VAH10240.1_10236 (TRITD_1Av1G207410)	540412053	540412796	-	-	-	-	-	-	-	-	-
lcl|LT934111.1_cds_VAH10244.1_10240 (TRITD_1Av1G207440)	540475722	540476144	-	-	-	-	-	-	-	-	-
lcl|LT934111.1_cds_VAH10252.1_10246 (TRITD_1Av1G207550)	540962701	540966365	Q42093	ABC transporter C family member 2	Arabidopsis thaliana	73.853	85.7	937	97.0984	965	1623
lcl|LT934111.1_cds_VAH10256.1_10253 (TRITD_1Av1G207560)	540976763	540978383	-	-	-	-	-	-	-	-	-
lcl|LT934111.1_cds_VAH10265.1_10255 (TRITD_1Av1G207570)	541013195	541015447	P42210	Phytepsin	Hordeum vulgare	92.188	94.34	512	100.392	510	508
lcl|LT934111.1_cds_VAH10269.1_10264 (TRITD_1Av1G207580)	541028271	541030821	Q9ZSB0	Subtilisin-like protease SBT3.9	Arabidopsis thaliana	44.754	61.22	753	98.8189	762	756
lcl|LT934111.1_cds_VAH10271.1_10267 (TRITD_1Av1G207610)	541056939	541057799	-	-	-	-	-	-	-	-	-
lcl|LT934111.1_cds_VAH10273.1_10269 (TRITD_1Av1G207640)	541108659	541111965	-	-	-	-	-	-	-	-	-
lcl|LT934111.1_cds_VAH10289.1_10279 (TRITD_1Av1G207820)	541761507	541762061	-	-	-	-	-	-	-	-	-
lcl|LT934111.1_cds_VAH10296.1_10292 (TRITD_1Av1G207930)	541951487	541951798	-	-	-	-	-	-	-	-	-
lcl|LT934111.1_cds_VAH10299.1_10294 (TRITD_1Av1G207940)	541953891	541955425	Q67ZB3	FRIGIDA-like protein 3	Arabidopsis thaliana	38.066	58.64	486	77.0206	631	558
lcl|LT934111.1_cds_VAH10304.1_10298 (TRITD_1Av1G207960)	541968004	541968920	-	-	-	-	-	-	-	-	-
lcl|LT934111.1_cds_VAH10312.1_10305 (TRITD_1Av1G207980)	541974373	541976139	P56820	Eukaryotic translation initiation factor 3 subunit D	Arabidopsis thaliana	65.588	79.22	587	99.8299	588	591
lcl|LT934111.1_cds_VAH10313.1_10309 (TRITD_1Av1G208020)	542065187	542066309	-	-	-	-	-	-	-	-	-
lcl|LT934111.1_cds_VAH10316.1_10312 (TRITD_1Av1G208080)	542187212	542188511	-	-	-	-	-	-	-	-	-
lcl|LT934111.1_cds_VAH10317.1_10313 (TRITD_1Av1G208110)	542546380	542546733	-	-	-	-	-	-	-	-	-
lcl|LT934111.1_cds_VAH10318.1_10314 (TRITD_1Av1G208120)	542547380	542547913	Q06030	50S ribosomal protein L12-1, chloroplastic	Secale cereale	81.343	86.57	134	75.7062	177	174
lcl|LT934111.1_cds_VAH10320.1_10316 (TRITD_1Av1G208130)	542552976	542553811	-	-	-	-	-	-	-	-	-
lcl|LT934111.1_cds_VAH10324.1_10319 (TRITD_1Av1G208250)	542786266	542786684	Q75I75	Expansin-A31	Oryza sativa	74.236	85.59	229	89.4531	256	256
lcl|LT934111.1_cds_VAH10325.1_10322 (TRITD_1Av1G208270)	542848522	542849407	Q75I75	Expansin-A31	Oryza sativa	75.546	86.46	229	90.1575	254	256
lcl|LT934111.1_cds_VAH10335.1_10330 (TRITD_1Av1G208300)	542940641	542943323	O49460	Prohibitin-1, mitochondrial	Arabidopsis thaliana	78.696	86.96	230	69.697	330	288
lcl|LT934111.1_cds_VAH10338.1_10334 (TRITD_1Av1G208330)	543135208	543135591	-	-	-	-	-	-	-	-	-
lcl|LT934111.1_cds_VAH10339.1_10335 (TRITD_1Av1G208400)	543283549	543284349	-	-	-	-	-	-	-	-	-
lcl|LT934111.1_cds_VAH10340.1_10338 (TRITD_1Av1G208410)	543378188	543379387	-	-	-	-	-	-	-	-	-
lcl|LT934111.1_cds_VAH10345.1_10341 (TRITD_1Av1G208490)	543524975	543528894	Q38J50	Tricetin 3',4',5'-O-trimethyltransferase	Triticum aestivum	65.625	81.53	352	98.0501	359	356
lcl|LT934111.1_cds_VAH10360.1_10347 (TRITD_1Av1G208540)	543626423	543627385	Q8VZD5	Shaggy-related protein kinase epsilon	Arabidopsis thaliana	77.66	88.56	376	87.8505	428	410
lcl|LT934111.1_cds_VAH10365.1_10363 (TRITD_1Av1G208550)	543635183	543636890	A2YW91	Patatin-like protein 2	Oryza sativa	65.985	78.26	391	99.7449	392	405
lcl|LT934111.1_cds_VAH10368.1_10364 (TRITD_1Av1G208560)	543641875	543642559	A2YW91	Patatin-like protein 2	Oryza sativa	76.667	86.67	210	88.2353	238	405
lcl|LT934111.1_cds_VAH10370.1_10366 (TRITD_1Av1G208590)	543706625	543707719	-	-	-	-	-	-	-	-	-
lcl|LT934111.1_cds_VAH10371.1_10367 (TRITD_1Av1G208600)	543736764	543737477	-	-	-	-	-	-	-	-	-
lcl|LT934111.1_cds_VAH10372.1_10368 (TRITD_1Av1G208610)	543746646	543747266	-	-	-	-	-	-	-	-	-
lcl|LT934111.1_cds_VAH10374.1_10370 (TRITD_1Av1G208640)	543789425	543791977	-	-	-	-	-	-	-	-	-
lcl|LT934111.1_cds_VAH10376.1_10372 (TRITD_1Av1G208660)	543794571	543795943	K7UTH7	GTPase ERA1, chloroplastic	Zea mays	91.509	96.23	212	84.8	250	416
lcl|LT934111.1_cds_VAH10383.1_10379 (TRITD_1Av1G208680)	543968995	543969264	Q6NNN0	Protein RADIALIS-like 3	Arabidopsis thaliana	55.882	73.53	68	76.4045	89	81
lcl|LT934111.1_cds_VAH10384.1_10380 (TRITD_1Av1G208690)	544031280	544031546	Q8GW75	Protein RADIALIS-like 5	Arabidopsis thaliana	55.556	74.6	63	71.5909	88	100
lcl|LT934111.1_cds_VAH10385.1_10381 (TRITD_1Av1G208710)	544093895	544094161	Q8GW75	Protein RADIALIS-like 5	Arabidopsis thaliana	57.143	76.19	63	71.5909	88	100
lcl|LT934111.1_cds_VAH10386.1_10382 (TRITD_1Av1G208720)	544098972	544099238	F4JVB8	Protein RADIALIS-like 1	Arabidopsis thaliana	54.412	73.53	68	77.2727	88	100
lcl|LT934111.1_cds_VAH10387.1_10383 (TRITD_1Av1G208730)	544120260	544120526	Q1G3C4	Protein RADIALIS-like 4	Arabidopsis thaliana	51.613	75.81	62	70.4545	88	77
lcl|LT934111.1_cds_VAH10388.1_10384 (TRITD_1Av1G208740)	544125338	544125580	Q8GW75	Protein RADIALIS-like 5	Arabidopsis thaliana	57.143	73.02	63	78.75	80	100
lcl|LT934111.1_cds_VAH10392.1_10386 (TRITD_1Av1G208760)	544140176	544143650	Q9FRL3	Sugar transporter ERD6-like 6	Arabidopsis thaliana	69.038	83.89	478	96.371	496	487
lcl|LT934111.1_cds_VAH10396.1_10393 (TRITD_1Av1G208860)	544271846	544272948	Q93YP9	Sugar transporter ERD6-like 4	Arabidopsis thaliana	71.518	87.53	481	95.6262	503	488
lcl|LT934111.1_cds_VAH10404.1_10400 (TRITD_1Av1G208960)	544453626	544455194	Q9LN49	3-ketoacyl-CoA synthase 4	Arabidopsis thaliana	79.713	88.52	488	93.4866	522	516
lcl|LT934111.1_cds_VAH10406.1_10402 (TRITD_1Av1G208990)	544515335	544516870	Q8LR34	Iron-sulfur cluster assembly protein 1	Oryza sativa	79.042	84.43	167	99.4048	168	171
lcl|LT934111.1_cds_VAH10407.1_10403 (TRITD_1Av1G209010)	544632282	544633731	-	-	-	-	-	-	-	-	-
lcl|LT934111.1_cds_VAH10409.1_10405 (TRITD_1Av1G209040)	544812449	544813175	D9J100	Anthranilate O-methyltransferase 3	Zea mays	51.462	65.5	171	98.2759	174	379
lcl|LT934111.1_cds_VAH10410.1_10406 (TRITD_1Av1G209050)	544814524	544816091	D9J0Z7	Anthranilate O-methyltransferase 1	Zea mays	51.948	72.73	154	98.0892	157	382
lcl|LT934111.1_cds_VAH10412.1_10407 (TRITD_1Av1G209090)	544889762	544892013	D9J100	Anthranilate O-methyltransferase 3	Zea mays	50.394	69.29	381	101.872	374	379
lcl|LT934111.1_cds_VAH10413.1_10409 (TRITD_1Av1G209110)	545217999	545218667	-	-	-	-	-	-	-	-	-
lcl|LT934111.1_cds_VAH10414.1_10411 (TRITD_1Av1G209140)	545496632	545497008	-	-	-	-	-	-	-	-	-
lcl|LT934111.1_cds_VAH10428.1_10424 (TRITD_1Av1G209180)	545576708	545577573	Q9LDK9	Beta-adaptin-like protein A	Arabidopsis thaliana	55.833	76.67	120	85.1064	141	841
lcl|LT934111.1_cds_VAH10433.1_10429 (TRITD_1Av1G209200)	545654626	545656404	A2Z7B3	GDP-mannose 3,5-epimerase 1	Oryza sativa	92.857	97.09	378	97.9275	386	378
lcl|LT934111.1_cds_VAH10438.1_10433 (TRITD_1Av1G209410)	545887092	545888509	Q38J50	Tricetin 3',4',5'-O-trimethyltransferase	Triticum aestivum	68.539	80.34	356	90.3553	394	356
lcl|LT934111.1_cds_VAH10441.1_10437 (TRITD_1Av1G209470)	545955926	545957584	-	-	-	-	-	-	-	-	-
lcl|LT934111.1_cds_VAH10443.1_10439 (TRITD_1Av1G209570)	546315780	546322530	-	-	-	-	-	-	-	-	-
lcl|LT934111.1_cds_VAH10444.1_10440 (TRITD_1Av1G209580)	546421944	546424415	-	-	-	-	-	-	-	-	-
lcl|LT934111.1_cds_VAH10445.1_10441 (TRITD_1Av1G209630)	546576163	546576773	-	-	-	-	-	-	-	-	-
lcl|LT934111.1_cds_VAH10446.1_10442 (TRITD_1Av1G209720)	546697159	546697652	-	-	-	-	-	-	-	-	-
lcl|LT934111.1_cds_VAH10447.1_10443 (TRITD_1Av1G209780)	546939947	546942565	-	-	-	-	-	-	-	-	-
lcl|LT934111.1_cds_VAH10448.1_10444 (TRITD_1Av1G209790)	546950149	546952491	-	-	-	-	-	-	-	-	-
lcl|LT934111.1_cds_VAH10450.1_10446 (TRITD_1Av1G209840)	547060929	547061141	Q10FF9	Deoxyuridine 5'-triphosphate nucleotidohydrolase	Oryza sativa	75	85	60	85.7143	70	171
			BRADI_1g12830v3	dUTP-PYROPHOSPHATASE-LIKE 1	Brachypodium distachyon	81.667	88.33	60	85.7143	70	225
lcl|LT934111.1_cds_VAH10451.1_10447 (TRITD_1Av1G209870)	547131624	547133132	Q9XPS9	DNA-directed RNA polymerase subunit beta''	Triticum aestivum	95.181	95.98	498	99.2032	502	1479
lcl|LT934111.1_cds_VAH10452.1_10448 (TRITD_1Av1G209880)	547234501	547237509	-	-	-	-	-	-	-	-	-
lcl|LT934111.1_cds_VAH10453.1_10449 (TRITD_1Av1G209890)	547251921	547253567	-	-	-	-	-	-	-	-	-
lcl|LT934111.1_cds_VAH10455.1_10450 (TRITD_1Av1G209970)	547299300	547299947	-	-	-	-	-	-	-	-	-
lcl|LT934111.1_cds_VAH10456.1_10452 (TRITD_1Av1G210020)	547340652	547341770	-	-	-	-	-	-	-	-	-
lcl|LT934111.1_cds_VAH10457.1_10453 (TRITD_1Av1G210030)	547346751	547347893	-	-	-	-	-	-	-	-	-
lcl|LT934111.1_cds_VAH10458.1_10454 (TRITD_1Av1G210150)	547528722	547529243	-	-	-	-	-	-	-	-	-
lcl|LT934111.1_cds_VAH10459.1_10455 (TRITD_1Av1G210180)	547538665	547541397	-	-	-	-	-	-	-	-	-
lcl|LT934111.1_cds_VAH10462.1_10458 (TRITD_1Av1G210280)	547627267	547628370	Q9C5G5	Phosphoinositide phosphatase SAC7	Arabidopsis thaliana	64.505	80.03	586	97.9933	598	597
lcl|LT934111.1_cds_VAH10473.1_10469 (TRITD_1Av1G210290)	547655714	547658055	E0ZS47	Urease accessory protein G	Oryza sativa	93.927	97.17	247	86.0627	287	284
			BRADI_2g16410v3	Similar to Urease accessory protein G	Brachypodium distachyon	96.774	97.98	248	86.4111	287	288
lcl|LT934111.1_cds_VAH10475.1_10471 (TRITD_1Av1G210310)	547675038	547675307	-	-	-	-	-	-	-	-	-
lcl|LT934111.1_cds_VAH10476.1_10472 (TRITD_1Av1G210380)	547776214	547778004	-	-	-	-	-	-	-	-	-
lcl|LT934111.1_cds_VAH10477.1_10473 (TRITD_1Av1G210400)	547793929	547794396	Q9M8J9	BTB/POZ and MATH domain-containing protein 2	Arabidopsis thaliana	38.462	61.54	156	100.645	155	406
lcl|LT934111.1_cds_VAH10478.1_10474 (TRITD_1Av1G210420)	547802630	547802971	O22286	BTB/POZ and MATH domain-containing protein 3	Arabidopsis thaliana	30.769	53.85	78	69.0265	113	408
lcl|LT934111.1_cds_VAH10479.1_10475 (TRITD_1Av1G210450)	547815505	547816190	O80854	Cytochrome b561 domain-containing protein At2g30890	Arabidopsis thaliana	46.369	68.72	179	70.1961	255	257
lcl|LT934111.1_cds_VAH10482.1_10479 (TRITD_1Av1G210460)	547830546	547832725	Q943F3	60S ribosomal protein L18a	Oryza sativa	91.573	94.38	178	100	178	178
lcl|LT934111.1_cds_VAH10489.1_10485 (TRITD_1Av1G210480)	547845311	547846086	Q8L9S1	60S ribosomal protein L18a-like protein	Arabidopsis thaliana	56.25	70	80	79.2079	101	158
lcl|LT934111.1_cds_VAH10490.1_10486 (TRITD_1Av1G210500)	547891030	547891902	-	-	-	-	-	-	-	-	-
lcl|LT934111.1_cds_VAH10492.1_10488 (TRITD_1Av1G210580)	548095711	548099750	-	-	-	-	-	-	-	-	-
lcl|LT934111.1_cds_VAH10501.1_10497 (TRITD_1Av1G210670)	548158344	548159709	-	-	-	-	-	-	-	-	-
lcl|LT934111.1_cds_VAH10502.1_10498 (TRITD_1Av1G210690)	548226089	548227435	-	-	-	-	-	-	-	-	-
lcl|LT934111.1_cds_VAH10509.1_10504 (TRITD_1Av1G210710)	548231713	548232134	Q9FJH0	Ras-related protein RABA1f	Arabidopsis thaliana	91.628	97.67	215	99.537	216	217
lcl|LT934111.1_cds_VAH10519.1_10506 (TRITD_1Av1G210720)	548233962	548236772	-	-	-	-	-	-	-	-	-
lcl|LT934111.1_cds_VAH10529.1_10525 (TRITD_1Av1G210730)	548306459	548307304	P01543	Purothionin A-1	Triticum aestivum	99.265	100	136	100	136	136
lcl|LT934111.1_cds_VAH10530.1_10526 (TRITD_1Av1G210740)	548309534	548309922	Q05806	Type-5 thionin	Triticum aestivum	98.246	100	57	77.027	74	131
lcl|LT934111.1_cds_VAH10533.1_10527 (TRITD_1Av1G210750)	548317041	548317906	Q05806	Type-5 thionin	Triticum aestivum	66.667	73.87	111	57.2165	194	131
lcl|LT934111.1_cds_VAH10534.1_10530 (TRITD_1Av1G210830)	548515073	548517406	-	-	-	-	-	-	-	-	-
lcl|LT934111.1_cds_VAH10535.1_10531 (TRITD_1Av1G210860)	548605571	548607149	-	-	-	-	-	-	-	-	-
lcl|LT934111.1_cds_VAH10536.1_10532 (TRITD_1Av1G210870)	548607732	548611914	-	-	-	-	-	-	-	-	-
lcl|LT934111.1_cds_VAH10539.1_10534 (TRITD_1Av1G210960)	548745190	548745657	P0CG86	Ubiquitin-40S ribosomal protein S27a	Hordeum vulgare	99.351	100	154	95.6522	161	155
lcl|LT934111.1_cds_VAH10546.1_10548 (TRITD_1Av1G210990)	548763478	548764446	Q6AUG0	Splicing factor U2af small subunit B	Oryza sativa	97.838	97.84	185	57.4534	322	304
lcl|LT934111.1_cds_VAH10553.1_10549 (TRITD_1Av1G211190)	548999163	548999660	P0C291	Monothiol glutaredoxin-S9	Oryza sativa	71.324	75.74	136	82.4242	165	132
lcl|LT934111.1_cds_VAH10559.1_10556 (TRITD_1Av1G211240)	549019793	549020230	P0C291	Monothiol glutaredoxin-S9	Oryza sativa	70.345	73.1	145	100	145	132
lcl|LT934111.1_cds_VAH10561.1_10557 (TRITD_1Av1G211270)	549116264	549117133	Q8LEE9	Fasciclin-like arabinogalactan protein 12	Arabidopsis thaliana	43.791	67.97	153	52.9412	289	249
lcl|LT934111.1_cds_VAH10562.1_10558 (TRITD_1Av1G211300)	549137628	549138428	Q8LEE9	Fasciclin-like arabinogalactan protein 12	Arabidopsis thaliana	52	70.67	150	56.391	266	249
lcl|LT934111.1_cds_VAH10563.1_10559 (TRITD_1Av1G211310)	549180769	549183368	Q8GYH7	E3 SUMO-protein ligase MMS21	Arabidopsis thaliana	44.672	65.98	244	96.063	254	249
lcl|LT934111.1_cds_VAH10567.1_10563 (TRITD_1Av1G211440)	549333277	549333618	-	-	-	-	-	-	-	-	-
lcl|LT934111.1_cds_VAH10571.1_10566 (TRITD_1Av1G211520)	549598389	549601070	Q8S985	Auxin response factor 15	Oryza sativa	69.357	75.92	731	94.5666	773	712
lcl|LT934111.1_cds_VAH10573.1_10569 (TRITD_1Av1G211650)	549875155	549876197	Q76BW5	Xyloglucan endotransglycosylase/hydrolase protein 8	Oryza sativa	79.924	89.39	264	93.2862	283	290
lcl|LT934111.1_cds_VAH10584.1_10580 (TRITD_1Av1G211720)	549972699	549972902	-	-	-	-	-	-	-	-	-
lcl|LT934111.1_cds_VAH10586.1_10582 (TRITD_1Av1G211830)	550206091	550208495	-	-	-	-	-	-	-	-	-
lcl|LT934111.1_cds_VAH10587.1_10583 (TRITD_1Av1G211850)	550256695	550258298	A2X5P7	Beta-fructofuranosidase, insoluble isoenzyme 1	Oryza sativa	71.429	81.92	553	96.5096	573	577
lcl|LT934111.1_cds_VAH10590.1_10586 (TRITD_1Av1G211870)	550269119	550269780	Q84MD2	Protein CASPARIAN STRIP INTEGRITY FACTOR 1	Arabidopsis thaliana	40.58	60.87	69	71.875	96	83
lcl|LT934111.1_cds_VAH10591.1_10587 (TRITD_1Av1G211890)	550322642	550323870	-	-	-	-	-	-	-	-	-
lcl|LT934111.1_cds_VAH10595.1_10591 (TRITD_1Av1G211900)	550338539	550339897	-	-	-	-	-	-	-	-	-
lcl|LT934111.1_cds_VAH10596.1_10592 (TRITD_1Av1G211910)	550343662	550344212	-	-	-	-	-	-	-	-	-
lcl|LT934111.1_cds_VAH10597.1_10593 (TRITD_1Av1G211960)	550367164	550367682	-	-	-	-	-	-	-	-	-
lcl|LT934111.1_cds_VAH10598.1_10594 (TRITD_1Av1G211970)	550384726	550386157	A0A0N9HT29	Desmethyl-deoxy-podophyllotoxin synthase	Sinopodophyllum hexandrum	45.877	67.86	473	93.8492	504	507
lcl|LT934111.1_cds_VAH10600.1_10596 (TRITD_1Av1G211980)	550387376	550389111	A0A0N9HT29	Desmethyl-deoxy-podophyllotoxin synthase	Sinopodophyllum hexandrum	47.78	68.29	473	94.0358	503	507
lcl|LT934111.1_cds_VAH10602.1_10597 (TRITD_1Av1G212000)	550426590	550428408	B4FVP3	Zealexin A1 synthase	Zea mays	50.105	71.16	475	89.2857	532	505
lcl|LT934111.1_cds_VAH10604.1_10600 (TRITD_1Av1G212050)	550495486	550499779	Q688X9	Protein DEHYDRATION-INDUCED 19	Oryza sativa	78.355	85.71	231	101.762	227	226
lcl|LT934111.1_cds_VAH10609.1_10605 (TRITD_1Av1G212070)	550514673	550514879	Q10FF9	Deoxyuridine 5'-triphosphate nucleotidohydrolase	Oryza sativa	83.824	94.12	68	100	68	171
			BRADI_1g12830v3	dUTP-PYROPHOSPHATASE-LIKE 1	Brachypodium distachyon	85.294	92.65	68	100	68	225
lcl|LT934111.1_cds_VAH10610.1_10606 (TRITD_1Av1G212250)	550827070	550828503	O23337	Pentatricopeptide repeat-containing protein At4g14820	Arabidopsis thaliana	38.73	64.76	315	66.0377	477	722
lcl|LT934111.1_cds_VAH10614.1_10607 (TRITD_1Av1G212290)	550889588	550892918	Q9FFH1	Homeobox-DDT domain protein RLT2	Arabidopsis thaliana	47.484	61.1	1550	83.3782	1859	1694
lcl|LT934111.1_cds_VAH10616.1_10612 (TRITD_1Av1G212380)	551138159	551138611	-	-	-	-	-	-	-	-	-
lcl|LT934111.1_cds_VAH10617.1_10613 (TRITD_1Av1G212450)	551322229	551323236	Q42602	Cytochrome P450 89A2	Arabidopsis thaliana	55.215	73.01	326	97.3134	335	506
lcl|LT934111.1_cds_VAH10621.1_10617 (TRITD_1Av1G212510)	551411560	551418413	Q9M4G3	3-deoxy-manno-octulosonate cytidylyltransferase	Zea mays	88.298	94.33	282	96.2457	293	298
			BRADI_2g16710v3	Nucleotide-diphospho-sugar transferases superfamily protein	Brachypodium distachyon	91.809	93.86	293	100	293	290
lcl|LT934111.1_cds_VAH10622.1_10618 (TRITD_1Av1G212520)	551423327	551424927	-	-	-	-	-	-	-	-	-
lcl|LT934111.1_cds_VAH10624.1_10620 (TRITD_1Av1G212530)	551435634	551435897	-	-	-	-	-	-	-	-	-
lcl|LT934111.1_cds_VAH10628.1_10624 (TRITD_1Av1G212650)	551896878	551897111	-	-	-	-	-	-	-	-	-
lcl|LT934111.1_cds_VAH10629.1_10625 (TRITD_1Av1G212660)	551901562	551901831	-	-	-	-	-	-	-	-	-
lcl|LT934111.1_cds_VAH10630.1_10626 (TRITD_1Av1G212670)	551909919	551910185	-	-	-	-	-	-	-	-	-
lcl|LT934111.1_cds_VAH10631.1_10627 (TRITD_1Av1G212680)	551917164	551917424	-	-	-	-	-	-	-	-	-
lcl|LT934111.1_cds_VAH10633.1_10629 (TRITD_1Av1G212700)	552038045	552038839	O65677	3-ketoacyl-CoA synthase 17	Arabidopsis thaliana	50	72.86	210	79.5455	264	487
lcl|LT934111.1_cds_VAH10634.1_10630 (TRITD_1Av1G212760)	552353018	552354400	Q9XG83	Gibberellin 2-beta-dioxygenase	Phaseolus coccineus	53.595	67.97	306	86.4407	354	332
lcl|LT934111.1_cds_VAH10636.1_10631 (TRITD_1Av1G212820)	552656587	552658012	Q8S0S6	Gibberellin 2-beta-dioxygenase 3	Oryza sativa	56.364	68.48	330	92.437	357	327
lcl|LT934111.1_cds_VAH10638.1_10633 (TRITD_1Av1G212850)	552720753	552722371	Q9FZ48	Ubiquitin-conjugating enzyme E2 36	Arabidopsis thaliana	97.386	99.35	153	100	153	153
lcl|LT934111.1_cds_VAH10639.1_10635 (TRITD_1Av1G212880)	552980803	552981483	Q58FV0	Protein DOG1-like 3	Arabidopsis thaliana	29.018	51.79	224	99.115	226	282
lcl|LT934111.1_cds_VAH10640.1_10636 (TRITD_1Av1G212920)	553096547	553098961	Q1KS66	Rop guanine nucleotide exchange factor 10	Arabidopsis thaliana	56.587	76.95	334	74.7204	447	493
lcl|LT934111.1_cds_VAH10641.1_10637 (TRITD_1Av1G212940)	553100683	553101199	-	-	-	-	-	-	-	-	-
lcl|LT934111.1_cds_VAH10643.1_10639 (TRITD_1Av1G213000)	553138209	553139214	Q9SEE4	Pirin-like protein	Solanum lycopersicum	55.83	72.44	283	78.1768	362	291
lcl|LT934111.1_cds_VAH10645.1_10641 (TRITD_1Av1G213020)	553151703	553153492	-	-	-	-	-	-	-	-	-
lcl|LT934111.1_cds_VAH10654.1_10642 (TRITD_1Av1G213030)	553175127	553183013	Q0WVL7	Golgin candidate 5	Arabidopsis thaliana	66.462	80.86	653	56.832	1149	956
			BRADI_2g16820v3	Golgin Putative 5	Brachypodium distachyon	83.833	89.06	1033	89.9043	1149	1032
lcl|LT934111.1_cds_VAH10666.1_10662 (TRITD_1Av1G213180)	553354776	553356257	-	-	-	-	-	-	-	-	-
lcl|LT934111.1_cds_VAH10667.1_10663 (TRITD_1Av1G213190)	553367236	553367598	Q9FX43	Mitogen-activated protein kinase kinase 9	Arabidopsis thaliana	48.571	62.86	105	87.5	120	310
lcl|LT934111.1_cds_VAH10669.1_10666 (TRITD_1Av1G213240)	553490013	553490906	Q6AT32	Probable beta-1,4-xylosyltransferase GT43E	Oryza sativa	67.722	76.16	474	103.043	460	451
lcl|LT934111.1_cds_VAH10676.1_10672 (TRITD_1Av1G213290)	553566202	553568202	A0A1C9II22	Noroxomaritidine/norcraugsodine reductase	Narcissus aff.	58.431	72.16	255	97.7011	261	257
lcl|LT934111.1_cds_VAH10677.1_10673 (TRITD_1Av1G213320)	553692729	553692989	-	-	-	-	-	-	-	-	-
lcl|LT934111.1_cds_VAH10678.1_10674 (TRITD_1Av1G213330)	553694254	553694735	-	-	-	-	-	-	-	-	-
lcl|LT934111.1_cds_VAH10679.1_10675 (TRITD_1Av1G213410)	553942906	553943151	-	-	-	-	-	-	-	-	-
lcl|LT934111.1_cds_VAH10680.1_10676 (TRITD_1Av1G213430)	553945312	553945974	B6TYV8	Cell number regulator 2	Zea mays	83.704	91.85	135	72.1925	187	181
lcl|LT934111.1_cds_VAH10681.1_10677 (TRITD_1Av1G213470)	553977238	553980301	Q9LVJ0	UV-B-induced protein At3g17800, chloroplastic	Arabidopsis thaliana	32.831	51.81	332	84.9105	391	421
lcl|LT934111.1_cds_VAH10683.1_10678 (TRITD_1Av1G213490)	553983393	553986219	Q8GXJ4	Glutamate receptor 3.4	Arabidopsis thaliana	56.751	73	911	97.1215	938	959
lcl|LT934111.1_cds_VAH10693.1_10686 (TRITD_1Av1G213510)	553998970	554000862	Q6AT33	Auxin-responsive protein IAA19	Oryza sativa	68.841	75.36	276	93.8776	294	281
lcl|LT934111.1_cds_VAH10699.1_10693 (TRITD_1Av1G213520)	554021488	554022752	-	-	-	-	-	-	-	-	-
lcl|LT934111.1_cds_VAH10704.1_10699 (TRITD_1Av1G213530)	554040037	554049857	-	-	-	-	-	-	-	-	-
lcl|LT934111.1_cds_VAH10710.1_10705 (TRITD_1Av1G213650)	554404279	554407836	-	-	-	-	-	-	-	-	-
lcl|LT934111.1_cds_VAH10711.1_10706 (TRITD_1Av1G213660)	554411132	554413006	Q9FYG4	Aldehyde oxidase GLOX1	Arabidopsis thaliana	46.023	61.93	528	84.6154	624	615
lcl|LT934111.1_cds_VAH10713.1_10708 (TRITD_1Av1G213670)	554463752	554465664	Q9SP08	Exosome complex component RRP41 homolog	Arabidopsis thaliana	80.579	88.84	242	100	242	241
			BRADI_2g16910v3	Exosome complex component RRP41 homolog	Brachypodium distachyon	95.455	97.93	242	100	242	242
lcl|LT934111.1_cds_VAH10716.1_10711 (TRITD_1Av1G213680)	554467221	554468371	Q6AT41	Protein NINJA homolog 1	Oryza sativa	78.261	82.17	460	96.6387	476	451
			BRADI_2g11790v3	NINJA	Brachypodium distachyon	84.683	89.06	457	96.0084	476	475
lcl|LT934111.1_cds_VAH10728.1_10723 (TRITD_1Av1G213730)	554521964	554525411	Q6L4I2	Endoglucanase 15	Oryza sativa	82.698	89.37	630	95.7447	658	629
lcl|LT934111.1_cds_VAH10729.1_10724 (TRITD_1Av1G213780)	554664310	554664591	A1EA51	50S ribosomal protein L23-B, chloroplastic	Agrostis stolonifera	97.849	98.92	93	100	93	93
lcl|LT934111.1_cds_VAH10735.1_10727 (TRITD_1Av1G213830)	554680744	554684971	Q39828	Dynamin-related protein 5A	Glycine max	85.082	93.77	610	97.7564	624	610
lcl|LT934111.1_cds_VAH10742.1_10735 (TRITD_1Av1G213980)	554982439	554984193	Q9M3B2	Wax ester synthase/diacylglycerol acyltransferase 5	Arabidopsis thaliana	45.021	64.11	482	90.4315	533	507
lcl|LT934111.1_cds_VAH10744.1_10739 (TRITD_1Av1G214060)	555036974	555037953	-	-	-	-	-	-	-	-	-
lcl|LT934111.1_cds_VAH10746.1_10741 (TRITD_1Av1G214080)	555044051	555044413	Q9M363	Cytochrome b561 and DOMON domain-containing protein At3g61750	Arabidopsis thaliana	46.784	64.33	342	89.0625	384	398
lcl|LT934111.1_cds_VAH10755.1_10751 (TRITD_1Av1G214290)	555396802	555399787	Q9SZ83	Uncharacterized oxidoreductase At4g09670	Arabidopsis thaliana	56.497	75.42	354	95.4178	371	362
lcl|LT934111.1_cds_VAH10759.1_10754 (TRITD_1Av1G214330)	555416703	555417164	-	-	-	-	-	-	-	-	-
lcl|LT934111.1_cds_VAH10761.1_10756 (TRITD_1Av1G214460)	555579687	555584325	Q8L9A0	50S ribosomal protein L21, mitochondrial	Arabidopsis thaliana	82.353	91.91	136	52.9183	257	270
			BRADI_2g16970v3	NFD1	Brachypodium distachyon	82.258	88.71	248	96.4981	257	262
lcl|LT934111.1_cds_VAH10768.1_10759 (TRITD_1Av1G214470)	555600827	555602843	BRADI_2g16960v3	Probable ubiquitin-conjugating enzyme E2 24	Brachypodium distachyon	84.659	89.2	880	102.088	862	872
lcl|LT934111.1_cds_VAH10778.1_10772 (TRITD_1Av1G214570)	555748710	555750719	Q8GY87	Probable ubiquitin-conjugating enzyme E2 26	Arabidopsis thaliana	53.716	69.93	296	52.7629	561	543
lcl|LT934111.1_cds_VAH10785.1_10780 (TRITD_1Av1G214600)	555758794	555759164	-	-	-	-	-	-	-	-	-
lcl|LT934111.1_cds_VAH10792.1_10788 (TRITD_1Av1G214800)	556242364	556243116	Q9SGN6	MACPF domain-containing protein NSL1	Arabidopsis thaliana	50.567	65.48	617	99.8382	618	612
lcl|LT934111.1_cds_VAH10799.1_10794 (TRITD_1Av1G215080)	556716422	556717039	-	-	-	-	-	-	-	-	-
lcl|LT934111.1_cds_VAH10800.1_10795 (TRITD_1Av1G215090)	556727541	556728428	-	-	-	-	-	-	-	-	-
lcl|LT934111.1_cds_VAH10801.1_10796 (TRITD_1Av1G215100)	556735660	556736460	O22227	Protein MIZU-KUSSEI 1	Arabidopsis thaliana	35.263	53.16	190	71.4286	266	297
lcl|LT934111.1_cds_VAH10802.1_10797 (TRITD_1Av1G215130)	556800368	556801357	-	-	-	-	-	-	-	-	-
lcl|LT934111.1_cds_VAH10804.1_10798 (TRITD_1Av1G215200)	556875681	556876346	-	-	-	-	-	-	-	-	-
lcl|LT934111.1_cds_VAH10806.1_10801 (TRITD_1Av1G215220)	556891473	556892289	Q7XVB3	Probable sodium/metabolite cotransporter BASS1, chloroplastic	Oryza sativa	76.886	84.91	411	103.266	398	406
			BRADI_3g41190v3	Probable sodium/metabolite cotransporter BASS1, chloroplastic	Brachypodium distachyon	82.323	87.37	396	99.4975	398	408
lcl|LT934111.1_cds_VAH10808.1_10803 (TRITD_1Av1G215230)	556896441	556897809	P0DKK1	60S ribosomal protein L37a-1	Oryza sativa	100	100	91	62.7586	145	92
lcl|LT934111.1_cds_VAH10809.1_10804 (TRITD_1Av1G215300)	556999266	557000480	Q9SY29	Probable purine permease 4	Arabidopsis thaliana	46.429	60.42	336	83.1683	404	382
lcl|LT934111.1_cds_VAH10810.1_10805 (TRITD_1Av1G215310)	557010541	557011671	Q9SY29	Probable purine permease 4	Arabidopsis thaliana	46.749	63.16	323	85.9043	376	382
lcl|LT934111.1_cds_VAH10811.1_10806 (TRITD_1Av1G215320)	557020081	557020839	-	-	-	-	-	-	-	-	-
lcl|LT934111.1_cds_VAH10812.1_10807 (TRITD_1Av1G215340)	557048336	557049550	Q9SY29	Probable purine permease 4	Arabidopsis thaliana	49.231	64	325	80.4455	404	382
lcl|LT934111.1_cds_VAH10814.1_10809 (TRITD_1Av1G215380)	557158235	557160517	Q5FV35	Protein MICRORCHIDIA 2	Arabidopsis thaliana	28.819	51.04	288	92.9032	310	626
lcl|LT934111.1_cds_VAH10815.1_10810 (TRITD_1Av1G215400)	557231771	557232789	F4K2G3	Protein MICRORCHIDIA 5	Arabidopsis thaliana	26.941	50.68	219	60.1648	364	708
lcl|LT934111.1_cds_VAH10818.1_10813 (TRITD_1Av1G215410)	557234621	557237203	-	-	-	-	-	-	-	-	-
lcl|LT934111.1_cds_VAH10819.1_10814 (TRITD_1Av1G215500)	557403518	557404033	-	-	-	-	-	-	-	-	-
lcl|LT934111.1_cds_VAH10825.1_10815 (TRITD_1Av1G215560)	557507782	557508761	Q9LU21	Photosynthetic NDH subunit of subcomplex B 3, chloroplastic	Arabidopsis thaliana	41.096	58.22	146	72.2772	202	204
lcl|LT934111.1_cds_VAH10830.1_10825 (TRITD_1Av1G215620)	557769709	557770908	Q6I621	Serine/threonine protein phosphatase 2A 57 kDa regulatory subunit B' kappa isoform	Oryza sativa	83.433	89.22	501	100.602	498	510
lcl|LT934111.1_cds_VAH10838.1_10834 (TRITD_1Av1G215640)	557925275	557928734	Q43011	Asparagine synthetase [glutamine-hydrolyzing] 2	Oryza sativa	90.636	94.88	566	99.4728	569	591
lcl|LT934111.1_cds_VAH10843.1_10838 (TRITD_1Av1G215650)	557979642	557980140	-	-	-	-	-	-	-	-	-
lcl|LT934111.1_cds_VAH10844.1_10839 (TRITD_1Av1G215720)	558269314	558269758	-	-	-	-	-	-	-	-	-
lcl|LT934111.1_cds_VAH10846.1_10841 (TRITD_1Av1G215770)	558354080	558355420	-	-	-	-	-	-	-	-	-
lcl|LT934111.1_cds_VAH10847.1_10842 (TRITD_1Av1G215830)	558440826	558443600	-	-	-	-	-	-	-	-	-
lcl|LT934111.1_cds_VAH10848.1_10843 (TRITD_1Av1G215900)	558522131	558524113	Q9C857	GDSL esterase/lipase At1g31550	Arabidopsis thaliana	37.714	59.43	350	85.7843	408	394
lcl|LT934111.1_cds_VAH10849.1_10844 (TRITD_1Av1G215920)	558540270	558565300	-	-	-	-	-	-	-	-	-
lcl|LT934111.1_cds_VAH10850.1_10845 (TRITD_1Av1G215930)	558574870	558581962	-	-	-	-	-	-	-	-	-
lcl|LT934111.1_cds_VAH10851.1_10846 (TRITD_1Av1G216070)	558950804	558951046	Q10FF9	Deoxyuridine 5'-triphosphate nucleotidohydrolase	Oryza sativa	54.717	75.47	53	66.25	80	171
			BRADI_1g12830v3	dUTP-PYROPHOSPHATASE-LIKE 1	Brachypodium distachyon	66.667	82.22	45	56.25	80	225
lcl|LT934111.1_cds_VAH10852.1_10847 (TRITD_1Av1G216210)	559235556	559236947	-	-	-	-	-	-	-	-	-
lcl|LT934111.1_cds_VAH10854.1_10849 (TRITD_1Av1G216250)	559270741	559271496	Q84J95	Gibberellin-regulated protein 5	Arabidopsis thaliana	62.857	77.14	70	67.9612	103	97
			BRADI_3g21365v3	Gibberellin-regulated protein 12	Brachypodium distachyon	76.699	88.35	103	100	103	103
lcl|LT934111.1_cds_VAH10856.1_10850 (TRITD_1Av1G216260)	559284924	559288215	Q6I628	CDP-diacylglycerol--serine O-phosphatidyltransferase 2	Oryza sativa	89.202	91.78	426	101.429	420	423
lcl|LT934111.1_cds_VAH10857.1_10852 (TRITD_1Av1G216290)	559333496	559333756	-	-	-	-	-	-	-	-	-
lcl|LT934111.1_cds_VAH10858.1_10853 (TRITD_1Av1G216360)	559361543	559363577	-	-	-	-	-	-	-	-	-
lcl|LT934111.1_cds_VAH10865.1_10857 (TRITD_1Av1G216420)	559474126	559474998	Q2R8L1	Disease resistance protein RGA5	Oryza sativa	33.06	52.98	487	102.526	475	1301
lcl|LT934111.1_cds_VAH10867.1_10862 (TRITD_1Av1G216430)	559504940	559506476	-	-	-	-	-	-	-	-	-
lcl|LT934111.1_cds_VAH10869.1_10864 (TRITD_1Av1G216510)	559573337	559577399	Q9C994	Protein DETOXIFICATION 14	Arabidopsis thaliana	50.667	72.53	375	92.1376	407	485
lcl|LT934111.1_cds_VAH10870.1_10865 (TRITD_1Av1G216550)	559641700	559642269	Q9M8J9	BTB/POZ and MATH domain-containing protein 2	Arabidopsis thaliana	53.143	67.43	175	92.5926	189	406
lcl|LT934111.1_cds_VAH10872.1_10866 (TRITD_1Av1G216570)	559667351	559668288	-	-	-	-	-	-	-	-	-
lcl|LT934111.1_cds_VAH10873.1_10868 (TRITD_1Av1G216580)	559709432	559711564	Q9LS09	Histone chaperone ASF1B	Arabidopsis thaliana	83.974	90.38	156	78	200	218
lcl|LT934111.1_cds_VAH10875.1_10870 (TRITD_1Av1G216590)	559776131	559777027	Q9ZUH1	BTB/POZ domain-containing protein At2g24240	Arabidopsis thaliana	40.317	56.19	315	105.705	298	441
lcl|LT934111.1_cds_VAH10876.1_10871 (TRITD_1Av1G216600)	559782303	559783679	-	-	-	-	-	-	-	-	-
lcl|LT934111.1_cds_VAH10877.1_10872 (TRITD_1Av1G216610)	559792507	559793116	-	-	-	-	-	-	-	-	-
lcl|LT934111.1_cds_VAH10878.1_10873 (TRITD_1Av1G216630)	559813759	559814182	-	-	-	-	-	-	-	-	-
lcl|LT934111.1_cds_VAH10879.1_10874 (TRITD_1Av1G216640)	559821000	559823210	-	-	-	-	-	-	-	-	-
lcl|LT934111.1_cds_VAH10882.1_10877 (TRITD_1Av1G216680)	559850243	559852726	Q9SF29	Syntaxin-71	Arabidopsis thaliana	66.914	81.78	269	99.6296	270	266
lcl|LT934111.1_cds_VAH10884.1_10879 (TRITD_1Av1G216690)	559861240	559862258	-	-	-	-	-	-	-	-	-
lcl|LT934111.1_cds_VAH10886.1_10881 (TRITD_1Av1G216730)	559920742	559922343	-	-	-	-	-	-	-	-	-
lcl|LT934111.1_cds_VAH10892.1_10882 (TRITD_1Av1G216750)	559929694	559930581	-	-	-	-	-	-	-	-	-
lcl|LT934111.1_cds_VAH10898.1_10890 (TRITD_1Av1G216780)	559967006	559968014	Q9MAB3	Probable nucleolar protein 5-2	Arabidopsis thaliana	44.903	65.29	412	75.1825	548	533
lcl|LT934111.1_cds_VAH10901.1_10894 (TRITD_1Av1G216790)	559973667	559974656	-	-	-	-	-	-	-	-	-
lcl|LT934111.1_cds_VAH10903.1_10899 (TRITD_1Av1G216830)	559987620	559992096	Q9LRR5	Putative disease resistance protein At3g14460	Arabidopsis thaliana	30.392	51.1	816	76.9811	1060	1424
lcl|LT934111.1_cds_VAH10912.1_10903 (TRITD_1Av1G216930)	560128637	560129936	BRADI_2g46790v3	Similar to ATP synthase beta chain, mitochondrial precursor (EC 3.6.3.14)	Brachypodium distachyon	93.23	96.52	517	91.6667	564	551
lcl|LT934111.1_cds_VAH10918.1_10913 (TRITD_1Av1G216940)	560133581	560136429	Q4PSA3	65-kDa microtubule-associated protein 9	Arabidopsis thaliana	45.892	67.13	499	59.5465	838	549
lcl|LT934111.1_cds_VAH10923.1_10918 (TRITD_1Av1G216950)	560137895	560139109	Q9M8J9	BTB/POZ and MATH domain-containing protein 2	Arabidopsis thaliana	38.346	54.14	399	98.7624	404	406
lcl|LT934111.1_cds_VAH10924.1_10919 (TRITD_1Av1G216970)	560141856	560142713	Q9M8J9	BTB/POZ and MATH domain-containing protein 2	Arabidopsis thaliana	40.809	57.35	272	95.4386	285	406
lcl|LT934111.1_cds_VAH10927.1_10922 (TRITD_1Av1G217000)	560156737	560159273	-	-	-	-	-	-	-	-	-
lcl|LT934111.1_cds_VAH10928.1_10923 (TRITD_1Av1G217010)	560220579	560221139	-	-	-	-	-	-	-	-	-
lcl|LT934111.1_cds_VAH10929.1_10924 (TRITD_1Av1G217040)	560278216	560279625	A0A193AU77	Gallate 1-beta-glucosyltransferase 84A24	Punica granatum	40.948	59.27	464	98.9339	469	517
lcl|LT934111.1_cds_VAH10930.1_10926 (TRITD_1Av1G217070)	560382754	560384782	Q6AUC6	Sulfhydryl oxidase 1	Oryza sativa	81.328	88.17	482	92.3372	522	513
lcl|LT934111.1_cds_VAH10938.1_10933 (TRITD_1Av1G217100)	560462954	560465002	P49027	Guanine nucleotide-binding protein subunit beta-like protein A	Oryza sativa	85.241	92.47	332	99.1045	335	334
lcl|LT934111.1_cds_VAH10941.1_10936 (TRITD_1Av1G217170)	560539341	560541182	-	-	-	-	-	-	-	-	-
lcl|LT934111.1_cds_VAH10951.1_10946 (TRITD_1Av1G217220)	560646243	560646898	-	-	-	-	-	-	-	-	-
lcl|LT934111.1_cds_VAH10952.1_10947 (TRITD_1Av1G217250)	560734208	560734711	-	-	-	-	-	-	-	-	-
lcl|LT934111.1_cds_VAH10957.1_10951 (TRITD_1Av1G217310)	560804986	560812455	-	-	-	-	-	-	-	-	-
lcl|LT934111.1_cds_VAH10961.1_10954 (TRITD_1Av1G217320)	560818723	560822892	A7XN92	CRM-domain containing factor CFM3, chloroplastic/mitochondrial	Zea mays	45.649	64.37	609	84.9372	717	842
			BRADI_2g17390v3	CRS1 / YhbY (CRM) domain-containing protein	Brachypodium distachyon	85.376	90.25	718	100.139	717	782
lcl|LT934111.1_cds_VAH10962.1_10957 (TRITD_1Av1G217430)	560987948	560990119	Q8RXN6	U4/U6 small nuclear ribonucleoprotein Prp31 homolog	Arabidopsis thaliana	74.481	84.85	482	82.1124	587	485
lcl|LT934111.1_cds_VAH10966.1_10961 (TRITD_1Av1G217460)	561007172	561008374	-	-	-	-	-	-	-	-	-
lcl|LT934111.1_cds_VAH10967.1_10962 (TRITD_1Av1G217470)	561012977	561014047	O81263	Thymidine kinase	Oryza sativa	76.692	82.71	266	92.6829	287	271
			BRADI_1g60190v3	Thymidine kinase a	Brachypodium distachyon	75.177	81.91	282	98.2578	287	279
lcl|LT934111.1_cds_VAH10970.1_10964 (TRITD_1Av1G217520)	561088592	561090575	Q8H185	1,2-dihydroxy-3-keto-5-methylthiopentene dioxygenase 4	Arabidopsis thaliana	53.886	67.88	193	69.9275	276	187
lcl|LT934111.1_cds_VAH10972.1_10967 (TRITD_1Av1G217550)	561119887	561120743	Q338B0	Heat stress transcription factor A-2c	Oryza sativa	75.766	85.24	359	99.1713	362	358
lcl|LT934111.1_cds_VAH10976.1_10971 (TRITD_1Av1G217580)	561130902	561135250	-	-	-	-	-	-	-	-	-
lcl|LT934111.1_cds_VAH10977.1_10972 (TRITD_1Av1G217640)	561308993	561311712	-	-	-	-	-	-	-	-	-
lcl|LT934111.1_cds_VAH10982.1_10977 (TRITD_1Av1G217710)	561456775	561457287	-	-	-	-	-	-	-	-	-
lcl|LT934111.1_cds_VAH10983.1_10978 (TRITD_1Av1G217750)	561507175	561507995	-	-	-	-	-	-	-	-	-
lcl|LT934111.1_cds_VAH10998.1_10993 (TRITD_1Av1G217880)	561663553	561663846	Q43681	Probable non-specific lipid-transfer protein AKCS9	Vigna unguiculata	52.113	69.01	71	73.1959	97	99
lcl|LT934111.1_cds_VAH10999.1_10994 (TRITD_1Av1G217900)	561691750	561692040	A2XBN5	Non-specific lipid-transfer protein 2	Oryza sativa	50.746	76.12	67	69.7917	96	96
lcl|LT934111.1_cds_VAH11001.1_10996 (TRITD_1Av1G217920)	561710179	561710469	A2XBN5	Non-specific lipid-transfer protein 2	Oryza sativa	53.731	76.12	67	69.7917	96	96
lcl|LT934111.1_cds_VAH11002.1_10997 (TRITD_1Av1G217940)	561750608	561752759	-	-	-	-	-	-	-	-	-
lcl|LT934111.1_cds_VAH11003.1_10998 (TRITD_1Av1G217990)	561959894	561960898	O82352	Reticulon-like protein B5	Arabidopsis thaliana	43.204	66.02	206	88.0342	234	255
lcl|LT934111.1_cds_VAH11004.1_10999 (TRITD_1Av1G218030)	561977829	561981821	-	-	-	-	-	-	-	-	-
lcl|LT934111.1_cds_VAH11005.1_11001 (TRITD_1Av1G218060)	562231280	562234246	-	-	-	-	-	-	-	-	-
lcl|LT934111.1_cds_VAH11014.1_11009 (TRITD_1Av1G218090)	562253482	562255447	-	-	-	-	-	-	-	-	-
lcl|LT934111.1_cds_VAH11015.1_11011 (TRITD_1Av1G218110)	562255668	562258151	-	-	-	-	-	-	-	-	-
lcl|LT934111.1_cds_VAH11017.1_11012 (TRITD_1Av1G218120)	562299026	562301261	Q43270	Phospholipase D alpha 1	Zea mays	62.945	75.65	842	97.4537	864	812
lcl|LT934111.1_cds_VAH11023.1_11018 (TRITD_1Av1G218140)	562346140	562346665	Q8LFD1	Putative lipid phosphate phosphatase 3, chloroplastic	Arabidopsis thaliana	65.462	83.53	249	71.1429	350	364
lcl|LT934111.1_cds_VAH11028.1_11024 (TRITD_1Av1G218210)	562362911	562364141	-	-	-	-	-	-	-	-	-
lcl|LT934111.1_cds_VAH11030.1_11025 (TRITD_1Av1G218220)	562373706	562375891	Q7XA40	Putative disease resistance protein RGA3	Solanum bulbocastanum	30.725	50.58	690	78.1427	883	992
lcl|LT934111.1_cds_VAH11036.1_11031 (TRITD_1Av1G218340)	562629886	562631886	-	-	-	-	-	-	-	-	-
lcl|LT934111.1_cds_VAH11055.1_11048 (TRITD_1Av1G218480)	562891160	562892338	-	-	-	-	-	-	-	-	-
lcl|LT934111.1_cds_VAH11056.1_11052 (TRITD_1Av1G218490)	562917852	562918652	-	-	-	-	-	-	-	-	-
lcl|LT934111.1_cds_VAH11059.1_11053 (TRITD_1Av1G218520)	563030680	563031643	Q8GW64	Peptidyl-tRNA hydrolase, chloroplastic	Arabidopsis thaliana	70.149	86.57	201	77.907	258	288
lcl|LT934111.1_cds_VAH11060.1_11055 (TRITD_1Av1G218560)	563118777	563119874	-	-	-	-	-	-	-	-	-
lcl|LT934111.1_cds_VAH11064.1_11058 (TRITD_1Av1G218580)	563138160	563140179	Q6J2K6	Probable protein phosphatase 2C BIPP2C1	Oryza sativa	66.875	77.19	320	63.6183	503	569
lcl|LT934111.1_cds_VAH11068.1_11062 (TRITD_1Av1G218640)	563308007	563309151	Q10L91	E3 ubiquitin-protein ligase DIS1	Oryza sativa	73.77	84.43	122	61	200	301
lcl|LT934111.1_cds_VAH11069.1_11064 (TRITD_1Av1G218650)	563340968	563342515	-	-	-	-	-	-	-	-	-
lcl|LT934111.1_cds_VAH11070.1_11065 (TRITD_1Av1G218710)	563541583	563542126	-	-	-	-	-	-	-	-	-
lcl|LT934111.1_cds_VAH11071.1_11066 (TRITD_1Av1G218750)	563719366	563719716	-	-	-	-	-	-	-	-	-
lcl|LT934111.1_cds_VAH11073.1_11068 (TRITD_1Av1G218780)	563789548	563790639	-	-	-	-	-	-	-	-	-
lcl|LT934111.1_cds_VAH11074.1_11073 (TRITD_1Av1G218790)	563803386	563807025	Q9LE59	Polygalacturonate 4-alpha-galacturonosyltransferase	Arabidopsis thaliana	58.478	79.78	460	66.7634	689	673
lcl|LT934111.1_cds_VAH11080.1_11075 (TRITD_1Av1G218840)	563862285	563863082	-	-	-	-	-	-	-	-	-
lcl|LT934111.1_cds_VAH11082.1_11077 (TRITD_1Av1G218850)	563883042	563883812	-	-	-	-	-	-	-	-	-
lcl|LT934111.1_cds_VAH11084.1_11078 (TRITD_1Av1G218860)	563906632	563907414	-	-	-	-	-	-	-	-	-
lcl|LT934111.1_cds_VAH11085.1_11080 (TRITD_1Av1G218930)	564193776	564196014	Q65XK7	Protein phosphatase 2C 51	Oryza sativa	77.85	86.64	307	80.3665	382	381
lcl|LT934111.1_cds_VAH11089.1_11083 (TRITD_1Av1G218980)	564230818	564232656	BRADI_2g15830v3	Pentatricopeptide repeat-containing protein At5g39680	Brachypodium distachyon	89.443	93.84	682	100	682	682
lcl|LT934111.1_cds_VAH11107.1_11100 (TRITD_1Av1G219100)	564546291	564547461	Q9FGJ3	Nuclear transcription factor Y subunit B-2	Arabidopsis thaliana	72.165	90.72	97	71.3235	136	190
lcl|LT934111.1_cds_VAH11108.1_11103 (TRITD_1Av1G219110)	564549430	564549672	-	-	-	-	-	-	-	-	-
lcl|LT934111.1_cds_VAH11109.1_11104 (TRITD_1Av1G219130)	564562199	564563400	Q65XK0	Ketol-acid reductoisomerase, chloroplastic	Oryza sativa	93.309	97.4	269	98.1752	274	578
lcl|LT934111.1_cds_VAH11113.1_11108 (TRITD_1Av1G219270)	564885858	564887063	Q6F358	Phospholipase A1-II 6	Oryza sativa	64.658	72.88	365	107.353	340	411
lcl|LT934111.1_cds_VAH11114.1_11109 (TRITD_1Av1G219300)	564945943	564952438	P52837	Flavonol 4'-sulfotransferase	Flaveria chlorifolia	38.865	57.21	229	94.6281	242	320
lcl|LT934111.1_cds_VAH11115.1_11110 (TRITD_1Av1G219390)	565069841	565072452	-	-	-	-	-	-	-	-	-
lcl|LT934111.1_cds_VAH11116.1_11111 (TRITD_1Av1G219410)	565101264	565101950	Q6F357	Phospholipase A1-II 7	Oryza sativa	59.649	66.67	228	100	228	407
lcl|LT934111.1_cds_VAH11117.1_11112 (TRITD_1Av1G219520)	565220219	565220665	Q01902	Ribosomal protein S7, mitochondrial	Triticum aestivum	95.946	97.97	148	100	148	148
lcl|LT934111.1_cds_VAH11118.1_11113 (TRITD_1Av1G219540)	565231624	565233580	A1E9I8	ATP synthase subunit alpha, chloroplastic	Hordeum vulgare	95.473	96.3	243	84.375	288	504
lcl|LT934111.1_cds_VAH11119.1_11114 (TRITD_1Av1G219560)	565235497	565236033	-	-	-	-	-	-	-	-	-
lcl|LT934111.1_cds_VAH11124.1_11115 (TRITD_1Av1G219570)	565242810	565243329	P27572	NADH-ubiquinone oxidoreductase chain 4	Triticum aestivum	93.333	94.34	495	100	495	495
lcl|LT934111.1_cds_VAH11128.1_11123 (TRITD_1Av1G219590)	565261145	565261462	-	-	-	-	-	-	-	-	-
lcl|LT934111.1_cds_VAH11129.1_11124 (TRITD_1Av1G219650)	565292081	565292898	-	-	-	-	-	-	-	-	-
lcl|LT934111.1_cds_VAH11132.1_11127 (TRITD_1Av1G219660)	565296387	565296890	P93280	Putative cytochrome c biogenesis ccmB-like mitochondrial protein	Arabidopsis thaliana	75	77.33	172	102.994	167	206
lcl|LT934111.1_cds_VAH11133.1_11128 (TRITD_1Av1G219690)	565315706	565325212	P14852	Cytochrome c oxidase subunit 3	Oryza sativa	98.491	98.87	265	94.6429	280	265
lcl|LT934111.1_cds_VAH11134.1_11129 (TRITD_1Av1G219700)	565326095	565326664	P42793	60S ribosomal protein L5, mitochondrial	Arabidopsis thaliana	81.818	88.77	187	83.8565	223	185
lcl|LT934111.1_cds_VAH11136.1_11131 (TRITD_1Av1G219710)	565337383	565337682	-	-	-	-	-	-	-	-	-
lcl|LT934111.1_cds_VAH11138.1_11132 (TRITD_1Av1G219740)	565368589	565369374	Q6F357	Phospholipase A1-II 7	Oryza sativa	72.639	80.63	413	99.7585	414	407
lcl|LT934111.1_cds_VAH11140.1_11135 (TRITD_1Av1G219760)	565387925	565390308	P17783	Malate dehydrogenase, mitochondrial	Citrullus lanatus	83.667	92.67	300	84.2697	356	347
lcl|LT934111.1_cds_VAH11147.1_11142 (TRITD_1Av1G219770)	565393857	565394521	Q7GD79	GTP-binding nuclear protein Ran-2	Oryza sativa	98.19	98.64	221	100	221	221
lcl|LT934111.1_cds_VAH11150.1_11145 (TRITD_1Av1G219850)	565532040	565533591	Q84X53	Transcription termination factor MTEF1, chloroplastic	Arabidopsis thaliana	26.486	51.35	185	60.8553	304	284
lcl|LT934111.1_cds_VAH11152.1_11147 (TRITD_1Av1G219870)	565543220	565544072	-	-	-	-	-	-	-	-	-
lcl|LT934111.1_cds_VAH11158.1_11153 (TRITD_1Av1G219920)	565567510	565569072	O48780	3-ketoacyl-CoA synthase 11	Arabidopsis thaliana	73.387	85.28	496	95.3846	520	509
lcl|LT934111.1_cds_VAH11159.1_11154 (TRITD_1Av1G220000)	565645311	565646677	Q9M9E2	Pentatricopeptide repeat-containing protein At1g15510, chloroplastic	Arabidopsis thaliana	54.364	72.44	802	92.7168	865	866
			BRADI_2g15700v3	Pentatricopeptide repeat-containing protein At1g15510, chloroplastic	Brachypodium distachyon	87.045	91.7	880	101.734	865	868
lcl|LT934111.1_cds_VAH11173.1_11159 (TRITD_1Av1G220020)	565655858	565658232	Q7XJJ7	Fatty acid amide hydrolase	Arabidopsis thaliana	44.722	62.76	521	85.832	607	607
lcl|LT934111.1_cds_VAH11174.1_11169 (TRITD_1Av1G220060)	565718222	565718959	-	-	-	-	-	-	-	-	-
lcl|LT934111.1_cds_VAH11177.1_11170 (TRITD_1Av1G220130)	565789930	565792008	Q8LD27	Proteasome subunit beta type-6	Arabidopsis thaliana	76.957	86.96	230	94.2623	244	233
lcl|LT934111.1_cds_VAH11178.1_11173 (TRITD_1Av1G220220)	565976141	565976614	-	-	-	-	-	-	-	-	-
lcl|LT934111.1_cds_VAH11179.1_11174 (TRITD_1Av1G220340)	566109473	566109706	Q6L5G1	Zinc finger CCCH domain-containing protein 39	Oryza sativa	80.263	89.47	76	98.7013	77	343
lcl|LT934111.1_cds_VAH11180.1_11175 (TRITD_1Av1G220390)	566193511	566194763	-	-	-	-	-	-	-	-	-
lcl|LT934111.1_cds_VAH11183.1_11178 (TRITD_1Av1G220460)	566227871	566229052	-	-	-	-	-	-	-	-	-
lcl|LT934111.1_cds_VAH11184.1_11179 (TRITD_1Av1G220600)	566529104	566529682	Q8H6L7	Pollen allergen Phl p 11	Phleum pratense	84.828	91.03	145	86.8263	167	143
lcl|LT934111.1_cds_VAH11185.1_11180 (TRITD_1Av1G220670)	566594094	566594456	-	-	-	-	-	-	-	-	-
lcl|LT934111.1_cds_VAH11186.1_11181 (TRITD_1Av1G220720)	566633869	566634372	A0A060L102	Oleosin G	Pinus massoniana	55.396	71.22	139	83.2335	167	138
lcl|LT934111.1_cds_VAH11189.1_11185 (TRITD_1Av1G220730)	566640091	566642960	BRADI_2g15630v3	Hydroxyproline-rich glycoprotein family protein	Brachypodium distachyon	86.517	91.42	979	100.102	978	936
lcl|LT934111.1_cds_VAH11198.1_11192 (TRITD_1Av1G220750)	566654187	566657684	Q53N72	Mitogen-activated protein kinase 15	Oryza sativa	77.612	91.04	402	66.3366	606	498

## Sheet: Zavitan_OWBM-1A
Zavitan ID	Start	End	Zavitan reference annotation
lcl|NC_041380.1_cds_XP_037423825.1_4013 (LOC119288289)	549494647	549497424	lipoprotein NlpI-like
lcl|NC_041380.1_cds_XP_037423831.1_4014 (LOC119288298)	549501877	549506013	uncharacterized protein LOC119288298
lcl|NC_041380.1_cds_XP_037423834.1_4015 (LOC119288309)	549506991	549510640	RGG repeats nuclear RNA binding protein A-like
lcl|NC_041380.1_cds_XP_037455445.1_4016 (LOC119325796)	549799446	549800031	uncharacterized protein LOC119325796
lcl|NC_041380.1_cds_XP_037455596.1_4018 (LOC119325954)	549802710	549803424	nuclear transcription factor Y subunit C-3-like
lcl|NC_041380.1_cds_XP_037423840.1_4019 (LOC119288319)	549808739	549813280	pre-mRNA cleavage factor Im 25 kDa subunit 2-like
lcl|NC_041380.1_cds_XP_037423851.1_4020 (LOC119288328)	549944007	549948199	hexokinase-2-like
lcl|NC_041380.1_cds_XP_037423861.1_4021 (LOC119288338)	549948922	549949661	pathogenesis-related protein PR-4-like
lcl|NC_041380.1_cds_XP_037423875.1_4022 (LOC119288344)	549952445	549955526	uncharacterized protein LOC119288344
lcl|NC_041380.1_cds_XP_037423887.1_4023 (LOC119288351)	549956292	549960875	uncharacterized protein LOC119288351
lcl|NC_041380.1_cds_XP_037477730.1_4024 (LOC119355047)	550703218	550721379	poly(rC)-binding protein 1-like, partial
lcl|NC_041380.1_cds_XP_037455800.1_4025 (LOC119326169)	550844036	550845032	non-classical arabinogalactan protein 31-like
lcl|NC_041380.1_cds_XP_037423901.1_4026 (LOC119288367)	550872788	550876234	uncharacterized protein LOC119288367
lcl|NC_041380.1_cds_XP_037477739.1_4027 (LOC119355056)	551300063	551300488	nuclear transcription factor Y subunit C-2-like
lcl|NC_041380.1_cds_XP_037423915.1_4028 (LOC119288387)	551310761	551311701	pistil-specific extensin-like protein
lcl|NC_041380.1_cds_XP_037423910.1_4029 (LOC119288377)	551318148	551319402	peroxidase 1-like
lcl|NC_041380.1_cds_XP_037423926.1_4030 (LOC119288408)	551422213	551424815	putative receptor protein kinase ZmPK1
lcl|NC_041380.1_cds_XP_037455874.1_4031 (LOC119326266)	551458904	551461321	putative receptor protein kinase ZmPK1
lcl|NC_041380.1_cds_XP_037423932.1_4032 (LOC119288415)	551548019	551549363	DNA damage-repair/toleration protein DRT102-like
lcl|NC_041380.1_cds_XP_037455945.1_4033 (LOC119326361)	551586057	551587395	uncharacterized protein LOC119326361
lcl|NC_041380.1_cds_XP_037423945.1_4034 (LOC119288421)	551603824	551607601	glucan endo-1,3-beta-glucosidase 8-like
lcl|NC_041380.1_cds_XP_037423954.1_4035 (LOC119288432)	551609417	551613346	probable choline kinase 2
lcl|NC_041380.1_cds_XP_037456027.1_4036 (LOC119326463)	551722820	551734874	respiratory burst oxidase homolog protein C-like
lcl|NC_041380.1_cds_XP_037423963.1_4037 (LOC119288441)	551775424	551778810	uncharacterized protein LOC119288441
lcl|NC_041380.1_cds_XP_037423972.1_4038 (LOC119288454)	551793049	551806459	uncharacterized protein LOC119288454 isoform X1
lcl|NC_041380.1_cds_XP_037423991.1_4041 (LOC119288477)	551809115	551811091	6-phosphogluconate dehydrogenase, decarboxylating 2, chloroplastic
lcl|NC_041380.1_cds_XP_037423999.1_4043 (LOC119288488)	551878749	551883273	type I inositol polyphosphate 5-phosphatase 1-like isoform X1
lcl|NC_041380.1_cds_XP_037424023.1_4045 (LOC119288513)	551884611	551887386	uncharacterized protein LOC119288513
lcl|NC_041380.1_cds_XP_037424028.1_4046 (LOC119288521)	551887609	551891753	protein PIGMENT DEFECTIVE 338, chloroplastic-like
lcl|NC_041380.1_cds_XP_037424037.1_4047 (LOC119288531)	551962502	551967222	protein IQ-DOMAIN 31-like isoform X1
lcl|NC_041380.1_cds_XP_037477771.1_4049 (LOC119355086)	551967568	551972061	mitochondrial outer membrane protein porin 2-like
lcl|NC_041380.1_cds_XP_037456191.1_4050 (LOC119326647)	551977635	551979488	myb-like protein H
lcl|NC_041380.1_cds_XP_037456274.1_4051 (LOC119326730)	552047950	552049498	AP2-like ethylene-responsive transcription factor At1g79700
lcl|NC_041380.1_cds_XP_037424049.1_4052 (LOC119288549)	552057809	552064733	probable aldehyde dehydrogenase
lcl|NC_041380.1_cds_XP_037424058.1_4053 (LOC119288560)	552066437	552068815	ras-related protein Rab7-like
lcl|NC_041380.1_cds_XP_037424067.1_4054 (LOC119288571)	552087069	552087956	probable WRKY transcription factor 51
lcl|NC_041380.1_cds_XP_037456326.1_4055 (LOC119326834)	552090854	552094470	angio-associated migratory cell protein-like
lcl|NC_041380.1_cds_XP_037424086.1_4056 (LOC119288594)	552184747	552186019	probable WRKY transcription factor 75
lcl|NC_041380.1_cds_XP_037424076.1_4057 (LOC119288582)	552187282	552188301	probable WRKY transcription factor 50
lcl|NC_041380.1_cds_XP_037424094.1_4058 (LOC119288605)	552219046	552236917	myosin-11-like
lcl|NC_041380.1_cds_XP_037424102.1_4059 (LOC119288616)	552236962	552239749	protein phosphatase 2C 50-like
lcl|NC_041380.1_cds_XP_037424108.1_4061 (LOC119288626)	552306650	552314703	beta-galactosidase 8-like isoform X1
lcl|NC_041380.1_cds_XP_037456333.1_4064 (LOC119326992)	552318396	552319514	cytosolic sulfotransferase 12-like
lcl|NC_041380.1_cds_XP_037424143.1_4065 (LOC119288669)	552527137	552528642	putative cyclin-dependent kinase F-2
lcl|NC_041380.1_cds_XP_037424154.1_4066 (LOC119288679)	552534003	552543424	cyclin-dependent kinase C-2-like
lcl|NC_041380.1_cds_XP_037424161.1_4067 (LOC119288699)	552548894	552558095	uncharacterized protein LOC119288699 isoform X1
lcl|NC_041380.1_cds_XP_037424176.1_4071 (LOC119288718)	552631239	552633991	uncharacterized protein LOC119288718 isoform X1
lcl|NC_041380.1_cds_XP_037424226.1_4075 (LOC119288788)	552790254	552791297	uncharacterized protein LOC119288788
lcl|NC_041380.1_cds_XP_037477780.1_4076 (LOC119355094)	552970243	552971340	BTB/POZ and MATH domain-containing protein 2-like
lcl|NC_041380.1_cds_XP_037424247.1_4077 (LOC119288809)	553206649	553207347	histone H3.2
lcl|NC_041380.1_cds_XP_037424256.1_4078 (LOC119288819)	553238088	553238537	histone H4
lcl|NC_041380.1_cds_XP_037424238.1_4079 (LOC119288799)	553275999	553276669	histone H3.2-like
lcl|NC_041380.1_cds_XP_037477785.1_4080 (LOC119355101)	553376257	553376807	histone H3-4-like
lcl|NC_041380.1_cds_XP_037424268.1_4081 (LOC119288843)	553382429	553383114	histone H3.2
lcl|NC_041380.1_cds_XP_037424262.1_4082 (LOC119288831)	553385639	553392764	probable phosphoribosylformylglycinamidine synthase, chloroplastic/mitochondrial
lcl|NC_041380.1_cds_XP_037424280.1_4083 (LOC119288865)	553546087	553550011	probable ADP,ATP carrier protein At5g56450
lcl|NC_041380.1_cds_XP_037424286.1_4085 (LOC119288874)	553550673	553554021	nucleosome assembly protein 1;2 isoform X1
lcl|NC_041380.1_cds_XP_037456568.1_4086 (LOC119327546)	553633795	553634400	uncharacterized protein LOC119327546
lcl|NC_041380.1_cds_XP_037424291.1_4087 (LOC119288895)	553675982	553678787	endoglucanase 3-like
lcl|NC_041380.1_cds_XP_037456657.1_4088 (LOC119327629)	553800502	553802665	bidirectional sugar transporter SWEET6a-like
lcl|NC_041380.1_cds_XP_037424294.1_4089 (LOC119288917)	553865062	553868595	uncharacterized protein ycf36-like
lcl|NC_041380.1_cds_XP_037424299.1_4090 (LOC119288929)	553870531	553874674	glucosamine inositolphosphorylceramide transferase 1
lcl|NC_041380.1_cds_XP_037424305.1_4091 (LOC119288940)	553875236	553879488	flap endonuclease 1-A
lcl|NC_041380.1_cds_XP_037424311.1_4092 (LOC119288949)	553879532	553880522	uncharacterized protein At4g29660-like
lcl|NC_041380.1_cds_XP_037424319.1_4093 (LOC119288959)	553881552	553886594	chaperonin CPN60-like 2, mitochondrial
lcl|NC_041380.1_cds_XP_037424328.1_4094 (LOC119288971)	554053777	554060530	SWR1-complex protein 4-like
lcl|NC_041380.1_cds_XP_037424337.1_4095 (LOC119288980)	554085362	554086138	histone H2B.2-like
lcl|NC_041380.1_cds_XP_037424345.1_4096 (LOC119288992)	554087762	554088422	histone H3.2-like
lcl|NC_041380.1_cds_XP_037456744.1_4097 (LOC119327716)	554401784	554402734	cytochrome P450 84A1-like
lcl|NC_041380.1_cds_XP_037424364.1_4098 (LOC119289024)	554453993	554460529	histone-lysine N-methyltransferase, H3 lysine-9 specific SUVH1-like
lcl|NC_041380.1_cds_XP_037424372.1_4102 (LOC119289034)	554735623	554737981	uncharacterized protein LOC119289034 isoform X1
lcl|NC_041380.1_cds_XP_037424396.1_4103 (LOC119289066)	554864603	554866108	pathogen-associated molecular patterns-induced protein A70-like
lcl|NC_041380.1_cds_XP_037424402.1_4104 (LOC119289077)	555102269	555105406	protein IQ-DOMAIN 1-like
lcl|NC_041380.1_cds_XP_037424413.1_4105 (LOC119289088)	555108764	555110719	probable cytokinin riboside 5'-monophosphate phosphoribohydrolase LOGL7
lcl|NC_041380.1_cds_XP_037456904.1_4106 (LOC119327916)	555213841	555214272	uncharacterized protein LOC119327916
lcl|NC_041380.1_cds_XP_037457036.1_4107 (LOC119328072)	555225981	555228240	protein FAR1-RELATED SEQUENCE 5-like
lcl|NC_041380.1_cds_XP_037424418.1_4108 (LOC119289099)	555681712	555687877	probable homogentisate phytyltransferase 2, chloroplastic
lcl|NC_041380.1_cds_XP_037457122.1_4109 (LOC119328171)	555697330	555699313	transcription factor LATE FLOWERING-like
lcl|NC_041380.1_cds_XP_037457202.1_4110 (LOC119328262)	555705863	555709937	G-type lectin S-receptor-like serine/threonine-protein kinase At2g19130
lcl|NC_041380.1_cds_XP_037457281.1_4111 (LOC119328361)	555834580	555835629	mannose/glucose-specific lectin-like
lcl|NC_041380.1_cds_XP_037424426.1_4112 (LOC119289110)	555981776	555982331	histone H4
lcl|NC_041380.1_cds_XP_037424432.1_4113 (LOC119289118)	555983124	555986604	vesicle transport v-SNARE 13-like
lcl|NC_041380.1_cds_XP_037424440.1_4114 (LOC119289131)	555994303	555997717	vesicle transport v-SNARE 11-like
lcl|NC_041380.1_cds_XP_037424447.1_4115 (LOC119289142)	556000654	556006350	uncharacterized protein LOC119289142
lcl|NC_041380.1_cds_XP_037457368.1_4116 (LOC119328464)	556007146	556008219	septin and tuftelin-interacting protein 1 homolog 1-like
lcl|NC_041380.1_cds_XP_037457456.1_4117 (LOC119328553)	556064636	556065820	jacalin-related lectin 19-like isoform X1
lcl|NC_041380.1_cds_XP_037424454.1_4119 (LOC119289155)	556068798	556075239	60S ribosomal protein L28-1-like
lcl|NC_041380.1_cds_XP_037424459.1_4121 (LOC119289167)	556076746	556080610	putative aminoacrylate hydrolase RutD isoform X1
lcl|NC_041380.1_cds_XP_037457956.1_4122 (LOC119329040)	556171863	556173553	30S ribosomal protein S16-2, chloroplastic/mitochondrial-like
lcl|NC_041380.1_cds_XP_037424484.1_4123 (LOC119289203)	556192332	556193449	late embryogenesis abundant protein, group 3
lcl|NC_041380.1_cds_XP_037458052.1_4124 (LOC119329127)	556210185	556210895	ABA-inducible protein PHV A1
lcl|NC_041380.1_cds_XP_037424489.1_4125 (LOC119289216)	556215239	556219538	uncharacterized protein LOC119289216
lcl|NC_041380.1_cds_XP_037458149.1_4126 (LOC119329214)	556327495	556328506	late embryogenesis abundant protein 19-like
lcl|NC_041380.1_cds_XP_037458234.1_4127 (LOC119329294)	556353150	556354176	late embryogenesis abundant protein 19-like
lcl|NC_041380.1_cds_XP_037424494.1_4128 (LOC119289228)	556399095	556403511	proactivator polypeptide-like 1
lcl|NC_041380.1_cds_XP_037424502.1_4129 (LOC119289239)	556405352	556411700	lys-63-specific deubiquitinase BRCC36-like
lcl|NC_041380.1_cds_XP_037424509.1_4130 (LOC119289251)	556412401	556413833	MAPK kinase substrate protein At1g80180-like
lcl|NC_041380.1_cds_XP_037424521.1_4131 (LOC119289261)	556424022	556426902	probable polygalacturonase At1g80170
lcl|NC_041380.1_cds_XP_037424532.1_4132 (LOC119289272)	556455396	556459822	putative disease resistance protein RGA3
lcl|NC_041380.1_cds_XP_037424557.1_4133 (LOC119289283)	556494082	556503968	phospholipase D beta 1-like isoform X3
lcl|NC_041380.1_cds_XP_037424568.1_4136 (LOC119289305)	556524113	556526455	probable polygalacturonase At1g80170 isoform X1
lcl|NC_041380.1_cds_XP_037424578.1_4138 (LOC119289324)	556532280	556533732	probable methyltransferase At1g27930
lcl|NC_041380.1_cds_XP_037458418.1_4139 (LOC119329445)	556620183	556621566	uncharacterized protein LOC119329445
lcl|NC_041380.1_cds_XP_037424586.1_4140 (LOC119289335)	556622377	556625655	AP-1 complex subunit mu-2-like
lcl|NC_041380.1_cds_XP_037424593.1_4141 (LOC119289345)	556630252	556638461	protein ANTHESIS POMOTING FACTOR 1-like
lcl|NC_041380.1_cds_XP_037424598.1_4142 (LOC119289356)	556639157	556642847	farnesyl pyrophosphate synthase
lcl|NC_041380.1_cds_XP_037424605.1_4143 (LOC119289368)	556794091	556795644	myb-related protein Hv33-like
lcl|NC_041380.1_cds_XP_037424622.1_4144 (LOC119289390)	556987476	556989168	myb-related protein Hv33-like
lcl|NC_041380.1_cds_XP_037424613.1_4145 (LOC119289379)	556995883	556997456	myb-related protein Hv33-like
lcl|NC_041380.1_cds_XP_037424634.1_4146 (LOC119289400)	557011593	557012983	myb-related protein Hv33-like
lcl|NC_041380.1_cds_XP_037424642.1_4147 (LOC119289411)	557420766	557424870	chaperone protein dnaJ 10-like
lcl|NC_041380.1_cds_XP_037424651.1_4148 (LOC119289422)	557504631	557506494	cytochrome P450 89A2-like
lcl|NC_041380.1_cds_XP_037424669.1_4149 (LOC119289452)	557612233	557618652	phosphatidylinositol/phosphatidylcholine transfer protein SFH8-like isoform X1
lcl|NC_041380.1_cds_XP_037424657.1_4151 (LOC119289433)	557619175	557625348	PH, RCC1 and FYVE domains-containing protein 1-like
lcl|NC_041380.1_cds_XP_037477828.1_4153 (LOC119355150)	557742072	557743679	mitogen-activated protein kinase kinase kinase 17-like
lcl|NC_041380.1_cds_XP_037424683.1_4154 (LOC119289470)	557812472	557814065	mitogen-activated protein kinase kinase kinase 18-like
lcl|NC_041380.1_cds_XP_037477838.1_4155 (LOC119355160)	557822894	557824412	mitogen-activated protein kinase kinase kinase 17-like
lcl|NC_041380.1_cds_XP_037477849.1_4156 (LOC119355170)	557837565	557838979	mitogen-activated protein kinase kinase kinase 17-like
lcl|NC_041380.1_cds_XP_037477858.1_4157 (LOC119355180)	557918315	557919745	mitogen-activated protein kinase kinase kinase 17-like
lcl|NC_041380.1_cds_XP_037477868.1_4158 (LOC119355188)	557923391	557924655	uncharacterized protein LOC119355188
lcl|NC_041380.1_cds_XP_037424701.1_4159 (LOC119289495)	557965526	557969396	transcription factor GTE1-like
lcl|NC_041380.1_cds_XP_037424710.1_4160 (LOC119289502)	557973256	557974947	pre-rRNA 2'-O-ribose RNA methyltransferase-like
lcl|NC_041380.1_cds_XP_037424718.1_4161 (LOC119289512)	558129676	558133304	uncharacterized protein LOC119289512
lcl|NC_041380.1_cds_XP_037424788.1_4163 (LOC119289590)	558351231	558351972	histone H2B.2
lcl|NC_041380.1_cds_XP_037424777.1_4164 (LOC119289580)	558359588	558360395	histone H2B.2
lcl|NC_041380.1_cds_XP_037424758.1_4165 (LOC119289557)	558361216	558364041	DNA-binding protein DDB_G0278111-like
lcl|NC_041380.1_cds_XP_037424768.1_4166 (LOC119289568)	558364064	558365054	uncharacterized protein LOC119289568
lcl|NC_041380.1_cds_XP_037477885.1_4167 (LOC119355203)	558396322	558397026	transcription initiation factor IIB-2-like
lcl|NC_041380.1_cds_XP_037477891.1_4168 (LOC119355210)	558439512	558440631	transcription initiation factor IIB-like
lcl|NC_041380.1_cds_XP_037424799.1_4169 (LOC119289610)	558446392	558452759	ABC transporter B family member 5-like
lcl|NC_041380.1_cds_XP_037458663.1_4170 (LOC119329671)	558619947	558621044	BTB/POZ and MATH domain-containing protein 1-like
lcl|NC_041380.1_cds_XP_037424811.1_4171 (LOC119289630)	558628638	558630147	pentatricopeptide repeat-containing protein At1g07740, mitochondrial-like
lcl|NC_041380.1_cds_XP_037424821.1_4172 (LOC119289641)	558630889	558633335	uncharacterized membrane protein YuiD-like
lcl|NC_041380.1_cds_XP_037424828.1_4173 (LOC119289653)	558637861	558639726	uncharacterized protein LOC119289653 isoform X1
lcl|NC_041380.1_cds_XP_037458813.1_4175 (LOC119329793)	558900553	558902368	probable 3-ketoacyl-CoA synthase 20
lcl|NC_041380.1_cds_XP_037477901.1_4176 (LOC119355220)	559261478	559262252	uncharacterized protein LOC119355220
lcl|NC_041380.1_cds_XP_037424852.1_4177 (LOC119289697)	559277430	559283324	protein HEAT INTOLERANT 4-like
lcl|NC_041380.1_cds_XP_037424859.1_4178 (LOC119289708)	559470243	559471290	chlorophyll a-b binding protein of LHCII type 1-like
lcl|NC_041380.1_cds_XP_037424866.1_4179 (LOC119289719)	559491678	559492791	chlorophyll a-b binding protein of LHCII type 1-like
lcl|NC_041380.1_cds_XP_037424878.1_4180 (LOC119289742)	559535569	559536688	chlorophyll a-b binding protein of LHCII type 1-like
lcl|NC_041380.1_cds_XP_037424873.1_4181 (LOC119289729)	559558727	559559784	chlorophyll a-b binding protein of LHCII type 1-like
lcl|NC_041380.1_cds_XP_037424885.1_4182 (LOC119289754)	559562639	559567348	glutamate--tRNA ligase, cytoplasmic-like
lcl|NC_041380.1_cds_XP_037424890.1_4184 (LOC119289765)	559599000	559602255	phosphomethylethanolamine N-methyltransferase-like isoform X1
lcl|NC_041380.1_cds_XP_037424903.1_4185 (LOC119289784)	559612006	559619025	putative clathrin assembly protein At2g01600
lcl|NC_041380.1_cds_XP_037424912.1_4186 (LOC119289796)	559624843	559634406	serine/threonine-protein kinase STN7, chloroplastic-like
lcl|NC_041380.1_cds_XP_037424919.1_4187 (LOC119289805)	559688066	559690906	uncharacterized protein At4g14342-like
lcl|NC_041380.1_cds_XP_037459059.1_4188 (LOC119330022)	559691265	559692076	(R)-specific enoyl-CoA hydratase-like
lcl|NC_041380.1_cds_XP_037477923.1_4190 (LOC119355237)	559698086	559702354	alcohol dehydrogenase 3-like
lcl|NC_041380.1_cds_XP_037459209.1_4191 (LOC119330166)	559717232	559723614	alcohol dehydrogenase 3-like
lcl|NC_041380.1_cds_XP_037424928.1_4192 (LOC119289817)	559809429	559817650	putative leucine-rich repeat receptor-like serine/threonine-protein kinase At2g19230
lcl|NC_041380.1_cds_XP_037477932.1_4193 (LOC119355246)	559897336	559906816	uncharacterized protein LOC119355246
lcl|NC_041380.1_cds_XP_037477944.1_4194 (LOC119355254)	560030381	560035080	uncharacterized protein LOC119355254
lcl|NC_041380.1_cds_XP_037459344.1_4195 (LOC119330313)	560169062	560170302	ethylene-responsive transcription factor ERF109-like
lcl|NC_041380.1_cds_XP_037424937.1_4196 (LOC119289828)	560192433	560193467	ethylene-responsive transcription factor ERF109-like
lcl|NC_041380.1_cds_XP_037477953.1_4197 (LOC119355266)	560210768	560212791	uncharacterized protein LOC119355266
lcl|NC_041380.1_cds_XP_037424947.1_4198 (LOC119289840)	560212988	560214047	ethylene-responsive transcription factor ERF109-like
lcl|NC_041380.1_cds_XP_037424952.1_4199 (LOC119289850)	560269577	560273886	probable galacturonosyltransferase 4
lcl|NC_041380.1_cds_XP_037424956.1_4200 (LOC119289863)	560285767	560287499	F-box protein At5g07610-like
lcl|NC_041380.1_cds_XP_037459494.1_4201 (LOC119330459)	560715570	560719030	protein FAR1-RELATED SEQUENCE 5-like
lcl|NC_041380.1_cds_XP_037424961.1_4202 (LOC119289876)	560754363	560756987	F-box protein At5g07610-like
lcl|NC_041380.1_cds_XP_037459593.1_4203 (LOC119330548)	560773262	560773674	uncharacterized protein LOC119330548
lcl|NC_041380.1_cds_XP_037459688.1_4204 (LOC119330644)	560808774	560811422	uncharacterized protein LOC119330644
lcl|NC_041380.1_cds_XP_037477965.1_4205 (LOC119355277)	560829635	560844969	caskin-1-like
lcl|NC_041380.1_cds_XP_037424989.1_4206 (LOC119289919)	560881526	560887806	probable protein phosphatase 2C 71
lcl|NC_041380.1_cds_XP_037424999.1_4207 (LOC119289930)	560888748	560891758	uncharacterized protein LOC119289930
lcl|NC_041380.1_cds_XP_037425002.1_4208 (LOC119289941)	560986340	560990254	peptidyl-tRNA hydrolase, mitochondrial-like
lcl|NC_041380.1_cds_XP_037425012.1_4209 (LOC119289952)	560990729	560992603	threonine synthase, chloroplastic-like
lcl|NC_041380.1_cds_XP_037477972.1_4210 (LOC119355286)	560995182	561000482	threonine synthase 1, chloroplastic-like
lcl|NC_041380.1_cds_XP_037477984.1_4211 (LOC119355297)	561028150	561030139	uncharacterized protein LOC119355297
lcl|NC_041380.1_cds_XP_037459847.1_4212 (LOC119330791)	561034900	561036275	AP2/ERF and B3 domain-containing protein Os05g0549800-like
lcl|NC_041380.1_cds_XP_037459926.1_4213 (LOC119330882)	561075194	561076656	AP2/ERF and B3 domain-containing protein Os05g0549800-like
lcl|NC_041380.1_cds_XP_037425020.1_4214 (LOC119289963)	561102063	561103535	AP2/ERF and B3 domain-containing protein Os05g0549800-like
lcl|NC_041380.1_cds_XP_037425025.1_4215 (LOC119289975)	561192115	561196779	uncharacterized protein LOC119289975
lcl|NC_041380.1_cds_XP_037425096.1_4233 (LOC119290107)	561282727	561287799	AFG1-like ATPase
lcl|NC_041380.1_cds_XP_037478009.1_4234 (LOC119355320)	561336427	561353162	protein BZR1 homolog 1-like
lcl|NC_041380.1_cds_XP_037460027.1_4235 (LOC119330951)	561407717	561411103	transcription factor MYB3R-4-like
lcl|NC_041380.1_cds_XP_037460193.1_4237 (LOC119331090)	561423131	561425731	embryonic protein DC-8-like
lcl|NC_041380.1_cds_XP_037425097.1_4238 (LOC119290139)	561599918	561604020	pentatricopeptide repeat-containing protein At2g17210-like
lcl|NC_041380.1_cds_XP_037460288.1_4239 (LOC119331184)	561616064	561617620	homeobox-leucine zipper protein HOX7-like
lcl|NC_041380.1_cds_XP_037425098.1_4240 (LOC119290176)	561625038	561627687	lipid phosphate phosphatase 2-like
lcl|NC_041380.1_cds_XP_037425099.1_4243 (LOC119290192)	561675253	561678239	phospholipase D alpha 1-like isoform X1
lcl|NC_041380.1_cds_XP_037425104.1_4244 (LOC119290261)	561735701	561738519	E3 ubiquitin-protein ligase MBR2-like
lcl|NC_041380.1_cds_XP_037425102.1_4245 (LOC119290229)	561738552	561740617	protein PLASTID MOVEMENT IMPAIRED 2-like
lcl|NC_041380.1_cds_XP_037425103.1_4246 (LOC119290245)	561741686	561745299	phytochrome-associated serine/threonine-protein phosphatase-like
lcl|NC_041380.1_cds_XP_037460379.1_4247 (LOC119331281)	561831470	561832766	reticulon-like protein B9
lcl|NC_041380.1_cds_XP_037425105.1_4248 (LOC119290321)	562007019	562011695	uncharacterized protein LOC119290321 isoform X1
lcl|NC_041380.1_cds_XP_037425107.1_4250 (LOC119290347)	562016926	562025805	uncharacterized protein LOC119290347
lcl|NC_041380.1_cds_XP_037425108.1_4251 (LOC119290363)	562041380	562041963	non-specific lipid-transfer protein 2-like
lcl|NC_041380.1_cds_XP_037460458.1_4252 (LOC119331377)	562066278	562066857	non-specific lipid-transfer protein 2-like
lcl|NC_041380.1_cds_XP_037460550.1_4253 (LOC119331464)	562074817	562075383	non-specific lipid-transfer protein 2-like
lcl|NC_041380.1_cds_XP_037425110.1_4254 (LOC119290379)	562087297	562087860	non-specific lipid-transfer protein 2-like
lcl|NC_041380.1_cds_XP_037460638.1_4255 (LOC119331551)	562091325	562091979	non-specific lipid-transfer protein 2-like
lcl|NC_041380.1_cds_XP_037460724.1_4256 (LOC119331642)	562124354	562125065	non-specific lipid-transfer protein 2-like
lcl|NC_041380.1_cds_XP_037425111.1_4257 (LOC119290395)	562131170	562133929	ATP-dependent DNA helicase DDM1-like
lcl|NC_041380.1_cds_XP_037425113.1_4259 (LOC119290421)	562137427	562142043	LEAF RUST 10 DISEASE-RESISTANCE LOCUS RECEPTOR-LIKE PROTEIN KINASE-like 1.2
lcl|NC_041380.1_cds_XP_037425114.1_4260 (LOC119290437)	562235639	562244561	zinc finger protein BRUTUS-like
lcl|NC_041380.1_cds_XP_037425115.1_4262 (LOC119290453)	562278162	562282525	uncharacterized protein LOC119290453 isoform X1
lcl|NC_041380.1_cds_XP_037460827.1_4263 (LOC119331735)	562368287	562369605	formin-like protein 14
lcl|NC_041380.1_cds_XP_037460925.1_4264 (LOC119331823)	562378475	562379798	uncharacterized protein LOC119331823
lcl|NC_041380.1_cds_XP_037425118.1_4265 (LOC119290479)	562537556	562539656	hexuronate transporter-like
lcl|NC_041380.1_cds_XP_037461006.1_4266 (LOC119331907)	562551271	562554395	uncharacterized protein LOC119331907
lcl|NC_041380.1_cds_XP_037478059.1_4267 (LOC119355371)	562609467	562611973	uncharacterized protein LOC119355371
lcl|NC_041380.1_cds_XP_037461104.1_4268 (LOC119331995)	562695098	562700097	uncharacterized protein LOC119331995
lcl|NC_041380.1_cds_XP_037425119.1_4269 (LOC119290506)	562709577	562712841	heat stress transcription factor A-2c-like
lcl|NC_041380.1_cds_XP_037425120.1_4270 (LOC119290522)	562718326	562720323	uncharacterized protein C227.17c-like
lcl|NC_041380.1_cds_XP_037425122.1_4272 (LOC119290548)	562723877	562726228	1,2-dihydroxy-3-keto-5-methylthiopentene dioxygenase 4-like
lcl|NC_041380.1_cds_XP_037425123.1_4273 (LOC119290580)	562820684	562825375	U4/U6 small nuclear ribonucleoprotein Prp31 homolog
lcl|NC_041380.1_cds_XP_037461190.1_4274 (LOC119332091)	562956447	562958069	adenylate isopentenyltransferase-like
lcl|NC_041380.1_cds_XP_037478087.1_4275 (LOC119355389)	562975571	562980853	CRM-domain containing factor CFM3, chloroplastic/mitochondrial-like
lcl|NC_041380.1_cds_XP_037461472.1_4276 (LOC119332361)	563010683	563011262	uncharacterized protein LOC119332361
lcl|NC_041380.1_cds_XP_037461647.1_4277 (LOC119332541)	563021735	563022703	uncharacterized protein LOC119332541
lcl|NC_041380.1_cds_XP_037461725.1_4278 (LOC119332634)	563032508	563033113	uncharacterized protein LOC119332634
lcl|NC_041380.1_cds_XP_037461803.1_4279 (LOC119332725)	563037471	563037996	uncharacterized protein LOC119332725
lcl|NC_041380.1_cds_XP_037461868.1_4280 (LOC119332817)	563057033	563057645	uncharacterized protein LOC119332817
lcl|NC_041380.1_cds_XP_037461927.1_4281 (LOC119332924)	563142070	563142790	uncharacterized protein LOC119332924
lcl|NC_041380.1_cds_XP_037461991.1_4282 (LOC119333031)	563210475	563210823	uncharacterized protein LOC119333031
lcl|NC_041380.1_cds_XP_037425124.1_4283 (LOC119290597)	563343139	563353698	general transcription factor 3C polypeptide 5-like
lcl|NC_041380.1_cds_XP_037425128.1_4284 (LOC119290613)	563366724	563368062	beta-1,3-galactosyltransferase pvg3-like
lcl|NC_041380.1_cds_XP_037425140.1_4285 (LOC119290623)	563368572	563370919	guanine nucleotide-binding protein subunit beta-like protein A
lcl|NC_041380.1_cds_XP_037425174.1_4286 (LOC119290651)	563455462	563457321	E3 ubiquitin-protein ligase MARCHF2-like
lcl|NC_041380.1_cds_XP_037425150.1_4288 (LOC119290633)	563457892	563462062	sulfhydryl oxidase 1-like isoform X1
lcl|NC_041380.1_cds_XP_037425210.1_4290 (LOC119290678)	563544410	563548093	sulfhydryl oxidase 1-like isoform X1
lcl|NC_041380.1_cds_XP_037425188.1_4292 (LOC119290658)	563548698	563571450	cinnamate beta-D-glucosyltransferase-like
lcl|NC_041380.1_cds_XP_037462118.1_4293 (LOC119333243)	563602710	563603932	uncharacterized protein LOC119333243
lcl|NC_041380.1_cds_XP_037425235.1_4294 (LOC119290706)	563660121	563662981	heme chaperone HemW-like
lcl|NC_041380.1_cds_XP_037462258.1_4295 (LOC119333452)	563696815	563697141	defensin-like protein
lcl|NC_041380.1_cds_XP_037425240.1_4296 (LOC119290712)	563699780	563701454	BTB/POZ and MATH domain-containing protein 2-like
lcl|NC_041380.1_cds_XP_037425254.1_4298 (LOC119290721)	563703755	563705461	BTB/POZ and MATH domain-containing protein 2-like
lcl|NC_041380.1_cds_XP_037425265.1_4299 (LOC119290730)	563706304	563710515	65-kDa microtubule-associated protein 3-like
lcl|NC_041380.1_cds_XP_037425276.1_4300 (LOC119290738)	563712854	563716362	ATP synthase subunit beta, mitochondrial-like
lcl|NC_041380.1_cds_XP_037425305.1_4301 (LOC119290759)	563854599	563863450	pre-rRNA-processing protein ESF2-like
lcl|NC_041380.1_cds_XP_037425295.1_4302 (LOC119290749)	563865213	563868817	nucleolar protein 56-like
lcl|NC_041380.1_cds_XP_037462327.1_4303 (LOC119333545)	563879822	563880848	NDR1/HIN1-like protein 10
lcl|NC_041380.1_cds_XP_037478116.1_4304 (LOC119355414)	563891234	563894428	uncharacterized protein LOC119355414
lcl|NC_041380.1_cds_XP_037478124.1_4305 (LOC119355424)	563894541	563903182	uncharacterized protein LOC119355424
lcl|NC_041380.1_cds_XP_037425332.1_4306 (LOC119290781)	563908582	563911963	uncharacterized protein LOC119290781
lcl|NC_041380.1_cds_XP_037425342.1_4307 (LOC119290792)	563953070	563959349	uncharacterized protein LOC119290792 isoform X1
lcl|NC_041380.1_cds_XP_037425367.1_4309 (LOC119290818)	563965462	563966393	NADPH-dependent aldehyde reductase-like protein, chloroplastic
lcl|NC_041380.1_cds_XP_037425388.1_4310 (LOC119290838)	564031275	564032622	myb-related protein Zm38-like
lcl|NC_041380.1_cds_XP_037425399.1_4311 (LOC119290847)	564049714	564053228	syntaxin-71-like
lcl|NC_041380.1_cds_XP_037425411.1_4312 (LOC119290855)	564054615	564059186	uncharacterized protein LOC119290855
lcl|NC_041380.1_cds_XP_037425461.1_4318 (LOC119290891)	564088853	564093368	uncharacterized protein LOC119290891
lcl|NC_041380.1_cds_XP_037425472.1_4319 (LOC119290898)	564142871	564146262	uncharacterized protein LOC119290898
lcl|NC_041380.1_cds_XP_037462394.1_4325 (LOC119333643)	564166857	564168085	BTB/POZ domain-containing protein At2g24240-like
lcl|NC_041380.1_cds_XP_037462449.1_4326 (LOC119333749)	564223381	564224724	BTB/POZ domain-containing protein At2g24240-like
lcl|NC_041380.1_cds_XP_037425509.1_4327 (LOC119290928)	564232786	564235577	probable histone chaperone ASF1A
lcl|NC_041380.1_cds_XP_037462515.1_4328 (LOC119333855)	564289372	564299376	BTB/POZ and MATH domain-containing protein 2-like
lcl|NC_041380.1_cds_XP_037462577.1_4329 (LOC119333962)	564301520	564302351	antimicrobial peptides-like
lcl|NC_041380.1_cds_XP_037425519.1_4330 (LOC119290938)	564357110	564362203	protein DETOXIFICATION 14-like
lcl|NC_041380.1_cds_XP_037462652.1_4331 (LOC119334065)	564397850	564399327	uncharacterized protein LOC119334065
lcl|NC_041380.1_cds_XP_037462767.1_4333 (LOC119334239)	564414541	564415799	uncharacterized protein LOC119334239
lcl|NC_041380.1_cds_XP_037425529.1_4334 (LOC119290948)	564450448	564466764	disease resistance protein PIK6-NP-like
lcl|NC_041380.1_cds_XP_037425599.1_4337 (LOC119291010)	564467448	564468972	disease resistance protein Pik-2-like
lcl|NC_041380.1_cds_XP_037478153.1_4338 (LOC119355447)	564492099	564508428	disease resistance protein Pik-2-like
lcl|NC_041380.1_cds_XP_037425552.1_4340 (LOC119290970)	564514817	564517866	disease resistance protein Pik-2-like isoform X1
lcl|NC_041380.1_cds_XP_037425607.1_4343 (LOC119291020)	564518115	564519636	50S ribosomal protein L7/L12-like
lcl|NC_041380.1_cds_XP_037425612.1_4344 (LOC119291027)	564519991	564522095	ER membrane protein complex subunit 6-like
lcl|NC_041380.1_cds_XP_037425623.1_4345 (LOC119291034)	564609327	564610997	uncharacterized protein LOC119291034 isoform X1
lcl|NC_041380.1_cds_XP_037462853.1_4347 (LOC119334343)	564636077	564636674	uncharacterized protein LOC119334343
lcl|NC_041380.1_cds_XP_037425638.1_4348 (LOC119291046)	564667592	564672724	CDP-diacylglycerol--serine O-phosphatidyltransferase 2
lcl|NC_041380.1_cds_XP_037462927.1_4349 (LOC119334443)	564685909	564686817	gibberellin-regulated protein 12-like
lcl|NC_041380.1_cds_XP_037425651.1_4350 (LOC119291050)	564716222	564718671	uncharacterized protein LOC119291050
lcl|NC_041380.1_cds_XP_037463092.1_4351 (LOC119334625)	564796863	564797382	uncharacterized protein LOC119334625
lcl|NC_041380.1_cds_XP_037425664.1_4352 (LOC119291055)	564924977	564928009	uncharacterized protein LOC119291055
lcl|NC_041380.1_cds_XP_037425711.1_4353 (LOC119291098)	565676280	565676998	uncharacterized protein LOC119291098
lcl|NC_041380.1_cds_XP_037425686.1_4355 (LOC119291072)	565677350	565678687	uncharacterized protein LOC119291072 isoform X1
lcl|NC_041380.1_cds_XP_037463204.1_4357 (LOC119334786)	565720714	565723033	uncharacterized protein LOC119334786
lcl|NC_041380.1_cds_XP_037478182.1_4358 (LOC119355475)	565742889	565749064	putative F-box protein At3g10430
lcl|NC_041380.1_cds_XP_037425734.1_4359 (LOC119291122)	565783790	565785989	GDSL esterase/lipase At5g45910-like
lcl|NC_041380.1_cds_XP_037478191.1_4360 (LOC119355483)	565802862	565808757	F-box protein At5g07610-like
lcl|NC_041380.1_cds_XP_037425744.1_4361 (LOC119291131)	565811922	565813907	GDSL esterase/lipase At5g45910-like
lcl|NC_041380.1_cds_XP_037478203.1_4362 (LOC119355492)	565869404	565873196	uncharacterized protein LOC119355492
lcl|NC_041380.1_cds_XP_037478214.1_4363 (LOC119355503)	565975976	565978705	uncharacterized protein LOC119355503
lcl|NC_041380.1_cds_XP_037425750.1_4364 (LOC119291141)	566432235	566438739	asparagine synthetase
lcl|NC_041380.1_cds_XP_037425762.1_4365 (LOC119291148)	566597219	566600177	serine/threonine protein phosphatase 2A 57 kDa regulatory subunit B' kappa isoform-like
lcl|NC_041380.1_cds_XP_037463219.1_4366 (LOC119335051)	566609943	566611457	uncharacterized protein LOC119335051
lcl|NC_041380.1_cds_XP_037463343.1_4367 (LOC119335275)	566862572	566865048	ervatamin-C-like
lcl|NC_041380.1_cds_XP_037425771.1_4368 (LOC119291158)	566876092	566877589	photosynthetic NDH subunit of subcomplex B 3, chloroplastic-like
lcl|NC_041380.1_cds_XP_037478245.1_4369 (LOC119355529)	566910857	566912178	zinc finger protein GIS3-like
lcl|NC_041380.1_cds_XP_037425776.1_4370 (LOC119291167)	566964940	566967053	60S ribosomal protein L35a-1-like
lcl|NC_041380.1_cds_XP_037463601.1_4371 (LOC119335561)	566983664	566984355	CASP-like protein 1U2
lcl|NC_041380.1_cds_XP_037463678.1_4372 (LOC119335656)	566998516	567000731	L-type lectin-domain containing receptor kinase IX.1-like
lcl|NC_041380.1_cds_XP_037463758.1_4373 (LOC119335755)	567019180	567019806	CASP-like protein 1U2
lcl|NC_041380.1_cds_XP_037425790.1_4374 (LOC119291181)	567117391	567122312	uncharacterized protein LOC119291181
lcl|NC_041380.1_cds_XP_037478282.1_4375 (LOC119355563)	567204339	567215104	DNA replication complex GINS protein PSF2-like
lcl|NC_041380.1_cds_XP_037425802.1_4376 (LOC119291191)	567215017	567220443	DNA replication complex GINS protein PSF2-like isoform X1
lcl|NC_041380.1_cds_XP_037425820.1_4378 (LOC119291207)	567232501	567235638	probable 1-deoxy-D-xylulose-5-phosphate synthase 2, chloroplastic
lcl|NC_041380.1_cds_XP_037478294.1_4379 (LOC119355572)	567496096	567503650	dynamin-related protein 5A-like, partial
lcl|NC_041380.1_cds_XP_037478305.1_4380 (LOC119355581)	567565614	567567005	BTB/POZ and MATH domain-containing protein 2-like
lcl|NC_041380.1_cds_XP_037478323.1_4381 (LOC119355599)	567593109	567595566	uncharacterized protein LOC119355599
lcl|NC_041380.1_cds_XP_037425832.1_4382 (LOC119291216)	567862309	567867678	O-acyltransferase WSD1-like
lcl|NC_041380.1_cds_XP_037425844.1_4383 (LOC119291223)	567918117	567920373	cytochrome b561 and DOMON domain-containing protein At3g61750-like
lcl|NC_041380.1_cds_XP_037478335.1_4384 (LOC119355608)	567977728	567982463	protein transport protein SEC31-like
lcl|NC_041380.1_cds_XP_037425855.1_4385 (LOC119291233)	568113197	568114765	uncharacterized protein LOC119291233
lcl|NC_041380.1_cds_XP_037478346.1_4386 (LOC119355617)	568118475	568126178	uncharacterized protein LOC119355617
lcl|NC_041380.1_cds_XP_037463909.1_4387 (LOC119335936)	568335206	568341504	uncharacterized protein LOC119335936
lcl|NC_041380.1_cds_XP_037463995.1_4388 (LOC119336031)	568438822	568440454	probable purine permease 4
lcl|NC_041380.1_cds_XP_037464072.1_4389 (LOC119336126)	568476607	568478063	probable purine permease 4
lcl|NC_041380.1_cds_XP_037464143.1_4390 (LOC119336213)	568487902	568489537	probable purine permease 4
lcl|NC_041380.1_cds_XP_037425872.1_4391 (LOC119291247)	568492087	568507091	uncharacterized protein LOC119291247
lcl|NC_041380.1_cds_XP_037425897.1_4393 (LOC119291266)	568599471	568601046	60S ribosomal protein L37a-1 isoform X1
lcl|NC_041380.1_cds_XP_037425882.1_4394 (LOC119291255)	568602034	568605823	probable sodium/metabolite cotransporter BASS1, chloroplastic isoform X1
lcl|NC_041380.1_cds_XP_037464225.1_4396 (LOC119336305)	568616155	568622231	glycosyltransferase BC10-like
lcl|NC_041380.1_cds_XP_037464431.1_4397 (LOC119336467)	568643818	568644969	uncharacterized protein LOC119336467
lcl|NC_041380.1_cds_XP_037464602.1_4398 (LOC119336624)	568686746	568688040	uncharacterized protein LOC119336624
lcl|NC_041380.1_cds_XP_037478367.1_4399 (LOC119355636)	568796517	568797458	transcription repressor OFP8-like
lcl|NC_041380.1_cds_XP_037425904.1_4400 (LOC119291273)	569063452	569067467	aspartic proteinase NANA, chloroplast-like
lcl|NC_041380.1_cds_XP_037425916.1_4401 (LOC119291281)	569280293	569282573	MACPF domain-containing protein NSL1-like
lcl|NC_041380.1_cds_XP_037425926.1_4402 (LOC119291291)	569282549	569289067	uncharacterized protein LOC119291291
lcl|NC_041380.1_cds_XP_037478392.1_4403 (LOC119355651)	569436973	569438162	uncharacterized protein LOC119355651
lcl|NC_041380.1_cds_XP_037425935.1_4404 (LOC119291300)	569825298	569828400	uncharacterized protein LOC119291300
lcl|NC_041380.1_cds_XP_037425946.1_4405 (LOC119291308)	569829420	569834086	putative ubiquitin-conjugating enzyme E2 38
lcl|NC_041380.1_cds_XP_037425959.1_4406 (LOC119291317)	569995252	569999763	probable ubiquitin-conjugating enzyme E2 24 isoform X1
lcl|NC_041380.1_cds_XP_037425981.1_4409 (LOC119291337)	570014280	570019308	50S ribosomal protein L21, mitochondrial-like
lcl|NC_041380.1_cds_XP_037425992.1_4410 (LOC119291343)	570168507	570169320	histone H2B.2-like
lcl|NC_041380.1_cds_XP_037426031.1_4411 (LOC119291377)	570172620	570179178	uncharacterized protein LOC119291377
lcl|NC_041380.1_cds_XP_037425999.1_4412 (LOC119291353)	570179067	570180929	uncharacterized protein LOC119291353 isoform X1
lcl|NC_041380.1_cds_XP_037426054.1_4416 (LOC119291401)	570193639	570196896	uncharacterized oxidoreductase At4g09670-like
lcl|NC_041380.1_cds_XP_037426074.1_4418 (LOC119291415)	570231106	570232843	cytochrome c oxidase assembly protein COX19-like isoform X1
lcl|NC_041380.1_cds_XP_037426063.1_4419 (LOC119291407)	570232987	570234758	ribosomal L1 domain-containing protein 1-like
lcl|NC_041380.1_cds_XP_037426092.1_4420 (LOC119291434)	570255069	570257827	uncharacterized oxidoreductase At4g09670-like
lcl|NC_041380.1_cds_XP_037426095.1_4421 (LOC119291443)	570368242	570467731	uncharacterized protein LOC119291443
lcl|NC_041380.1_cds_XP_037478415.1_4422 (LOC119355675)	570468008	570468835	deoxyuridine 5'-triphosphate nucleotidohydrolase-like
lcl|NC_041380.1_cds_XP_037426108.1_4423 (LOC119291454)	570596233	570599442	endoglucanase 15-like
lcl|NC_041380.1_cds_XP_037464891.1_4424 (LOC119336884)	570601225	570603933	uncharacterized protein LOC119336884
lcl|NC_041380.1_cds_XP_037478422.1_4425 (LOC119355680)	570602404	570634979	transcription factor IIIB 90 kDa subunit-like
lcl|NC_041380.1_cds_XP_037426120.1_4426 (LOC119291464)	570640029	570644282	protein NINJA homolog 1-like
lcl|NC_041380.1_cds_XP_037426131.1_4427 (LOC119291471)	570644468	570647122	exosome complex component RRP41 homolog
lcl|NC_041380.1_cds_XP_037478433.1_4428 (LOC119355687)	570696863	570698884	aldehyde oxidase GLOX1-like
lcl|NC_041380.1_cds_XP_037464984.1_4429 (LOC119336965)	570701729	570705680	protein SPEAR3-like
lcl|NC_041380.1_cds_XP_037426143.1_4430 (LOC119291482)	570979357	570984209	U-box domain-containing protein 25-like
lcl|NC_041380.1_cds_XP_037426148.1_4432 (LOC119291487)	570997355	571026525	disease resistance protein RGA2-like isoform X1
lcl|NC_041380.1_cds_XP_037426161.1_4433 (LOC119291498)	571043705	571048151	auxin-responsive protein IAA19-like
lcl|NC_041380.1_cds_XP_037426172.1_4434 (LOC119291507)	571059253	571064014	glutamate receptor 3.4-like isoform X1
lcl|NC_041380.1_cds_XP_037426193.1_4436 (LOC119291520)	571064859	571068320	UV-B-induced protein At3g17800, chloroplastic-like
lcl|NC_041380.1_cds_XP_037478444.1_4437 (LOC119355697)	571082489	571087244	uncharacterized protein LOC119355697
lcl|NC_041380.1_cds_XP_037426201.1_4438 (LOC119291528)	571099695	571100689	cell number regulator 2-like
lcl|NC_041380.1_cds_XP_037426212.1_4441 (LOC119291538)	571290980	571298877	uncharacterized protein LOC119291538 isoform X1
lcl|NC_041380.1_cds_XP_037478456.1_4442 (LOC119355708)	571321663	571324027	histone H3.3-like
lcl|NC_041380.1_cds_XP_037465333.1_4443 (LOC119337303)	571535566	571537572	noroxomaritidine/norcraugsodine reductase-like
lcl|NC_041380.1_cds_XP_037478475.1_4444 (LOC119355724)	571552896	571555794	noroxomaritidine/norcraugsodine reductase-like
lcl|NC_041380.1_cds_XP_037426236.1_4445 (LOC119291557)	571591650	571595397	probable beta-1,4-xylosyltransferase GT43E
lcl|NC_041380.1_cds_XP_037478487.1_4447 (LOC119355734)	571605917	571607979	extensin-like, partial
lcl|NC_041380.1_cds_XP_037426261.1_4448 (LOC119291580)	571696331	571700298	glycine-rich cell wall structural protein-like
lcl|NC_041380.1_cds_XP_037465418.1_4449 (LOC119337373)	571730504	571732411	putative F-box protein At5g62660
lcl|NC_041380.1_cds_XP_037426272.1_4451 (LOC119291590)	571875950	571876675	uncharacterized protein LOC119291590 isoform X1
lcl|NC_041380.1_cds_XP_037478500.1_4452 (LOC119355741)	571877307	571879457	uncharacterized protein LOC119355741
lcl|NC_041380.1_cds_XP_037426290.1_4453 (LOC119291604)	571893330	571903462	golgin candidate 5-like
lcl|NC_041380.1_cds_XP_037426300.1_4454 (LOC119291611)	571936942	571940797	pirin-like protein
lcl|NC_041380.1_cds_XP_037426312.1_4455 (LOC119291619)	571977838	571978620	photosystem I reaction center subunit VI, chloroplastic
lcl|NC_041380.1_cds_XP_037465521.1_4456 (LOC119337445)	571979781	571983047	rop guanine nucleotide exchange factor 9-like
lcl|NC_041380.1_cds_XP_037465618.1_4457 (LOC119337528)	572091528	572092458	transcription factor TGA9-like
lcl|NC_041380.1_cds_XP_037426328.1_4458 (LOC119291636)	572329711	572331546	trihelix transcription factor ASIL2-like
lcl|NC_041380.1_cds_XP_037478519.1_4459 (LOC119355753)	572332951	572333960	trihelix transcription factor ASIL2-like
lcl|NC_041380.1_cds_XP_037426338.1_4460 (LOC119291643)	572349159	572352646	ubiquitin-conjugating enzyme E2 36-like
lcl|NC_041380.1_cds_XP_037465706.1_4461 (LOC119337613)	572415834	572417570	gibberellin 2-beta-dioxygenase 3-like
lcl|NC_041380.1_cds_XP_037478530.1_4462 (LOC119355762)	572605134	572606173	gibberellin 2-beta-dioxygenase 3-like
lcl|NC_041380.1_cds_XP_037465770.1_4463 (LOC119337691)	572723576	572725218	gibberellin 2-beta-dioxygenase 3-like
lcl|NC_041380.1_cds_XP_037478541.1_4464 (LOC119355771)	572726648	572727505	protein MAIN-LIKE 2-like
lcl|NC_041380.1_cds_XP_037465874.1_4465 (LOC119337759)	573078946	573109602	3-ketoacyl-CoA synthase 5-like
lcl|NC_041380.1_cds_XP_037466048.1_4466 (LOC119337886)	573314268	573314891	uncharacterized protein LOC119337886
lcl|NC_041380.1_cds_XP_037466160.1_4467 (LOC119337949)	573369320	573369963	uncharacterized protein LOC119337949
lcl|NC_041380.1_cds_XP_037466248.1_4468 (LOC119338032)	573406563	573407291	uncharacterized protein LOC119338032
lcl|NC_041380.1_cds_XP_037426350.1_4469 (LOC119291651)	573951688	573955561	nucleotide pyrophosphatase/phosphodiesterase-like
lcl|NC_041380.1_cds_XP_037426362.1_4470 (LOC119291660)	573958311	573965497	3-deoxy-manno-octulosonate cytidylyltransferase-like
lcl|NC_041380.1_cds_XP_037426374.1_4471 (LOC119291667)	574032393	574035884	histone-lysine N-methyltransferase 2D-like isoform X1
lcl|NC_041380.1_cds_XP_037466410.1_4473 (LOC119338175)	574067832	574068763	uncharacterized protein LOC119338175
lcl|NC_041380.1_cds_XP_037478554.1_4474 (LOC119355779)	574070383	574072821	probable calcium-binding protein CML47
lcl|NC_041380.1_cds_XP_037466558.1_4475 (LOC119338267)	574113319	574116257	beta-fructofuranosidase, insoluble isoenzyme 1-like isoform X2
lcl|NC_041380.1_cds_XP_037466654.1_4477 (LOC119338406)	574121678	574122397	uncharacterized protein LOC119338406
lcl|NC_041380.1_cds_XP_037426390.1_4478 (LOC119291681)	574126685	574127789	protein CASPARIAN STRIP INTEGRITY FACTOR 1-like
lcl|NC_041380.1_cds_XP_037466725.1_4479 (LOC119338485)	574180293	574181921	chaperone protein DnaJ-like
lcl|NC_041380.1_cds_XP_037426405.1_4480 (LOC119291692)	574199255	574202190	uncharacterized protein LOC119291692
lcl|NC_041380.1_cds_XP_037466800.1_4481 (LOC119338568)	574237350	574238364	aspartate, glycine, lysine and serine-rich protein-like
lcl|NC_041380.1_cds_XP_037466865.1_4482 (LOC119338669)	574277073	574279040	dolabradiene monooxygenase-like
lcl|NC_041380.1_cds_XP_037466932.1_4483 (LOC119338774)	574280073	574281818	dolabradiene monooxygenase-like
lcl|NC_041380.1_cds_XP_037426414.1_4484 (LOC119291705)	574297664	574299885	dolabradiene monooxygenase-like
lcl|NC_041380.1_cds_XP_037426422.1_4485 (LOC119291715)	574374355	574379226	protein DEHYDRATION-INDUCED 19-like
lcl|NC_041380.1_cds_XP_037426433.1_4486 (LOC119291726)	574386009	574388726	protein psi1-like
lcl|NC_041380.1_cds_XP_037478581.1_4487 (LOC119355806)	574871003	574873010	pentatricopeptide repeat-containing protein At5g56310-like
lcl|NC_041380.1_cds_XP_037426453.1_4488 (LOC119291741)	574898560	574900771	uncharacterized protein LOC119291741
lcl|NC_041380.1_cds_XP_037426475.1_4490 (LOC119291767)	574932871	574945050	homeobox-DDT domain protein RLT2-like
lcl|NC_041380.1_cds_XP_037467114.1_4491 (LOC119338999)	575081601	575082520	protein DMP6-like
lcl|NC_041380.1_cds_XP_037426484.1_4492 (LOC119291776)	575703848	575713294	guanylate-binding protein 4-like
lcl|NC_041380.1_cds_XP_037426494.1_4493 (LOC119291787)	575759889	575776144	uncharacterized protein LOC119291787
lcl|NC_041380.1_cds_XP_037426509.1_4495 (LOC119291802)	575782545	575783982	xyloglucan endotransglycosylase/hydrolase protein 8-like
lcl|NC_041380.1_cds_XP_037426520.1_4496 (LOC119291812)	576067850	576072883	auxin response factor 15-like
lcl|NC_041380.1_cds_XP_037478591.1_4497 (LOC119355813)	576313090	576332188	uncharacterized protein LOC119355813
lcl|NC_041380.1_cds_XP_037426545.1_4498 (LOC119291839)	576487839	576490572	E3 SUMO-protein ligase MMS21-like
lcl|NC_041380.1_cds_XP_037426557.1_4499 (LOC119291848)	576555697	576556862	fasciclin-like arabinogalactan protein 6
lcl|NC_041380.1_cds_XP_037426566.1_4500 (LOC119291856)	576577793	576579050	fasciclin-like arabinogalactan protein 12
lcl|NC_041380.1_cds_XP_037426577.1_4501 (LOC119291867)	576674847	576675818	monothiol glutaredoxin-S9-like
lcl|NC_041380.1_cds_XP_037426589.1_4502 (LOC119291876)	576680931	576685316	uncharacterized protein LOC119291876
lcl|NC_041380.1_cds_XP_037426596.1_4503 (LOC119291884)	576685408	576688019	protein N-lysine methyltransferase METTL21A-like
lcl|NC_041380.1_cds_XP_037467423.1_4505 (LOC119339453)	576695264	576696036	monothiol glutaredoxin-S9-like
lcl|NC_041380.1_cds_XP_037426602.1_4506 (LOC119291894)	576701820	576708683	uncharacterized protein LOC119291894 isoform X1
lcl|NC_041380.1_cds_XP_037426633.1_4510 (LOC119291921)	576913459	576916501	splicing factor U2af small subunit B-like
lcl|NC_041380.1_cds_XP_037478615.1_4511 (LOC119355830)	576935504	576939702	polyubiquitin 11-like
lcl|NC_041380.1_cds_XP_037426644.1_4512 (LOC119291929)	577115757	577119888	protein FAR1-RELATED SEQUENCE 5-like
lcl|NC_041380.1_cds_XP_037467525.1_4513 (LOC119339623)	577138121	577141395	uncharacterized protein LOC119339623
lcl|NC_041380.1_cds_XP_037467591.1_4514 (LOC119339727)	577141524	577142218	replication protein A 32 kDa subunit B-like
lcl|NC_041380.1_cds_XP_037478626.1_4515 (LOC119355839)	577142203	577143406	replication protein A 32 kDa subunit B-like
lcl|NC_041380.1_cds_XP_037478633.1_4516 (LOC119355850)	577248230	577250603	uncharacterized protein LOC119355850
lcl|NC_041380.1_cds_XP_037467720.1_4517 (LOC119339889)	577412285	577413572	type-5 thionin-like
lcl|NC_041380.1_cds_XP_037426657.1_4518 (LOC119291948)	577426510	577427648	type-5 thionin
lcl|NC_041380.1_cds_XP_037426647.1_4519 (LOC119291938)	577430829	577431958	purothionin A-1
lcl|NC_041380.1_cds_XP_037426664.1_4520 (LOC119291957)	577523582	577528495	probable E3 ubiquitin-protein ligase ZFP1 isoform X1
lcl|NC_041380.1_cds_XP_037426696.1_4525 (LOC119291983)	577528825	577530451	ras-related protein RABA1f-like
lcl|NC_041380.1_cds_XP_037426709.1_4526 (LOC119291995)	577530645	577532732	F-box protein At2g26160-like
lcl|NC_041380.1_cds_XP_037426720.1_4527 (LOC119292001)	577534431	577536261	F-box protein At2g26160-like isoform X1
lcl|NC_041380.1_cds_XP_037426730.1_4529 (LOC119292009)	577539919	577541753	uncharacterized protein LOC119292009
lcl|NC_041380.1_cds_XP_037478651.1_4530 (LOC119355866)	577598599	577599304	putative protein Brevis radix-like 5
lcl|NC_041380.1_cds_XP_037426742.1_4531 (LOC119292017)	577601218	577608687	F-box protein SKIP23-like
lcl|NC_041380.1_cds_XP_037467805.1_4533 (LOC119339974)	577611144	577612954	uncharacterized protein LOC119339974
lcl|NC_041380.1_cds_XP_037426759.1_4534 (LOC119292030)	577615559	577617347	F-box protein At2g26160-like
lcl|NC_041380.1_cds_XP_037467898.1_4535 (LOC119340062)	577651321	577653349	WUSCHEL-related homeobox 12-like
lcl|NC_041380.1_cds_XP_037478660.1_4536 (LOC119355876)	577878146	577901529	60S ribosomal protein L18a-like protein
lcl|NC_041380.1_cds_XP_037426781.1_4537 (LOC119292049)	577913642	577916161	60S ribosomal protein L18a-like
lcl|NC_041380.1_cds_XP_037426798.1_4538 (LOC119292070)	577928903	577930775	cytochrome b561 domain-containing protein At2g30890-like
lcl|NC_041380.1_cds_XP_037478689.1_4539 (LOC119355905)	577951153	577954154	BTB/POZ and MATH domain-containing protein 2-like
lcl|NC_041380.1_cds_XP_037468262.1_4540 (LOC119340425)	578049048	578050163	BTB/POZ and MATH domain-containing protein 3-like
lcl|NC_041380.1_cds_XP_037468364.1_4541 (LOC119340513)	578070930	578072370	BTB/POZ and MATH domain-containing protein 1-like
lcl|NC_041380.1_cds_XP_037426817.1_4542 (LOC119292089)	578189633	578192421	urease accessory protein G
lcl|NC_041380.1_cds_XP_037426827.1_4543 (LOC119292097)	578203716	578213161	phosphoinositide phosphatase SAC7-like
lcl|NC_041380.1_cds_XP_037426840.1_4544 (LOC119292110)	578295061	578298231	uncharacterized protein ycf23-like
lcl|NC_041380.1_cds_XP_037426831.1_4545 (LOC119292104)	578298479	578299594	probable 3-hydroxyisobutyrate dehydrogenase-like 3, mitochondrial
lcl|NC_041380.1_cds_XP_037426849.1_4546 (LOC119292121)	578299700	578300389	uncharacterized protein LOC119292121
lcl|NC_041380.1_cds_XP_037478756.1_4547 (LOC119355955)	578305599	578306923	uncharacterized protein LOC119355955
lcl|NC_041380.1_cds_XP_037468774.1_4548 (LOC119340951)	578490060	578492760	uncharacterized protein LOC119340951
lcl|NC_041380.1_cds_XP_037426858.1_4549 (LOC119292130)	578521597	578526780	LRR receptor-like serine/threonine-protein kinase EFR
lcl|NC_041380.1_cds_XP_037426870.1_4550 (LOC119292141)	578540701	578547824	uncharacterized protein LOC119292141 isoform X1
lcl|NC_041380.1_cds_XP_037426886.1_4552 (LOC119292155)	578548614	578552614	uncharacterized protein LOC119292155
lcl|NC_041380.1_cds_XP_037426913.1_4553 (LOC119292181)	578578787	578583021	uncharacterized protein LOC119292181
lcl|NC_041380.1_cds_XP_037426921.1_4554 (LOC119292190)	578846496	578849654	uncharacterized protein LOC119292190
lcl|NC_041380.1_cds_XP_037478787.1_4555 (LOC119355994)	579257065	579258141	omega-hydroxypalmitate O-feruloyl transferase-like
lcl|NC_041380.1_cds_XP_037469079.1_4556 (LOC119341273)	579289216	579290297	uncharacterized protein LOC119341273
lcl|NC_041380.1_cds_XP_037478803.1_4557 (LOC119356010)	579400593	579403370	WRKY transcription factor 28-like
lcl|NC_041380.1_cds_XP_037478814.1_4558 (LOC119356020)	579500366	579501715	uncharacterized protein LOC119356020
lcl|NC_041380.1_cds_XP_037426930.1_4559 (LOC119292199)	579505744	579507228	uncharacterized protein LOC119292199
lcl|NC_041380.1_cds_XP_037426939.1_4560 (LOC119292210)	579523959	579526354	putative receptor-like protein kinase At1g80870
lcl|NC_041380.1_cds_XP_037426951.1_4561 (LOC119292220)	579606912	579610640	uncharacterized protein LOC119292220
lcl|NC_041380.1_cds_XP_037469166.1_4562 (LOC119341366)	579691462	579693450	flavone O-methyltransferase 1-like
lcl|NC_041380.1_cds_XP_037469254.1_4563 (LOC119341456)	579776249	579779327	CTD small phosphatase-like protein
lcl|NC_041380.1_cds_XP_037426958.1_4564 (LOC119292229)	579901232	579905009	GDP-mannose 3,5-epimerase 1
lcl|NC_041380.1_cds_XP_037426978.1_4567 (LOC119292243)	579964244	579968877	mitogen-activated protein kinase 7-like isoform X1
lcl|NC_041380.1_cds_XP_037426996.1_4568 (LOC119292260)	579973959	579981857	uncharacterized protein LOC119292260 isoform X1
lcl|NC_041380.1_cds_XP_037427025.1_4571 (LOC119292282)	579983377	579991225	uncharacterized protein LOC119292282
lcl|NC_041380.1_cds_XP_037478867.1_4572 (LOC119356068)	580524458	580595520	uncharacterized protein LOC119356068
lcl|NC_041380.1_cds_XP_037427044.1_4573 (LOC119292296)	580667111	580671120	anthranilate O-methyltransferase 3-like
lcl|NC_041380.1_cds_XP_037427052.1_4574 (LOC119292306)	580734233	580738247	anthranilate O-methyltransferase 2-like
lcl|NC_041380.1_cds_XP_037427061.1_4576 (LOC119292318)	580797122	580801110	anthranilate O-methyltransferase 1-like isoform X1
lcl|NC_041380.1_cds_XP_037469342.1_4578 (LOC119341544)	581037694	581038915	uncharacterized protein LOC119341544 isoform X1
lcl|NC_041380.1_cds_XP_037469489.1_4579 (LOC119341698)	581118952	581120717	phospholipase A1-II 7-like
lcl|NC_041380.1_cds_XP_037478884.1_4580 (LOC119356085)	581150130	581151652	phospholipase A1-II 7-like
lcl|NC_041380.1_cds_XP_037427087.1_4581 (LOC119292337)	581205496	581208628	uncharacterized protein LOC119292337
lcl|NC_041380.1_cds_XP_037427093.1_4582 (LOC119292346)	581424315	581425371	chlorophyll a-b binding protein of LHCII type 1-like
lcl|NC_041380.1_cds_XP_037427103.1_4583 (LOC119292356)	581459430	581464498	ribosomal protein S10, mitochondrial-like
lcl|NC_041380.1_cds_XP_037478903.1_4584 (LOC119356100)	581471533	581487082	PLAT domain-containing protein 1-like
lcl|NC_041380.1_cds_XP_037427115.1_4586 (LOC119292363)	581495424	581501441	mediator of RNA polymerase II transcription subunit 15a-like isoform X1
lcl|NC_041380.1_cds_XP_037427140.1_4589 (LOC119292382)	581513907	581519324	uncharacterized protein LOC119292382
lcl|NC_041380.1_cds_XP_037427141.1_4590 (LOC119292386)	581550033	581551011	chlorophyll a-b binding protein of LHCII type 1-like
lcl|NC_041380.1_cds_XP_037427145.1_4591 (LOC119292389)	582174484	582182911	uncharacterized protein LOC119292389 isoform X1
lcl|NC_041380.1_cds_XP_037427155.1_4593 (LOC119292403)	582487238	582488057	uncharacterized protein LOC119292403
lcl|NC_041380.1_cds_XP_037478930.1_4594 (LOC119356122)	582687643	582689576	FBD-associated F-box protein At4g10400-like
lcl|NC_041380.1_cds_XP_037427168.1_4595 (LOC119292423)	582721694	582726441	phytepsin-like isoform X1
lcl|NC_041380.1_cds_XP_037427193.1_4599 (LOC119292459)	582738382	582741666	subtilisin-like protease SBT3.8
lcl|NC_041380.1_cds_XP_037427202.1_4600 (LOC119292470)	582767533	582770680	peptidyl-prolyl cis-trans isomerase E-like
lcl|NC_041380.1_cds_XP_037427208.1_4601 (LOC119292482)	582818410	582822052	subtilisin-like protease SBT3.6
lcl|NC_041380.1_cds_XP_037478953.1_4602 (LOC119356140)	582966212	582968930	probable WRKY transcription factor 31
lcl|NC_041380.1_cds_XP_037427216.1_4603 (LOC119292493)	582969210	582973299	GTPase ERA-like, chloroplastic
lcl|NC_041380.1_cds_XP_037427223.1_4604 (LOC119292504)	582973502	582978357	pre-rRNA 2'-O-ribose RNA methyltransferase-like
lcl|NC_041380.1_cds_XP_037427230.1_4605 (LOC119292515)	582986902	582987974	protein RADIALIS-like 3
lcl|NC_041380.1_cds_XP_037469877.1_4606 (LOC119342112)	583003371	583003637	protein RADIALIS-like 3
lcl|NC_041380.1_cds_XP_037469986.1_4607 (LOC119342264)	583238112	583238378	protein RADIALIS-like 3
lcl|NC_041380.1_cds_XP_037469997.1_4608 (LOC119342426)	583293745	583294875	protein RADIALIS-like 3
lcl|NC_041380.1_cds_XP_037470004.1_4609 (LOC119342587)	583299361	583299716	protein RADIALIS-like 3
lcl|NC_041380.1_cds_XP_037478974.1_4610 (LOC119356156)	583300426	583302793	uncharacterized protein LOC119356156
lcl|NC_041380.1_cds_XP_037470049.1_4611 (LOC119342725)	583306933	583308495	protein RADIALIS-like 3
lcl|NC_041380.1_cds_XP_037427236.1_4612 (LOC119292525)	583313742	583314851	probable DNA-3-methyladenine glycosylase 2
lcl|NC_041380.1_cds_XP_037427244.1_4613 (LOC119292536)	583326547	583330898	sugar transporter ERD6-like 4
lcl|NC_041380.1_cds_XP_037478985.1_4614 (LOC119356167)	583372616	583379122	glycine-rich RNA-binding protein 2, mitochondrial-like
lcl|NC_041380.1_cds_XP_037427252.1_4615 (LOC119292547)	583473154	583477370	sugar transporter ERD6-like 4
lcl|NC_041380.1_cds_XP_037427258.1_4616 (LOC119292558)	583628996	583631844	3-ketoacyl-CoA synthase 4-like
lcl|NC_041380.1_cds_XP_037470091.1_4617 (LOC119342858)	583692065	583693851	iron-sulfur cluster assembly protein 1-like
lcl|NC_041380.1_cds_XP_037427266.1_4618 (LOC119292569)	584071746	584072646	50S ribosomal protein L12, chloroplastic-like
lcl|NC_041380.1_cds_XP_037479007.1_4619 (LOC119356181)	584077283	584078176	transcription factor MYB21-like
lcl|NC_041380.1_cds_XP_037479029.1_4620 (LOC119356199)	584134037	584137109	uncharacterized protein LOC119356199
lcl|NC_041380.1_cds_XP_037470191.1_4621 (LOC119343111)	584297029	584298240	expansin-A31-like
lcl|NC_041380.1_cds_XP_037427273.1_4622 (LOC119292580)	584421001	584423794	rust resistance kinase Lr10-like isoform X1
lcl|NC_041380.1_cds_XP_037427283.1_4624 (LOC119292597)	584440006	584443010	prohibitin-1, mitochondrial-like
lcl|NC_041380.1_cds_XP_037479045.1_4625 (LOC119356219)	584578429	584580110	uncharacterized protein LOC119356219
lcl|NC_041380.1_cds_XP_037470378.1_4626 (LOC119343569)	584690238	584691177	LOW QUALITY PROTEIN: uncharacterized protein LOC119343569, partial
lcl|NC_041380.1_cds_XP_037479066.1_4627 (LOC119356236)	584746984	584749383	uncharacterized protein LOC119356236
lcl|NC_041380.1_cds_XP_037427291.1_4628 (LOC119292608)	584956421	584965602	prolycopene isomerase, chloroplastic-like
lcl|NC_041380.1_cds_XP_037427298.1_4630 (LOC119292626)	584969385	584972369	shaggy-related protein kinase kappa-like isoform X1
lcl|NC_041380.1_cds_XP_037427321.1_4637 (LOC119292666)	584980593	584982597	patatin-like protein 2 isoform X1
lcl|NC_041380.1_cds_XP_037470499.1_4638 (LOC119343817)	585052419	585053862	uncharacterized protein LOC119343817
lcl|NC_041380.1_cds_XP_037470606.1_4639 (LOC119344055)	585082067	585083089	zinc finger protein AEBP2-like
lcl|NC_041380.1_cds_XP_037470658.1_4640 (LOC119344179)	585091867	585092745	uncharacterized protein LOC119344179
lcl|NC_041380.1_cds_XP_037427332.1_4641 (LOC119292693)	585191509	585192232	uncharacterized protein LOC119292693
lcl|NC_041380.1_cds_XP_037479116.1_4642 (LOC119356275)	585214825	585216449	F-box protein At5g07610-like
lcl|NC_041380.1_cds_XP_037479128.1_4643 (LOC119356284)	585250298	585251947	F-box protein At5g07610-like
lcl|NC_041380.1_cds_XP_037427338.1_4644 (LOC119292704)	585253977	585255825	putative F-box protein At5g42430
lcl|NC_041380.1_cds_XP_037427348.1_4645 (LOC119292715)	585275223	585276812	short-chain dehydrogenase/reductase 2b-like isoform X1
lcl|NC_041380.1_cds_XP_037427367.1_4650 (LOC119292748)	585277177	585281512	protease Do-like 1, chloroplastic
lcl|NC_041380.1_cds_XP_037427374.1_4651 (LOC119292760)	585687777	585689863	putative F-box/LRR-repeat protein At5g02700
lcl|NC_041380.1_cds_XP_037427393.1_4658 (LOC119292792)	586100632	586112109	protein timeless homolog isoform X1
lcl|NC_041380.1_cds_XP_037427431.1_4659 (LOC119292839)	586112356	586113940	uncharacterized protein LOC119292839
lcl|NC_041380.1_cds_XP_037427435.1_4660 (LOC119292849)	586117414	586122267	common plant regulatory factor 1-like
lcl|NC_041380.1_cds_XP_037470912.1_4661 (LOC119344598)	586393329	586396047	uncharacterized protein LOC119344598
lcl|NC_041380.1_cds_XP_037470993.1_4662 (LOC119344700)	586405229	586406042	cucumber peeling cupredoxin-like
lcl|NC_041380.1_cds_XP_037471057.1_4663 (LOC119344807)	586409103	586410140	umecyanin-like
lcl|NC_041380.1_cds_XP_037427440.1_4664 (LOC119292861)	586411269	586420765	protein SUPPRESSOR OF PHYA-105 1-like isoform X1
lcl|NC_041380.1_cds_XP_037427452.1_4666 (LOC119292877)	586485203	586487434	protein WHAT'S THIS FACTOR 1 homolog, chloroplastic-like
lcl|NC_041380.1_cds_XP_037427460.1_4667 (LOC119292886)	586598756	586599844	WRKY transcription factor WRKY24-like
lcl|NC_041380.1_cds_XP_037427465.1_4668 (LOC119292908)	586650065	586650970	WRKY transcription factor WRKY24-like
lcl|NC_041380.1_cds_XP_037427470.1_4670 (LOC119292918)	586651058	586652997	uncharacterized protein LOC119292918 isoform X1
lcl|NC_041380.1_cds_XP_037427485.1_4671 (LOC119292946)	586848374	586849737	ethylene-responsive transcription factor ERF061-like
lcl|NC_041380.1_cds_XP_037427490.1_4672 (LOC119292958)	586906232	586909280	protein phosphatase 2C 51-like
lcl|NC_041380.1_cds_XP_037471197.1_4673 (LOC119345039)	586922496	586941548	eukaryotic translation initiation factor 2 subunit 3-like
lcl|NC_041380.1_cds_XP_037427498.1_4674 (LOC119292968)	586941978	586945546	pentatricopeptide repeat-containing protein At5g39680-like
lcl|NC_041380.1_cds_XP_037427508.1_4677 (LOC119292985)	586946362	586949485	uncharacterized protein LOC119292985 isoform X1
lcl|NC_041380.1_cds_XP_037471261.1_4678 (LOC119345147)	587015258	587016726	uncharacterized protein LOC119345147
lcl|NC_041380.1_cds_XP_037479155.1_4679 (LOC119356311)	587094186	587100613	two-component response regulator ARR14-like
lcl|NC_041380.1_cds_XP_037427520.1_4680 (LOC119293003)	587145663	587151621	CTP synthase-like
lcl|NC_041380.1_cds_XP_037427527.1_4681 (LOC119293014)	587290534	587292748	nuclear transcription factor Y subunit B-4-like
lcl|NC_041380.1_cds_XP_037427534.1_4682 (LOC119293025)	587306352	587309784	ketol-acid reductoisomerase, chloroplastic
lcl|NC_041380.1_cds_XP_037479175.1_4683 (LOC119356328)	587314966	587316782	phospholipase A1-II 6-like
lcl|NC_041380.1_cds_XP_037427541.1_4684 (LOC119293036)	587523320	587527651	protein CHUP1, chloroplastic-like
lcl|NC_041380.1_cds_XP_037427548.1_4685 (LOC119293047)	587527776	587530584	uncharacterized protein LOC119293047
lcl|NC_041380.1_cds_XP_037479182.1_4686 (LOC119356339)	587678701	587680385	phospholipase A1-II 6-like
lcl|NC_041380.1_cds_XP_037479193.1_4687 (LOC119356348)	587865638	587868076	uncharacterized protein LOC119356348
lcl|NC_041380.1_cds_XP_037479205.1_4688 (LOC119356355)	587883579	587895210	phospholipase A1-II 7-like
lcl|NC_041380.1_cds_XP_037471539.1_4689 (LOC119345644)	588006655	588009758	phospholipase A1-II 7-like
lcl|NC_041380.1_cds_XP_037427559.1_4690 (LOC119293066)	588049364	588053968	malate dehydrogenase 1, mitochondrial-like
lcl|NC_041380.1_cds_XP_037427566.1_4691 (LOC119293077)	588057536	588060107	GTP-binding nuclear protein Ran-2
lcl|NC_041380.1_cds_XP_037427570.1_4692 (LOC119293084)	588177428	588209980	3-ketoacyl-CoA synthase 11-like
lcl|NC_041380.1_cds_XP_037427575.1_4693 (LOC119293105)	588196022	588199259	uncharacterized protein LOC119293105
lcl|NC_041380.1_cds_XP_037427591.1_4695 (LOC119293130)	588276265	588279264	zinc finger MYM-type protein 1-like
lcl|NC_041380.1_cds_XP_037427596.1_4696 (LOC119293138)	588283105	588286625	pentatricopeptide repeat-containing protein At1g15510, chloroplastic-like
lcl|NC_041380.1_cds_XP_037427624.1_4700 (LOC119293171)	588291653	588297792	fatty acid amide hydrolase-like
lcl|NC_041380.1_cds_XP_037479217.1_4701 (LOC119356365)	588384836	588386314	DELLA protein SLR1-like
lcl|NC_041380.1_cds_XP_037427633.1_4702 (LOC119293183)	588432042	588435441	proteasome subunit beta type-6-like
lcl|NC_041380.1_cds_XP_037471585.1_4703 (LOC119345774)	588564544	588565461	uncharacterized protein LOC119345774
lcl|NC_041380.1_cds_XP_037471643.1_4704 (LOC119345899)	588646103	588647154	uncharacterized protein LOC119345899
lcl|NC_041380.1_cds_XP_037471693.1_4705 (LOC119346022)	588665308	588666113	uncharacterized protein LOC119346022
lcl|NC_041380.1_cds_XP_037479226.1_4706 (LOC119356376)	588774681	588776537	zinc finger CCCH domain-containing protein 39-like
lcl|NC_041380.1_cds_XP_037427640.1_4707 (LOC119293195)	588865866	588868188	zinc finger CCCH domain-containing protein 39-like
lcl|NC_041380.1_cds_XP_037427652.1_4708 (LOC119293206)	588871139	588877765	probable 2-oxoglutarate-dependent dioxygenase AOP1
lcl|NC_041380.1_cds_XP_037471722.1_4709 (LOC119346143)	588881404	588882194	uncharacterized protein LOC119346143
lcl|NC_041380.1_cds_XP_037471727.1_4710 (LOC119346295)	588894939	588895636	uncharacterized protein LOC119346295
lcl|NC_041380.1_cds_XP_037479236.1_4711 (LOC119356387)	588899023	588900204	F-box protein At2g17036-like
lcl|NC_041380.1_cds_XP_037471740.1_4712 (LOC119346450)	589180510	589181377	major pollen allergen Lol p 11
lcl|NC_041380.1_cds_XP_037427685.1_4713 (LOC119293258)	589256560	589257416	oleosin G-like
lcl|NC_041380.1_cds_XP_037427695.1_4714 (LOC119293269)	589261180	589266096	protein CHUP1, chloroplastic-like
lcl|NC_041380.1_cds_XP_037427701.1_4715 (LOC119293282)	589276027	589281189	mitogen-activated protein kinase 17-like

## Sheet: ChineseSpring_OWBM-2B
Chinese Spring ID	Start	End	Uniprot/Bd gene ID of the best BLASTp hit	Description	Species	% identity	% similarity	Alignment length	Query coverage (Chinese Spring)	Query length (Chinese Spring)	Hit length
TraesCS2B03G0040300.1	10906588	10908620	A0A0N9HT29	Desmethyl-deoxy-podophyllotoxin synthase	Sinopodophyllum hexandrum	44.374	66.67	471	93.4524	504	507
TraesCS2B03G0041600.1	11261441	11263050	A0A0N9HT29	Desmethyl-deoxy-podophyllotoxin synthase	Sinopodophyllum hexandrum	48.941	68.43	472	93.837	503	507
TraesCS2B03G0041700.1	11266726	11269064	Q43257	indole-2-monooxygenase	Zea mays	55.123	73.16	488	96.063	508	538
TraesCS2B03G0041900.1	11286708	11288360	A0A0N9HT29	Desmethyl-deoxy-podophyllotoxin synthase	Sinopodophyllum hexandrum	46.482	66.74	469	95.91	489	507
TraesCS2B03G0042000.1	11291128	11293476	Q43257	indole-2-monooxygenase	Zea mays	54.62	72.69	487	95.8661	508	538
TraesCS2B03G0042100.1	11295799	11296835	Q9C9C9	Cytosolic sulfotransferase 18	Arabidopsis thaliana	45.725	60.59	269	83.5404	322	350
TraesCS2B03G0042200.1	11302011	11303624	A0A0N9HT29	Desmethyl-deoxy-podophyllotoxin synthase	Sinopodophyllum hexandrum	47.447	69.36	470	93.4394	503	507
TraesCS2B03G0042300.1	11306412	11308716	Q43257	indole-2-monooxygenase	Zea mays	54.825	73.1	487	95.8661	508	538
TraesCS2B03G0042400.1	11310962	11311999	Q9C9C9	Cytosolic sulfotransferase 18	Arabidopsis thaliana	44.257	59.8	296	85.5491	346	350
TraesCS2B03G0042500.1	11354501	11355306	-	-	-	-	-	-	-	-	-
TraesCS2B03G0043200.1	11539698	11543017	-	-	-	-	-	-	-	-	-
TraesCS2B03G0043300.1	11562536	11562888	-	-	-	-	-	-	-	-	-
TraesCS2B03G0043800.1	11608498	11608872	-	-	-	-	-	-	-	-	-
TraesCS2B03G0044000.1	11664482	11675152	-	-	-	-	-	-	-	-	-
TraesCS2B03G0044500.1	11728100	11729813	-	-	-	-	-	-	-	-	-
TraesCS2B03G0044900.1	11886292	11888004	-	-	-	-	-	-	-	-	-
TraesCS2B03G0045000.2	11901573	11904269	F4IK45	Cytochrome P450 709B2	Arabidopsis thaliana	43.121	62.42	487	95.1172	512	572
TraesCS2B03G0045200.1	11908629	11909914	Q8LIL0	Bisdemethoxycurcumin synthase	Oryza sativa	56.443	69.85	388	98.2278	395	402
TraesCS2B03G0045500.1	11953152	11954641	Q5NUF4	2-hydroxyisoflavanone dehydratase	Glycyrrhiza echinata	40.491	59.82	326	79.1262	412	328
TraesCS2B03G0045900.1	12020844	12022072	F4IK45	Cytochrome P450 709B2	Arabidopsis thaliana	47.697	64.8	304	97.7492	311	572
TraesCS2B03G0046000.1	12127147	12129575	Q8LIL0	Bisdemethoxycurcumin synthase	Oryza sativa	56.423	70.03	397	85.7451	463	402
TraesCS2B03G0046100.1	12230579	12231627	-	-	-	-	-	-	-	-	-
TraesCS2B03G0046300.1	12245024	12246636	Q5NUF4	2-hydroxyisoflavanone dehydratase	Glycyrrhiza echinata	40.491	59.82	326	79.1262	412	328
TraesCS2B03G0046400.1	12245084	12246319	Q5NUF4	2-hydroxyisoflavanone dehydratase	Glycyrrhiza echinata	40.491	59.82	326	79.1262	412	328
TraesCS2B03G0046600.1	12298712	12301127	F4IK45	Cytochrome P450 709B2	Arabidopsis thaliana	43.32	62.96	494	95.5513	517	572
TraesCS2B03G0046700.1	12396725	12399054	Q8LIL0	Bisdemethoxycurcumin synthase	Oryza sativa	56.589	71.06	387	97.9747	395	402
TraesCS2B03G0047000.1	12537971	12540326	Q8LIL0	Bisdemethoxycurcumin synthase	Oryza sativa	56.989	70.43	372	99.7319	373	402
TraesCS2B03G0047100.1	12584834	12585947	-	-	-	-	-	-	-	-	-
TraesCS2B03G0047200.1	12595123	12596934	Q8LIL0	Bisdemethoxycurcumin synthase	Oryza sativa	62.121	73.23	396	98.7531	401	402
TraesCS2B03G0047300.1	12606495	12608204	Q9SX78	Probable carboxylesterase 2	Arabidopsis thaliana	34.743	57.4	331	73.8839	448	314
TraesCS2B03G0047700.2	12772668	12777056	-	-	-	-	-	-	-	-	-
TraesCS2B03G0048000.1	12785502	12793555	Q8W4F0	Protein DA1-related 1	Arabidopsis thaliana	69.147	80.31	457	90.495	505	553
TraesCS2B03G0048100.2	12795192	12804217	-	-	-	-	-	-	-	-	-
TraesCS2B03G0048200.1	12852446	12853800	B6TYV8	Cell number regulator 2	Zea mays	57.664	69.34	137	95.1389	144	181
TraesCS2B03G0048300.1	12858646	12859579	D9HP23	Cell number regulator 7	Zea mays	56.897	71.55	116	84.6715	137	180
TraesCS2B03G0048400.1	12864616	12866219	B6TYV8	Cell number regulator 2	Zea mays	58.088	66.91	136	93.1507	146	181
TraesCS2B03G0048700.1	12902737	12907993	-	-	-	-	-	-	-	-	-
TraesCS2B03G0048800.1	12926381	12930952	-	-	-	-	-	-	-	-	-
TraesCS2B03G0049400.1	12981259	12981576	-	-	-	-	-	-	-	-	-
TraesCS2B03G0049600.1	13071865	13080320	-	-	-	-	-	-	-	-	-
TraesCS2B03G0050200.1	13099079	13103584	-	-	-	-	-	-	-	-	-
TraesCS2B03G0050400.1	13120432	13121992	-	-	-	-	-	-	-	-	-
TraesCS2B03G0050600.1	13132669	13133442	-	-	-	-	-	-	-	-	-
TraesCS2B03G0050700.2	13182204	13189613	B9G5N1	Meiosis-specific protein PAIR3	Oryza sativa	65.457	75.36	909	100.442	905	844
			BRADI_3g59847v3	Coiled-coil protein, Homologous chromosome pairing and synapsis in meiosi	Brachypodium distachyon	72.326	79.71	907	100.221	905	850
TraesCS2B03G0051000.2	13253976	13259260	Q9M8Z8	Probable pectate lyase 8	Arabidopsis thaliana	80.89	89.27	382	79.2531	482	416
TraesCS2B03G0051100.1	13285094	13286551	-	-	-	-	-	-	-	-	-
TraesCS2B03G0051600.1	13340976	13341932	-	-	-	-	-	-	-	-	-
TraesCS2B03G0051800.1	13348269	13349759	-	-	-	-	-	-	-	-	-
TraesCS2B03G0051900.1	13354219	13358897	Q2QYE1	Probable apyrase 3	Oryza sativa	71.294	84.94	425	94.4444	450	451
TraesCS2B03G0052900.1	13555036	13564201	-	-	-	-	-	-	-	-	-
TraesCS2B03G0053000.1	13619007	13620911	-	-	-	-	-	-	-	-	-
TraesCS2B03G0053200.1	13732514	13733128	-	-	-	-	-	-	-	-	-
TraesCS2B03G0053300.1	13909547	13910761	-	-	-	-	-	-	-	-	-
TraesCS2B03G0053400.1	13912472	13913471	-	-	-	-	-	-	-	-	-
TraesCS2B03G0053800.1	13988408	13989622	-	-	-	-	-	-	-	-	-
TraesCS2B03G0054400.1	14028498	14030981	-	-	-	-	-	-	-	-	-
TraesCS2B03G0054500.1	14079067	14081658	-	-	-	-	-	-	-	-	-
TraesCS2B03G0056000.1	14842559	14851874	F4HQ20	LEAF RUST 10 DISEASE-RESISTANCE LOCUS RECEPTOR-LIKE PROTEIN KINASE-like 2.5	Arabidopsis thaliana	36.842	60.77	209	58.8732	355	666
TraesCS2B03G0056200.1	14851905	14854208	-	-	-	-	-	-	-	-	-
TraesCS2B03G0056300.1	14878192	14884749	O64793	G-type lectin S-receptor-like serine/threonine-protein kinase At1g67520	Arabidopsis thaliana	34.81	57.28	316	52.4917	602	818
TraesCS2B03G0056900.1	14950883	14955112	Q2QYE1	Probable apyrase 3	Oryza sativa	70.755	83.73	424	94.4321	449	451
TraesCS2B03G0057800.1	14995711	14997185	-	-	-	-	-	-	-	-	-
TraesCS2B03G0057900.1	15020941	15022701	Q43135	Tyrosine N-monooxygenase	Sorghum bicolor	57.35	75.16	483	89.2791	541	558
TraesCS2B03G0058000.1	15040304	15044216	O48958	4-hydroxyphenylacetaldehyde oxime monooxygenase	Sorghum bicolor	56.875	74.38	480	93.5673	513	531
TraesCS2B03G0058100.1	15056953	15058428	-	-	-	-	-	-	-	-	-
TraesCS2B03G0058800.1	15153345	15155117	-	-	-	-	-	-	-	-	-
TraesCS2B03G0058900.1	15164970	15165835	Q9SH66	Dirigent protein 5	Arabidopsis thaliana	56.14	67.25	171	84.2365	203	182
TraesCS2B03G0059200.1	15183375	15183677	-	-	-	-	-	-	-	-	-
TraesCS2B03G0059400.1	15202297	15203277	O64477	G-type lectin S-receptor-like serine/threonine-protein kinase At2g19130	Arabidopsis thaliana	60.952	76.51	315	96.3303	327	828
TraesCS2B03G0059500.1	15206589	15220051	-	-	-	-	-	-	-	-	-
TraesCS2B03G0059700.1	15236750	15237704	Q9SH66	Dirigent protein 5	Arabidopsis thaliana	55.556	67.25	171	84.2365	203	182
TraesCS2B03G0059800.1	15312884	15314326	-	-	-	-	-	-	-	-	-
TraesCS2B03G0060000.1	15336749	15339104	-	-	-	-	-	-	-	-	-
TraesCS2B03G0060500.1	15357145	15358855	-	-	-	-	-	-	-	-	-
TraesCS2B03G0060600.1	15388048	15390077	-	-	-	-	-	-	-	-	-
TraesCS2B03G0060800.1	15400720	15402557	P93596	Obtusifoliol 14-alpha demethylase (Fragment)	Triticum aestivum	51.078	70.69	464	90.2724	514	453
TraesCS2B03G0060900.1	15417072	15419414	-	-	-	-	-	-	-	-	-
TraesCS2B03G0061000.1	15476370	15477194	-	-	-	-	-	-	-	-	-
TraesCS2B03G0061200.1	15488914	15492486	-	-	-	-	-	-	-	-	-
TraesCS2B03G0061500.1	15502335	15504197	-	-	-	-	-	-	-	-	-
TraesCS2B03G0061700.1	15705799	15711751	-	-	-	-	-	-	-	-	-
TraesCS2B03G0061800.1	15714189	15715772	F7J0M4	Disease resistance protein RGA4	Oryza sativa	38.983	58.31	295	55.8712	528	996
TraesCS2B03G0061900.1	15715800	15719528	-	-	-	-	-	-	-	-	-
TraesCS2B03G0062000.1	15734666	15742419	-	-	-	-	-	-	-	-	-
TraesCS2B03G0062100.1	15744804	15761068	-	-	-	-	-	-	-	-	-
TraesCS2B03G0062300.1	15771452	15772210	-	-	-	-	-	-	-	-	-
TraesCS2B03G0062400.2	15784449	15788634	Q43257	indole-2-monooxygenase	Zea mays	52.553	71.91	470	92.8854	506	538
TraesCS2B03G0063100.2	16027451	16031718	O80358	Formamidopyrimidine-DNA glycosylase	Arabidopsis thaliana	58.101	72.91	358	86.0577	416	390
TraesCS2B03G0063400.1	16183726	16186214	B3TPQ7	Alpha-terpineol synthase, chloroplastic	Magnolia grandiflora	38.933	55.93	506	106.977	473	592
TraesCS2B03G0063600.1	16320725	16323530	B3TPQ7	Alpha-terpineol synthase, chloroplastic	Magnolia grandiflora	42.478	61.24	565	99.1228	570	592
TraesCS2B03G0063700.1	16376422	16379328	Q6PWU2	(-)-alpha-terpineol synthase	Vitis vinifera	42.315	62.05	527	92.7817	568	590
TraesCS2B03G0063800.1	16384086	16387128	Q43257	indole-2-monooxygenase	Zea mays	53.895	73.68	475	91.1708	521	538
TraesCS2B03G0064000.1	16405168	16406778	B3TPQ7	Alpha-terpineol synthase, chloroplastic	Magnolia grandiflora	45.353	67.66	269	99.6296	270	592
TraesCS2B03G0064200.1	16430735	16432617	B3TPQ7	Alpha-terpineol synthase, chloroplastic	Magnolia grandiflora	45.353	67.66	269	99.6296	270	592
TraesCS2B03G0064600.1	16459531	16462754	Q6PWU2	(-)-alpha-terpineol synthase	Vitis vinifera	38.532	57.06	545	102.06	534	590
TraesCS2B03G0064800.1	16476596	16478267	Q6PWU2	(-)-alpha-terpineol synthase	Vitis vinifera	42.663	61.14	368	93.401	394	590
TraesCS2B03G0065200.1	16589219	16591647	B3TPQ7	Alpha-terpineol synthase, chloroplastic	Magnolia grandiflora	43.699	63.01	492	94.4338	521	592
TraesCS2B03G0065500.1	16802889	16806438	Q9SX29	ATP-dependent Clp protease adapter protein CLPS1, chloroplastic	Arabidopsis thaliana	75.214	89.74	117	71.7791	163	159
TraesCS2B03G0065700.1	16910638	16912587	Q43135	Tyrosine N-monooxygenase	Sorghum bicolor	55.992	72.93	484	90.8068	533	558
TraesCS2B03G0066100.1	17067715	17069496	Q43135	Tyrosine N-monooxygenase	Sorghum bicolor	51.767	67.78	481	97.5659	493	558
TraesCS2B03G0066200.1	17097251	17098928	Q43135	Tyrosine N-monooxygenase	Sorghum bicolor	57.676	74.48	482	93.2302	517	558
TraesCS2B03G0066300.1	17186539	17186802	-	-	-	-	-	-	-	-	-
TraesCS2B03G0066500.2	17470998	17473608	B3TPQ7	Alpha-terpineol synthase, chloroplastic	Magnolia grandiflora	42.681	60.49	567	99.8239	568	592
TraesCS2B03G0066600.1	17644370	17644987	Q43135	Tyrosine N-monooxygenase	Sorghum bicolor	67.476	82.04	206	100	206	558
TraesCS2B03G0066700.1	17687507	17706103	Q43257	indole-2-monooxygenase	Zea mays	54.927	73.17	477	92.2631	517	538
TraesCS2B03G0067200.1	17749713	17753085	Q43257	indole-2-monooxygenase	Zea mays	52.754	72.03	472	91.4729	516	538
TraesCS2B03G0067400.1	17765779	17767569	Q43257	indole-2-monooxygenase	Zea mays	51.515	71.97	264	81.9876	322	538
TraesCS2B03G0067800.1	17794264	17795398	Q43135	Tyrosine N-monooxygenase	Sorghum bicolor	60.714	76.19	336	100	336	558
TraesCS2B03G0068000.1	17811513	17814575	Q43257	indole-2-monooxygenase	Zea mays	52.621	72.12	477	92.4419	516	538
TraesCS2B03G0068600.1	17886739	17888851	Q43135	Tyrosine N-monooxygenase	Sorghum bicolor	58.385	74.95	483	91.1321	530	558
TraesCS2B03G0068700.1	17909853	17912915	Q43257	indole-2-monooxygenase	Zea mays	52.621	72.12	477	92.4419	516	538
TraesCS2B03G0069000.1	17966416	17968132	Q43135	Tyrosine N-monooxygenase	Sorghum bicolor	57.764	74.74	483	91.1321	530	558
TraesCS2B03G0069200.1	18075997	18076383	Q43135	Tyrosine N-monooxygenase	Sorghum bicolor	61.24	76.74	129	100	129	558
TraesCS2B03G0069700.1	18126681	18128720	-	-	-	-	-	-	-	-	-
TraesCS2B03G0070100.1	18212020	18216607	F7J0M4	Disease resistance protein RGA4	Oryza sativa	38.398	54.62	974	101.037	964	996
TraesCS2B03G0070200.1	18276278	18288573	-	-	-	-	-	-	-	-	-
TraesCS2B03G0070600.1	18346402	18354110	F7J0M4	Disease resistance protein RGA4	Oryza sativa	37.696	54.24	955	96.6599	988	996
TraesCS2B03G0071300.1	18418423	18419715	P32024	23 kDa jasmonate-induced protein	Hordeum vulgare	39.665	55.87	179	86.0577	208	210
TraesCS2B03G0071400.1	18850610	18853041	-	-	-	-	-	-	-	-	-
TraesCS2B03G0071500.1	18854395	18856318	Q8VZE9	UDP-glycosyltransferase 73B1	Arabidopsis thaliana	46.875	64.84	256	76.1905	336	488
TraesCS2B03G0071600.2	18895753	18898711	-	-	-	-	-	-	-	-	-
TraesCS2B03G0071700.2	18908091	18910613	-	-	-	-	-	-	-	-	-
TraesCS2B03G0071800.1	18910934	18911453	-	-	-	-	-	-	-	-	-
TraesCS2B03G0072000.1	18929037	18929414	-	-	-	-	-	-	-	-	-
TraesCS2B03G0072100.1	18936382	18939017	-	-	-	-	-	-	-	-	-
TraesCS2B03G0072200.1	18949770	18952839	D7SFH9	Protein SUPPRESSOR OF NPR1-1 CONSTITUTIVE 4	Arabidopsis thaliana	34.513	57.52	226	62.6039	361	1118
TraesCS2B03G0072400.1	18972703	18975727	Q94F40	GDSL esterase/lipase At1g28600	Arabidopsis thaliana	44.29	60.17	359	92.0513	390	393
TraesCS2B03G0072500.1	18976655	18979429	D9J0Z7	Anthranilate O-methyltransferase 1	Zea mays	49.476	68.06	382	101.058	378	382
TraesCS2B03G0072600.1	18986839	18988803	BRADI_1g75140v3	Calmodulin-binding receptor-like cytoplasmic kinase 2	Brachypodium distachyon	66	80	50	54.9451	91	437
TraesCS2B03G0072700.1	19040151	19041798	-	-	-	-	-	-	-	-	-
TraesCS2B03G0072800.1	19050030	19052053	A0A1P8B760	Probable amidase At4g34880	Arabidopsis thaliana	56.936	75.78	483	98.3707	491	512
TraesCS2B03G0072900.1	19069938	19072375	Q9FF29	PR5-like receptor kinase	Arabidopsis thaliana	32.063	54.92	315	68.0346	463	665
TraesCS2B03G0073000.1	19103655	19107150	Q9SXB5	G-type lectin S-receptor-like serine/threonine-protein kinase At1g11303	Arabidopsis thaliana	36.601	57.52	306	60	510	820
TraesCS2B03G0073400.1	19190051	19191732	-	-	-	-	-	-	-	-	-
TraesCS2B03G0073500.1	19223207	19229584	Q42602	Cytochrome P450 89A2	Arabidopsis thaliana	34.921	54.88	441	99.7738	442	506
TraesCS2B03G0073600.1	19232027	19240431	A0A1P8B760	Probable amidase At4g34880	Arabidopsis thaliana	53.292	69.14	486	99.5902	488	512
TraesCS2B03G0073700.1	19240917	19243210	A0A1P8B760	Probable amidase At4g34880	Arabidopsis thaliana	55.777	73.11	502	99.6032	504	512
TraesCS2B03G0073900.1	19249330	19250628	A0A1P8B760	Probable amidase At4g34880	Arabidopsis thaliana	51.103	72.06	272	96.4539	282	512
TraesCS2B03G0074600.1	19280617	19281536	A0A1P8B760	Probable amidase At4g34880	Arabidopsis thaliana	49.485	74.74	194	95.5665	203	512
TraesCS2B03G0074900.1	19315550	19318075	Q9LY50	Putative serine/threonine-protein kinase-like protein CCR3	Arabidopsis thaliana	37.875	54.5	367	64.0489	573	814
TraesCS2B03G0075000.1	19419340	19422539	D9J100	Anthranilate O-methyltransferase 3	Zea mays	48.421	67.89	380	100.529	378	379
TraesCS2B03G0075500.1	19444129	19444685	Q84WW5	Vesicle-associated protein 1-3	Arabidopsis thaliana	35.156	60.16	128	85.3333	150	239
TraesCS2B03G0075700.1	19464419	19467030	F4HQ20	LEAF RUST 10 DISEASE-RESISTANCE LOCUS RECEPTOR-LIKE PROTEIN KINASE-like 2.5	Arabidopsis thaliana	33.628	57.08	226	75.3333	300	666
TraesCS2B03G0075800.1	19469866	19475872	-	-	-	-	-	-	-	-	-
TraesCS2B03G0075900.1	19506340	19509369	-	-	-	-	-	-	-	-	-
TraesCS2B03G0076300.1	19513692	19515110	-	-	-	-	-	-	-	-	-
TraesCS2B03G0076400.1	19519620	19520264	Q9XGT9	Cytochrome P450 93B2	Gerbera hybrida	36.813	56.59	182	84.6512	215	511
TraesCS2B03G0076500.1	19522420	19525608	A0A1P8B760	Probable amidase At4g34880	Arabidopsis thaliana	59.175	76.08	485	95.2849	509	512
TraesCS2B03G0076800.1	19532920	19534614	A0A1P8B760	Probable amidase At4g34880	Arabidopsis thaliana	55.591	73.48	313	100.321	312	512
TraesCS2B03G0076900.1	19538202	19539947	Q9LMB9	Cysteine-rich receptor-like protein kinase 1	Arabidopsis thaliana	34.956	60.18	226	74.8344	302	615
TraesCS2B03G0077300.1	19558814	19565723	A0A1P8B760	Probable amidase At4g34880	Arabidopsis thaliana	56.487	74.45	501	99.6024	503	512
TraesCS2B03G0077400.1	19568823	19572034	A0A1P8B760	Probable amidase At4g34880	Arabidopsis thaliana	56.164	73.15	365	99.7268	366	512
TraesCS2B03G0077500.1	19575081	19576745	Q42602	Cytochrome P450 89A2	Arabidopsis thaliana	35.973	56.11	442	93.2489	474	506
TraesCS2B03G0077600.1	19586562	19588321	-	-	-	-	-	-	-	-	-
TraesCS2B03G0079000.1	19664252	19668117	Q9SYS7	Putative cysteine-rich receptor-like protein kinase 39	Arabidopsis thaliana	41.297	59.04	293	52.2282	561	659
TraesCS2B03G0079200.2	19766681	19773156	-	-	-	-	-	-	-	-	-
TraesCS2B03G0079600.1	19892696	19895499	A9QY38	Subtilisin-like protease 4	Lotus japonicus	43.29	60.46	693	102.062	679	755
TraesCS2B03G0079700.1	19895885	19899631	-	-	-	-	-	-	-	-	-
TraesCS2B03G0079800.1	19904005	19906548	Q8H1S4	1-aminocyclopropane-1-carboxylate oxidase homolog 3	Arabidopsis thaliana	44.749	60.27	219	100.459	218	369
TraesCS2B03G0080200.1	19940441	19941727	P30078	Chalcone synthase (Fragment)	Malus domestica	81.739	92.61	230	63.3609	363	232
TraesCS2B03G0080400.1	19949339	19951089	P53415	Chalcone synthase 2	Secale cereale	99.746	100	394	99.7468	395	394
TraesCS2B03G0080700.1	19993367	19998150	-	-	-	-	-	-	-	-	-
TraesCS2B03G0080800.1	20001150	20006521	-	-	-	-	-	-	-	-	-
TraesCS2B03G0081300.1	20133138	20139973	-	-	-	-	-	-	-	-	-
TraesCS2B03G0081400.1	20155219	20156193	-	-	-	-	-	-	-	-	-
TraesCS2B03G0081500.1	20156917	20159166	Q2R8L1	Disease resistance protein RGA5	Oryza sativa	32.487	53.55	394	93.1442	423	1301
TraesCS2B03G0081600.1	20172877	20179171	Q9LRR4	Putative disease resistance RPP13-like protein 1	Arabidopsis thaliana	23.684	53.68	190	76.3052	249	1054
TraesCS2B03G0081900.1	20200961	20207071	-	-	-	-	-	-	-	-	-
TraesCS2B03G0082000.1	20233170	20235341	-	-	-	-	-	-	-	-	-
TraesCS2B03G0082200.1	20238865	20241033	P93824	1-aminocyclopropane-1-carboxylate oxidase homolog 6	Arabidopsis thaliana	48.501	64.03	367	89.0777	412	360
TraesCS2B03G0082300.1	20241048	20242667	Q69TI0	Putative 12-oxophytodienoate reductase 5	Oryza sativa	72.299	83.66	361	97.5676	370	374
TraesCS2B03G0082400.1	20260490	20261879	Q84MB3	1-aminocyclopropane-1-carboxylate oxidase homolog 1	Arabidopsis thaliana	48.286	64	350	95.8904	365	365
TraesCS2B03G0082700.1	20328298	20340185	A2XQX0	Actin-related protein 9	Oryza sativa	82.343	90.32	589	100.856	584	586
			BRADI_5g00777v3	Actin-related protein 9	Brachypodium distachyon	87.415	93.88	588	100.685	584	588
TraesCS2B03G0082900.1	20370257	20375297	Q6E7D7	Syn-copalyl diphosphate synthase	Oryza sativa	67.391	79.86	690	99.2806	695	767
TraesCS2B03G0083000.1	20383222	20384914	-	-	-	-	-	-	-	-	-
TraesCS2B03G0083100.1	20449626	20451293	-	-	-	-	-	-	-	-	-
TraesCS2B03G0083400.1	20723134	20728421	-	-	-	-	-	-	-	-	-
TraesCS2B03G0083600.1	20745976	20768177	Q0JF02	Syn-copalyl diphosphate synthase, chloroplastic	Oryza sativa	67.004	79.45	691	100.436	688	767
TraesCS2B03G0084000.1	20774062	20779041	Q0JA82	Ent-kaur-16-ene synthase, chloroplastic	Oryza sativa	61.847	77.11	747	89.3541	836	756
TraesCS2B03G0084100.1	21255267	21260229	Q66QH3	9-beta-pimara-7,15-diene synthase, chloroplastic	Oryza sativa	62.683	74.77	753	105.021	717	840
TraesCS2B03G0084200.1	21263746	21270294	Q0JF02	Syn-copalyl diphosphate synthase, chloroplastic	Oryza sativa	66.86	79.16	691	99.2816	696	767
TraesCS2B03G0084600.1	21354510	21359355	Q6EPG8	Acetylserotonin O-methyltransferase 1	Oryza sativa	50.276	67.96	362	98.9071	366	364
TraesCS2B03G0084700.1	21373691	21375933	Q8LIL0	Bisdemethoxycurcumin synthase	Oryza sativa	57.922	70.65	385	99.4832	387	402
TraesCS2B03G0084900.1	21448932	21458912	-	-	-	-	-	-	-	-	-
TraesCS2B03G0085000.1	21459954	21467951	-	-	-	-	-	-	-	-	-
TraesCS2B03G0085100.1	21473256	21487855	Q9LVM1	ABC transporter B family member 25, mitochondrial	Arabidopsis thaliana	73.058	85.62	605	84.0278	720	728
TraesCS2B03G0085200.1	21483804	21487258	-	-	-	-	-	-	-	-	-
TraesCS2B03G0085300.1	21488153	21490714	F8WKW1	7-deoxyloganetin glucosyltransferase	Gardenia jasminoides	55.274	74.05	474	88.764	534	481
TraesCS2B03G0086200.1	21608410	21610352	F8WKW1	7-deoxyloganetin glucosyltransferase	Gardenia jasminoides	55.738	73.98	488	98.5859	495	481
TraesCS2B03G0086300.1	21611707	21612433	F8WLS6	7-deoxyloganetin glucosyltransferase	Catharanthus roseus	55.294	76.47	170	92.3913	184	487
TraesCS2B03G0086500.1	21635943	21637760	F8WLS6	7-deoxyloganetin glucosyltransferase	Catharanthus roseus	52.411	72.54	477	95.0199	502	487
TraesCS2B03G0086600.1	21706944	21709923	-	-	-	-	-	-	-	-	-
TraesCS2B03G0087100.1	21928523	21931900	Q9LRR5	Putative disease resistance protein At3g14460	Arabidopsis thaliana	34.759	53.48	748	66.4298	1126	1424
TraesCS2B03G0087200.1	21948115	21950923	-	-	-	-	-	-	-	-	-
TraesCS2B03G0087300.1	21975258	21977531	Q7XA40	Putative disease resistance protein RGA3	Solanum bulbocastanum	35.622	56.01	466	72.2481	645	992
TraesCS2B03G0087500.1	21990421	21991596	-	-	-	-	-	-	-	-	-
TraesCS2B03G0087700.1	22377297	22381286	-	-	-	-	-	-	-	-	-
TraesCS2B03G0088300.1	22399655	22402599	-	-	-	-	-	-	-	-	-
TraesCS2B03G0088500.1	22502241	22505769	-	-	-	-	-	-	-	-	-
TraesCS2B03G0088600.1	22556786	22558943	-	-	-	-	-	-	-	-	-
TraesCS2B03G0088700.1	22607776	22609707	Q9LRR5	Putative disease resistance protein At3g14460	Arabidopsis thaliana	34.081	50	446	69.2547	644	1424
TraesCS2B03G0088900.1	22677481	22681335	-	-	-	-	-	-	-	-	-
TraesCS2B03G0089000.1	22682353	22686949	Q9FNY0	Transcription factor E2FA	Arabidopsis thaliana	43.854	61.13	301	65.0108	463	485
			BRADI_5g01920v3	E2FC	Brachypodium distachyon	69.427	77.49	471	101.728	463	472
TraesCS2B03G0089100.1	22805370	22809970	-	-	-	-	-	-	-	-	-
TraesCS2B03G0089700.1	22896795	22900123	-	-	-	-	-	-	-	-	-
TraesCS2B03G0090000.1	23214061	23216124	-	-	-	-	-	-	-	-	-
TraesCS2B03G0090100.2	23271032	23274088	-	-	-	-	-	-	-	-	-
TraesCS2B03G0090200.1	23737194	23741033	-	-	-	-	-	-	-	-	-
TraesCS2B03G0090800.1	24189115	24190232	-	-	-	-	-	-	-	-	-
TraesCS2B03G0090900.1	24233798	24238362	-	-	-	-	-	-	-	-	-
TraesCS2B03G0091200.1	24271279	24276088	-	-	-	-	-	-	-	-	-
TraesCS2B03G0091300.1	24301080	24304106	-	-	-	-	-	-	-	-	-
TraesCS2B03G0091400.1	24307436	24309750	-	-	-	-	-	-	-	-	-
TraesCS2B03G0091500.1	24374977	24379053	-	-	-	-	-	-	-	-	-
TraesCS2B03G0091700.1	24433425	24438407	Q9LRR4	Putative disease resistance RPP13-like protein 1	Arabidopsis thaliana	32.902	52.2	772	68.8057	1122	1054
TraesCS2B03G0091800.1	24456778	24465363	-	-	-	-	-	-	-	-	-
TraesCS2B03G0091900.3	24473429	24477709	-	-	-	-	-	-	-	-	-
TraesCS2B03G0092000.1	24530164	24538242	-	-	-	-	-	-	-	-	-
TraesCS2B03G0092100.1	24541340	24544822	-	-	-	-	-	-	-	-	-
TraesCS2B03G0092200.1	24660876	24667968	-	-	-	-	-	-	-	-	-
TraesCS2B03G0092300.1	24828189	24831796	-	-	-	-	-	-	-	-	-
TraesCS2B03G0092400.1	24838478	24842336	Q9LRR5	Putative disease resistance protein At3g14460	Arabidopsis thaliana	35.207	51.67	747	66.756	1119	1424
TraesCS2B03G0093600.1	25136805	25138279	-	-	-	-	-	-	-	-	-
TraesCS2B03G0093900.1	25242044	25245519	-	-	-	-	-	-	-	-	-
TraesCS2B03G0094000.1	25299769	25303959	Q9LRR5	Putative disease resistance protein At3g14460	Arabidopsis thaliana	34.524	52.12	756	62.4277	1211	1424
TraesCS2B03G0095000.1	25528953	25534068	-	-	-	-	-	-	-	-	-
TraesCS2B03G0095200.1	25536825	25538651	Q7XA40	Putative disease resistance protein RGA3	Solanum bulbocastanum	31.661	50.16	319	52.381	609	992
TraesCS2B03G0095400.1	25562864	25569143	-	-	-	-	-	-	-	-	-
TraesCS2B03G0095600.1	25611862	25618638	-	-	-	-	-	-	-	-	-
TraesCS2B03G0095700.1	25621853	25625690	Q8RXN6	U4/U6 small nuclear ribonucleoprotein Prp31 homolog	Arabidopsis thaliana	72.84	83.33	486	101.887	477	485
TraesCS2B03G0095800.1	25629028	25633398	Q43870	ATP sulfurylase 2	Arabidopsis thaliana	77.698	88.73	417	99.0499	421	476
			BRADI_5g01950v3	ATP sulfurylase 2	Brachypodium distachyon	94.377	96.82	409	97.1496	421	480
TraesCS2B03G0097900.1	26582745	26585810	-	-	-	-	-	-	-	-	-
TraesCS2B03G0098000.1	26588743	26592302	Q9ZQV4	Nicotianamine synthase-like 5 protein	Hordeum vulgare	93.502	97.11	277	88.7821	312	282
TraesCS2B03G0098100.1	26595216	26597908	-	-	-	-	-	-	-	-	-
TraesCS2B03G0098400.1	26616434	26619225	-	-	-	-	-	-	-	-	-
TraesCS2B03G0098600.1	26620896	26624147	P51819	Heat shock protein 83	Ipomoea nil	88.873	94.79	710	99.5792	713	703
TraesCS2B03G0098900.1	26636965	26637874	P0C5C6	Protein GOS9	Oryza sativa	46.457	67.72	127	56.4444	225	139
TraesCS2B03G0099800.1	26753967	26755901	Q9LE33	Glyoxylate/hydroxypyruvate reductase HPR3	Arabidopsis thaliana	55.172	72.73	319	100.631	317	323
TraesCS2B03G0100000.1	26774427	26775401	Q9LE33	Glyoxylate/hydroxypyruvate reductase HPR3	Arabidopsis thaliana	54.264	71.32	258	79.3846	325	323
TraesCS2B03G0100100.1	26846138	26850456	Q9CA90	Glyoxylate/hydroxypyruvate reductase A HPR2	Arabidopsis thaliana	49.254	68.66	268	77.6812	345	313
TraesCS2B03G0100400.1	26913689	26914408	Q9LZP9	Calvin cycle protein CP12-2, chloroplastic	Arabidopsis thaliana	76.712	83.56	73	57.4803	127	131
TraesCS2B03G0100800.1	27000580	27003197	-	-	-	-	-	-	-	-	-
TraesCS2B03G0101800.1	27123402	27125025	P53415	Chalcone synthase 2	Secale cereale	98.477	100	394	99.7468	395	394
TraesCS2B03G0101900.1	27125703	27128031	A5CAL1	Glyoxylate/hydroxypyruvate/pyruvate reductase 2KGR	Vitis vinifera	52.809	67.79	267	78.9941	338	313
TraesCS2B03G0102000.1	27131082	27132758	Q9SND9	Uncharacterized acetyltransferase At3g50280	Arabidopsis thaliana	33.929	51.12	448	98.2456	456	443
TraesCS2B03G0102100.1	27133489	27136905	B8AU84	Arginase 1, mitochondrial	Oryza sativa	92.42	96.21	343	82.2542	417	340
TraesCS2B03G0102200.1	27142608	27144332	Q9SND9	Uncharacterized acetyltransferase At3g50280	Arabidopsis thaliana	33.096	51.25	281	89.2063	315	443
TraesCS2B03G0102300.1	27158312	27159900	Q9SND9	Uncharacterized acetyltransferase At3g50280	Arabidopsis thaliana	32.096	51.53	458	96.6245	474	443
TraesCS2B03G0102400.1	27168289	27169153	Q9SI72	Pectinesterase inhibitor 9	Arabidopsis thaliana	33.333	52.17	207	96.729	214	204
TraesCS2B03G0102700.1	27250103	27251971	Q9SND9	Uncharacterized acetyltransferase At3g50280	Arabidopsis thaliana	33.479	52.52	457	89.9606	508	443
TraesCS2B03G0102800.1	27271384	27276984	Q8S4Y1	Acetyl-CoA acetyltransferase, cytosolic 1	Arabidopsis thaliana	80.151	89.95	398	99.005	402	403
TraesCS2B03G0103100.2	27297291	27312624	Q2R712	Achilleol B synthase	Oryza sativa	69.605	81.32	760	100.529	756	760
TraesCS2B03G0103800.1	27491053	27495580	-	-	-	-	-	-	-	-	-
TraesCS2B03G0104000.1	27537732	27545296	P93596	Obtusifoliol 14-alpha demethylase (Fragment)	Triticum aestivum	48.98	69.68	343	90.0262	381	453
TraesCS2B03G0104500.1	27562132	27569020	-	-	-	-	-	-	-	-	-
TraesCS2B03G0104600.1	27688193	27688710	-	-	-	-	-	-	-	-	-
TraesCS2B03G0104700.1	27691447	27697636	P10978	Retrovirus-related Pol polyprotein from transposon TNT 1-94	Nicotiana tabacum	44.186	70.93	86	84.3137	102	1328
TraesCS2B03G0104900.1	27703981	27708023	Q7XMI0	UMP-CMP kinase 2	Oryza sativa	74.104	84.06	251	102.869	244	243
			BRADI_5g02200v3	P-loop containing nucleoside triphosphate hydrolases superfamily protein	Brachypodium distachyon	88.182	94.09	220	90.1639	244	244
TraesCS2B03G0105000.1	27716226	27718833	Q8LG53	UNC93-like protein 2	Arabidopsis thaliana	64.286	76.12	448	94.5148	474	459
TraesCS2B03G0105100.1	27730080	27739413	P93596	Obtusifoliol 14-alpha demethylase (Fragment)	Triticum aestivum	49.669	69.76	453	91.3306	496	453
TraesCS2B03G0105500.1	27841993	27849957	P93596	Obtusifoliol 14-alpha demethylase (Fragment)	Triticum aestivum	50.898	70.36	334	97.3761	343	453
TraesCS2B03G0105800.1	27881564	27883134	-	-	-	-	-	-	-	-	-
TraesCS2B03G0105900.1	27889256	27890742	-	-	-	-	-	-	-	-	-
TraesCS2B03G0106000.1	27897451	27898966	-	-	-	-	-	-	-	-	-
TraesCS2B03G0106200.1	27937718	27939243	Q9LUV2	Stress-response A/B barrel domain-containing protein HS1	Arabidopsis thaliana	54.369	76.7	103	91.9643	112	109
TraesCS2B03G0106300.1	27940963	27942954	Q9LUV2	Stress-response A/B barrel domain-containing protein HS1	Arabidopsis thaliana	62.857	82.86	105	93.75	112	109
TraesCS2B03G0106400.1	27943463	27949121	-	-	-	-	-	-	-	-	-
TraesCS2B03G0106700.1	27957697	27965664	Q9ZSP5	Subtilisin-like protease SBT5.3	Arabidopsis thaliana	43.43	58.57	449	100	449	772
TraesCS2B03G0107000.1	27976948	27982218	Q9ZSP5	Subtilisin-like protease SBT5.3	Arabidopsis thaliana	46.63	59.83	727	93.6856	776	772
TraesCS2B03G0107100.1	28015171	28016662	Q84MB3	1-aminocyclopropane-1-carboxylate oxidase homolog 1	Arabidopsis thaliana	47.025	62.04	353	96.978	364	365
TraesCS2B03G0107200.1	28045568	28056791	Q8L5Y6	Cullin-associated NEDD8-dissociated protein 1	Arabidopsis thaliana	74.98	87.24	1223	100.246	1220	1219
TraesCS2B03G0107400.1	28097012	28098223	P10967	1-aminocyclopropane-1-carboxylate oxidase homolog	Solanum lycopersicum	46.133	63.81	362	89.604	404	363
TraesCS2B03G0107700.1	28099344	28099667	-	-	-	-	-	-	-	-	-
TraesCS2B03G0108400.1	28273456	28278337	Q7XSK2	Beta-glucosidase 16	Oryza sativa	74.899	85.83	494	95.7364	516	516
TraesCS2B03G0108700.1	28283456	28287193	-	-	-	-	-	-	-	-	-
TraesCS2B03G0108900.4	28314645	28321070	-	-	-	-	-	-	-	-	-
TraesCS2B03G0109200.1	28365183	28366661	-	-	-	-	-	-	-	-	-
TraesCS2B03G0109400.1	28374984	28378484	-	-	-	-	-	-	-	-	-
TraesCS2B03G0111700.4	28618126	28626409	Q9XHY7	Probable histone acetyltransferase HAC-like 3	Oryza sativa	63.409	72.71	1279	107.751	1187	1276
TraesCS2B03G0111900.2	28656762	28658286	Q2QZF1	Disease resistance protein PIK6-NP	Oryza sativa	35.556	58.15	270	80.1187	337	1044
TraesCS2B03G0112200.1	28696364	28712868	Q9SII6	Probable serine/threonine-protein kinase PIX13	Arabidopsis thaliana	61.404	75.73	342	73.8661	463	414
TraesCS2B03G0112400.1	28759294	28763136	P0C042	Uncharacterized protein At4g15970	Arabidopsis thaliana	43.617	62.77	282	72.6804	388	367
TraesCS2B03G0113100.1	28864244	28866977	-	-	-	-	-	-	-	-	-
TraesCS2B03G0113200.1	28870560	28871317	P00302	Stellacyanin	Toxicodendron vernicifluum	35.922	57.28	103	81.746	126	107
TraesCS2B03G0113700.1	29115219	29118287	Q8LF05	Rhomboid-like protein 19	Arabidopsis thaliana	47.735	66.55	287	90.2516	318	304
TraesCS2B03G0114200.1	29151678	29152809	Q7GCM7	Xylanase inhibitor protein 1	Oryza sativa	67.797	78.64	295	97.6821	302	304
TraesCS2B03G0114500.1	29191231	29193394	-	-	-	-	-	-	-	-	-
TraesCS2B03G0114600.1	29202268	29203305	Q9FX92	Probable carboxylesterase 3	Arabidopsis thaliana	38.312	60.06	308	89.0173	346	315
TraesCS2B03G0115000.1	29305628	29307832	Q7XUN6	L-type lectin-domain containing receptor kinase SIT2	Oryza sativa	51.74	68.38	661	101.225	653	673
TraesCS2B03G0115100.1	29311785	29316224	Q9FLQ4	Dihydrolipoyllysine-residue succinyltransferase component of 2-oxoglutarate dehydrogenase complex 1, mitochondrial	Arabidopsis thaliana	70.171	78.24	409	95.5607	428	464
TraesCS2B03G0115200.2	29324125	29332900	Q01N44	Fatty acid amide hydrolase	Oryza sativa	81.788	91.23	604	97.893	617	608
			BRADI_5g02380v3	Fatty acid amide hydrolase	Brachypodium distachyon	85.338	92.09	607	98.3793	617	616
TraesCS2B03G0115300.1	29336404	29351897	Q01N44	Fatty acid amide hydrolase	Oryza sativa	80.46	90.15	609	99.8361	610	608
			BRADI_5g02380v3	Fatty acid amide hydrolase	Brachypodium distachyon	85.099	92.22	604	99.0164	610	616
TraesCS2B03G0115500.1	29368743	29369631	-	-	-	-	-	-	-	-	-
TraesCS2B03G0116000.1	29462898	29463809	-	-	-	-	-	-	-	-	-
TraesCS2B03G0116100.1	29504213	29508488	-	-	-	-	-	-	-	-	-
TraesCS2B03G0116300.1	29521493	29523369	-	-	-	-	-	-	-	-	-
TraesCS2B03G0116600.1	29583278	29586630	-	-	-	-	-	-	-	-	-
TraesCS2B03G0116700.1	29586895	29591171	Q9FGF0	Phosphoglycerate mutase-like protein 1	Arabidopsis thaliana	61.624	71.22	271	95.0877	285	282
TraesCS2B03G0116800.2	29593693	29599431	Q9FGF0	Phosphoglycerate mutase-like protein 1	Arabidopsis thaliana	67.266	78.78	278	78.7535	353	282
TraesCS2B03G0117000.1	29715981	29726802	Q8GY96	Phosphoglycerate mutase-like protein	Arabidopsis thaliana	61.509	75.47	265	95.3237	278	271
TraesCS2B03G0117200.1	29762256	29766516	P0DO10	Disease resistance protein Piks-2	Oryza sativa	53.089	67.08	1036	105.499	982	1021
TraesCS2B03G0117500.1	29914377	29916000	D7U6G6	Anthocyanidin reductase ((2S)-flavan-3-ol-forming)	Vitis vinifera	48.673	68.73	339	96.3068	352	338
TraesCS2B03G0117600.2	29950857	29964768	-	-	-	-	-	-	-	-	-
TraesCS2B03G0117800.1	29996216	30002700	-	-	-	-	-	-	-	-	-
TraesCS2B03G0118100.1	30019544	30020629	Q9SND9	Uncharacterized acetyltransferase At3g50280	Arabidopsis thaliana	33.427	52.81	356	98.3425	362	443
TraesCS2B03G0118200.1	30026590	30027190	-	-	-	-	-	-	-	-	-
TraesCS2B03G0118300.1	30038975	30039868	-	-	-	-	-	-	-	-	-
TraesCS2B03G0118500.1	30094828	30097980	Q8W0K2	Bidirectional sugar transporter SWEET6b	Oryza sativa	65.801	80.52	231	98.7179	234	254
TraesCS2B03G0118700.1	30258652	30260419	Q0J349	Bidirectional sugar transporter SWEET7b	Oryza sativa	60.294	72.43	272	94.1176	289	265
TraesCS2B03G0118800.1	30296204	30298272	Q0J349	Bidirectional sugar transporter SWEET7b	Oryza sativa	71.304	85.65	230	93.1174	247	265
TraesCS2B03G0118900.2	30364825	30366538	-	-	-	-	-	-	-	-	-
TraesCS2B03G0119100.1	30415563	30417643	Q0J349	Bidirectional sugar transporter SWEET7b	Oryza sativa	70.435	84.78	230	93.1174	247	265
TraesCS2B03G0119400.1	30536372	30537623	-	-	-	-	-	-	-	-	-
TraesCS2B03G0119500.1	30543556	30544749	-	-	-	-	-	-	-	-	-
TraesCS2B03G0119600.1	30549908	30554317	-	-	-	-	-	-	-	-	-
TraesCS2B03G0120200.1	30639930	30640927	-	-	-	-	-	-	-	-	-
TraesCS2B03G0120300.1	30710993	30716388	-	-	-	-	-	-	-	-	-
TraesCS2B03G0120500.1	30719373	30722733	Q94C32	Protein MRG1	Arabidopsis thaliana	53.333	66.67	150	87.7193	171	320
TraesCS2B03G0120600.2	30724713	30733601	Q94C32	Protein MRG1	Arabidopsis thaliana	57.576	70.91	330	99.6979	331	320
TraesCS2B03G0120700.1	30739519	30741729	Q0JFI2	Cytochrome P450 93G1	Oryza sativa	79.324	84.69	503	91.4545	550	516
			BRADI_5g02460v3	Flavone synthase II (FNSII), Biosynthesis of tricin O-linked conjugate	Brachypodium distachyon	75.089	82.38	562	102.182	550	549
TraesCS2B03G0121000.1	30899568	30903280	Q9LTA6	E3 ubiquitin-protein ligase WAV3	Arabidopsis thaliana	40.216	54.26	833	108.042	771	740
			BRADI_5g02440v3	E3 ubiquitin-protein ligase WAV3	Brachypodium distachyon	82.51	86.06	789	102.335	771	760
TraesCS2B03G0121200.1	30956191	30957285	Q7XFE1	Putative UPF0496 protein 5	Oryza sativa	68.908	78.71	357	102	350	423
TraesCS2B03G0121300.1	31016009	31017242	Q2R2T4	CASP-like protein 4D1	Oryza sativa	55.2	71.2	125	67.5676	185	171
TraesCS2B03G0121500.1	31093806	31098141	Q9LV10	Protein NRT1/ PTR FAMILY 2.11	Arabidopsis thaliana	50.538	68.82	558	92.0792	606	616
TraesCS2B03G0121600.1	31172309	31174625	Q944G5	Protein NRT1/ PTR FAMILY 2.10	Arabidopsis thaliana	49.911	69.34	561	93.5	600	636
TraesCS2B03G0121800.1	31269840	31272469	Q43250	3-hydroxyindolin-2-one monooxygenase	Zea mays	56	74.53	475	88.29	538	535
TraesCS2B03G0122200.1	31362283	31370277	Q43257	indole-2-monooxygenase	Zea mays	55.328	75	488	90.8752	537	538
TraesCS2B03G0122400.1	31395452	31405154	Q43257	indole-2-monooxygenase	Zea mays	54.545	73.89	429	90.5063	474	538
TraesCS2B03G0122800.1	31464624	31469178	-	-	-	-	-	-	-	-	-
TraesCS2B03G0122900.1	31469596	31474689	Q3ECP7	Sugar transporter ERD6-like 5	Arabidopsis thaliana	63.256	79.77	430	89.9582	478	470
TraesCS2B03G0123000.1	31496337	31497647	-	-	-	-	-	-	-	-	-
TraesCS2B03G0123100.1	31506111	31506530	-	-	-	-	-	-	-	-	-
TraesCS2B03G0123200.1	31516188	31526531	Q3ECP7	Sugar transporter ERD6-like 5	Arabidopsis thaliana	57.041	73.03	419	100.964	415	470
TraesCS2B03G0123600.1	31646578	31666344	Q39214	Disease resistance protein RPM1	Arabidopsis thaliana	31.957	53.7	920	100.546	915	926
TraesCS2B03G0123800.1	31763221	31764653	Q38907	Probable xyloglucan endotransglucosylase/hydrolase protein 25	Arabidopsis thaliana	50.566	69.81	265	90.7534	292	284
TraesCS2B03G0123900.1	31767869	31771971	Q7XRH8	Putative inorganic phosphate transporter 1-13	Oryza sativa	70.428	81.91	514	100.195	513	508
TraesCS2B03G0124300.1	31810983	31811370	A3BNA1	Flowering-promoting factor 1-like protein 5	Oryza sativa	62.5	74.11	112	99.115	113	105
TraesCS2B03G0124400.1	31881986	31883365	-	-	-	-	-	-	-	-	-
TraesCS2B03G0124700.1	31934023	31934721	A3BNA1	Flowering-promoting factor 1-like protein 5	Oryza sativa	71.56	81.65	109	99.0909	110	105
TraesCS2B03G0124900.1	31959600	31959866	-	-	-	-	-	-	-	-	-
TraesCS2B03G0125100.1	32041914	32042233	P35687	40S ribosomal protein S21	Oryza sativa	90.164	93.44	61	88.4058	69	82
TraesCS2B03G0125700.1	32070934	32073478	-	-	-	-	-	-	-	-	-
TraesCS2B03G0126000.1	32080712	32081486	-	-	-	-	-	-	-	-	-
TraesCS2B03G0126400.1	32131836	32132177	-	-	-	-	-	-	-	-	-
TraesCS2B03G0127400.1	32367984	32368884	-	-	-	-	-	-	-	-	-
TraesCS2B03G0127900.1	32399350	32399872	-	-	-	-	-	-	-	-	-
TraesCS2B03G0128100.1	32413501	32414220	P84965	Defensin Tk-AMP-D1.1	Triticum kiharae	61.702	74.47	47	59.4937	79	47
TraesCS2B03G0128200.1	32563113	32563486	P84965	Defensin Tk-AMP-D1.1	Triticum kiharae	57.447	74.47	47	61.8421	76	47
TraesCS2B03G0128300.1	32564071	32566114	-	-	-	-	-	-	-	-	-
TraesCS2B03G0128400.1	32569034	32570449	-	-	-	-	-	-	-	-	-
TraesCS2B03G0128900.1	32768119	32768391	-	-	-	-	-	-	-	-	-
TraesCS2B03G0129000.1	32799025	32800426	-	-	-	-	-	-	-	-	-
TraesCS2B03G0129100.1	32854221	32855742	-	-	-	-	-	-	-	-	-
TraesCS2B03G0129400.1	32898855	32900327	-	-	-	-	-	-	-	-	-
TraesCS2B03G0129800.1	32938697	32945167	A0A3L6G998	(E)-beta-caryophyllene synthase	Zea mays	55.14	73.27	535	99.0741	540	547
TraesCS2B03G0130200.1	32960723	32966460	Q9SJK6	Putative white-brown complex homolog protein 30	Arabidopsis thaliana	52.331	69.55	1051	96.9557	1084	1082
TraesCS2B03G0130700.1	32997616	32998896	Q9ZQV7	Probable nicotianamine synthase 2	Hordeum vulgare	92.836	94.33	335	101.208	331	335
TraesCS2B03G0130800.1	33007947	33009192	-	-	-	-	-	-	-	-	-
TraesCS2B03G0131200.1	33172600	33173082	-	-	-	-	-	-	-	-	-
TraesCS2B03G0131400.1	33186971	33187540	-	-	-	-	-	-	-	-	-
TraesCS2B03G0132500.1	33256583	33257146	-	-	-	-	-	-	-	-	-
TraesCS2B03G0133300.1	33326349	33328266	Q9C9D0	Cytosolic sulfotransferase 16	Arabidopsis thaliana	42.857	61.9	294	99.3243	296	338
TraesCS2B03G0133400.1	33339625	33340206	Q9C9D0	Cytosolic sulfotransferase 16	Arabidopsis thaliana	44.041	66.32	193	99.4845	194	338
TraesCS2B03G0133800.1	33360773	33362572	O23722	Diphosphomevalonate decarboxylase MVD1, peroxisomal	Arabidopsis thaliana	81.752	91.24	137	90.7285	151	412
TraesCS2B03G0134100.1	33454984	33457172	-	-	-	-	-	-	-	-	-
TraesCS2B03G0134200.1	33466119	33468158	-	-	-	-	-	-	-	-	-
TraesCS2B03G0134500.2	33519853	33525060	Q38931	Peptidyl-prolyl cis-trans isomerase FKBP62	Arabidopsis thaliana	70.476	87.05	525	82.1596	639	551
TraesCS2B03G0134700.1	33563429	33564761	-	-	-	-	-	-	-	-	-
TraesCS2B03G0134800.1	33570783	33571958	-	-	-	-	-	-	-	-	-
TraesCS2B03G0135600.1	33661458	33662062	Q9SUQ8	Dirigent protein 6	Arabidopsis thaliana	49.383	62.96	162	92.5714	175	187
TraesCS2B03G0135700.1	33676212	33700971	-	-	-	-	-	-	-	-	-
TraesCS2B03G0136100.1	33692862	33693161	-	-	-	-	-	-	-	-	-
TraesCS2B03G0136200.1	33693847	33694331	Q01300	NADH-ubiquinone oxidoreductase chain 1	Petunia hybrida	93	94	100	62.1118	161	325
TraesCS2B03G0136800.1	34005579	34008081	-	-	-	-	-	-	-	-	-
TraesCS2B03G0137300.1	34082389	34083024	A0A291LSD6	Beta-selinene synthase	Zea mays	47.312	68.28	186	100.541	185	571
TraesCS2B03G0137600.1	34320803	34322494	-	-	-	-	-	-	-	-	-
TraesCS2B03G0138000.1	34441063	34444743	-	-	-	-	-	-	-	-	-
TraesCS2B03G0138700.1	34523935	34524327	-	-	-	-	-	-	-	-	-
TraesCS2B03G0139000.1	34748859	34754621	F4IUW3	Amino acid transporter AVT1C	Arabidopsis thaliana	56.584	73.49	562	100.717	558	550
TraesCS2B03G0139900.1	35196381	35198156	-	-	-	-	-	-	-	-	-
TraesCS2B03G0140600.1	35303100	35320262	-	-	-	-	-	-	-	-	-
TraesCS2B03G0141100.1	36043525	36045113	-	-	-	-	-	-	-	-	-
TraesCS2B03G0141200.1	36634861	36636273	B9G2E6	Putative bidirectional sugar transporter SWEET7d	Oryza sativa	69.231	83.43	169	86.2245	196	274
TraesCS2B03G0141800.1	37375274	37375612	Q38J50	Tricetin 3',4',5'-O-trimethyltransferase	Triticum aestivum	66.964	77.68	112	99.115	113	356
TraesCS2B03G0141700.1	37375274	37375612	Q38J50	Tricetin 3',4',5'-O-trimethyltransferase	Triticum aestivum	66.964	77.68	112	99.115	113	356
TraesCS2B03G0141900.1	37397945	37399642	Q7FAZ3	G-type lectin S-receptor-like serine/threonine-protein kinase LECRK1	Oryza sativa	80.074	90.32	537	94.8763	566	813
TraesCS2B03G0142700.2	37418730	37420605	Q84TC2	DIBOA-glucoside dioxygenase BX6	Zea mays	60.591	70.69	406	98.7835	411	374
TraesCS2B03G0142800.1	37806389	37808362	Q84N28	Flavone O-methyltransferase 1	Triticum aestivum	65.928	79.78	361	100.838	358	360
TraesCS2B03G0143100.1	37839473	37839970	-	-	-	-	-	-	-	-	-
TraesCS2B03G0143500.1	37990337	37992136	Q5QJ60	Berberine bridge enzyme-like Cyn d 4	Cynodon dactylon	51.977	68.55	531	100.378	529	522
TraesCS2B03G0144500.1	38033763	38034563	Q5QJ60	Berberine bridge enzyme-like Cyn d 4	Cynodon dactylon	49.43	65.02	263	98.5019	267	522
TraesCS2B03G0144600.1	38118303	38120140	Q5QJ60	Berberine bridge enzyme-like Cyn d 4	Cynodon dactylon	51.423	68.12	527	99.6219	529	522
TraesCS2B03G0144700.1	38183608	38185360	Q5QJ60	Berberine bridge enzyme-like Cyn d 4	Cynodon dactylon	52.783	69.29	521	98.6742	528	522
TraesCS2B03G0144900.1	38339312	38342018	Q7FAZ2	G-type lectin S-receptor-like serine/threonine-protein kinase LECRK2	Oryza sativa	73.533	84.52	801	98.0416	817	811
TraesCS2B03G0145100.1	38348364	38351197	Q9LYR5	Peptidyl-prolyl cis-trans isomerase FKBP19, chloroplastic	Arabidopsis thaliana	70.616	82.94	211	95.4751	221	256
			BRADI_5g02990v3	Peptidyl-prolyl cis-trans isomerase FKBP19, chloroplastic	Brachypodium distachyon	92.233	95.63	206	93.2127	221	258
TraesCS2B03G0145300.1	38406999	38408380	Q9LYR5	Peptidyl-prolyl cis-trans isomerase FKBP19, chloroplastic	Arabidopsis thaliana	80	91.33	150	98.6842	152	256
			BRADI_5g02990v3	Peptidyl-prolyl cis-trans isomerase FKBP19, chloroplastic	Brachypodium distachyon	98.675	100	151	99.3421	152	258

## Sheet: HordeumVulgare_OWBM-2B
Hordeum vulgare ID	Start	End	Uniprot/Bd gene ID of the best BLASTp hit	Description	Species	% identity	% similarity	Alignment length	Query coverage (Hordeum vulgare)	Query length (Hordeum vulgare)	Hit length
HORVU2Hr1G000360.1	923012	929841	F4JI44	Nodulin homeobox	Arabidopsis thaliana	36.01	51.34	822	106.477	772	913
HORVU2Hr1G000390.1	1021119	1032724	Q69KN0	Polycomb group protein EMF2B	Oryza sativa	57.848	72.31	567	94.6578	599	604
HORVU2Hr1G000770.3	1676568	1676852	-	-	-	-	-	-	-	-	-
HORVU2Hr1G000910.1	1802247	1802642	-	-	-	-	-	-	-	-	-
HORVU2Hr1G000940.1	2084530	2097713	-	-	-	-	-	-	-	-	-
HORVU2Hr1G001010.1	2167031	2171278	-	-	-	-	-	-	-	-	-
HORVU2Hr1G001110.1	2335786	2337820	A0A0N9HT29	Desmethyl-deoxy-podophyllotoxin synthase	Sinopodophyllum hexandrum	41.353	64.29	266	84.4444	315	507
HORVU2Hr1G001120.1	2347405	2351445	A0A3L6G998	(E)-beta-caryophyllene synthase	Zea mays	54.275	72.3	538	97.9964	549	547
HORVU2Hr1G001350.1	2844905	2847059	Q9SL42	Peptidyl-prolyl cis-trans isomerase Pin1	Arabidopsis thaliana	85.294	97.06	34	100	34	119
HORVU2Hr1G001360.1	2847952	2853519	Q7XT07	tRNA-dihydrouridine(47) synthase [NAD(P)(+)]-like	Oryza sativa	77.39	85.43	659	95.7849	688	685
HORVU2Hr1G001530.10	3179265	3189225	O80725	ABC transporter B family member 4	Arabidopsis thaliana	60.484	78.15	1240	98.8048	1255	1286
HORVU2Hr1G001600.1	3328266	3331632	Q7XTJ3	Pyruvate dehydrogenase E1 component subunit alpha-3, chloroplastic	Oryza sativa	93.506	96.62	385	84.2451	457	425
			BRADI_5g01420v3	Pyruvate dehydrogenase E1 component subunit alpha	Brachypodium distachyon	97.947	98.83	341	74.6171	457	341
HORVU2Hr1G001620.1	3346665	3347544	-	-	-	-	-	-	-	-	-
HORVU2Hr1G001640.1	3404268	3404942	Q50EK4	Cytochrome P450 750A1	Pinus taeda	43.421	61.84	76	74.5098	102	525
HORVU2Hr1G001690.1	3580668	3583565	Q84LH3	Werner Syndrome-like exonuclease	Arabidopsis thaliana	52.356	74.35	191	81.9742	233	288
HORVU2Hr1G001760.14	3687825	3690454	-	-	-	-	-	-	-	-	-
HORVU2Hr1G001790.1	3731629	3732640	Q9LFL3	TOM1-like protein 1	Arabidopsis thaliana	47.059	59.66	119	105.31	113	407
HORVU2Hr1G001820.1	3757576	3759427	O64489	Probable indole-3-pyruvate monooxygenase YUCCA9	Arabidopsis thaliana	68.148	82.22	405	85.9873	471	421
HORVU2Hr1G001900.2	3989391	3996560	Q9SFU0	Protein transport protein Sec24-like At3g07100	Arabidopsis thaliana	69.6	82.4	250	55.0661	454	1038
			BRADI_5g01280v3	Protein transport protein Sec24-like At3g07100	Brachypodium distachyon	87.31	89.09	394	86.7841	454	1026
HORVU2Hr1G002460.1	5145289	5147070	Q43257	indole-2-monooxygenase	Zea mays	55.805	73.78	267	84.2271	317	538
HORVU2Hr1G002440.11	5380885	5383743	Q339K6	Laccase-15	Oryza sativa	65.263	78.95	285	84.5697	337	599
HORVU2Hr1G002520.1	5425313	5425911	A2Y9C5	Putative laccase-19	Oryza sativa	62	80	50	70.4225	71	590
HORVU2Hr1G002620.1	5923085	5924837	Q9FX92	Probable carboxylesterase 3	Arabidopsis thaliana	38.312	60.06	308	75.122	410	315
HORVU2Hr1G002630.1	5952442	5953596	Q9SZG0	Heptahelical transmembrane protein 4	Arabidopsis thaliana	66.834	79.4	199	86.1472	231	385
HORVU2Hr1G002640.1	5999399	6001783	Q8LIL0	Bisdemethoxycurcumin synthase	Oryza sativa	56.266	69.82	391	99.2386	394	402
HORVU2Hr1G002650.1	6024789	6027911	F4IK45	Cytochrome P450 709B2	Arabidopsis thaliana	42.623	63.11	488	94.5736	516	572
HORVU2Hr1G002720.1	6206445	6208112	D9HP23	Cell number regulator 7	Zea mays	56.897	71.55	116	85.2941	136	180
HORVU2Hr1G002880.2	6354026	6497366	Q9M8Z8	Probable pectate lyase 8	Arabidopsis thaliana	80.105	89.27	382	74.902	510	416
HORVU2Hr1G002930.1	6418717	6420681	Q944R1	Probable pectate lyase 15	Arabidopsis thaliana	85.036	91.61	274	100	274	470
HORVU2Hr1G002920.1	6418717	6420349	-	-	-	-	-	-	-	-	-
HORVU2Hr1G003040.1	6565668	6567495	-	-	-	-	-	-	-	-	-
HORVU2Hr1G003060.2	6576942	6578213	-	-	-	-	-	-	-	-	-
HORVU2Hr1G003080.1	6687808	6689353	-	-	-	-	-	-	-	-	-
HORVU2Hr1G003110.1	6752476	6756962	Q2QYE1	Probable apyrase 3	Oryza sativa	71.198	84.1	434	96.875	448	451
HORVU2Hr1G003180.1	6965149	6966103	-	-	-	-	-	-	-	-	-
HORVU2Hr1G003210.1	7017183	7037272	P93596	Obtusifoliol 14-alpha demethylase (Fragment)	Triticum aestivum	50.968	69.89	465	90.6433	513	453
HORVU2Hr1G003280.6	7158534	7160088	Q8LIL0	Bisdemethoxycurcumin synthase	Oryza sativa	63.729	74.58	295	97.0395	304	402
HORVU2Hr1G003290.1	7191698	7192098	O80358	Formamidopyrimidine-DNA glycosylase	Arabidopsis thaliana	65.789	84.21	76	100	76	390
HORVU2Hr1G003350.10	7278381	7283817	O80358	Formamidopyrimidine-DNA glycosylase	Arabidopsis thaliana	72.851	83.71	221	71.7532	308	390
HORVU2Hr1G003360.1	7347961	7353399	Q6PWU2	(-)-alpha-terpineol synthase	Vitis vinifera	42.413	61.43	547	96.4727	567	590
HORVU2Hr1G003420.3	7580418	7583865	Q5SBP4	Alpha-zingiberene synthase	Ocimum basilicum	38.554	59.84	249	80.3226	310	541
HORVU2Hr1G003430.1	7822237	7823372	Q43135	Tyrosine N-monooxygenase	Sorghum bicolor	59.226	77.68	336	100.299	335	558
HORVU2Hr1G003460.1	8034285	8035302	Q9SX29	ATP-dependent Clp protease adapter protein CLPS1, chloroplastic	Arabidopsis thaliana	78.049	91.46	82	100	82	159
HORVU2Hr1G003470.3	8041722	8043633	Q43135	Tyrosine N-monooxygenase	Sorghum bicolor	52.747	69.78	546	94.1379	580	558
HORVU2Hr1G003480.1	8080337	8081229	Q43135	Tyrosine N-monooxygenase	Sorghum bicolor	64.563	81.07	206	100.488	205	558
HORVU2Hr1G003500.1	8136804	8138809	Q43135	Tyrosine N-monooxygenase	Sorghum bicolor	51.636	70.91	275	75.3425	365	558
HORVU2Hr1G003640.17	8569958	8571032	Q9FKG5	U-box domain-containing protein 51	Arabidopsis thaliana	49.123	66.67	57	66.2791	86	796
HORVU2Hr1G003720.1	8880642	8991380	Q94F40	GDSL esterase/lipase At1g28600	Arabidopsis thaliana	44.737	60.23	342	88.601	386	393
HORVU2Hr1G003770.1	8943374	8946031	Q3ZFI4	Sinapine esterase	Brassica napus	41.981	58.96	212	97.2477	218	389
HORVU2Hr1G003880.1	9074165	9076542	A9QY38	Subtilisin-like protease 4	Lotus japonicus	42.722	59.3	742	93.8053	791	755
HORVU2Hr1G003950.1	9154680	9156975	A9QY38	Subtilisin-like protease 4	Lotus japonicus	42.857	59.08	413	102.481	403	755
HORVU2Hr1G003940.6	9154973	9155349	Q9LTH8	1-aminocyclopropane-1-carboxylate oxidase homolog 11	Arabidopsis thaliana	50.562	74.16	89	96.7391	92	364
HORVU2Hr1G003980.11	9183111	9184105	A0A1P8B760	Probable amidase At4g34880	Arabidopsis thaliana	47.244	74.8	127	63.1841	201	512
HORVU2Hr1G004000.1	9192726	9194252	Q42602	Cytochrome P450 89A2	Arabidopsis thaliana	39.721	57.14	287	90.5363	317	506
HORVU2Hr1G004170.1	9397662	9399496	P53415	Chalcone synthase 2	Secale cereale	99.068	99.69	322	98.773	326	394
HORVU2Hr1G004180.1	9407115	9447013	Q84MB3	1-aminocyclopropane-1-carboxylate oxidase homolog 1	Arabidopsis thaliana	51.381	66.02	362	95.5145	379	365
HORVU2Hr1G004190.1	9576411	9577139	P10967	1-aminocyclopropane-1-carboxylate oxidase homolog	Solanum lycopersicum	43.75	60.94	64	86.4865	74	363
HORVU2Hr1G004230.2	9658119	9659385	Q69TI0	Putative 12-oxophytodienoate reductase 5	Oryza sativa	73.077	84.62	130	100	130	374
HORVU2Hr1G004280.1	9668728	9669945	Q9M2C4	1-aminocyclopropane-1-carboxylate oxidase homolog 8	Arabidopsis thaliana	44.318	56.82	88	77.193	114	370
HORVU2Hr1G004290.1	9699845	9700365	-	-	-	-	-	-	-	-	-
HORVU2Hr1G004300.1	9736950	9737255	Q01300	NADH-ubiquinone oxidoreductase chain 1	Petunia hybrida	93	94	100	98.0392	102	325
HORVU2Hr1G004460.1	9835740	9853062	A2XQX0	Actin-related protein 9	Oryza sativa	83.39	90.68	590	101.201	583	586
			BRADI_5g00777v3	Actin-related protein 9	Brachypodium distachyon	87.415	93.88	588	100.858	583	588
HORVU2Hr1G004480.3	9874804	9876720	Q0JF01	9-beta-pimara-7,15-diene oxidase	Oryza sativa	70.936	85.71	203	96.6667	210	502
HORVU2Hr1G004540.1	10050664	10055643	Q66QH3	9-beta-pimara-7,15-diene synthase, chloroplastic	Oryza sativa	56.075	74.61	642	98.3155	653	840
HORVU2Hr1G004620.1	10361355	10503687	Q6E7D7	Syn-copalyl diphosphate synthase	Oryza sativa	62.783	77.35	618	101.98	606	767
HORVU2Hr1G004690.1	10830496	10832502	Q8LIL0	Bisdemethoxycurcumin synthase	Oryza sativa	55.981	66.99	209	99.5238	210	402
HORVU2Hr1G004710.1	10854799	10856557	P47917	O-methyltransferase ZRP4	Zea mays	47.17	67.39	371	101.366	366	364
HORVU2Hr1G004720.1	10878615	10880675	Q9SK82	UDP-glycosyltransferase 85A1	Arabidopsis thaliana	49.492	72.88	295	95.7792	308	489
HORVU2Hr1G004730.1	10879600	10898736	Q9LVM1	ABC transporter B family member 25, mitochondrial	Arabidopsis thaliana	73.388	85.62	605	89.233	678	728
HORVU2Hr1G004820.1	10945879	10948068	Q9FV70	Transcription factor E2FC	Arabidopsis thaliana	53.061	67.35	49	72.0588	68	396
			BRADI_5g01920v3	E2FC	Brachypodium distachyon	65.517	84.48	58	85.2941	68	472
HORVU2Hr1G004890.1	11026641	11027989	Q43870	ATP sulfurylase 2	Arabidopsis thaliana	85.465	93.6	172	90.0524	191	476
			BRADI_5g01950v3	ATP sulfurylase 2	Brachypodium distachyon	94.186	97.67	172	90.0524	191	480
HORVU2Hr1G004960.10	11117088	11118116	Q9ZQV4	Nicotianamine synthase-like 5 protein	Hordeum vulgare	96.751	98.19	277	94.863	292	282
HORVU2Hr1G004980.2	11120254	11123252	-	-	-	-	-	-	-	-	-
HORVU2Hr1G005140.1	11262477	11265766	Q9CA90	Glyoxylate/hydroxypyruvate reductase A HPR2	Arabidopsis thaliana	54.701	71.79	234	97.9079	239	313
HORVU2Hr1G005150.4	11270148	11270989	Q9LZP9	Calvin cycle protein CP12-2, chloroplastic	Arabidopsis thaliana	76.712	84.93	73	51.773	141	131
HORVU2Hr1G005160.1	11289048	11291890	-	-	-	-	-	-	-	-	-
HORVU2Hr1G005210.1	11388047	11390542	-	-	-	-	-	-	-	-	-
HORVU2Hr1G005220.1	11389270	11398014	P53415	Chalcone synthase 2	Secale cereale	98.01	99.5	201	100	201	394
HORVU2Hr1G005230.1	11394522	11403493	Q9LE33	Glyoxylate/hydroxypyruvate reductase HPR3	Arabidopsis thaliana	50.61	67.07	328	95.6268	343	323
HORVU2Hr1G005320.1	11632470	11635553	B8AU84	Arginase 1, mitochondrial	Oryza sativa	95.088	98.6	285	100	285	340
HORVU2Hr1G005330.1	11638191	11640163	Q9FH97	Protein ENHANCED PSEUDOMONAS SUSCEPTIBILITY 1	Arabidopsis thaliana	34.889	51.56	450	97.8261	460	434
HORVU2Hr1G005420.1	11802049	11805927	Q9FIK7	Probable acetyl-CoA acetyltransferase, cytosolic 2	Arabidopsis thaliana	74.194	88.17	279	86.646	322	415
HORVU2Hr1G005470.1	11898099	11900815	Q8LG53	UNC93-like protein 2	Arabidopsis thaliana	64.333	78	300	78.125	384	459
HORVU2Hr1G005480.10	11904906	11907350	Q7XMI0	UMP-CMP kinase 2	Oryza sativa	89.412	95.29	85	80.1887	106	243
			BRADI_5g02200v3	P-loop containing nucleoside triphosphate hydrolases superfamily protein	Brachypodium distachyon	96.512	98.84	86	81.1321	106	249
HORVU2Hr1G005510.1	11998503	11999596	Q9LUV2	Stress-response A/B barrel domain-containing protein HS1	Arabidopsis thaliana	50	73.81	42	76.3636	55	109
HORVU2Hr1G005520.1	12006999	12008267	Q9LUV2	Stress-response A/B barrel domain-containing protein HS1	Arabidopsis thaliana	62.136	80.58	103	80.4688	128	109
HORVU2Hr1G005570.1	12033106	12034592	Q84MB3	1-aminocyclopropane-1-carboxylate oxidase homolog 1	Arabidopsis thaliana	48.418	64.87	316	83.1579	380	365
HORVU2Hr1G005590.1	12053305	12054786	Q9LUV2	Stress-response A/B barrel domain-containing protein HS1	Arabidopsis thaliana	62.136	80.58	103	94.4954	109	109
HORVU2Hr1G005650.1	12232966	12243629	Q8L5Y6	Cullin-associated NEDD8-dissociated protein 1	Arabidopsis thaliana	77.183	87.66	859	100.117	858	1219
HORVU2Hr1G005660.1	12270196	12272305	O81032	Probable L-gulonolactone oxidase 6	Arabidopsis thaliana	54.622	69.47	357	87.715	407	603
HORVU2Hr1G005670.1	12325257	12326094	Q84MB3	1-aminocyclopropane-1-carboxylate oxidase homolog 1	Arabidopsis thaliana	51.154	64.62	260	93.5252	278	365
HORVU2Hr1G005690.1	12345172	12354105	Q8L7S3	Zinc finger CCCH domain-containing protein 24	Arabidopsis thaliana	49.133	62.31	865	94.6389	914	809
HORVU2Hr1G005940.1	12690525	12698204	Q9XHY7	Probable histone acetyltransferase HAC-like 3	Oryza sativa	79.564	87.1	597	98.6777	605	1276
HORVU2Hr1G005980.1	12774927	12775623	Q9XHY7	Probable histone acetyltransferase HAC-like 3	Oryza sativa	62.5	73.21	56	107.692	52	1276
HORVU2Hr1G005990.1	12800339	12808205	P0C042	Uncharacterized protein At4g15970	Arabidopsis thaliana	40.86	62.01	279	83.2836	335	367
HORVU2Hr1G006000.1	12859720	12861380	Q7XTB2	Probable glucuronosyltransferase Os04g0103100	Oryza sativa	78.713	87.13	202	100	202	381
HORVU2Hr1G006030.1	12867240	12870499	Q8LF05	Rhomboid-like protein 19	Arabidopsis thaliana	47.945	65.75	292	91.25	320	304
HORVU2Hr1G006100.1	13004116	13006535	Q7XUN6	L-type lectin-domain containing receptor kinase SIT2	Oryza sativa	50.758	67.88	660	101.227	652	673
HORVU2Hr1G006170.1	13056652	13057281	Q7GCM7	Xylanase inhibitor protein 1	Oryza sativa	63.866	80.67	119	93.7008	127	304
HORVU2Hr1G006280.1	13231362	13236797	Q9FGF0	Phosphoglycerate mutase-like protein 1	Arabidopsis thaliana	63.603	76.1	272	88.5993	307	282
HORVU2Hr1G006320.1	13255781	13260920	Q9FGF0	Phosphoglycerate mutase-like protein 1	Arabidopsis thaliana	61.255	72.32	271	83.642	324	282
HORVU2Hr1G006470.13	13497276	13498666	Q7XA39	Putative disease resistance protein RGA4	Solanum bulbocastanum	46.774	64.52	62	56.3636	110	988
HORVU2Hr1G006480.1	13506272	13510854	P0DO10	Disease resistance protein Piks-2	Oryza sativa	52.992	67.08	1036	105.607	981	1021
HORVU2Hr1G006500.1	13601197	13601520	Q9STE5	Putative disease resistance RPP13-like protein 2	Arabidopsis thaliana	33.01	58.25	103	101.98	101	847
HORVU2Hr1G006520.1	13644166	13646353	Q8W0K2	Bidirectional sugar transporter SWEET6b	Oryza sativa	66.239	80.77	234	100.429	233	254
HORVU2Hr1G006530.1	13676587	13677516	-	-	-	-	-	-	-	-	-
HORVU2Hr1G006690.10	14013272	14014143	Q0D5P3	Formin-like protein 11	Oryza sativa	65.605	82.8	157	100.641	156	929
HORVU2Hr1G006700.1	14019238	14030237	Q94C32	Protein MRG1	Arabidopsis thaliana	58.446	71.96	296	89.697	330	320
HORVU2Hr1G006760.1	14086308	14089000	-	-	-	-	-	-	-	-	-
HORVU2Hr1G006810.1	14214133	14214948	Q10QE9	UPF0496 protein 1	Oryza sativa	60.684	79.49	117	97.5	120	388
HORVU2Hr1G006820.1	14223328	14227479	Q9M9V7	Protein NRT1/ PTR FAMILY 2.9	Arabidopsis thaliana	48.33	69.24	569	93.5855	608	587
HORVU2Hr1G006830.2	14250911	14253324	Q43257	indole-2-monooxygenase	Zea mays	54.135	71.8	266	96.3768	276	538
HORVU2Hr1G006850.2	14264867	14296472	Q43257	indole-2-monooxygenase	Zea mays	54.825	73.31	487	91.1985	534	538
HORVU2Hr1G006910.10	14352377	14363118	Q43257	indole-2-monooxygenase	Zea mays	57.176	75.69	432	99.0826	436	538
HORVU2Hr1G007130.1	14631508	14640923	Q3ECP7	Sugar transporter ERD6-like 5	Arabidopsis thaliana	56.25	77.08	240	85.7143	280	470
HORVU2Hr1G007350.1	14998609	14999466	A3BNA1	Flowering-promoting factor 1-like protein 5	Oryza sativa	66.667	80.18	111	100	111	105
HORVU2Hr1G007490.1	15306395	15307647	A3BNA1	Flowering-promoting factor 1-like protein 5	Oryza sativa	67.29	80.37	107	100	107	105
HORVU2Hr1G007600.1	15507307	15512399	A0A3L6G998	(E)-beta-caryophyllene synthase	Zea mays	53.297	70.88	364	88.5645	411	547
HORVU2Hr1G007640.1	15538389	15540592	-	-	-	-	-	-	-	-	-
HORVU2Hr1G007650.1	15541056	15541815	P84965	Defensin Tk-AMP-D1.1	Triticum kiharae	57.447	70.21	47	62.6667	75	47
HORVU2Hr1G007680.1	15559973	15560797	P86518	Defensin Ec-AMP-D1	Echinochloa crus-galli	55.319	74.47	47	61.8421	76	47
HORVU2Hr1G007840.1	16406629	16411091	P08823	RuBisCO large subunit-binding protein subunit alpha, chloroplastic (Fragment)	Triticum aestivum	99.446	99.82	542	88.4176	613	543
HORVU2Hr1G007980.1	16636961	16751735	Q38931	Peptidyl-prolyl cis-trans isomerase FKBP62	Arabidopsis thaliana	71.048	87.62	525	78.0089	673	551
HORVU2Hr1G008090.1	16801116	16807677	F4IUW3	Amino acid transporter AVT1C	Arabidopsis thaliana	55.58	71.65	448	88.3629	507	550
HORVU2Hr1G008120.1	16818682	16819627	Q9SH66	Dirigent protein 5	Arabidopsis thaliana	55.952	69.64	168	84.4221	199	182
HORVU2Hr1G008140.10	16835664	16848372	O65530	Proline-rich receptor-like protein kinase PERK14	Arabidopsis thaliana	49.083	71.1	218	52.5301	415	731
HORVU2Hr1G008250.1	16960907	16963734	Q9SS47	Pumilio homolog 4	Arabidopsis thaliana	63.636	77.27	110	87.3016	126	1003
HORVU2Hr1G008330.1	17153344	17155159	Q5QJ60	Berberine bridge enzyme-like Cyn d 4	Cynodon dactylon	51.81	68.76	525	99.0566	530	522
HORVU2Hr1G008370.1	17190892	17192991	Q7FAZ2	G-type lectin S-receptor-like serine/threonine-protein kinase LECRK2	Oryza sativa	70.203	79.68	443	96.0954	461	811
HORVU2Hr1G008380.1	17231510	17272468	Q9LYR5	Peptidyl-prolyl cis-trans isomerase FKBP19, chloroplastic	Arabidopsis thaliana	75	87.24	196	66.8942	293	256
			BRADI_5g02990v3	Peptidyl-prolyl cis-trans isomerase FKBP19, chloroplastic	Brachypodium distachyon	91.827	96.15	208	70.9898	293	258
HORVU2Hr1G008390.13	17257285	17262703	Q7FAZ2	G-type lectin S-receptor-like serine/threonine-protein kinase LECRK2	Oryza sativa	73.836	83.4	795	96.3636	825	811
HORVU2Hr1G009150.1	17923795	17924904	A2XQE8	Senescence-specific cysteine protease SAG39	Oryza sativa	82.891	89.38	339	99.4135	341	339
HORVU2Hr1G009510.1	18230929	18232225	A2XQE8	Senescence-specific cysteine protease SAG39	Oryza sativa	82.857	89.84	315	91.8367	343	339
HORVU2Hr1G009540.1	18279341	18279895	Q7XWK5	Senescence-specific cysteine protease SAG39	Oryza sativa	88.462	93.96	182	98.913	184	339
HORVU2Hr1G009610.1	18350115	18351220	A2XQE8	Senescence-specific cysteine protease SAG39	Oryza sativa	81.121	88.5	339	99.7059	340	339
HORVU2Hr1G009640.1	18363151	18364257	A2XQE8	Senescence-specific cysteine protease SAG39	Oryza sativa	80.826	88.2	339	99.7059	340	339
HORVU2Hr1G009580.10	18521530	18522309	Q7DM58	ABC transporter C family member 4	Arabidopsis thaliana	78.75	88.75	80	100	80	1516
HORVU2Hr1G009710.10	18543231	18547943	-	-	-	-	-	-	-	-	-
HORVU2Hr1G010630.1	20252719	20254301	P07398	Ribulose bisphosphate carboxylase small subunit, chloroplastic 3 (Fragment)	Triticum aestivum	94.69	100	113	64.5714	175	113
HORVU2Hr1G010670.1	20509006	20510542	P07398	Ribulose bisphosphate carboxylase small subunit, chloroplastic 3 (Fragment)	Triticum aestivum	94.69	100	113	59.4737	190	113
HORVU2Hr1G010690.1	20579138	21090091	P07398	Ribulose bisphosphate carboxylase small subunit, chloroplastic 3 (Fragment)	Triticum aestivum	94.69	100	113	64.5714	175	113
HORVU2Hr1G011340.4	22676699	22677609	P08823	RuBisCO large subunit-binding protein subunit alpha, chloroplastic (Fragment)	Triticum aestivum	96.875	98.44	64	90.1408	71	543
HORVU2Hr1G011640.10	23428341	23432076	-	-	-	-	-	-	-	-	-
HORVU2Hr1G011790.2	24847480	24851813	W8JMU7	Cytochrome P450 81Q32	Catharanthus roseus	48.822	63.97	297	100.338	296	499
HORVU2Hr1G011870.4	25148328	25152610	Q6Z0E2	Cation-chloride cotransporter 1	Oryza sativa	83.682	88.49	478	96.7611	494	989
HORVU2Hr1G011970.1	25395677	25399012	P55217	Cystathionine gamma-synthase 1, chloroplastic	Arabidopsis thaliana	60.054	78.82	373	97.9003	381	563
HORVU2Hr1G011980.1	25425898	25426308	P55217	Cystathionine gamma-synthase 1, chloroplastic	Arabidopsis thaliana	70.27	86.49	37	84.0909	44	563
HORVU2Hr1G012010.1	25563354	25568831	-	-	-	-	-	-	-	-	-
HORVU2Hr1G012130.1	25715888	25717608	Q9FJ73	Probable long-chain-alcohol O-fatty-acyltransferase 2	Arabidopsis thaliana	37.952	56.33	332	95.4023	348	343
HORVU2Hr1G012180.1	25740004	25740692	-	-	-	-	-	-	-	-	-
HORVU2Hr1G012230.1	25776379	25782473	Q8VYP5	Probable protein S-acyltransferase 14	Arabidopsis thaliana	77.389	84.71	314	98.125	320	307
			BRADI_5g05140v3	S-acyltransferase	Brachypodium distachyon	91.304	96.38	276	86.25	320	287

## Sheet: SecaleCereale_OWBM-2B
Secale cereale ID	Start	End	Uniprot/Bd gene ID of the best BLASTp hit	Description	Species	% identity	% similarity	Alignment length	Query coverage (Secale cereale)	Query length (Secale cereale)	Hit length
SECCE7Rv1G0520070.1	867374311	867375472	P07398	Ribulose bisphosphate carboxylase small subunit, chloroplastic 3 (Fragment)	Triticum aestivum	94.69	100	113	64.2045	176	113
SECCE7Rv1G0520090.1	867472446	867473607	P07398	Ribulose bisphosphate carboxylase small subunit, chloroplastic 3 (Fragment)	Triticum aestivum	94.69	100	113	64.2045	176	113
SECCE7Rv1G0520120.1	867590273	867591887	Q7X7X4	Cytochrome P450 99A2	Oryza sativa	66.528	79.83	481	96.2	500	532
SECCE7Rv1G0520130.1	867779962	867781576	Q7X7X4	Cytochrome P450 99A2	Oryza sativa	66.736	79.83	481	96.2	500	532
SECCE7Rv1G0520140.1	867790503	867796532	Q66QH3	9-beta-pimara-7,15-diene synthase, chloroplastic	Oryza sativa	57.653	75.89	784	94.3442	831	840
SECCE7Rv1G0520150.1	867870184	867871719	-	-	-	-	-	-	-	-	-
SECCE7Rv1G0520160.1	867878831	867880458	Q7X7X4	Cytochrome P450 99A2	Oryza sativa	63.214	78.86	473	93.4783	506	532
SECCE7Rv1G0520170.1	867903016	867907122	Q0JA82	Ent-kaur-16-ene synthase, chloroplastic	Oryza sativa	62.8	77.6	750	89.1795	841	756
SECCE7Rv1G0520180.1	867920169	867921614	-	-	-	-	-	-	-	-	-
SECCE7Rv1G0520210.1	867964675	867968148	Q66QH3	9-beta-pimara-7,15-diene synthase, chloroplastic	Oryza sativa	67.341	79.49	741	96.7363	766	840
SECCE7Rv1G0520220.1	867993839	867995290	-	-	-	-	-	-	-	-	-
SECCE7Rv1G0520230.1	868012710	868014309	Q7X7X4	Cytochrome P450 99A2	Oryza sativa	61.099	77.38	473	94.6	500	532
SECCE7Rv1G0520240.1	868031700	868033406	Q7X7X4	Cytochrome P450 99A2	Oryza sativa	61.311	78.01	473	94.6	500	532
SECCE7Rv1G0520250.1	868105956	868110765	-	-	-	-	-	-	-	-	-
SECCE7Rv1G0520260.1	868121859	868123553	Q6EPG8	Acetylserotonin O-methyltransferase 1	Oryza sativa	50.278	69.17	360	98.9011	364	364
SECCE7Rv1G0520270.1	868153095	868154973	Q8LIL0	Bisdemethoxycurcumin synthase	Oryza sativa	59.585	71.5	386	98.9744	390	402
SECCE7Rv1G0520350.1	868326381	868333687	P47917	O-methyltransferase ZRP4	Zea mays	48.639	68.71	294	102.797	286	364
SECCE7Rv1G0520360.1	868402366	868404617	P47917	O-methyltransferase ZRP4	Zea mays	46.196	66.58	368	104.545	352	364
SECCE7Rv1G0520390.1	868437219	868444956	Q6EPG8	Acetylserotonin O-methyltransferase 1	Oryza sativa	49.58	68.07	357	98.892	361	364
SECCE7Rv1G0520410.1	868523005	868524372	Q8LIL0	Bisdemethoxycurcumin synthase	Oryza sativa	57.513	70.47	386	98.9744	390	402
SECCE7Rv1G0520420.1	868559634	868561877	Q6EPG8	Acetylserotonin O-methyltransferase 1	Oryza sativa	49.58	67.79	357	98.892	361	364
SECCE7Rv1G0520430.1	868577249	868580453	Q8LIL0	Bisdemethoxycurcumin synthase	Oryza sativa	57.326	69.67	389	98.9822	393	402
SECCE7Rv1G0520440.1	868620553	868621941	Q8LIL0	Bisdemethoxycurcumin synthase	Oryza sativa	57.403	69.87	385	98.9717	389	402
SECCE7Rv1G0520450.1	868625499	868627934	-	-	-	-	-	-	-	-	-
SECCE7Rv1G0520480.1	868734532	868734945	Q6AVI0	Zinc finger BED domain-containing protein RICESLEEPER 2	Oryza sativa	37.069	56.9	116	84.058	138	722
SECCE7Rv1G0520690.1	871828091	871829133	Q9LE33	Glyoxylate/hydroxypyruvate reductase HPR3	Arabidopsis thaliana	55.486	72.73	319	100.631	317	323
SECCE7Rv1G0520700.1	871832857	871833899	Q9LE33	Glyoxylate/hydroxypyruvate reductase HPR3	Arabidopsis thaliana	55.486	72.73	319	100.631	317	323
SECCE7Rv1G0520710.1	871835128	871837094	F8WKW1	7-deoxyloganetin glucosyltransferase	Gardenia jasminoides	54.098	71.52	488	96.8254	504	481
SECCE7Rv1G0520720.1	871838211	871848828	Q9LVM1	ABC transporter B family member 25, mitochondrial	Arabidopsis thaliana	73.388	85.29	605	83.795	722	728
SECCE7Rv1G0520760.1	871911286	871912854	F8WKW1	7-deoxyloganetin glucosyltransferase	Gardenia jasminoides	54.886	72.77	481	97.3684	494	481
SECCE7Rv1G0520780.1	871919123	871920716	F8WKW1	7-deoxyloganetin glucosyltransferase	Gardenia jasminoides	51.76	67.49	483	106.623	453	481
SECCE7Rv1G0520790.1	871924442	871924729	F8WLS6	7-deoxyloganetin glucosyltransferase	Catharanthus roseus	53.571	77.38	84	87.5	96	487
SECCE7Rv1G0520800.1	871951195	871952804	F8WKW1	7-deoxyloganetin glucosyltransferase	Gardenia jasminoides	55.28	72.26	483	98.773	489	481
SECCE7Rv1G0520810.1	871980587	871982495	F8WKW1	7-deoxyloganetin glucosyltransferase	Gardenia jasminoides	54.713	72.95	488	98.5859	495	481
SECCE7Rv1G0520840.1	872023093	872023721	F8WKW1	7-deoxyloganetin glucosyltransferase	Gardenia jasminoides	63.793	80.46	174	99.4286	175	481
SECCE7Rv1G0520860.1	872228965	872232878	Q9FNY0	Transcription factor E2FA	Arabidopsis thaliana	45.752	61.76	306	66.2338	462	485
			BRADI_5g01920v3	E2FC	Brachypodium distachyon	69.133	78.01	473	102.381	462	472
SECCE7Rv1G0520870.1	872234437	872238190	-	-	-	-	-	-	-	-	-
SECCE7Rv1G0520890.1	872266943	872268365	Q9M0X5	Cysteine-rich receptor-like protein kinase 25	Arabidopsis thaliana	56.146	75.42	301	86.2464	349	675
SECCE7Rv1G0520900.1	872269121	872270608	-	-	-	-	-	-	-	-	-
SECCE7Rv1G0520940.1	872395669	872398160	Q7XBQ9	Disease resistance protein RGA2	Solanum bulbocastanum	31.587	52.08	649	79.0499	821	970
SECCE7Rv1G0521010.1	872525000	872527048	-	-	-	-	-	-	-	-	-
SECCE7Rv1G0521030.1	872663149	872663490	-	-	-	-	-	-	-	-	-
SECCE7Rv1G0521040.1	872892961	872895705	Q9LRR5	Putative disease resistance protein At3g14460	Arabidopsis thaliana	36.197	51.83	710	77.5956	915	1424
SECCE7Rv1G0521050.1	872897402	872898838	Q5NBM0	Putative serpin-Z12	Oryza sativa	66.667	75.45	387	80.7933	479	423
SECCE7Rv1G0521060.1	872903359	872907065	Q8RXN6	U4/U6 small nuclear ribonucleoprotein Prp31 homolog	Arabidopsis thaliana	74.28	84.98	486	100.206	485	485
SECCE7Rv1G0521070.1	872952979	872956845	Q43870	ATP sulfurylase 2	Arabidopsis thaliana	76.941	87.76	425	88.1743	482	476
			BRADI_5g01950v3	ATP sulfurylase 2	Brachypodium distachyon	88.559	91.31	472	97.9253	482	480
SECCE7Rv1G0521090.1	872964732	872967401	Q8L9J9	Probable carbohydrate esterase At4g34215	Arabidopsis thaliana	48.062	59.3	258	84.3137	306	260
SECCE7Rv1G0521130.1	873093455	873095270	Q0D4Z6	Indole-3-acetic acid-amido synthetase GH3.8	Oryza sativa	74.003	84.06	577	99.6546	579	605
SECCE7Rv1G0521170.1	873122815	873126245	-	-	-	-	-	-	-	-	-
SECCE7Rv1G0521180.1	873130367	873131227	Q9ZQV4	Nicotianamine synthase-like 5 protein	Hordeum vulgare	90.747	94.66	281	97.9094	287	282
SECCE7Rv1G0521200.1	873151880	873154349	Q08277	Heat shock protein 82	Zea mays	89.776	96.08	714	100	714	715
SECCE7Rv1G0521210.1	873166931	873171466	Q6K7R9	DEAD-box ATP-dependent RNA helicase 48	Oryza sativa	76.832	83.45	846	100.595	841	811
SECCE7Rv1G0521230.1	873199882	873204990	-	-	-	-	-	-	-	-	-
SECCE7Rv1G0521240.1	873208630	873208917	-	-	-	-	-	-	-	-	-
SECCE7Rv1G0521250.1	873284654	873291813	-	-	-	-	-	-	-	-	-
SECCE7Rv1G0521260.1	873306555	873306842	-	-	-	-	-	-	-	-	-
SECCE7Rv1G0521270.1	873321497	873322496	-	-	-	-	-	-	-	-	-
SECCE7Rv1G0521280.1	873329866	873330501	-	-	-	-	-	-	-	-	-
SECCE7Rv1G0521320.1	873357533	873357907	-	-	-	-	-	-	-	-	-
SECCE7Rv1G0521330.1	873385212	873414435	Q3YL57	Sodium/hydrogen exchanger 8	Arabidopsis thaliana	63.004	77.33	719	65.4827	1098	756
SECCE7Rv1G0521340.1	873451578	873453275	Q9LE33	Glyoxylate/hydroxypyruvate reductase HPR3	Arabidopsis thaliana	55.901	72.67	322	101.577	317	323
SECCE7Rv1G0521350.1	873453396	873454370	Q9LE33	Glyoxylate/hydroxypyruvate reductase HPR3	Arabidopsis thaliana	53.933	70.79	267	82.1538	325	323
SECCE7Rv1G0521360.1	873509129	873510514	Q9LE33	Glyoxylate/hydroxypyruvate reductase HPR3	Arabidopsis thaliana	51.661	71.22	271	78.5507	345	323
SECCE7Rv1G0521370.1	873515079	873515462	Q9LZP9	Calvin cycle protein CP12-2, chloroplastic	Arabidopsis thaliana	75.342	83.56	73	57.0312	128	131
SECCE7Rv1G0521410.1	873940008	873942066	-	-	-	-	-	-	-	-	-
SECCE7Rv1G0521420.1	874017615	874018903	P53415	Chalcone synthase 2	Secale cereale	99.239	100	394	99.7468	395	394
SECCE7Rv1G0521430.1	874053908	874055191	P53415	Chalcone synthase 2	Secale cereale	98.985	100	394	99.7468	395	394
SECCE7Rv1G0521440.1	874063975	874065977	Q9LE33	Glyoxylate/hydroxypyruvate reductase HPR3	Arabidopsis thaliana	50.915	67.07	328	99.0937	331	323
SECCE7Rv1G0521450.1	874069045	874071152	A5CAL1	Glyoxylate/hydroxypyruvate/pyruvate reductase 2KGR	Vitis vinifera	51.698	67.92	265	79.1045	335	313
SECCE7Rv1G0521460.1	874074830	874075333	-	-	-	-	-	-	-	-	-
SECCE7Rv1G0521470.1	874135168	874136564	Q9SND9	Uncharacterized acetyltransferase At3g50280	Arabidopsis thaliana	36.166	53.38	459	100.658	456	443
SECCE7Rv1G0521480.1	874139834	874141216	Q9SND9	Uncharacterized acetyltransferase At3g50280	Arabidopsis thaliana	35.242	51.76	454	98.4816	461	443
SECCE7Rv1G0521490.1	874162600	874165981	B8AU84	Arginase 1, mitochondrial	Oryza sativa	91.765	96.18	340	82.9268	410	340
SECCE7Rv1G0521500.1	874227905	874229315	Q9SND9	Uncharacterized acetyltransferase At3g50280	Arabidopsis thaliana	32.184	50.57	435	95.186	457	443
SECCE7Rv1G0521550.1	874288258	874290780	Q8LG53	UNC93-like protein 2	Arabidopsis thaliana	65.079	76.87	441	93.8298	470	459
SECCE7Rv1G0521560.1	874296676	874300885	Q7XMI0	UMP-CMP kinase 2	Oryza sativa	73.896	83.13	249	101.633	245	243
			BRADI_5g02200v3	P-loop containing nucleoside triphosphate hydrolases superfamily protein	Brachypodium distachyon	89.954	95.89	219	89.3878	245	244
SECCE7Rv1G0521570.1	874307660	874309003	Q53MD3	Putative serpin-Z5	Oryza sativa	54.613	66.08	401	96.6265	415	445
SECCE7Rv1G0521580.1	874317265	874318348	Q9LUV2	Stress-response A/B barrel domain-containing protein HS1	Arabidopsis thaliana	62.376	81.19	101	87.8261	115	109
SECCE7Rv1G0521610.1	874329751	874334679	Q9ZSP5	Subtilisin-like protease SBT5.3	Arabidopsis thaliana	46.154	59.34	728	94.3005	772	772
SECCE7Rv1G0521620.1	874338147	874342928	F4JXC5	Subtilisin-like protease SBT5.4	Arabidopsis thaliana	45.228	58.92	723	92.9306	778	778
SECCE7Rv1G0521630.1	874345247	874345810	-	-	-	-	-	-	-	-	-
SECCE7Rv1G0521650.1	874359113	874359805	-	-	-	-	-	-	-	-	-
SECCE7Rv1G0521680.1	874531130	874539637	P52581	Isoflavone reductase homolog	Lupinus albus	69.108	82.8	314	101.29	310	312
SECCE7Rv1G0521690.1	874566622	874567689	-	-	-	-	-	-	-	-	-
SECCE7Rv1G0521700.1	874575313	874584707	Q8L5Y6	Cullin-associated NEDD8-dissociated protein 1	Arabidopsis thaliana	75.307	87.33	1223	100.246	1220	1219
SECCE7Rv1G0521730.1	874610545	874611627	Q84MB3	1-aminocyclopropane-1-carboxylate oxidase homolog 1	Arabidopsis thaliana	48.76	63.36	363	100.554	361	365
SECCE7Rv1G0521790.1	874858128	874858520	-	-	-	-	-	-	-	-	-
SECCE7Rv1G0521800.1	874868401	874874058	Q7XSK2	Beta-glucosidase 16	Oryza sativa	75.304	85.63	494	95.9223	515	516
SECCE7Rv1G0521810.1	874925643	874933222	Q7XSK2	Beta-glucosidase 16	Oryza sativa	73.887	85.02	494	95.9223	515	516
SECCE7Rv1G0521830.1	874965451	874972523	Q8L7S3	Zinc finger CCCH domain-containing protein 24	Arabidopsis thaliana	48.899	61.41	863	96.2096	897	809
SECCE7Rv1G0521850.1	874977332	874977970	-	-	-	-	-	-	-	-	-
SECCE7Rv1G0521880.1	875117184	875119849	O64477	G-type lectin S-receptor-like serine/threonine-protein kinase At2g19130	Arabidopsis thaliana	48.134	65.42	804	94.5882	850	828
SECCE7Rv1G0521890.1	875144436	875145323	Q2QZF1	Disease resistance protein PIK6-NP	Oryza sativa	36.226	53.96	265	89.527	296	1044
SECCE7Rv1G0521930.1	875312077	875319128	Q9XHY7	Probable histone acetyltransferase HAC-like 3	Oryza sativa	63.038	72.59	1277	107.764	1185	1276
SECCE7Rv1G0521940.1	875325099	875326982	P0C042	Uncharacterized protein At4g15970	Arabidopsis thaliana	41.115	60.63	287	68.0095	422	367
SECCE7Rv1G0521950.1	875330968	875332254	-	-	-	-	-	-	-	-	-
SECCE7Rv1G0521960.1	875333531	875334001	P60496	Chemocyanin	Lilium longiflorum	47.917	59.38	96	75.5906	127	126
SECCE7Rv1G0522010.1	875816627	875818992	Q8LF05	Rhomboid-like protein 19	Arabidopsis thaliana	46.575	64.73	292	91.25	320	304
SECCE7Rv1G0522030.1	875826530	875828387	Q7XTB2	Probable glucuronosyltransferase Os04g0103100	Oryza sativa	67.419	76.44	399	100.758	396	381
SECCE7Rv1G0522050.1	875897458	875899347	-	-	-	-	-	-	-	-	-
SECCE7Rv1G0522060.1	875902390	875904342	Q7XUN6	L-type lectin-domain containing receptor kinase SIT2	Oryza sativa	51.376	68.04	654	100.461	651	673
SECCE7Rv1G0522070.1	875971340	875979245	Q6WNQ9	Isoflavone 3'-hydroxylase (Fragment)	Medicago truncatula	44.325	63.6	467	92.2925	506	501
SECCE7Rv1G0522080.1	876002956	876007340	Q9FLQ4	Dihydrolipoyllysine-residue succinyltransferase component of 2-oxoglutarate dehydrogenase complex 1, mitochondrial	Arabidopsis thaliana	74.328	82.89	409	91.704	446	464
SECCE7Rv1G0522090.1	876019639	876027820	Q01N44	Fatty acid amide hydrolase	Oryza sativa	82.119	91.06	604	97.893	617	608
			BRADI_5g02380v3	Fatty acid amide hydrolase	Brachypodium distachyon	85.997	92.92	607	98.3793	617	616
SECCE7Rv1G0522110.1	876154464	876155069	-	-	-	-	-	-	-	-	-
SECCE7Rv1G0522130.1	876176059	876176790	-	-	-	-	-	-	-	-	-
SECCE7Rv1G0522150.1	876225885	876230033	-	-	-	-	-	-	-	-	-
SECCE7Rv1G0522170.1	876241627	876244327	-	-	-	-	-	-	-	-	-
SECCE7Rv1G0522180.1	876244764	876247854	Q9FGF0	Phosphoglycerate mutase-like protein 1	Arabidopsis thaliana	61.624	71.96	271	95.0877	285	282
SECCE7Rv1G0522190.1	876250515	876255867	Q9FGF0	Phosphoglycerate mutase-like protein 1	Arabidopsis thaliana	67.626	79.14	278	80.5797	345	282
SECCE7Rv1G0522200.1	876290863	876292473	A0A0N9HT29	Desmethyl-deoxy-podophyllotoxin synthase	Sinopodophyllum hexandrum	44.374	66.45	471	93.2673	505	507
SECCE7Rv1G0522210.1	876298186	876300450	Q8GY96	Phosphoglycerate mutase-like protein	Arabidopsis thaliana	60.606	76.89	264	85.9935	307	271
SECCE7Rv1G0522220.1	876307545	876309272	Q2QZF1	Disease resistance protein PIK6-NP	Oryza sativa	55.757	70.07	608	105.556	576	1044
SECCE7Rv1G0522250.1	876638264	876639991	Q2QZF1	Disease resistance protein PIK6-NP	Oryza sativa	55.921	69.9	608	105.556	576	1044
SECCE7Rv1G0522270.1	876665334	876667900	-	-	-	-	-	-	-	-	-
SECCE7Rv1G0522290.1	876707844	876709391	D7U6G6	Anthocyanidin reductase ((2S)-flavan-3-ol-forming)	Vitis vinifera	52.424	72.42	330	96.2099	343	338
SECCE7Rv1G0522300.1	876722224	876722737	-	-	-	-	-	-	-	-	-
SECCE7Rv1G0522310.1	877025734	877026328	-	-	-	-	-	-	-	-	-
SECCE7Rv1G0522320.1	877050021	877052730	Q8W0K2	Bidirectional sugar transporter SWEET6b	Oryza sativa	64.957	81.62	234	100	234	254
SECCE7Rv1G0522330.1	877189110	877190757	Q8LR09	Bidirectional sugar transporter SWEET6a	Oryza sativa	74.894	85.96	235	96.7078	243	259
SECCE7Rv1G0522340.1	877301066	877302696	A2WSD8	Bidirectional sugar transporter SWEET6a	Oryza sativa	75.536	86.27	233	94.332	247	259
SECCE7Rv1G0522370.1	877421893	877423554	Q8LR09	Bidirectional sugar transporter SWEET6a	Oryza sativa	75.107	86.27	233	94.332	247	259
SECCE7Rv1G0522380.1	877462152	877463794	A2WSD8	Bidirectional sugar transporter SWEET6a	Oryza sativa	75.536	86.27	233	94.332	247	259
SECCE7Rv1G0522410.1	877496233	877497219	-	-	-	-	-	-	-	-	-
SECCE7Rv1G0522420.1	877500943	877502051	-	-	-	-	-	-	-	-	-
SECCE7Rv1G0522430.1	877524554	877533036	-	-	-	-	-	-	-	-	-
SECCE7Rv1G0522440.1	877617167	877617795	P82953	Horcolin	Hordeum vulgare	31.013	50.63	158	100	158	146
SECCE7Rv1G0522460.1	877640320	877645959	Q94C32	Protein MRG1	Arabidopsis thaliana	58.133	70.78	332	100.302	331	320
SECCE7Rv1G0522470.1	877655577	877657310	Q0JFI2	Cytochrome P450 93G1	Oryza sativa	78.193	83.69	509	92.8832	548	516
			BRADI_5g02460v3	Flavone synthase II (FNSII), Biosynthesis of tricin O-linked conjugate	Brachypodium distachyon	75.451	83.94	554	101.095	548	549
SECCE7Rv1G0522500.1	877843958	877847096	F4JSV3	Probable E3 ubiquitin-protein ligase EDA40	Arabidopsis thaliana	38.439	55.23	679	87.8396	773	739
			BRADI_5g02440v3	E3 ubiquitin-protein ligase WAV3	Brachypodium distachyon	84.45	87.36	791	102.329	773	760
SECCE7Rv1G0522520.1	878420770	878421042	Q10QE9	UPF0496 protein 1	Oryza sativa	72.222	86.67	90	98.9011	91	388
SECCE7Rv1G0522530.1	878432771	878433875	Q7XFE1	Putative UPF0496 protein 5	Oryza sativa	61.081	71.62	370	108.187	342	423
SECCE7Rv1G0522540.1	878443522	878444518	-	-	-	-	-	-	-	-	-
SECCE7Rv1G0522550.1	878448984	878449980	-	-	-	-	-	-	-	-	-
SECCE7Rv1G0522560.1	878453171	878454262	Q7XFE1	Putative UPF0496 protein 5	Oryza sativa	72.5	82.5	360	98.9011	364	423
SECCE7Rv1G0522580.1	878581496	878583969	Q944G5	Protein NRT1/ PTR FAMILY 2.10	Arabidopsis thaliana	50.991	69.73	555	92.5	600	636
SECCE7Rv1G0522590.1	878590595	878591686	Q10QE9	UPF0496 protein 1	Oryza sativa	65.254	78.81	354	100	354	388
SECCE7Rv1G0522600.1	878677459	878680576	Q944G5	Protein NRT1/ PTR FAMILY 2.10	Arabidopsis thaliana	50.811	69.37	555	92.5	600	636
SECCE7Rv1G0522610.1	878800920	878804480	Q43257	indole-2-monooxygenase	Zea mays	56.356	76.06	472	87.2458	541	538
SECCE7Rv1G0522640.1	878827870	878835341	Q43257	indole-2-monooxygenase	Zea mays	53.75	74.58	480	90.2256	532	538
SECCE7Rv1G0522650.1	878850851	878852898	Q43257	indole-2-monooxygenase	Zea mays	57.203	75.42	472	87.5696	539	538
SECCE7Rv1G0522660.1	878893039	878895086	Q43257	indole-2-monooxygenase	Zea mays	56.992	75.42	472	87.5696	539	538
SECCE7Rv1G0522670.1	878921249	878923479	Q43257	indole-2-monooxygenase	Zea mays	56.356	75.21	472	87.2458	541	538
SECCE7Rv1G0522680.1	878932477	878935512	Q8LB81	GDSL esterase/lipase At5g33370	Arabidopsis thaliana	62.222	78.33	360	97.035	371	366
SECCE7Rv1G0522690.1	878945933	878948793	Q43257	indole-2-monooxygenase	Zea mays	55.042	76.05	476	89.3058	533	538
SECCE7Rv1G0522700.1	878987032	878987337	A3BNA1	Flowering-promoting factor 1-like protein 5	Oryza sativa	59.406	74.26	101	99.0196	102	105
SECCE7Rv1G0522710.1	879044226	879045319	Q38857	Xyloglucan endotransglucosylase/hydrolase protein 22	Arabidopsis thaliana	48.45	71.32	258	98.4733	262	284
SECCE7Rv1G0522720.1	879078658	879082649	Q3ECP7	Sugar transporter ERD6-like 5	Arabidopsis thaliana	61.883	79.37	446	91.2065	489	470
SECCE7Rv1G0522750.1	879103401	879108384	Q43257	indole-2-monooxygenase	Zea mays	55.789	76	475	88.9513	534	538
SECCE7Rv1G0522760.1	879160942	879162642	Q8LB81	GDSL esterase/lipase At5g33370	Arabidopsis thaliana	63.897	80.8	349	94.3243	370	366
SECCE7Rv1G0522770.1	879168836	879169459	Q43250	3-hydroxyindolin-2-one monooxygenase	Zea mays	56.731	72.12	208	100	208	535
SECCE7Rv1G0522790.1	879219316	879221365	Q43257	indole-2-monooxygenase	Zea mays	56.992	75.21	472	87.5696	539	538
SECCE7Rv1G0522800.1	879249962	879251094	Q43257	indole-2-monooxygenase	Zea mays	53.172	74.62	331	94.302	351	538
SECCE7Rv1G0522810.1	879269414	879272625	-	-	-	-	-	-	-	-	-
SECCE7Rv1G0522820.1	879304112	879305244	Q43257	indole-2-monooxygenase	Zea mays	51.964	74.62	331	94.302	351	538
SECCE7Rv1G0522830.1	879329760	879330098	A3BNA1	Flowering-promoting factor 1-like protein 5	Oryza sativa	64.286	77.68	112	99.115	113	105
SECCE7Rv1G0522850.1	879461403	879461666	-	-	-	-	-	-	-	-	-
SECCE7Rv1G0522860.1	879480457	879480702	-	-	-	-	-	-	-	-	-
SECCE7Rv1G0522890.1	879506146	879506409	-	-	-	-	-	-	-	-	-
SECCE7Rv1G0522910.1	879527854	879528099	-	-	-	-	-	-	-	-	-
SECCE7Rv1G0522930.1	879569402	879569665	-	-	-	-	-	-	-	-	-
SECCE7Rv1G0522940.1	879608472	879608717	-	-	-	-	-	-	-	-	-
SECCE7Rv1G0522970.1	879747821	879748042	-	-	-	-	-	-	-	-	-
SECCE7Rv1G0522980.1	879751348	879751738	P84965	Defensin Tk-AMP-D1.1	Triticum kiharae	61.702	74.47	47	59.4937	79	47
SECCE7Rv1G0522990.1	879855606	879855979	P84965	Defensin Tk-AMP-D1.1	Triticum kiharae	57.447	74.47	47	61.8421	76	47
SECCE7Rv1G0523000.1	879856930	879857247	-	-	-	-	-	-	-	-	-
SECCE7Rv1G0523010.1	879891173	879897538	A0A3L6G998	(E)-beta-caryophyllene synthase	Zea mays	55.327	72.52	535	99.0741	540	547
SECCE7Rv1G0523020.1	879907583	879913677	A0A3L6G998	(E)-beta-caryophyllene synthase	Zea mays	55.248	73.27	505	100.398	503	547
SECCE7Rv1G0523030.1	879921364	879926993	Q9SJK6	Putative white-brown complex homolog protein 30	Arabidopsis thaliana	52.868	69.5	1046	96.5836	1083	1082
SECCE7Rv1G0523050.1	879966564	879967670	-	-	-	-	-	-	-	-	-
SECCE7Rv1G0523060.1	879995554	879996360	Q9ZQV7	Probable nicotianamine synthase 2	Hordeum vulgare	87.5	90.44	272	101.115	269	335
SECCE7Rv1G0523080.1	880164063	880165225	-	-	-	-	-	-	-	-	-
SECCE7Rv1G0523090.1	880189066	880190058	Q9ZQV7	Probable nicotianamine synthase 2	Hordeum vulgare	89.489	92.79	333	100.604	331	335
SECCE7Rv1G0523100.1	880321779	880322585	Q9ZQV7	Probable nicotianamine synthase 2	Hordeum vulgare	88.971	91.54	272	101.115	269	335
SECCE7Rv1G0523110.1	880362347	880363492	Q9ZQV7	Probable nicotianamine synthase 2	Hordeum vulgare	84.756	88.41	328	104.792	313	335
SECCE7Rv1G0523130.1	880587236	880588398	-	-	-	-	-	-	-	-	-
SECCE7Rv1G0523150.1	880611681	880612673	Q9ZQV7	Probable nicotianamine synthase 2	Hordeum vulgare	90.39	93.09	333	100.604	331	335
SECCE7Rv1G0523160.1	880733309	880734492	Q9ZQV7	Probable nicotianamine synthase 2	Hordeum vulgare	87.719	90.64	342	101.183	338	335
SECCE7Rv1G0523180.1	880993434	880994426	Q9ZQV7	Probable nicotianamine synthase 2	Hordeum vulgare	88.358	91.34	335	101.208	331	335
SECCE7Rv1G0523190.1	881106293	881107344	-	-	-	-	-	-	-	-	-
SECCE7Rv1G0523210.1	881339299	881340155	Q9FI66	Dirigent protein 3	Arabidopsis thaliana	28.986	52.9	138	72.6316	190	191
SECCE7Rv1G0523230.1	881393954	881395711	-	-	-	-	-	-	-	-	-
SECCE7Rv1G0523250.1	881454376	881455380	Q9M1V2	Cytosolic sulfotransferase 5	Arabidopsis thaliana	43.533	63.72	317	94.6269	335	323
SECCE7Rv1G0523260.1	881545864	881546868	Q9C9D0	Cytosolic sulfotransferase 16	Arabidopsis thaliana	41.195	61.95	318	94.9254	335	338
SECCE7Rv1G0523300.1	881636051	881639756	P08823	RuBisCO large subunit-binding protein subunit alpha, chloroplastic (Fragment)	Triticum aestivum	99.631	100	542	93.6097	579	543
SECCE7Rv1G0523310.1	881691724	881692224	-	-	-	-	-	-	-	-	-
SECCE7Rv1G0523350.1	881854112	881855252	P0C042	Uncharacterized protein At4g15970	Arabidopsis thaliana	38.148	57.41	270	77.3639	349	367
SECCE7Rv1G0523360.1	881871745	881872908	-	-	-	-	-	-	-	-	-
SECCE7Rv1G0523370.1	881877962	881881975	Q38931	Peptidyl-prolyl cis-trans isomerase FKBP62	Arabidopsis thaliana	71.048	87.62	525	80.2752	654	551
SECCE7Rv1G0523400.1	882014794	882016497	P0CD04	NAD(P)H-quinone oxidoreductase subunit 2 A, chloroplastic	Nymphaea alba	82.584	85.11	356	106.907	333	510
SECCE7Rv1G0523410.1	882016679	882017037	P0CD42	NAD(P)H-quinone oxidoreductase subunit 2 A, chloroplastic	Saccharum officinarum	100	100	76	96.2025	79	510
SECCE7Rv1G0523420.1	882017278	882017748	A1EA53	30S ribosomal protein S7, chloroplastic	Agrostis stolonifera	99.359	99.36	156	99.3631	157	156
SECCE7Rv1G0523430.1	882064547	882065152	Q9SH66	Dirigent protein 5	Arabidopsis thaliana	56.548	69.64	168	83.1683	202	182
SECCE7Rv1G0523470.1	882226299	882232394	-	-	-	-	-	-	-	-	-
SECCE7Rv1G0523480.1	882324991	882325596	Q9SH66	Dirigent protein 5	Arabidopsis thaliana	57.143	69.64	168	83.1683	202	182
SECCE7Rv1G0523490.1	882359606	882360769	-	-	-	-	-	-	-	-	-
SECCE7Rv1G0523500.1	882415208	882416017	P0C042	Uncharacterized protein At4g15970	Arabidopsis thaliana	37.795	57.09	254	94.0741	270	367
SECCE7Rv1G0523520.1	882492211	882492816	Q9SH66	Dirigent protein 5	Arabidopsis thaliana	57.143	69.64	168	83.1683	202	182
SECCE7Rv1G0523530.1	882526007	882527170	-	-	-	-	-	-	-	-	-
SECCE7Rv1G0523550.1	882559169	882559774	Q9SH66	Dirigent protein 5	Arabidopsis thaliana	57.143	69.64	168	83.1683	202	182
SECCE7Rv1G0523560.1	882584795	882588804	Q38931	Peptidyl-prolyl cis-trans isomerase FKBP62	Arabidopsis thaliana	71.238	87.24	525	80.8937	649	551
SECCE7Rv1G0523570.1	882596160	882597311	-	-	-	-	-	-	-	-	-
SECCE7Rv1G0523580.1	882606188	882607314	P0C042	Uncharacterized protein At4g15970	Arabidopsis thaliana	38.951	58.43	267	77.1676	346	367
SECCE7Rv1G0523600.1	882620097	882620702	Q9SH66	Dirigent protein 5	Arabidopsis thaliana	57.143	70.24	168	83.1683	202	182
SECCE7Rv1G0523610.1	882633367	882633972	Q9SH66	Dirigent protein 5	Arabidopsis thaliana	56.548	69.05	168	83.1683	202	182
SECCE7Rv1G0523620.1	882694363	882694968	Q9SH66	Dirigent protein 5	Arabidopsis thaliana	57.143	69.64	168	83.1683	202	182
SECCE7Rv1G0523640.1	883045367	883050523	F4IUW3	Amino acid transporter AVT1C	Arabidopsis thaliana	56.028	72.7	564	100.535	561	550
SECCE7Rv1G0523650.1	883222956	883229548	Q9SS47	Pumilio homolog 4	Arabidopsis thaliana	54.237	68.28	413	51.7544	798	1003
SECCE7Rv1G0523660.1	883244340	883245791	Q9SBL1	Cyanohydrin beta-glucosyltransferase	Sorghum bicolor	67.842	77.59	482	99.5868	484	492
SECCE7Rv1G0523670.1	883256486	883260357	A0A1P8B760	Probable amidase At4g34880	Arabidopsis thaliana	58.74	75.81	492	96.6601	509	512
SECCE7Rv1G0523680.1	883280903	883282167	Q8LIL0	Bisdemethoxycurcumin synthase	Oryza sativa	58.163	71.17	392	99.7455	393	402
SECCE7Rv1G0523690.1	883317012	883318352	Q9SX78	Probable carboxylesterase 2	Arabidopsis thaliana	30.448	56.42	335	74.9441	447	314
SECCE7Rv1G0523700.1	883335984	883337428	Q9SBL1	Cyanohydrin beta-glucosyltransferase	Sorghum bicolor	68.201	76.78	478	101.271	472	492
SECCE7Rv1G0523730.1	883368790	883370452	Q43135	Tyrosine N-monooxygenase	Sorghum bicolor	57.819	75.51	486	93.4615	520	558
SECCE7Rv1G0523740.1	883423998	883426391	-	-	-	-	-	-	-	-	-
SECCE7Rv1G0523750.1	883429148	883431235	-	-	-	-	-	-	-	-	-
SECCE7Rv1G0523760.1	883480027	883482114	-	-	-	-	-	-	-	-	-
SECCE7Rv1G0523770.1	883691342	883698660	-	-	-	-	-	-	-	-	-
SECCE7Rv1G0523830.1	883811652	883818916	-	-	-	-	-	-	-	-	-
SECCE7Rv1G0523850.1	883911191	883914098	-	-	-	-	-	-	-	-	-
SECCE7Rv1G0523860.1	883934903	883936996	-	-	-	-	-	-	-	-	-
SECCE7Rv1G0523900.1	884000244	884002319	-	-	-	-	-	-	-	-	-
SECCE7Rv1G0523910.1	884079697	884081840	P23902	3-oxoacyl-[acyl-carrier-protein] synthase I, chloroplastic	Hordeum vulgare	70.353	82.59	425	92.7948	458	462
SECCE7Rv1G0523920.1	884149930	884151582	Q43135	Tyrosine N-monooxygenase	Sorghum bicolor	55.967	74.49	486	93.4615	520	558
SECCE7Rv1G0523950.1	884213946	884215528	P93596	Obtusifoliol 14-alpha demethylase (Fragment)	Triticum aestivum	51.613	71.66	434	95.5947	454	453
SECCE7Rv1G0523970.1	884235220	884236518	-	-	-	-	-	-	-	-	-
SECCE7Rv1G0523990.1	884242401	884244767	-	-	-	-	-	-	-	-	-
[truncated: 171 more rows]

## Sheet: OryzaSativa_OWBM-2B
Oryza sativa ID	Start	End	Uniprot/Bd gene ID of the best BLASTp hit	Description	Species	% identity	% similarity	Alignment length	Query coverage (Oryza sativa)	Query length (Oryza sativa)	Hit length
[truncated: 48 more rows]

[truncated: 8 more sheets: Svevo_OWBM-2B, Zavitan_OWBM-2B, ChineseSpring_OWBM-4A, HordeumVulgare_OWBM-4A, SecaleCereale_OWBM-4A, OryzaSativa_OWBM-4A, Svevo_OWBM-4A, Zavitan_OWBM-4A]
